# Supplementary material for: Sex differences in Drosophila intestinal metabolism contribute to sexually dimorphic infection outcome and alter gut pathogen virulence
Source: Proc Natl Acad Sci U S A. 2026 Jun 24;123(26):e2514992123. doi: 10.1073/pnas.2514992123 (PMC13320730; doi:10.1073/pnas.2514992123)
Supplement: Supplementary file 2 — Dataset S01 (XLSX) [file pnas.2514992123.sd01.xlsx]

## Sheet: FPe6hvsUC
Gene ID	Gene Name	log2FC	padj
FBgn0012344	Dh44	12	3.3e-33
FBgn0010388	Dro	11	9.7e-19
FBgn0034407	DptB	11	3.3e-24
FBgn0036229	CG7248	11	2.4e-18
FBgn0004240	Dpt	11	1.7e-21
FBgn0264549	CR43928	10	6.5e-15
FBgn0041579	AttC	10	3.9e-28
FBgn0034467	CG15128	10	1.9e-28
FBgn0038783	CG4367	10	1.1e-20
FBgn0053468	CG33468	9.7	1.3e-110
FBgn0052282	Drsl4	9.3	4.6e-13
FBgn0031032	CG14204	9.2	6.6e-140
FBgn0034317	CG14499	9.2	1.1e-264
FBgn0037083	CG5656	8.9	8.1e-07
FBgn0263041	CG43336	8.8	1.1e-44
FBgn0265644	CR44451	8.6	5.2e-13
FBgn0044809	TotZ	8.5	2.8e-10
FBgn0033593	Listericin	8.4	6.4e-10
FBgn0035168	CG13889	8.4	1e-09
FBgn0036951	CG7017	8.4	1.4e-05
FBgn0262141	CG42867	8.3	3.5e-13
FBgn0000276	CecA1	8.3	1.5e-09
FBgn0265577	CR44404	8.3	1.2e-13
FBgn0035167	Gr61a	8.1	5.5e-08
FBgn0037724	Fst	8.1	4.7e-249
FBgn0000527	e	8	9.1e-09
FBgn0033592	CG13215	7.9	2.5e-08
FBgn0265698	CR44505	7.9	1.4e-08
FBgn0053470	CG33470	7.7	1.8e-09
FBgn0037975	CG3397	7.6	8.4e-106
FBgn0030642	CG15642	7.6	1.9e-08
FBgn0010042	GstD6	7.6	1.3e-10
FBgn0051216	Naam	7.5	8e-202
FBgn0033874	CG6347	7.5	4.9e-08
FBgn0035742	CG8629	7.5	2e-08
FBgn0035124	ttm2	7.5	2.3e-07
FBgn0266705	CR45195	7.5	2.3e-07
FBgn0265800	CR44589	7.4	6.7e-07
FBgn0041581	AttB	7.4	5e-26
FBgn0053542	upd3	7.4	2.1e-66
FBgn0036950	CG6996	7.4	1e-16
FBgn0032439	Ref2	7.3	5.6e-14
FBgn0005660	Ets21C	7.3	5.1e-145
FBgn0265671	CR44478	7.3	2.2e-18
FBgn0262581	CG43121	7.2	3e-07
FBgn0000279	CecC	7.2	1.9e-06
FBgn0010041	GstD5	7.2	1.3e-122
FBgn0039093	CG10183	7.1	9.3e-22
FBgn0041184	Socs36E	7.1	8.1e-201
FBgn0038727	CG7432	7.1	5e-07
FBgn0033153	Gadd45	7.1	3.6e-221
FBgn0263597	Acp98AB	7.1	3.5e-06
FBgn0033498	CG12209	7.1	1.7e-07
FBgn0039495	CG5909	7	5.9e-07
FBgn0030643	CG15641	6.9	8.2e-07
FBgn0034328	IM23	6.9	5.6e-06
FBgn0037850	CG14695	6.9	2.5e-75
FBgn0035412	CG14957	6.9	2.1e-58
FBgn0031000	Muc18B	6.9	1.9e-44
FBgn0053337	CG33337	6.8	3.3e-202
FBgn0028944	Semp1	6.8	1.8e-05
FBgn0264704	CR43973	6.7	3.8e-37
FBgn0264508	CR43907	6.7	3.7e-05
FBgn0034278	CG14488	6.7	3.2e-05
FBgn0030904	upd2	6.7	2.8e-14
FBgn0265699	CR44506	6.7	2.7e-31
FBgn0052185	edin	6.7	2.4e-11
FBgn0050093	CG30093	6.7	2.4e-05
FBgn0033499	CG12914	6.7	2.2e-08
FBgn0051682	Tengl1	6.7	0.0077
FBgn0040759	CG13177	6.6	7.9e-26
FBgn0266852	CR45313	6.6	5.4e-20
FBgn0262881	CG43236	6.6	4.9e-06
FBgn0266818	CR45280	6.6	4.1e-25
FBgn0263770	CR43687	6.5	8.2e-05
FBgn0266912	CR45372	6.5	7e-05
FBgn0036568	ms(3)72Dt	6.5	7.7e-05
FBgn0266405	CR45045	6.5	5.8e-40
FBgn0267167	CR45607	6.5	2.9e-07
FBgn0260968	CG42591	6.5	1.3e-13
FBgn0042207	CG18530	6.4	9.3e-05
FBgn0022359	Sodh-2	6.4	5e-24
FBgn0259230	lectin-22C	6.4	5.1e-06
FBgn0034480	CG16898	6.4	2.7e-140
FBgn0054040	CG34040	6.4	2.4e-15
FBgn0266807	CR45269	6.4	1.3e-05
FBgn0038902	CG6800	6.4	1.2e-12
FBgn0037974	CG12224	6.3	5.4e-170
FBgn0034468	Obp56a	6.3	3.1e-05
FBgn0262944	CR43263	6.3	2.7e-05
FBgn0040251	Ugt86Di	6.2	5.9e-78
FBgn0036437	CG5048	6.2	2.5e-05
FBgn0040465	Dip3	6.2	1.8e-05
FBgn0043578	PGRP-SB1	6.2	1.7e-35
FBgn0052302	CG32302	6.2	1.6e-79
FBgn0053017	CG33017	6.2	0.00035
FBgn0032452	CG15484	6.1	9e-13
FBgn0039255	CG13646	6.1	7.4e-05
FBgn0041241	Gr47b	6.1	4.8e-05
FBgn0259108	futsch	6.1	4.4e-30
FBgn0031301	CG14339	6.1	2.6e-34
FBgn0010038	GstD2	6.1	2.2e-111
FBgn0034595	CG15657	6.1	2.1e-06
FBgn0264912	CR44103	6.1	0.00062
FBgn0265147	CR44216	6	8e-04
FBgn0032549	CG4650	6	5.6e-25
FBgn0031562	CG3604	6	3.2e-39
FBgn0031001	CG7884	6	1.1e-30
FBgn0035575	CG7509	5.9	6.1e-06
FBgn0033928	Arc2	5.9	3.1e-142
FBgn0051099	CG31099	5.9	2e-08
FBgn0033520	Prx2540-1	5.9	1.9e-38
FBgn0038530	AttD	5.9	1.1e-31
FBgn0001254	ImpE2	5.9	0.0012
FBgn0030880	CG6788	5.9	0.0012
FBgn0038690	CG11703	5.9	0.00091
FBgn0263290	CR43399	5.8	4.9e-08
FBgn0267679	CR46015	5.8	2.7e-08
FBgn0034741	CG4269	5.8	2.3e-62
FBgn0036324	CG12520	5.8	2.1e-26
FBgn0266437	CG45067	5.8	1e-05
FBgn0085256	CG34227	5.8	0.0019
FBgn0010381	Drs	5.7	8.8e-07
FBgn0040837	CG8620	5.7	5.2e-116
FBgn0035461	ntc	5.7	3.5e-41
FBgn0013276	Hsp70Ab	5.7	2.4e-15
FBgn0260967	CG42590	5.7	2.4e-07
FBgn0041709	yellow-g	5.7	1.7e-35
FBgn0032856	CG16798	5.7	1.3e-09
FBgn0032057	CG9287	5.7	0.0027
FBgn0036681	Obp73a	5.7	0.00037
FBgn0030525	CG10996	5.7	0.00035
FBgn0046999	CG6429	5.7	0.00021
FBgn0263030	CG43325	5.6	7e-04
FBgn0034335	GstE1	5.6	5.6e-82
FBgn0031033	CG14219	5.6	3e-157
FBgn0032399	CG6785	5.6	2.6e-46
FBgn0264460	CR43868	5.6	0.0049
FBgn0013755	Bro	5.6	0.0048
FBgn0261925	CG42792	5.6	0.00053
FBgn0051955	CG31955	5.5	8.1e-38
FBgn0053958	CG33958	5.5	6.3e-23
FBgn0039490	CG5882	5.5	4.9e-07
FBgn0069354	Porin2	5.5	4.4e-22
FBgn0266854	CR45315	5.5	3.7e-05
FBgn0031302	CG14340	5.5	2.2e-15
FBgn0033521	CG12896	5.5	1.1e-57
FBgn0053233	CG33233	5.5	0.0067
FBgn0050378	CG30378	5.5	0.0065
FBgn0052591	CG32591	5.5	0.0058
FBgn0265530	CR44380	5.5	0.0055
FBgn0036236	CG6931	5.5	0.0053
FBgn0266911	CR45371	5.5	0.0045
FBgn0264826	CR44034	5.5	0.00075
FBgn0030244	CG2157	5.5	0.00011
FBgn0259964	Sfp33A3	5.4	6.2e-13
FBgn0266431	CG45061	5.4	3.4e-52
FBgn0039593	CG9989	5.4	1.6e-72
FBgn0263843	CR43704	5.4	1.1e-13
FBgn0034850	CG9875	5.4	0.0093
FBgn0031335	CG5565	5.4	0.0087
FBgn0044812	TotC	5.3	1e-06
FBgn0052525	tRNA:CR32525	5.3	0.0084
FBgn0000439	Dfd	5.3	0.00031
FBgn0039498	CG17991	5.2	9.7e-06
FBgn0028396	TotA	5.2	8.5e-41
FBgn0031171	CG1801	5.2	7.5e-28
FBgn0031031	CG14218	5.2	7.5e-11
FBgn0266388	CR45028	5.2	5.5e-10
FBgn0039655	CG14507	5.2	4.2e-21
FBgn0034288	CG5084	5.2	3.6e-68
FBgn0033519	CG11825	5.2	3.1e-37
FBgn0264541	CG43920	5.2	2e-11
FBgn0266681	CR45171	5.2	2.8e-08
FBgn0266258	CR44953	5.2	2.2e-69
FBgn0031701	TotM	5.2	1.9e-22
FBgn0063496	GstE4	5.2	1.2e-21
FBgn0030707	CG8916	5.2	0.016
FBgn0037064	CG9389	5.2	0.015
FBgn0267528	CR45868	5.2	0.014
FBgn0267087	CR45531	5.1	9.1e-06
FBgn0033207	CG12826	5.1	5.1e-07
FBgn0263113	CG43370	5.1	4.8e-11
FBgn0262531	CG43085	5.1	4.3e-16
FBgn0265156	CR44225	5.1	3.1e-19
FBgn0259711	CG42365	5.1	2.4e-118
FBgn0250869	CG42240	5.1	2.1e-77
FBgn0011693	Pdh	5.1	1.3e-08
FBgn0029993	CG1571	5.1	0.021
FBgn0036351	CG14107	5.1	0.02
FBgn0052255	Gr64f	5.1	0.02
FBgn0039371	CG4960	5.1	0.0047
FBgn0030614	CG9072	5.1	0.0032
FBgn0041337	Cyp309a2	5.1	0.00083
FBgn0029660	CG10801	5.1	0.00054
FBgn0026390	Or33c	5.1	0.00029
FBgn0013275	Hsp70Aa	5.1	0.00018
FBgn0000278	CecB	5.1	0.00016
FBgn0052283	Drsl3	5	7.4e-11
FBgn0035743	CG15829	5	7.3e-103
FBgn0260007	CG42493	5	5.4e-07
FBgn0085329	CG34300	5	4.1e-11
FBgn0086693	iav	5	2.3e-44
FBgn0047205	CR32385	5	1.3e-36
FBgn0038838	TotB	5	0.031
FBgn0035694	CG13299	5	0.03
FBgn0031986	CG8673	5	0.029
FBgn0265312	CR44285	5	0.029
FBgn0259795	loopin-1	5	0.013
FBgn0033876	Syngr	5	0.0056
FBgn0264440	CR43858	5	0.0012
FBgn0030495	CG11816	4.9	9.6e-08
FBgn0052520	tRNA:CR32520	4.9	9.5e-05
FBgn0033518	Prx2540-2	4.9	8.6e-43
FBgn0032401	Plzf	4.9	8.5e-73
FBgn0032637	CG5050	4.9	8.5e-08
FBgn0035852	CG7387	4.9	8.5e-07
FBgn0014865	Mtk	4.9	8.2e-10
FBgn0033447	dila	4.9	8.1e-34
FBgn0264295	CG43773	4.9	7.2e-70
FBgn0086348	se	4.9	5.5e-06
FBgn0266942	CR45393	4.9	4.7e-05
FBgn0035669	CG6592	4.9	2.3e-47
FBgn0026404	Dronc	4.9	1.8e-102
FBgn0036949	CG7290	4.9	1.5e-20
FBgn0035176	CG13905	4.9	1.1e-08
FBgn0267465	CR45815	4.9	0.038
FBgn0085325	CG34296	4.9	0.028
FBgn0037296	Prosbeta2R2	4.9	0.0073
FBgn0052713	CG32713	4.8	3.1e-07
FBgn0030310	PGRP-SA	4.8	2e-27
FBgn0015351	CG14906	4.8	1.7e-66
FBgn0032061	CG9314	4.8	1.5e-07
FBgn0041225	Gr94a	4.8	1.3e-33
FBgn0038067	CG11598	4.8	0.039
FBgn0038018	Tim17a1	4.8	0.029
FBgn0051679	Tengl3	4.8	0.029
FBgn0035782	CG14835	4.8	0.01
FBgn0037579	CG18193	4.8	0.009
FBgn0001263	inaD	4.8	0.0084
FBgn0032125	Cpr30B	4.8	0.0063
FBgn0040571	CG17193	4.8	0.0031
FBgn0264352	CR43808	4.7	9.5e-06
FBgn0051514	CR31514	4.7	9.3e-16
FBgn0051313	CG31313	4.7	8.6e-47
FBgn0266088	CR44830	4.7	8.3e-05
FBgn0001224	Hsp23	4.7	7.2e-64
FBgn0033458	CG18446	4.7	6.2e-19
FBgn0020414	Idgf3	4.7	4.7e-51
FBgn0010040	GstD4	4.7	2.4e-47
FBgn0052195	CG32195	4.7	2.2e-82
FBgn0052279	Drsl2	4.7	1.3e-08
FBgn0036352	CG14110	4.7	0.06
FBgn0051391	CG31391	4.7	0.06
FBgn0266973	CR45424	4.7	0.058
FBgn0047351	CG31468	4.7	0.052
FBgn0012003	tRNA:V3b:92Ba	4.7	0.045
FBgn0024184	unc-4	4.7	0.015
FBgn0262689	CR43159	4.7	0.014
FBgn0030647	CG6324	4.7	0.0081
FBgn0038762	CG4836	4.7	0.002
FBgn0262364	CG43062	4.7	0.0018
FBgn0261566	CG42680	4.6	6.9e-05
FBgn0034160	CG5550	4.6	5.1e-75
FBgn0050293	Cht12	4.6	2.1e-32
FBgn0034329	IM1	4.6	1.3e-11
FBgn0030706	CG8909	4.6	1.2e-07
FBgn0053462	CG33462	4.6	0.068
FBgn0029970	Nek2	4.6	0.064
FBgn0035010	CG13579	4.6	0.018
FBgn0037398	CG15580	4.6	0.017
FBgn0036567	CG13074	4.6	0.014
FBgn0030824	CG5070	4.6	0.0023
FBgn0035727	CG10063	4.6	0.00036
FBgn0034739	CG3927	4.6	0.00021
FBgn0051296	CG31296	4.5	9.6e-17
FBgn0020416	Idgf1	4.5	6.4e-38
FBgn0032598	ChLD3	4.5	5e-04
FBgn0010403	Obp83b	4.5	3.8e-05
FBgn0267347	squ	4.5	3.6e-30
FBgn0260768	CG42566	4.5	2e-11
FBgn0265059	CR44170	4.5	2.7e-05
FBgn0038901	Burs	4.5	2.5e-58
FBgn0031918	CG6055	4.5	1e-05
FBgn0039694	fig	4.5	1.5e-34
FBgn0027836	Dgp-1	4.5	1.4e-58
FBgn0034539	CG11159	4.5	0.094
FBgn0025838	CG2652	4.5	0.09
FBgn0033500	CG12913	4.5	0.081
FBgn0037483	CG14609	4.5	0.077
FBgn0267148	CR45588	4.5	0.064
FBgn0266836	CR45298	4.5	0.023
FBgn0025558	CG4101	4.5	0.021
FBgn0033090	CG15909	4.5	0.02
FBgn0050471	CG30471	4.5	0.019
FBgn0032291	CG17118	4.5	0.004
FBgn0036440	CG17177	4.5	0.0028
FBgn0034870	CG13559	4.5	0.00076
FBgn0263336	CR43417	4.4	9.8e-20
FBgn0086758	chinmo	4.4	8.8e-52
FBgn0029907	Atx-1	4.4	5.9e-06
FBgn0264904	CR44095	4.4	4.9e-10
FBgn0000395	cv-2	4.4	4.4e-72
FBgn0039294	Cad96Cb	4.4	2.5e-05
FBgn0038952	CG7069	4.4	1.9e-08
FBgn0037101	CG7634	4.4	1.9e-07
FBgn0036363	CG10140	4.4	1.6e-18
FBgn0032615	CG6012	4.4	1.1e-60
FBgn0031749	CG14000	4.4	0.1
FBgn0040368	eIF4E-7	4.4	0.098
FBgn0032582	CG13258	4.4	0.093
FBgn0051139	CG31139	4.4	0.092
FBgn0032609	CG13280	4.4	0.087
FBgn0265715	CR44522	4.4	0.085
FBgn0052351	S-Lap2	4.4	0.078
FBgn0013277	Hsp70Ba	4.4	0.032
FBgn0034565	CG15650	4.4	0.03
FBgn0265309	CR44282	4.4	0.03
FBgn0033767	CG13148	4.4	0.024
FBgn0266993	CR45444	4.4	0.0049
FBgn0086058	snoRNA:Me18S-G1189	4.4	0.00095
FBgn0052982	CG32982	4.3	9.3e-71
FBgn0051704	CG31704	4.3	8.3e-50
FBgn0035439	CG14961	4.3	8.2e-21
FBgn0264945	CR44114	4.3	7.7e-07
FBgn0034909	CG4797	4.3	6.5e-64
FBgn0259710	CG42364	4.3	5.4e-07
FBgn0037122	CG14570	4.3	4.7e-05
FBgn0083038	snoRNA:Psi18S-525a	4.3	2.9e-06
FBgn0032023	CG14274	4.3	1.6e-08
FBgn0024249	cato	4.3	0.1
FBgn0263233	robls54B	4.3	0.044
FBgn0037078	CG12971	4.3	0.037
FBgn0035426	CG12078	4.3	0.032
FBgn0262838	CG43202	4.3	0.0073
FBgn0034487	Efhc1.2	4.3	0.0057
FBgn0266776	CR45241	4.3	0.00024
FBgn0051659	CG31659	4.2	6.1e-08
FBgn0031501	CG17261	4.2	3.7e-12
FBgn0085488	CG34459	4.2	2.9e-06
FBgn0005619	Hdc	4.2	2.5e-10
FBgn0051633	CG31633	4.2	1.5e-73
FBgn0026563	CG1979	4.2	1.4e-20
FBgn0032587	CG5953	4.2	1.1e-64
FBgn0031545	CG3213	4.2	0.099
FBgn0003889	betaTub85D	4.2	0.087
FBgn0033835	IM10	4.2	0.054
FBgn0032577	CG13244	4.2	0.053
FBgn0086038	snoRNA:Me28S-C1237	4.2	0.046
FBgn0039673	CG7568	4.2	0.044
FBgn0045770	S-Lap3	4.2	0.043
FBgn0259183	CG42287	4.2	0.043
FBgn0033732	CG13157	4.2	0.032
FBgn0267771	CR46102	4.2	0.023
FBgn0266354	CG45002	4.2	0.015
FBgn0028525	c(2)M	4.2	0.01
FBgn0259791	bora	4.2	0.01
FBgn0042131	CG18808	4.2	0.0035
FBgn0040582	CG5791	4.2	0.0013
FBgn0085489	CG34460	4.2	0.00054
FBgn0085487	CG34458	4.1	9.2e-08
FBgn0265342	CG44296	4.1	8.1e-11
FBgn0039290	CG13654	4.1	5.9e-41
FBgn0039044	p53	4.1	4.8e-71
FBgn0034140	CG8317	4.1	4.4e-31
FBgn0266162	CR44868	4.1	3.3e-06
FBgn0266633	CR45140	4.1	3.2e-56
FBgn0050489	Cyp12d1-p	4.1	2e-46
FBgn0039808	CG12071	4.1	2.3e-10
FBgn0038842	hdly	4.1	2.2e-75
FBgn0036485	FucTA	4.1	1.3e-10
FBgn0052865	alphagamma-element:CR32865	4.1	0.058
FBgn0050383	CG30383	4.1	0.052
FBgn0003719	tld	4.1	0.05
FBgn0053527	SIFa	4.1	0.015
FBgn0267101	CR45541	4.1	0.01
FBgn0004577	Pxd	4.1	0.0045
FBgn0051161	CG31161	4.1	0.0045
FBgn0051459	CG31459	4.1	0.0039
FBgn0025573	PpN58A	4.1	0.001
FBgn0031169	CG1494	4	7.4e-14
FBgn0034175	ste24b	4	5.8e-15
FBgn0030989	Inx5	4	5.1e-08
FBgn0267730	CR46061	4	4.5e-05
FBgn0036101	NijA	4	4.3e-40
FBgn0001297	kay	4	3.3e-61
FBgn0034756	Cyp6d2	4	2.7e-49
FBgn0031675	CG9121	4	2.5e-12
FBgn0267196	CR45636	4	1e-08
FBgn0085227	CG34198	4	1.5e-67
FBgn0267195	CR45635	4	1.2e-20
FBgn0020509	Acp62F	4	0.079
FBgn0031707	CG14020	4	0.07
FBgn0263446	CR43469	4	0.066
FBgn0264606	Fife	4	0.054
FBgn0053252	CG33252	4	0.045
FBgn0045479	Gr64a	4	0.041
FBgn0265757	CR44564	4	0.03
FBgn0264820	CR44028	4	0.017
FBgn0034030	CG8192	4	0.0065
FBgn0028645	beat-Ib	4	0.0059
FBgn0262721	CG43165	4	0.0054
FBgn0034286	dpr13	4	0.0029
FBgn0086027	snoRNA:Or-CD1	4	0.00054
FBgn0030721	CG12698	4	0.00049
FBgn0037685	Or85f	4	0.00015
FBgn0264979	CG4267	3.9	7.7e-06
FBgn0263988	Dic61B	3.9	5.8e-12
FBgn0033945	CG12868	3.9	4.6e-60
FBgn0263241	Mocs1	3.9	3.8e-61
FBgn0030994	HP1D3csd	3.9	3.1e-26
FBgn0042185	CG18769	3.9	2e-45
FBgn0041243	Gr43a	3.9	2.8e-05
FBgn0260721	CR42548	3.9	2.7e-12
FBgn0267228	CR45668	3.9	1e-12
FBgn0032377	CG14937	3.9	1.9e-07
FBgn0053158	CG33158	3.9	1.8e-38
FBgn0030964	Pvf1	3.9	1.7e-54
FBgn0039310	CG11878	3.9	1.6e-34
FBgn0262003	CG42821	3.9	1.6e-05
FBgn0260000	CG17570	3.9	1.4e-37
FBgn0266161	CR44867	3.9	0.079
FBgn0030598	CG9503	3.9	0.053
FBgn0266627	CR45134	3.9	0.045
FBgn0083972	CG34136	3.9	0.015
FBgn0035267	CG13921	3.8	9.2e-07
FBgn0032402	CG14945	3.8	8e-43
FBgn0035263	CG12035	3.8	8.3e-05
FBgn0262524	ver	3.8	7.2e-41
FBgn0267794	CR43174	3.8	4e-05
FBgn0003961	Uro	3.8	3.4e-07
FBgn0035806	PGRP-SD	3.8	2e-28
FBgn0266853	CR45314	3.8	2.9e-45
FBgn0027575	GABA-B-R2	3.8	1.5e-32
FBgn0033792	CG13325	3.8	1.4e-48
FBgn0031662	CG3792	3.8	1.4e-41
FBgn0038660	CG14291	3.8	1.3e-10
FBgn0050001	CG30001	3.8	1.3e-10
FBgn0083940	RhoU	3.8	1.2e-24
FBgn0266929	CR45380	3.8	1.2e-05
FBgn0039387	MCO3	3.8	0.094
FBgn0083037	snoRNA:Psi18S-525b	3.8	0.091
FBgn0032771	CG17349	3.8	0.089
FBgn0052064	S-Lap4	3.8	0.081
FBgn0265428	CR44340	3.8	0.079
FBgn0265862	CR44651	3.8	0.077
FBgn0031946	CG7164	3.8	0.031
FBgn0030187	Ipod	3.8	0.023
FBgn0250835	CG15394	3.8	0.022
FBgn0030911	CR15061	3.8	0.01
FBgn0032221	CG5375	3.8	0.0061
FBgn0022355	Tsf1	3.8	0.0011
FBgn0266741	CR45214	3.8	0.00035
FBgn0031560	CG16713	3.7	6.6e-32
FBgn0003495	spz	3.7	6.5e-16
FBgn0014018	Rel	3.7	6.1e-56
FBgn0039091	CG10182	3.7	5.3e-41
FBgn0266956	CR45407	3.7	4.2e-05
FBgn0031476	CG8813	3.7	4.1e-10
FBgn0032343	CG6201	3.7	3.8e-27
FBgn0028341	l(1)G0232	3.7	2e-60
FBgn0033438	Mmp2	3.7	2e-38
FBgn0034248	CG14483	3.7	2e-13
FBgn0001225	Hsp26	3.7	2.7e-49
FBgn0260932	cuff	3.7	1.7e-17
FBgn0266044	CR44809	3.7	1.7e-15
FBgn0039644	CG11897	3.7	1.6e-60
FBgn0051354	Hsp70Bbb	3.7	1.6e-09
FBgn0053503	Cyp12d1-d	3.7	1.5e-17
FBgn0083025	snoRNA:Psi18S-640b	3.7	0.081
FBgn0035280	Cpr62Bb	3.7	0.069
FBgn0052463	Tengl2	3.7	0.069
FBgn0012042	AttA	3.7	0.06
FBgn0039609	CG14529	3.7	0.051
FBgn0264437	CR43855	3.7	0.042
FBgn0036481	CG16959	3.7	0.037
FBgn0036619	Cpr72Ec	3.7	0.029
FBgn0038592	CG18599	3.7	0.012
FBgn0263986	cd	3.7	0.0078
FBgn0054054	CG34054	3.7	0.0026
FBgn0039916	CG9935	3.7	0.0021
FBgn0044810	TotX	3.7	0.00041
FBgn0000492	Dr	3.7	0.00035
FBgn0267156	CR45596	3.6	8.1e-24
FBgn0010039	GstD3	3.6	5.5e-30
FBgn0037751	topi	3.6	4e-23
FBgn0034511	GNBP-like3	3.6	4e-12
FBgn0031432	Cyp309a1	3.6	3.4e-59
FBgn0034493	CG8908	3.6	3.4e-24
FBgn0004635	rho	3.6	2.7e-19
FBgn0036498	CG13455	3.6	2.3e-06
FBgn0010407	Ror	3.6	1.9e-05
FBgn0050345	CG30345	3.6	1.7e-56
FBgn0036806	Cyp12c1	3.6	1.1e-45
FBgn0051436	CG31436	3.6	1.1e-43
FBgn0035513	Cpr64Ad	3.6	1.1e-05
FBgn0039200	CG13616	3.6	0.076
FBgn0036186	CG6071	3.6	0.058
FBgn0052396	CG32396	3.6	0.058
FBgn0041246	Gr32a	3.6	0.056
FBgn0027793	CG14787	3.6	0.037
FBgn0262607	CG43133	3.6	0.0032
FBgn0266404	CR45044	3.6	0.0025
FBgn0262681	CR43151	3.6	0.0011
FBgn0050357	CG30357	3.5	8.3e-20
FBgn0036875	CG9449	3.5	5.7e-29
FBgn0039494	grass	3.5	5.3e-17
FBgn0037345	rev7	3.5	4.6e-39
FBgn0030929	CG15043	3.5	4.5e-39
FBgn0039848	lox	3.5	2.7e-05
FBgn0035042	CG3640	3.5	2.6e-19
FBgn0037753	CG12947	3.5	2.5e-07
FBgn0015316	Try29F	3.5	1.8e-37
FBgn0027660	blot	3.5	1.1e-36
FBgn0033154	CG1850	3.5	0.079
FBgn0264818	CR44026	3.5	0.049
FBgn0035915	S-Lap1	3.5	0.045
FBgn0030120	CG17440	3.5	0.035
FBgn0051439	Muc96D	3.5	0.032
FBgn0003250	Rh4	3.5	0.029
FBgn0029589	CG14810	3.5	0.024
FBgn0030859	CG12990	3.5	0.00012
FBgn0051464	CG31464	3.4	9.6e-07
FBgn0034381	List	3.4	9.2e-22
FBgn0033250	CG14762	3.4	6.4e-14
FBgn0031634	Ir25a	3.4	5.8e-18
FBgn0264984	CR44135	3.4	4.2e-22
FBgn0000578	ena	3.4	3.3e-25
FBgn0261548	CG42666	3.4	2e-38
FBgn0040736	IM3	3.4	2e-17
FBgn0263659	CR43650	3.4	2.7e-17
FBgn0260933	rempA	3.4	2.6e-17
FBgn0040729	CG15126	3.4	2.4e-34
FBgn0022700	Cht4	3.4	2.3e-41
FBgn0037391	CG2017	3.4	1.5e-47
FBgn0001230	Hsp68	3.4	1.2e-26
FBgn0086519	Cpr47Eg	3.4	0.09
FBgn0261805	CG42751	3.4	0.081
FBgn0030807	CG13000	3.4	0.063
FBgn0014464	Cp7Fa	3.4	0.059
FBgn0067905	IM14	3.4	0.044
FBgn0266625	CR45132	3.4	0.041
FBgn0040900	CG17777	3.4	0.037
FBgn0037035	CG10589	3.4	0.027
FBgn0085438	CG34409	3.4	0.0088
FBgn0026197	noe	3.4	0.0047
FBgn0266727	CR45200	3.4	0.0017
FBgn0267715	CR46048	3.4	0.0016
FBgn0032835	CG16772	3.4	0.00022
FBgn0266859	CR45320	3.3	9.8e-12
FBgn0032135	GlcAT-S	3.3	7.4e-39
FBgn0036910	Cyp305a1	3.3	6e-28
FBgn0035977	PGRP-LF	3.3	6.3e-14
FBgn0051798	CG31798	3.3	5.8e-10
FBgn0011705	rost	3.3	5.5e-52
FBgn0030839	CG5613	3.3	5.3e-34
FBgn0019929	Ser7	3.3	4.7e-09
FBgn0026263	bip1	3.3	2e-15
FBgn0039596	CG10000	3.3	2.8e-34
FBgn0040653	IM4	3.3	2.8e-06
FBgn0025583	IM2	3.3	2.3e-06
FBgn0039101	CG16710	3.3	2.1e-05
FBgn0051694	CG31694	3.3	1e-48
FBgn0036934	sNPF-R	3.3	1.6e-07
FBgn0031643	CG3008	3.3	1.5e-44
FBgn0035880	CG17352	3.3	1.2e-26
FBgn0033301	CG12780	3.3	1.1e-37
FBgn0262484	CG43074	3.3	0.058
FBgn0035170	dpr20	3.3	0.046
FBgn0266100	CG44837	3.3	0.0094
FBgn0050356	CG30356	3.3	0.0041
FBgn0069913	CG4681	3.3	0.002
FBgn0037742	Rpt3R	3.3	0.0011
FBgn0029657	CG12535	3.3	0.00034
FBgn0085826	CR41620	3.3	0.00024
FBgn0038020	GstD9	3.2	9.3e-35
FBgn0053696	CNMaR	3.2	9.2e-05
FBgn0005664	Cry	3.2	8.3e-45
FBgn0004865	Eip78C	3.2	7.5e-15
FBgn0024491	Bin1	3.2	7.3e-20
FBgn0264776	CG44014	3.2	6.3e-30
FBgn0040968	CG14933	3.2	5.9e-06
FBgn0040212	Dhap-at	3.2	5.6e-46
FBgn0015376	cutlet	3.2	5.4e-20
FBgn0030189	CG2909	3.2	5.1e-36
FBgn0032004	CG8292	3.2	4e-08
FBgn0053868	His2B:CG33868	3.2	4e-04
FBgn0261873	sdt	3.2	4.8e-49
FBgn0050281	CG30281	3.2	4.6e-07
FBgn0039316	CG11893	3.2	3.2e-19
FBgn0042105	CG18748	3.2	2.8e-39
FBgn0038784	CG4362	3.2	2.2e-06
FBgn0036290	CG10638	3.2	1.5e-34
FBgn0030894	CG7192	3.2	1.4e-42
FBgn0000346	comt	3.2	1.3e-09
FBgn0038242	CG14852	3.2	0.068
FBgn0030158	CG9686	3.2	0.066
FBgn0034224	insb	3.2	0.053
FBgn0033791	Drl-2	3.2	0.044
FBgn0027589	CG1688	3.2	0.021
FBgn0029986	CG15332	3.2	0.01
FBgn0265362	CG44303	3.2	0.0089
FBgn0003117	pnr	3.2	0.0013
FBgn0263650	CR43641	3.2	0.0012
FBgn0264565	CR43937	3.2	0.00078
FBgn0035948	CG5644	3.1	9.6e-09
FBgn0051473	CG31473	3.1	8.4e-13
FBgn0051546	CG31546	3.1	6.5e-08
FBgn0260399	gwl	3.1	6.3e-06
FBgn0033397	Cyp4p3	3.1	4.6e-17
FBgn0027561	CG18659	3.1	3e-46
FBgn0000045	Act79B	3.1	3.7e-11
FBgn0266227	CR44922	3.1	2.5e-15
FBgn0000163	baz	3.1	2.4e-47
FBgn0261990	CG42808	3.1	2.1e-10
FBgn0263846	CG43707	3.1	1.9e-09
FBgn0039328	CHKov2	3.1	1.6e-31
FBgn0034053	Cyp4aa1	3.1	1.4e-13
FBgn0038172	Adgf-D	3.1	1.3e-06
FBgn0028434	Ercc1	3.1	1.1e-19
FBgn0033885	DJ-1alpha	3.1	0.089
FBgn0038596	CG14312	3.1	0.083
FBgn0015008	Actn3	3.1	0.082
FBgn0264086	CG43755	3.1	0.06
FBgn0085795	CR41535	3.1	0.059
FBgn0266739	CR45212	3.1	0.037
FBgn0264271	CR43771	3.1	0.012
FBgn0052832	CG32832	3.1	0.0087
FBgn0003411	sisA	3.1	0.0022
FBgn0042106	CG18754	3.1	0.0013
FBgn0031139	CG11227	3.1	0.0011
FBgn0053474	CG33474	3	6.2e-10
FBgn0267073	CR45517	3	5.3e-30
FBgn0010044	GstD8	3	3e-26
FBgn0035903	CG6765	3	3.7e-08
FBgn0040348	CG3703	3	3.5e-16
FBgn0029937	CG8300	3	3.4e-28
FBgn0031522	CG3285	3	3.3e-16
FBgn0035975	PGRP-LA	3	2.6e-36
FBgn0035089	Phk-3	3	2.2e-25
FBgn0050109	CG30109	3	1.5e-34
FBgn0038088	CG10126	3	1.5e-30
FBgn0034249	RhoGAP54D	3	1.5e-15
FBgn0039038	CG6688	3	1.2e-17
FBgn0033706	Vha36-2	3	0.064
FBgn0031650	CG14044	3	0.054
FBgn0265049	CR44164	3	0.04
FBgn0052631	CG32631	3	0.037
FBgn0264472	CG43880	3	0.037
FBgn0037396	CG11459	3	0.015
FBgn0040333	brv3	3	0.0013
FBgn0266963	CR45414	3	0.00086
FBgn0030640	CG6294	3	0.00081
FBgn0013278	Hsp70Bb	2.9	6.4e-11
FBgn0261277	rtv	2.9	6.2e-08
FBgn0031649	hoe2	2.9	5.9e-19
FBgn0026718	fu12	2.9	4.8e-26
FBgn0041096	rols	2.9	4.5e-32
FBgn0038455	CG14907	2.9	4.3e-40
FBgn0039492	CG6051	2.9	3.7e-38
FBgn0033190	CG2137	2.9	3.6e-06
FBgn0035346	CG1146	2.9	3.1e-37
FBgn0264707	RhoGEF3	2.9	2.7e-25
FBgn0032482	Pect	2.9	2.2e-33
FBgn0085232	CG34203	2.9	2.1e-14
FBgn0266812	CR45274	2.9	2.1e-07
FBgn0000568	Eip75B	2.9	1e-35
FBgn0001291	Jra	2.9	1.9e-34
FBgn0028703	Nhe3	2.9	1.8e-38
FBgn0036844	Mkp3	2.9	1.6e-33
FBgn0261545	CG42663	2.9	1.6e-30
FBgn0036419	CG13482	2.9	1.2e-38
FBgn0031561	CG16712	2.9	1.1e-18
FBgn0264470	CR43878	2.9	0.067
FBgn0052252	CR32252	2.9	0.052
FBgn0002576	lz	2.9	0.028
FBgn0264481	CR43889	2.9	0.024
FBgn0033063	CG14589	2.9	0.0039
FBgn0030641	CG6299	2.9	0.0016
FBgn0264878	CR44069	2.9	0.0012
FBgn0033389	Rad51C	2.9	0.00043
FBgn0035325	CG13806	2.8	7.8e-07
FBgn0037231	Vps24	2.8	7.6e-26
FBgn0033205	CG2064	2.8	6.5e-28
FBgn0243516	Vrp1	2.8	5e-26
FBgn0260442	rhea	2.8	5.6e-31
FBgn0037163	laza	2.8	4.8e-32
FBgn0085424	nub	2.8	4.6e-32
FBgn0053469	CG33469	2.8	4.4e-17
FBgn0041180	Tep4	2.8	4.1e-29
FBgn0013279	Hsp70Bc	2.8	3.9e-07
FBgn0037518	CG2641	2.8	3.6e-23
FBgn0027074	CG17324	2.8	2e-08
FBgn0265137	Spn42Da	2.8	2.6e-30
FBgn0039083	CG10177	2.8	2.6e-08
FBgn0063498	GstE2	2.8	1e-04
FBgn0027601	pdgy	2.8	1.6e-35
FBgn0086779	step	2.8	1.6e-34
FBgn0033789	CG13324	2.8	1.3e-30
FBgn0020236	ATPCL	2.8	1.3e-29
FBgn0262007	CG42825	2.8	1.3e-20
FBgn0034396	CG15097	2.8	1.3e-05
FBgn0031580	CG15423	2.8	1.2e-24
FBgn0036563	CG13075	2.8	1.1e-27
FBgn0013765	cnn	2.8	1.1e-14
FBgn0038440	Gr89a	2.8	1.1e-09
FBgn0262541	CG43095	2.8	0.088
FBgn0267023	CR45467	2.8	0.077
FBgn0261709	CR42746	2.8	0.033
FBgn0050178	CG30178	2.8	0.03
FBgn0266697	CR45187	2.8	0.015
FBgn0267210	CR45650	2.8	0.003
FBgn0031058	CG14227	2.8	0.0012
FBgn0264564	CR43936	2.8	0.00052
FBgn0031042	CG14221	2.8	0.00016
FBgn0036723	CG12229	2.8	0.00011
FBgn0010278	Ssrp	2.7	8e-18
FBgn0050160	CG30160	2.7	8.6e-23
FBgn0034915	eIF6	2.7	7.2e-31
FBgn0002715	mei-S332	2.7	6e-11
FBgn0027513	ana2	2.7	4e-04
FBgn0029689	CG6428	2.7	4.8e-27
FBgn0035160	hng3	2.7	3.9e-05
FBgn0034451	TBCB	2.7	3.3e-23
FBgn0034073	CG8414	2.7	3.2e-22
FBgn0036931	CG14183	2.7	3.1e-09
FBgn0085419	Rgk2	2.7	2e-11
FBgn0026756	Ugt37a1	2.7	2.9e-20
FBgn0260658	CG42541	2.7	2.9e-12
FBgn0039431	plum	2.7	2.7e-14
FBgn0031267	Ipk2	2.7	2.6e-21
FBgn0035996	CG3448	2.7	2.3e-15
FBgn0040323	GNBP1	2.7	2.2e-07
FBgn0040763	CG18336	2.7	2.2e-06
FBgn0039319	CG13659	2.7	2.1e-32
FBgn0035159	CG13896	2.7	2.1e-16
FBgn0039459	IntS12	2.7	1e-17
FBgn0013984	InR	2.7	1.9e-20
FBgn0051370	CG31370	2.7	1.7e-28
FBgn0052594	be	2.7	1.7e-20
FBgn0063495	GstE5	2.7	1.2e-19
FBgn0040496	CG17104	2.7	0.098
FBgn0033308	CG8736	2.7	0.026
FBgn0259184	CG42288	2.7	0.024
FBgn0037581	CG7352	2.7	0.0073
FBgn0002716	mei-W68	2.7	0.00019
FBgn0085452	CG34423	2.7	0.00011
FBgn0051347	CG31347	2.6	8.8e-08
FBgn0020388	Gcn5	2.6	7.2e-28
FBgn0035086	CG12851	2.6	6e-04
FBgn0032911	tadr	2.6	6.4e-10
FBgn0051176	CG31176	2.6	5.7e-07
FBgn0041582	tamo	2.6	5.1e-24
FBgn0261113	Xrp1	2.6	4.3e-22
FBgn0032006	Pvr	2.6	4.2e-28
FBgn0040256	Ugt86Dd	2.6	2.9e-26
FBgn0035715	CG10103	2.6	2.4e-30
FBgn0042102	CG18745	2.6	2.3e-26
FBgn0030855	CG5800	2.6	2.2e-19
FBgn0264542	CG43921	2.6	2.1e-05
FBgn0042086	Tsp42Eb	2.6	1e-25
FBgn0086370	sra	2.6	1e-24
FBgn0034664	CG4377	2.6	1.9e-16
FBgn0263746	CR43671	2.6	1.9e-07
FBgn0014141	cher	2.6	1.4e-30
FBgn0260632	dl	2.6	1.3e-29
FBgn0035358	CG14949	2.6	1.3e-18
FBgn0259164	CG42269	2.6	1.3e-08
FBgn0262741	MRE23	2.6	1.3e-08
FBgn0030808	RhoGAP15B	2.6	1.2e-30
FBgn0024321	NK7.1	2.6	1.1e-25
FBgn0034200	CG11395	2.6	1.1e-15
FBgn0262112	sro	2.6	0.098
FBgn0085456	CG34427	2.6	0.094
FBgn0033905	CG18324	2.6	0.092
FBgn0033644	Tret1-2	2.6	0.077
FBgn0262536	CG43090	2.6	0.044
FBgn0032639	CG18563	2.6	0.027
FBgn0030925	Hayan	2.6	0.021
FBgn0266829	CR45291	2.6	0.0082
FBgn0266629	CR45136	2.6	0.0071
FBgn0264501	CR43900	2.6	0.0033
FBgn0034294	Muc55B	2.5	9.3e-15
FBgn0051697	CG31697	2.5	7.3e-10
FBgn0264385	CR43837	2.5	6.1e-06
FBgn0042101	CG18744	2.5	5e-20
FBgn0050361	mtt	2.5	5.8e-07
FBgn0050414	CG30414	2.5	5.7e-06
FBgn0031089	CG9572	2.5	5.1e-06
FBgn0040475	SH3PX1	2.5	4e-29
FBgn0001258	ImpL3	2.5	4.5e-17
FBgn0033303	Cyp6a15Psi	2.5	3.8e-06
FBgn0038953	CG18596	2.5	3.7e-18
FBgn0026239	gukh	2.5	3.4e-28
FBgn0259741	CG42395	2.5	2.6e-05
FBgn0031490	CG17264	2.5	2.3e-23
FBgn0267339	p38c	2.5	2.2e-22
FBgn0004652	fru	2.5	1e-22
FBgn0265575	yin	2.5	1e-15
FBgn0034663	CG4363	2.5	1.9e-15
FBgn0031034	CG14205	2.5	1.5e-21
FBgn0052845	CG32845	2.5	1.2e-09
FBgn0011274	Dif	2.5	1.1e-21
FBgn0037472	CG10098	2.5	1.1e-18
FBgn0039273	CG9996	2.5	1.1e-12
FBgn0051897	CG31897	2.5	0.092
FBgn0259192	CG42296	2.5	0.091
FBgn0035638	Tektin-C	2.5	0.088
FBgn0053218	CR33218	2.5	0.043
FBgn0031558	CG16704	2.5	0.012
FBgn0039023	CG4723	2.5	0.012
FBgn0264539	CR43918	2.5	0.01
FBgn0030764	CG9777	2.5	0.0042
FBgn0085766	CR40679	2.5	0.0041
FBgn0028523	CG5888	2.5	0.0026
FBgn0033137	Tsp42Ep	2.5	0.0022
FBgn0011582	Dop1R1	2.5	0.00036
FBgn0027654	jdp	2.5	0.00013
FBgn0263445	CR43468	2.4	9.6e-05
FBgn0033787	CG13321	2.4	9.5e-21
FBgn0011648	Mad	2.4	9.4e-28
FBgn0016076	vri	2.4	8.4e-25
FBgn0261988	Gprk2	2.4	8.4e-21
FBgn0010583	dock	2.4	8.2e-24
FBgn0026593	CG5707	2.4	7e-23
FBgn0033875	CG6357	2.4	7.6e-20
FBgn0263314	CG43400	2.4	7.4e-15
FBgn0002524	lace	2.4	6.4e-20
FBgn0050108	CG30108	2.4	5.2e-17
FBgn0043903	dome	2.4	4.9e-20
FBgn0037712	CG16789	2.4	4.4e-06
FBgn0086346	ALiX	2.4	3.9e-28
FBgn0027082	Aats-pro	2.4	3.7e-17
FBgn0040207	kat80	2.4	3.6e-23
FBgn0024360	CG11418	2.4	3.5e-22
FBgn0261989	CG42807	2.4	3.2e-16
FBgn0265186	CG44251	2.4	3.1e-25
FBgn0035152	CG3386	2.4	3.1e-11
FBgn0038243	CG8066	2.4	2e-14
FBgn0031799	Pez	2.4	2.9e-17
FBgn0043362	bchs	2.4	2.5e-22
FBgn0038380	CG14877	2.4	2.5e-11
FBgn0037720	CG8312	2.4	2.3e-24
FBgn0042179	CG18869	2.4	2.2e-20
FBgn0031888	Pvf2	2.4	2.1e-08
FBgn0050151	CG30151	2.4	2.1e-08
FBgn0026374	Rhp	2.4	1e-18
FBgn0264748	CG44006	2.4	1.9e-10
FBgn0032456	MRP	2.4	1.7e-17
FBgn0003464	sol	2.4	1.6e-25
FBgn0016794	dos	2.4	1.6e-23
FBgn0015570	alpha-Est2	2.4	1.6e-09
FBgn0036319	Ent3	2.4	1.5e-12
FBgn0032699	CG10383	2.4	1.3e-24
FBgn0267600	CR45938	2.4	0.083
FBgn0050161	CG30161	2.4	0.076
FBgn0035734	CG14823	2.4	0.072
FBgn0032431	CG5435	2.4	0.065
FBgn0050203	CG30203	2.4	0.055
FBgn0038647	CG14302	2.4	0.034
FBgn0031414	eys	2.4	0.023
FBgn0031866	Nlg2	2.4	0.023
FBgn0029890	CG4095	2.4	0.022
FBgn0263662	CR43653	2.4	0.017
FBgn0267567	CR45907	2.4	0.01
FBgn0001112	Gld	2.4	0.0012
FBgn0033697	Cyp6t3	2.4	0.00013
FBgn0033051	Strica	2.3	9.9e-21
FBgn0028476	CG15817	2.3	9.2e-19
FBgn0010909	msn	2.3	8e-24
FBgn0036732	Oatp74D	2.3	8.9e-13
FBgn0038083	CG5999	2.3	8.7e-12
FBgn0026582	Hmg-2	2.3	8.4e-15
FBgn0031170	CG1718	2.3	8.4e-15
FBgn0042627	v(2)k05816	2.3	7.7e-12
FBgn0264087	Slob	2.3	7.5e-07
FBgn0052676	CG32676	2.3	6.6e-19
FBgn0005638	slbo	2.3	6.6e-09
FBgn0028426	JhI-1	2.3	6.3e-17
FBgn0050157	CG30157	2.3	6.2e-10
FBgn0039339	CG5116	2.3	6.1e-05
FBgn0035476	CG12766	2.3	5.9e-21
FBgn0000451	ect	2.3	5.5e-07
FBgn0032820	fbp	2.3	4.4e-22
FBgn0032731	Swip-1	2.3	4.2e-22
FBgn0267611	CR45949	2.3	4.1e-09
FBgn0051092	LpR2	2.3	3e-21
FBgn0036952	CG6933	2.3	3.8e-11
FBgn0033177	CG11141	2.3	3.6e-23
FBgn0023506	Es2	2.3	3.4e-19
FBgn0037727	CG8358	2.3	3.4e-08
FBgn0046689	Takl1	2.3	3.2e-22
FBgn0001226	Hsp27	2.3	3.2e-14
FBgn0015372	RabX1	2.3	3.1e-22
FBgn0037554	DNApol-iota	2.3	2e-17
FBgn0029903	pod1	2.3	2.6e-24
FBgn0034005	ItgalphaPS4	2.3	2.5e-05
FBgn0032400	CG6770	2.3	2.4e-14
FBgn0039470	CG6296	2.3	2.3e-24
FBgn0033204	CG2065	2.3	2.2e-17
FBgn0035929	CG13311	2.3	2.2e-07
FBgn0051869	CG31869	2.3	2.1e-05
FBgn0262656	dm	2.3	1e-14
FBgn0039755	CG15531	2.3	1e-07
FBgn0050115	GEFmeso	2.3	1.4e-19
FBgn0035359	CG1143	2.3	1.2e-17
FBgn0030006	CG17982	2.3	1.2e-15
FBgn0031498	CG17260	2.3	1.2e-15
FBgn0034179	CG6805	2.3	1.1e-16
FBgn0034578	CG15653	2.3	1.1e-13
FBgn0046258	CG12880	2.3	0.078
FBgn0267635	CR45973	2.3	0.06
FBgn0033610	CG18335	2.3	0.04
FBgn0266768	CR45233	2.3	0.04
FBgn0014859	Hr38	2.3	0.019
FBgn0050280	CG30280	2.3	0.0094
FBgn0035445	CG12014	2.3	0.0046
FBgn0017456	Ubc84D	2.3	0.00075
FBgn0033979	Cyp6a19	2.3	0.00022
FBgn0266810	CR45272	2.2	9.4e-14
FBgn0035589	CHMP2B	2.2	8.6e-18
FBgn0052296	Mrtf	2.2	7.5e-18
FBgn0005624	Psc	2.2	7.5e-10
FBgn0033636	tou	2.2	7.4e-15
FBgn0038418	pad	2.2	7.1e-08
FBgn0035153	ebd1	2.2	6e-16
FBgn0027363	Stam	2.2	6.9e-21
FBgn0037195	CG11226	2.2	6.1e-06
FBgn0037555	Ada2b	2.2	5.9e-20
FBgn0052023	CG32023	2.2	5.5e-11
FBgn0039452	CG14245	2.2	5.2e-09
FBgn0034312	CG10916	2.2	4.6e-20
FBgn0004569	aos	2.2	4.6e-07
FBgn0051038	CG31038	2.2	4.2e-20
FBgn0019890	Smg5	2.2	3.9e-20
FBgn0261983	l(2)gd1	2.2	3.7e-21
FBgn0039464	CG6330	2.2	3.6e-12
FBgn0031717	Oscillin	2.2	3.3e-14
FBgn0034997	CG3376	2.2	3.2e-09
FBgn0038465	Irc	2.2	2.9e-12
FBgn0051133	Slimp	2.2	2.6e-13
FBgn0264562	Hr4	2.2	2.6e-05
FBgn0036294	CG10654	2.2	2.5e-05
FBgn0052369	CG32369	2.2	2.1e-16
FBgn0030300	Sk1	2.2	1e-22
FBgn0261854	aPKC	2.2	1.9e-23
FBgn0052103	CG32103	2.2	1.9e-17
FBgn0067102	GlcT-1	2.2	1.5e-19
FBgn0035300	CG1139	2.2	1.5e-17
FBgn0035983	CG4080	2.2	1.4e-20
FBgn0261445	sgl	2.2	1.3e-23
FBgn0063492	GstE8	2.2	1.3e-16
FBgn0259734	CG42388	2.2	1.2e-20
FBgn0033845	mars	2.2	1.1e-07
FBgn0266350	CR44999	2.2	0.1
FBgn0020248	stet	2.2	0.089
FBgn0036150	Ir68a	2.2	0.054
FBgn0050371	CG30371	2.2	0.034
FBgn0004389	bnk	2.2	0.033
FBgn0259878	Fs	2.2	0.03
FBgn0030980	CG7406	2.2	0.021
FBgn0266977	CG45428	2.2	0.0068
FBgn0050033	CG30033	2.2	0.004
FBgn0037304	CG1113	2.2	0.0032
FBgn0030958	CR6900	2.2	0.00055
FBgn0016675	Lectin-galC1	2.2	0.00047
FBgn0038250	CG3505	2.2	0.00039
FBgn0038866	CG5810	2.2	0.00019
FBgn0028509	CenG1A	2.1	9.9e-20
FBgn0035084	CG15861	2.1	9.6e-07
FBgn0038772	mdlc	2.1	9.3e-12
FBgn0036836	CG11619	2.1	8.6e-07
FBgn0085443	spri	2.1	8.1e-17
FBgn0031474	CG2991	2.1	7e-19
FBgn0040532	CG8369	2.1	7e-08
FBgn0266042	CR44807	2.1	7.4e-05
FBgn0039307	CR13656	2.1	6.6e-11
FBgn0030773	CG9676	2.1	6.4e-09
FBgn0039886	CG2003	2.1	6.3e-20
FBgn0003984	vn	2.1	6.1e-09
FBgn0039056	CenB1A	2.1	5.6e-17
FBgn0027569	cert	2.1	5.4e-20
FBgn0010223	Galphaf	2.1	5.1e-19
FBgn0038095	Cyp304a1	2.1	5.1e-06
FBgn0033649	pyr	2.1	4.7e-15
FBgn0031002	CG14196	2.1	4.4e-20
FBgn0036187	RIOK1	2.1	4.3e-12
FBgn0003068	per	2.1	3.7e-14
FBgn0010762	simj	2.1	3.6e-16
FBgn0267758	CR46089	2.1	3.2e-08
FBgn0010222	Nmdmc	2.1	2e-13
FBgn0266745	CG45218	2.1	2.9e-05
FBgn0037517	CG10086	2.1	2.1e-20
FBgn0039402	Vps2	2.1	1e-18
FBgn0037350	CG2911	2.1	1.9e-12
FBgn0052179	Krn	2.1	1.8e-14
FBgn0053258	CG33258	2.1	1.8e-11
FBgn0264895	RapGAP1	2.1	1.7e-16
FBgn0085408	Shroom	2.1	1.5e-17
FBgn0024909	Taf7	2.1	1.5e-12
FBgn0027341	Gfat1	2.1	1.4e-17
FBgn0039538	CG12883	2.1	1.4e-14
FBgn0034512	CG18067	2.1	1.4e-07
FBgn0050026	CG30026	2.1	1.4e-06
FBgn0001987	Gli	2.1	1.2e-20
FBgn0259237	CG42335	2.1	1.2e-11
FBgn0264746	CG44004	2.1	1.2e-07
FBgn0032382	Mal-B2	2.1	1.1e-05
FBgn0052436	CG32436	2.1	0.071
FBgn0265149	CR44218	2.1	0.066
FBgn0031894	CG4496	2.1	0.049
FBgn0039386	CG5948	2.1	0.04
FBgn0054057	CG34057	2.1	0.036
FBgn0053329	Sp212	2.1	0.029
FBgn0030846	CG12992	2.1	0.028
FBgn0263494	CR43483	2.1	0.028
FBgn0036948	CG7298	2.1	0.025
FBgn0263232	Nxf3	2.1	0.024
FBgn0263408	CR43454	2.1	0.018
FBgn0031080	CG12655	2.1	0.014
FBgn0265311	CR44284	2.1	0.011
FBgn0037167	CG11425	2.1	0.0067
FBgn0264678	CR43963	2.1	0.0017
FBgn0040778	CG17977	2.1	0.0011
FBgn0004852	Ac76E	2	9.7e-18
FBgn0033993	CG8089	2	9.6e-05
FBgn0259163	CG42268	2	9.3e-16
FBgn0026620	tacc	2	8.8e-19
FBgn0038720	CG6231	2	8.8e-11
FBgn0034331	CG15067	2	8.5e-06
FBgn0010786	l(3)02640	2	6.5e-16
FBgn0261553	CG42671	2	6.4e-18
FBgn0034644	CG10082	2	5.9e-20
FBgn0016081	fry	2	5.9e-16
FBgn0266282	jnj	2	5.8e-11
FBgn0029976	snz	2	5.6e-15
FBgn0000636	Fas3	2	5.5e-17
FBgn0266450	Kr-h1	2	4e-14
FBgn0031060	CG14231	2	4.7e-14
FBgn0035462	IntS10	2	4.6e-09
FBgn0024329	Mekk1	2	4.2e-15
FBgn0032891	Oseg5	2	3e-08
FBgn0051183	CG31183	2	3.6e-12
FBgn0032934	CG8679	2	3.1e-07
FBgn0015577	alpha-Est9	2	2e-13
FBgn0037293	CG12007	2	2.9e-20
FBgn0038143	CG9813	2	2.9e-11
FBgn0261610	CG42699	2	2.6e-06
FBgn0011591	fng	2	2.2e-07
FBgn0034860	CG9812	2	2.2e-07
FBgn0039665	CG2310	2	2.1e-12
FBgn0260866	dnr1	2	1e-15
FBgn0032935	Atg18b	2	1e-13
FBgn0263005	CG43313	2	1e-11
FBgn0023214	edl	2	1e-08
FBgn0032682	CG10176	2	1e-08
FBgn0039209	CG13624	2	1.9e-17
FBgn0243512	puc	2	1.9e-17
FBgn0036237	viaf	2	1.9e-14
FBgn0000615	exu	2	1.5e-12
FBgn0052476	mthl14	2	1.4e-17
FBgn0025624	CG4025	2	1.3e-16
FBgn0053301	CG33301	2	1.3e-14
FBgn0051324	CG31324	2	1.3e-12
FBgn0086708	stv	2	1.1e-14
FBgn0010549	l(2)03659	2	1.1e-08
FBgn0264511	CR43910	2	0.09
FBgn0040211	hgo	2	0.079
FBgn0030927	CG15046	2	0.078
FBgn0035693	CG8219	2	0.073
FBgn0031347	CG10869	2	0.063
FBgn0039311	CG10513	2	0.061
FBgn0038930	CG5778	2	0.045
FBgn0034540	Lrt	2	0.03
FBgn0031700	CG14022	2	0.029
FBgn0033388	CG8046	2	0.025
FBgn0028740	CG6362	2	0.019
FBgn0032472	CG9928	2	0.017
FBgn0029879	APC7	2	0.0043
FBgn0004885	tok	2	0.0028
FBgn0034217	Lhr	2	0.0025
FBgn0267237	CR45677	2	0.0022
FBgn0036777	CG7341	2	0.0016
FBgn0039031	CG17244	2	0.0012
FBgn0037230	CG9780	2	0.0011
FBgn0036423	CG3919	2	0.00089
FBgn0033785	Sans	2	0.00042
FBgn0033753	Cyp301a1	2	0.00041
FBgn0037515	Sp7	2	0.00026
FBgn0054043	CG34043	1.9	9.6e-10
FBgn0261625	CG42708	1.9	8.7e-15
FBgn0033538	CG11883	1.9	8.6e-07
FBgn0038595	CG7142	1.9	8.5e-11
FBgn0030048	CG12112	1.9	8.4e-13
FBgn0039966	Rab21	1.9	8.1e-11
FBgn0051467	CG31467	1.9	7e-04
FBgn0028515	EndoGI	1.9	7.8e-17
FBgn0264490	Eip93F	1.9	7.8e-14
FBgn0030234	CG15211	1.9	7.5e-16
FBgn0030797	CG13004	1.9	7.4e-12
FBgn0030052	CG12065	1.9	5e-16
FBgn0036106	CG6409	1.9	5.4e-16
FBgn0032451	spict	1.9	4.4e-13
FBgn0034296	CG10912	1.9	4.4e-09
FBgn0020278	loco	1.9	4.3e-15
FBgn0004657	mys	1.9	4.3e-14
FBgn0005640	Eip63E	1.9	3e-17
FBgn0033234	CG8791	1.9	3e-12
FBgn0039141	spas	1.9	3.9e-13
FBgn0266696	CG45186	1.9	3.8e-17
FBgn0038897	CG5849	1.9	3.6e-14
FBgn0262740	Evi5	1.9	3.4e-13
FBgn0011774	Irbp	1.9	3.4e-12
FBgn0034279	CG18635	1.9	3.3e-16
FBgn0052579	CG32579	1.9	3.2e-12
FBgn0261560	Thor	1.9	3.1e-16
FBgn0003328	scb	1.9	3.1e-15
FBgn0035405	pfk	1.9	3.1e-12
FBgn0050154	CG30154	1.9	3.1e-12
FBgn0261550	CG42668	1.9	2e-18
FBgn0039075	CG4393	1.9	2.7e-12
FBgn0033212	CG1399	1.9	2.6e-17
FBgn0015240	Hr96	1.9	2.5e-17
FBgn0010235	Klc	1.9	2.5e-16
FBgn0031988	CG8668	1.9	2.3e-15
FBgn0040765	luna	1.9	1.9e-11
FBgn0050424	CG30424	1.9	1.8e-15
FBgn0022029	l(2)k01209	1.9	1.7e-15
FBgn0038733	CG11407	1.9	1.6e-07
FBgn0001217	Hsc70-2	1.9	1.6e-06
FBgn0001104	Galphai	1.9	1.5e-18
FBgn0037092	M6	1.9	1.2e-16
FBgn0030347	CG15739	1.9	1.2e-11
FBgn0266375	IP3K2	1.9	1.2e-10
FBgn0039809	CG15547	1.9	1.2e-08
FBgn0036773	CG13698	1.9	1.2e-07
FBgn0261461	RhoGAP18B	1.9	1.1e-17
FBgn0039488	CG6066	1.9	1.1e-10
FBgn0015010	Ag5r	1.9	0.092
FBgn0050446	Tdc2	1.9	0.082
FBgn0030483	CG12725	1.9	0.077
FBgn0039564	CG5527	1.9	0.073
FBgn0264703	CR43972	1.9	0.069
FBgn0041183	Tep1	1.9	0.066
FBgn0052040	CG32040	1.9	0.058
FBgn0022800	Cad96Ca	1.9	0.04
FBgn0034655	CG10307	1.9	0.029
FBgn0033321	CG8738	1.9	0.022
FBgn0264602	CR43951	1.9	0.017
FBgn0051230	CG31230	1.9	0.012
FBgn0032535	Ance-2	1.9	0.0039
FBgn0039530	Tusp	1.9	0.0018
FBgn0031778	CR9162	1.9	0.00066
FBgn0038431	CG10405	1.9	0.00053
FBgn0265967	CR44754	1.9	0.00037
FBgn0086253	rumi	1.9	0.00019
FBgn0032938	CG8671	1.8	9.6e-16
FBgn0267792	rgr	1.8	8.8e-13
FBgn0035708	CG8398	1.8	8.6e-11
FBgn0027509	CG7261	1.8	8.4e-12
FBgn0036772	CG5290	1.8	7.9e-10
FBgn0002973	numb	1.8	7.8e-16
FBgn0033236	CG14764	1.8	7.8e-12
FBgn0033927	CR10102	1.8	7.3e-11
FBgn0033788	CG13323	1.8	6.2e-15
FBgn0260450	CalpC	1.8	5e-11
FBgn0039474	CG6283	1.8	5.7e-10
FBgn0001090	bnb	1.8	4.7e-06
FBgn0003514	sqh	1.8	4.1e-14
FBgn0042103	CG18746	1.8	4.1e-11
FBgn0034634	CG10494	1.8	3e-06
FBgn0265784	CrebB	1.8	3.7e-13
FBgn0039099	GILT2	1.8	3.5e-06
FBgn0031694	Cyp4ac2	1.8	3.4e-05
FBgn0051729	CG31729	1.8	3.2e-16
FBgn0053346	CG33346	1.8	3.2e-16
FBgn0086656	shrb	1.8	3.2e-15
FBgn0013305	Nmda1	1.8	3.2e-14
FBgn0034008	CG8152	1.8	3.2e-09
FBgn0033302	Cyp6a14	1.8	2e-10
FBgn0266430	CG45060	1.8	2.9e-09
FBgn0033448	hebe	1.8	2.8e-14
FBgn0037750	Whamy	1.8	2.8e-13
FBgn0263507	CR43496	1.8	2.7e-09
FBgn0038638	CG7702	1.8	2.5e-10
FBgn0031450	Hrs	1.8	2.3e-15
FBgn0029508	Tsp42Ea	1.8	2.3e-05
FBgn0036309	Hip1	1.8	2.2e-14
FBgn0033304	Cyp6a13	1.8	2.2e-13
FBgn0037550	CG9667	1.8	2.2e-09
FBgn0035697	CG10163	1.8	2.1e-07
FBgn0030687	CG17209	1.8	1e-15
FBgn0037354	CG12171	1.8	1e-12
FBgn0033297	Mal-A8	1.8	1.9e-09
FBgn0260748	CG5004	1.8	1.8e-15
FBgn0028988	Spn42Dd	1.8	1.8e-07
FBgn0036805	Chmp1	1.8	1.7e-12
FBgn0039271	CG11839	1.8	1.6e-06
FBgn0001234	Hsromega	1.8	1.5e-13
FBgn0036896	wnd	1.8	1.5e-11
FBgn0262563	CG43103	1.8	1.5e-07
FBgn0264078	Flo2	1.8	1.3e-13
FBgn0051158	Efa6	1.8	1.3e-12
FBgn0051272	CG31272	1.8	1.3e-08
FBgn0015025	CkIIalpha-i1	1.8	1.3e-06
FBgn0015754	Lis-1	1.8	1.1e-16
FBgn0002641	mal	1.8	1.1e-12
FBgn0050163	Cpr60D	1.8	0.091
FBgn0261266	zuc	1.8	0.075
FBgn0264877	CR44068	1.8	0.065
FBgn0266982	CR45433	1.8	0.06
FBgn0037844	CG4570	1.8	0.053
FBgn0039022	CG4725	1.8	0.052
FBgn0003187	qua	1.8	0.05
FBgn0267035	CR45479	1.8	0.04
FBgn0029663	CG10804	1.8	0.038
FBgn0005659	Ets98B	1.8	0.029
FBgn0033696	Cyp6g2	1.8	0.025
FBgn0035790	Cyp316a1	1.8	0.024
FBgn0030051	spirit	1.8	0.022
FBgn0267568	CR45908	1.8	0.011
FBgn0039671	CG11470	1.8	0.0099
FBgn0038921	CG6332	1.8	0.0083
FBgn0263660	CR43651	1.8	0.0055
FBgn0085298	CG34269	1.8	0.0042
FBgn0034276	Sardh	1.8	0.0032
FBgn0038598	CG7131	1.8	0.0029
FBgn0034094	Tsf3	1.8	0.0024
FBgn0025627	CG4194	1.8	0.0018
FBgn0050466	CG30466	1.8	0.0014
FBgn0053493	CG33493	1.8	0.0014
FBgn0035279	Cpr62Ba	1.8	0.00083
FBgn0030160	CG9691	1.8	0.00059
FBgn0028526	CG15293	1.8	0.00012
FBgn0083969	CG34133	1.7	9.7e-12
FBgn0010877	l(3)05822	1.7	9.6e-13
FBgn0016031	lama	1.7	9.2e-11
FBgn0033889	CG6701	1.7	8.8e-13
FBgn0039003	wfs1	1.7	8.8e-10
FBgn0030268	Klp10A	1.7	7.9e-14
FBgn0035166	CG13902	1.7	7.6e-08
FBgn0034878	pita	1.7	6e-10
FBgn0026702	l(1)G0045	1.7	6e-08
FBgn0027930	MP1	1.7	6.7e-06
FBgn0051720	mthl15	1.7	6.4e-13
FBgn0039869	CG1890	1.7	6.3e-11
FBgn0261244	inaE	1.7	5.6e-10
FBgn0266674	Sec15	1.7	4e-12
FBgn0011224	heph	1.7	4e-08
FBgn0031321	Tgt	1.7	4e-08
FBgn0046685	Wsck	1.7	4.7e-08
FBgn0032018	CG7806	1.7	4.6e-14
FBgn0035497	CG14995	1.7	4.5e-11
FBgn0028582	lqf	1.7	4.3e-15
FBgn0267733	CR46064	1.7	4.3e-07
FBgn0034894	CG4091	1.7	3e-12
FBgn0036518	RhoGAP71E	1.7	3e-11
FBgn0004901	Prat	1.7	3.4e-12
FBgn0033926	Arc1	1.7	3.4e-09
FBgn0011638	La	1.7	3.2e-14
FBgn0267336	Glut4EF	1.7	3.2e-13
FBgn0032805	CG10337	1.7	3.2e-11
FBgn0030412	Tomosyn	1.7	2.8e-12
FBgn0038484	CG5246	1.7	2.8e-10
FBgn0015279	Pi3K92E	1.7	2.7e-11
FBgn0000659	fkh	1.7	2.3e-12
FBgn0042104	CG18747	1.7	2.1e-11
FBgn0063494	GstE6	1.7	2.1e-11
FBgn0259168	mnb	1.7	2.1e-11
FBgn0051637	CG31637	1.7	2.1e-09
FBgn0035812	CG7457	1.7	2.1e-08
FBgn0035392	CG1271	1.7	1e-09
FBgn0265434	zip	1.7	1e-09
FBgn0027598	cindr	1.7	1.9e-13
FBgn0011236	ken	1.7	1.7e-07
FBgn0039818	CG11318	1.7	1.6e-09
FBgn0004644	hh	1.7	1.6e-06
FBgn0028897	CG4935	1.7	1.6e-05
FBgn0263400	CG43446	1.7	1.6e-05
FBgn0020249	stck	1.7	1.3e-12
FBgn0024222	ird5	1.7	1.3e-10
FBgn0261530	nbs	1.7	1.3e-07
FBgn0265590	CR44417	1.7	1.2e-10
FBgn0023083	fray	1.7	1.2e-08
FBgn0004394	pdm2	1.7	1.2e-07
FBgn0032694	MESR3	1.7	1.1e-13
FBgn0052137	CG32137	1.7	1.1e-12
FBgn0003575	su(s)	1.7	1.1e-10
FBgn0262617	CG43143	1.7	1.1e-10
FBgn0030320	CG2247	1.7	1.1e-09
FBgn0039611	CG14528	1.7	0.088
FBgn0039510	CG3339	1.7	0.084
FBgn0035954	Doc3	1.7	0.075
FBgn0032669	CG15155	1.7	0.061
FBgn0264822	CR44030	1.7	0.059
FBgn0264426	CG43844	1.7	0.047
FBgn0053307	CG33307	1.7	0.044
FBgn0051174	CG31174	1.7	0.037
FBgn0038348	AOX2	1.7	0.03
FBgn0266099	CG44836	1.7	0.029
FBgn0003353	sei	1.7	0.013
FBgn0040735	CG16836	1.7	0.012
FBgn0003162	Pu	1.7	0.0082
FBgn0038395	CG10407	1.7	0.0055
FBgn0029128	tyn	1.7	0.0038
FBgn0001208	Hn	1.7	0.0015
FBgn0034730	ppk12	1.7	0.0015
FBgn0264550	CR43929	1.7	0.00028
FBgn0085404	CG34375	1.7	0.00025
FBgn0039946	ATbp	1.7	0.00015
FBgn0086448	Gpi1	1.6	9.3e-07
FBgn0040726	dpr	1.6	8e-07
FBgn0040334	Tsp3A	1.6	8.5e-09
FBgn0001186	Hex-A	1.6	7.3e-12
FBgn0041210	HDAC4	1.6	7.2e-10
FBgn0033240	CG2906	1.6	7.2e-07
FBgn0005642	wdn	1.6	7.1e-11
FBgn0026760	Tehao	1.6	6.9e-09
FBgn0036353	CG10171	1.6	6.9e-09
FBgn0264712	CG1172	1.6	5.5e-10
FBgn0034356	CG10924	1.6	5.4e-05
FBgn0052177	Ndfip	1.6	4e-11
FBgn0022724	Taf8	1.6	4.9e-07
FBgn0265991	Zasp52	1.6	4.8e-12
FBgn0261278	grp	1.6	4.5e-11
FBgn0041092	tai	1.6	4.4e-11
FBgn0010113	hdc	1.6	4.3e-09
FBgn0031782	WDR79	1.6	3.8e-07
FBgn0038290	CG6912	1.6	3.6e-09
FBgn0032223	GATAd	1.6	3.5e-11
FBgn0031534	Snx1	1.6	3.1e-13
FBgn0261575	tobi	1.6	2e-06
FBgn0051683	CG31683	1.6	2.9e-05
FBgn0030749	AnxB11	1.6	2.8e-09
FBgn0085455	CG34426	1.6	2.7e-05
FBgn0022338	dnk	1.6	2.4e-07
FBgn0033055	Tbce	1.6	2.2e-09
FBgn0030004	CG10958	1.6	2.2e-06
FBgn0030467	CG1764	1.6	2.1e-05
FBgn0085423	CG34394	1.6	1e-10
FBgn0265419	CR44331	1.6	1e-05
FBgn0263289	scrib	1.6	1.9e-10
FBgn0034709	Swim	1.6	1.9e-07
FBgn0031661	Gmd	1.6	1.8e-10
FBgn0010379	Akt1	1.6	1.6e-10
FBgn0260635	Diap1	1.6	1.5e-12
FBgn0040064	yip2	1.6	1.5e-11
FBgn0036828	CG6841	1.6	1.5e-09
FBgn0039092	CG16723	1.6	1.4e-08
FBgn0051122	CG31122	1.6	1.4e-08
FBgn0037315	Cerk	1.6	1.3e-12
FBgn0040236	c11.1	1.6	1.3e-11
FBgn0023001	melt	1.6	1.3e-09
FBgn0038325	Atg4b	1.6	1.3e-09
FBgn0034602	Lapsyn	1.6	1.2e-09
FBgn0086442	mib2	1.6	1.1e-11
FBgn0023094	cyc	1.6	1.1e-10
FBgn0037824	CG14684	1.6	0.097
FBgn0265961	CR44748	1.6	0.084
FBgn0037217	CG14636	1.6	0.075
FBgn0033170	sPLA2	1.6	0.059
FBgn0039024	CG4721	1.6	0.059
FBgn0003401	shu	1.6	0.035
FBgn0039167	CG17786	1.6	0.014
FBgn0038485	CG5255	1.6	0.011
FBgn0085825	CR41619	1.6	0.011
FBgn0020880	CG7179	1.6	0.01
FBgn0029866	CG3842	1.6	0.0095
FBgn0014073	Tie	1.6	0.0081
FBgn0027562	CG10345	1.6	0.0068
FBgn0037238	CG1090	1.6	0.0039
FBgn0035577	CG13708	1.6	0.00077
FBgn0033798	CG15870	1.6	0.00045
FBgn0002887	mus201	1.6	0.00014
FBgn0039645	CG11898	1.5	9.6e-11
FBgn0024273	WASp	1.5	9.1e-11
FBgn0011202	dia	1.5	7.5e-12
FBgn0034647	pirk	1.5	7.5e-09
FBgn0025879	Timp	1.5	6.3e-08
FBgn0000546	EcR	1.5	4.7e-09
FBgn0030699	CG8578	1.5	4.6e-11
FBgn0001257	ImpL2	1.5	4.6e-05
FBgn0003415	skd	1.5	4.3e-08
FBgn0263601	mib1	1.5	4.2e-10
FBgn0262993	CR43301	1.5	4.2e-06
FBgn0267487	Ptp61F	1.5	3e-08
FBgn0034577	cpa	1.5	3.8e-10
FBgn0043796	CG12219	1.5	3.7e-07
FBgn0031516	CG9663	1.5	3.4e-11
FBgn0037780	CG3925	1.5	3.4e-09
FBgn0025712	CG13920	1.5	2e-05
FBgn0035488	CG11593	1.5	2.9e-06
FBgn0004797	mdy	1.5	2.6e-07
FBgn0259212	cno	1.5	2.4e-07
FBgn0261393	alpha-Est5	1.5	2.3e-09
FBgn0263080	CG43348	1.5	2.3e-08
FBgn0015522	olf186-M	1.5	2.3e-05
FBgn0040208	Kat60	1.5	2.2e-09
FBgn0262570	CG43110	1.5	2.2e-05
FBgn0041205	key	1.5	2.1e-09
FBgn0024980	Syx4	1.5	1e-10
FBgn0039139	Ime4	1.5	1e-05
FBgn0037279	CG1129	1.5	1.9e-11
FBgn0029824	CG3726	1.5	1.9e-07
FBgn0067783	att-ORFA	1.5	1.8e-07
FBgn0260960	Baldspot	1.5	1.6e-10
FBgn0261674	CG42709	1.5	1.6e-08
FBgn0038652	CG7720	1.5	1.5e-10
FBgn0034289	CG10910	1.5	1.5e-06
FBgn0034670	CG13488	1.5	1.4e-06
FBgn0037848	Tsp86D	1.5	1.2e-08
FBgn0030847	CG12991	1.5	1.1e-10
FBgn0038747	RhoGAP92B	1.5	1.1e-10
FBgn0004395	unk	1.5	1.1e-07
FBgn0053867	His-Psi:CR33867	1.5	0.075
FBgn0032719	CG17321	1.5	0.045
FBgn0001134	Grd	1.5	0.026
FBgn0039102	SPE	1.5	0.024
FBgn0031937	CG13795	1.5	0.017
FBgn0036503	CG13454	1.5	0.0057
FBgn0020391	Nrk	1.5	0.0025
FBgn0026148	CG12253	1.5	0.0022
FBgn0053511	CG33511	1.5	0.00015
FBgn0085428	Nox	1.5	0.00015
FBgn0002607	RpL19	-1.5	9.9e-12
FBgn0026753	Vha13	-1.5	8.7e-12
FBgn0029868	CG3446	-1.5	7e-09
FBgn0031771	CG9140	-1.5	7.5e-12
FBgn0027590	GstE12	-1.5	7.3e-11
FBgn0038681	Cyp12a4	-1.5	7.2e-12
FBgn0262146	MtnE	-1.5	7.2e-12
FBgn0037835	CG14687	-1.5	7.2e-06
FBgn0037215	CG12582	-1.5	6.3e-10
FBgn0030305	CG1749	-1.5	5.9e-08
FBgn0026372	RpL23A	-1.5	5.8e-11
FBgn0034688	CG11474	-1.5	5.7e-08
FBgn0035420	CG14967	-1.5	5.5e-08
FBgn0058002	CG40002	-1.5	5.4e-07
FBgn0260441	RpS12	-1.5	5.2e-10
FBgn0013674	mt:CoI	-1.5	4.9e-12
FBgn0014028	SdhB	-1.5	4.9e-09
FBgn0040773	CoVIIc	-1.5	4.9e-08
FBgn0027348	bgm	-1.5	4.7e-08
FBgn0026409	Mpcp	-1.5	4.6e-09
FBgn0052207	CR32207	-1.5	4.6e-07
FBgn0264386	Ca-alpha1T	-1.5	4.6e-06
FBgn0035422	RpL28	-1.5	4.4e-11
FBgn0014395	tilB	-1.5	4.4e-05
FBgn0024179	wit	-1.5	4.2e-09
FBgn0032160	CG4598	-1.5	4.2e-08
FBgn0261631	CG42714	-1.5	3.9e-06
FBgn0014032	Sptr	-1.5	3.8e-08
FBgn0261596	RpS24	-1.5	3.6e-10
FBgn0031774	CG9147	-1.5	3.6e-06
FBgn0011361	mtacp1	-1.5	3.5e-09
FBgn0031815	frj	-1.5	3.2e-10
FBgn0051267	CG31267	-1.5	2.9e-05
FBgn0043471	kappaTry	-1.5	2.6e-10
FBgn0011336	OstStt3	-1.5	2.4e-10
FBgn0013684	mt:ND5	-1.5	1.8e-11
FBgn0051098	CG31098	-1.5	1.8e-09
FBgn0033187	CG2144	-1.5	1.8e-08
FBgn0031992	CG8498	-1.5	1.8e-07
FBgn0066084	RpL41	-1.5	1.8e-07
FBgn0038414	CG6901	-1.5	1.7e-08
FBgn0266666	Sem1	-1.5	1.6e-07
FBgn0036449	bmm	-1.5	1.4e-06
FBgn0085257	CG34228	-1.5	1.4e-05
FBgn0026787	Nhe1	-1.5	1.3e-09
FBgn0011455	l(3)neo18	-1.5	1.3e-08
FBgn0032987	RpL21	-1.5	1.2e-10
FBgn0011272	RpL13	-1.5	1.1e-10
FBgn0037875	ZnT86D	-1.5	1.1e-10
FBgn0029930	CG12541	-1.5	0.02
FBgn0030597	Eo	-1.5	0.015
FBgn0050106	CCHa1-R	-1.5	0.013
FBgn0035113	pyx	-1.5	0.0026
FBgn0002626	RpL32	-1.6	9e-12
FBgn0022710	Ac13E	-1.6	9e-10
FBgn0031865	Nha1	-1.6	9.9e-12
FBgn0033426	CG1814	-1.6	9.8e-08
FBgn0002772	Mlc1	-1.6	9.5e-13
FBgn0015808	ScpX	-1.6	9.5e-10
FBgn0037019	Pex16	-1.6	9.2e-11
FBgn0031233	Tbc1d15-17	-1.6	9.2e-08
FBgn0031256	CG4164	-1.6	9.1e-11
FBgn0013675	mt:CoII	-1.6	8.8e-12
FBgn0039757	RpS7	-1.6	8.8e-12
FBgn0262508	CG43078	-1.6	8.8e-10
FBgn0023534	CG17778	-1.6	8.8e-09
FBgn0262126	Sec24CD	-1.6	8.8e-08
FBgn0250820	meigo	-1.6	8.6e-11
FBgn0039475	CG6277	-1.6	8.3e-05
FBgn0020307	dve	-1.6	7.1e-09
FBgn0030447	CG2200	-1.6	6e-09
FBgn0014469	Cyp4e2	-1.6	6.9e-09
FBgn0003360	sesB	-1.6	6.7e-10
FBgn0040754	CG17059	-1.6	6.6e-08
FBgn0032480	Edem2	-1.6	6.5e-11
FBgn0034138	RpS15	-1.6	6.3e-11
FBgn0030605	CG5548	-1.6	6.1e-09
FBgn0259236	comm3	-1.6	5e-07
FBgn0037356	CG12170	-1.6	5.9e-10
FBgn0033357	Tom7	-1.6	5.8e-08
FBgn0031908	CG5177	-1.6	5.6e-11
FBgn0016726	RpL29	-1.6	5.3e-10
FBgn0036316	CG10960	-1.6	5.3e-09
FBgn0036919	Grasp65	-1.6	4e-10
FBgn0015568	alpha-Est1	-1.6	4.8e-11
FBgn0035710	SP1173	-1.6	4.4e-05
FBgn0000536	eas	-1.6	4.3e-13
FBgn0019644	ATPsyn-b	-1.6	4.2e-10
FBgn0040260	Ugt36Bc	-1.6	3e-11
FBgn0037930	CG14715	-1.6	3e-08
FBgn0250906	Pgk	-1.6	3.9e-11
FBgn0025286	RpL31	-1.6	3.6e-10
FBgn0039697	CG7834	-1.6	3.3e-12
FBgn0263006	Ca-P60A	-1.6	2e-09
FBgn0031183	CG14621	-1.6	2e-07
FBgn0023529	CG2918	-1.6	2.9e-08
FBgn0266582	NDUFS3	-1.6	2.7e-11
FBgn0061492	loj	-1.6	2.7e-09
FBgn0024994	Csat	-1.6	2.5e-09
FBgn0010516	wal	-1.6	2.4e-12
FBgn0040297	Nhe2	-1.6	2.3e-09
FBgn0027343	fz3	-1.6	2.3e-08
FBgn0036837	CG18135	-1.6	2.3e-08
FBgn0035335	mRpL23	-1.6	2.2e-05
FBgn0032643	CG6453	-1.6	1.9e-11
FBgn0023549	Mct1	-1.6	1.9e-08
FBgn0013679	mt:ND1	-1.6	1.8e-12
FBgn0027552	CG10863	-1.6	1.6e-11
FBgn0027785	NP15.6	-1.6	1.4e-10
FBgn0260743	GC1	-1.6	1.4e-10
FBgn0261439	SdhA	-1.6	1.4e-09
FBgn0014391	sun	-1.6	1.4e-08
FBgn0037934	CG6830	-1.6	1.3e-13
FBgn0041630	Hexo1	-1.6	1.3e-13
FBgn0033162	CG1707	-1.6	1.3e-09
FBgn0034783	CG9825	-1.6	1.3e-05
FBgn0004431	LysX	-1.6	1.2e-08
FBgn0039674	CG1907	-1.6	1.1e-11
FBgn0032453	CG6180	-1.6	1.1e-09
FBgn0013347	TfIIA-S	-1.6	1.1e-08
FBgn0032394	CG6746	-1.6	1.1e-07
FBgn0037838	CG4089	-1.6	0.084
FBgn0032612	CG13282	-1.6	0.072
FBgn0051345	CG31345	-1.6	0.063
FBgn0032338	CG16854	-1.6	0.061
FBgn0010015	CanA1	-1.6	0.048
FBgn0266958	CR45409	-1.6	0.039
FBgn0036520	CG13449	-1.6	0.034
FBgn0005614	trpl	-1.6	0.03
FBgn0035410	CG14964	-1.6	0.016
FBgn0052645	CG32645	-1.6	0.0079
FBgn0037176	CG14456	-1.6	0.0073
FBgn0030897	Frq1	-1.6	0.0051
FBgn0000014	abd-A	-1.6	0.0011
FBgn0015774	NetB	-1.6	0.00038
FBgn0040634	CG4186	-1.6	0.00023
FBgn0015777	nrv2	-1.6	0.00022
FBgn0263413	CR43459	-1.6	0.00011
FBgn0035695	CG10226	-1.7	9.2e-06
FBgn0261436	DhpD	-1.7	8.9e-13
FBgn0030407	CG2543	-1.7	8.1e-05
FBgn0040340	TRAM	-1.7	7.8e-12
FBgn0038271	CG3731	-1.7	7.8e-11
FBgn0259722	CG42376	-1.7	7.7e-09
FBgn0035911	CG6638	-1.7	6e-10
FBgn0262559	Mdh2	-1.7	6.9e-09
FBgn0032029	CG17292	-1.7	6.8e-10
FBgn0034061	CG8386	-1.7	6.8e-10
FBgn0050499	CG30499	-1.7	6.3e-10
FBgn0033570	CG7712	-1.7	5e-11
FBgn0047135	CG32276	-1.7	5.8e-11
FBgn0027779	VhaSFD	-1.7	5.7e-12
FBgn0029594	CG14806	-1.7	5.7e-10
FBgn0038438	Der-2	-1.7	5.7e-10
FBgn0027579	mino	-1.7	5.4e-10
FBgn0028397	Tob	-1.7	5.3e-10
FBgn0032833	CoIV	-1.7	4e-11
FBgn0038947	Sar1	-1.7	4.9e-15
FBgn0033624	CG12384	-1.7	4.6e-11
FBgn0036512	CG16979	-1.7	4.5e-10
FBgn0025814	Mgstl	-1.7	4.5e-07
FBgn0002571	Mal-A3	-1.7	4.3e-10
FBgn0032729	CG10639	-1.7	4.2e-12
FBgn0036300	CG10688	-1.7	4.2e-12
FBgn0058263	MFS17	-1.7	4.2e-11
FBgn0040793	CG7630	-1.7	4.2e-08
FBgn0031184	CG14615	-1.7	3e-09
FBgn0028342	l(1)G0230	-1.7	3.9e-10
FBgn0050339	CG30339	-1.7	3.8e-10
FBgn0031505	CG12400	-1.7	3.8e-09
FBgn0265177	CG44242	-1.7	3.7e-09
FBgn0030331	CG15221	-1.7	3.7e-06
FBgn0038868	CG5862	-1.7	3.6e-13
FBgn0002773	Mlc2	-1.7	3.4e-14
FBgn0035082	CG2811	-1.7	3.3e-12
FBgn0069923	CG41128	-1.7	3.1e-09
FBgn0030351	CG1840	-1.7	3.1e-06
FBgn0030608	Lsd-2	-1.7	2e-14
FBgn0029830	Grip	-1.7	2e-05
FBgn0032721	CG10602	-1.7	2.9e-12
FBgn0000455	Dip-C	-1.7	2.9e-11
FBgn0033294	Mal-A4	-1.7	2.9e-11
FBgn0030853	CG5703	-1.7	2.9e-10
FBgn0037890	CG17734	-1.7	2.7e-10
FBgn0266084	Fhos	-1.7	2.6e-12
FBgn0014002	Pdi	-1.7	2.6e-11
FBgn0035046	NDUFA8	-1.7	2.6e-09
FBgn0053192	MtnD	-1.7	2.5e-12
FBgn0038181	CG9297	-1.7	2.4e-07
FBgn0030775	CG9673	-1.7	2.3e-10
FBgn0010350	CdsA	-1.7	1e-12
FBgn0035334	CG8993	-1.7	1e-09
FBgn0036502	CG7841	-1.7	1e-07
FBgn0019957	ND42	-1.7	1.9e-11
FBgn0000339	cni	-1.7	1.8e-11
FBgn0263258	chas	-1.7	1.8e-08
FBgn0029969	CG10932	-1.7	1.6e-12
FBgn0035252	CG7970	-1.7	1.6e-11
FBgn0016122	Acer	-1.7	1.5e-07
FBgn0031461	daw	-1.7	1.5e-07
FBgn0021906	RFeSP	-1.7	1.4e-11
FBgn0034058	Pex11	-1.7	1.3e-09
FBgn0030057	Ppt1	-1.7	1.3e-06
FBgn0035906	GstO2	-1.7	1.2e-12
FBgn0262512	Vha14-1	-1.7	1.2e-12
FBgn0003462	Sod	-1.7	1.2e-11
FBgn0021967	Pdsw	-1.7	1.2e-10
FBgn0035934	TrpA1	-1.7	1.2e-10
FBgn0001218	Hsc70-3	-1.7	1.2e-08
FBgn0017566	ND75	-1.7	1.1e-13
FBgn0015288	RpL22	-1.7	1.1e-10
FBgn0034083	lbk	-1.7	1.1e-10
FBgn0003751	trk	-1.7	0.056
FBgn0013704	mt:tRNA:R	-1.7	0.053
FBgn0038980	Octbeta1R	-1.7	0.047
FBgn0039396	CCAP-R	-1.7	0.038
FBgn0050355	CG30355	-1.7	0.038
FBgn0036713	Mip	-1.7	0.0089
FBgn0039053	CG6738	-1.7	0.0088
FBgn0040505	Alk	-1.7	0.0047
FBgn0028875	nAChRalpha5	-1.7	0.0041
FBgn0265798	CR44587	-1.7	0.0032
FBgn0031875	CG3430	-1.7	0.0029
FBgn0085736	CG40472	-1.7	0.00024
FBgn0038437	CG14898	-1.7	0.00011
FBgn0262844	CG43208	-1.7	0.00011
FBgn0037671	VhaM8.9	-1.8	9e-14
FBgn0037620	ranshi	-1.8	9e-08
FBgn0033431	CG1827	-1.8	9.9e-10
FBgn0050291	CG30291	-1.8	9.6e-12
FBgn0034733	CG4752	-1.8	8e-15
FBgn0085475	CG34446	-1.8	8.5e-05
FBgn0036728	CG7580	-1.8	8.3e-11
FBgn0032252	loh	-1.8	7.2e-07
FBgn0262952	mt:ND4	-1.8	7.1e-16
FBgn0001989	l(2)35Di	-1.8	6.7e-12
FBgn0032981	CG3635	-1.8	6.5e-09
FBgn0051793	CG31793	-1.8	6.1e-08
FBgn0037873	SdhC	-1.8	5e-11
FBgn0085434	NaCP60E	-1.8	5.9e-08
FBgn0031689	Cyp28d1	-1.8	5.8e-14
FBgn0031360	CG31937	-1.8	5.6e-13
FBgn0029848	Btd	-1.8	5.6e-06
FBgn0040660	CG13551	-1.8	4.9e-14
FBgn0039737	CG7920	-1.8	4.9e-11
FBgn0039324	CG10553	-1.8	4.9e-10
FBgn0015222	Fer1HCH	-1.8	4.5e-11
FBgn0035588	CG10672	-1.8	4.5e-11
FBgn0004607	zfh2	-1.8	4.4e-06
FBgn0035189	CG9119	-1.8	4.2e-14
FBgn0032787	CG10195	-1.8	4.2e-10
FBgn0041629	Hexo2	-1.8	4.1e-09
FBgn0010612	l(2)06225	-1.8	3e-10
FBgn0035868	CG7194	-1.8	3.9e-13
FBgn0031148	Cbs	-1.8	3.9e-10
FBgn0031228	CG11455	-1.8	3.6e-11
FBgn0037714	CG9396	-1.8	2.9e-13
FBgn0031830	CoVb	-1.8	2.8e-12
FBgn0037130	Syn1	-1.8	2.8e-07
FBgn0014342	mia	-1.8	2.5e-08
FBgn0261373	CG33228	-1.8	2.5e-07
FBgn0027580	CG1516	-1.8	2.3e-13
FBgn0035718	CG14820	-1.8	2.3e-09
FBgn0038080	CG12279	-1.8	2.2e-08
FBgn0029888	CG3192	-1.8	2.1e-11
FBgn0026150	ApepP	-1.8	1e-15
FBgn0015622	Cnx99A	-1.8	1e-14
FBgn0250814	CG4169	-1.8	1e-14
FBgn0037203	slif	-1.8	1e-13
FBgn0053181	CG33181	-1.8	1e-08
FBgn0030600	hiw	-1.8	1.8e-15
FBgn0052446	Atox1	-1.8	1.8e-12
FBgn0030776	CG4653	-1.8	1.8e-10
FBgn0037602	CG8021	-1.8	1.6e-05
FBgn0020235	ATPsyn-gamma	-1.8	1.5e-11
FBgn0035121	Tudor-SN	-1.8	1.5e-10
FBgn0033635	CG7777	-1.8	1.4e-13
FBgn0040931	CG9034	-1.8	1.4e-06
FBgn0031684	CG8680	-1.8	1.2e-11
FBgn0002985	odd	-1.8	1.2e-08
FBgn0039112	CG10219	-1.8	1.1e-10
FBgn0038756	CG4783	-1.8	1.1e-09
FBgn0033289	CG2121	-1.8	0.089
FBgn0038277	RpS5b	-1.8	0.087
FBgn0053497	Sdic2	-1.8	0.077
FBgn0051898	CG31898	-1.8	0.067
FBgn0263748	CG43673	-1.8	0.055
FBgn0029161	slmo	-1.8	0.034
FBgn0261682	CG42729	-1.8	0.033
FBgn0035006	CG4563	-1.8	0.028
FBgn0033257	CG8713	-1.8	0.016
FBgn0043043	Desat2	-1.8	0.0082
FBgn0052681	CG32681	-1.8	0.0041
FBgn0002931	net	-1.8	0.004
FBgn0031857	CG11321	-1.8	0.00054
FBgn0250755	CG42233	-1.8	0.00039
FBgn0085819	28SrRNA-Psi:CR41609	-1.8	0.00031
FBgn0035780	CG18417	-1.9	9.9e-12
FBgn0051116	ClC-a	-1.9	9.8e-16
FBgn0031692	TpnC25D	-1.9	9.2e-12
FBgn0085229	CG34200	-1.9	8.7e-12
FBgn0031285	CG3662	-1.9	8.6e-18
FBgn0031979	CG7429	-1.9	8.2e-07
FBgn0034405	Jheh2	-1.9	7.3e-14
FBgn0052576	CG32576	-1.9	7.2e-09
FBgn0035909	ergic53	-1.9	6.2e-15
FBgn0262515	VhaAC45	-1.9	6.2e-12
FBgn0015031	cype	-1.9	5e-11
FBgn0085261	CG34232	-1.9	5.8e-14
FBgn0016691	Oscp	-1.9	5.7e-15
FBgn0010217	ATPsyn-beta	-1.9	5.7e-13
FBgn0037942	CG14721	-1.9	5.6e-12
FBgn0036820	CG6852	-1.9	5.5e-13
FBgn0260857	Bet1	-1.9	5.5e-13
FBgn0037935	CG6834	-1.9	5.5e-10
FBgn0031066	CoVIb	-1.9	5.3e-11
FBgn0030634	CG9164	-1.9	4.9e-05
FBgn0263598	Vha68-2	-1.9	4.3e-13
FBgn0037619	CG8159	-1.9	4.2e-06
FBgn0039856	CG1774	-1.9	4.1e-14
FBgn0085474	CG34445	-1.9	3e-05
FBgn0034968	RpL12	-1.9	3.9e-16
FBgn0015033	Cyp4d8	-1.9	3.9e-11
FBgn0034245	CG14482	-1.9	3.9e-11
FBgn0051548	CG31548	-1.9	3.8e-16
FBgn0030756	CG9903	-1.9	3.6e-11
FBgn0026619	Taz	-1.9	3.4e-14
FBgn0019925	Surf4	-1.9	3.1e-15
FBgn0000044	Act57B	-1.9	3.1e-09
FBgn0050043	CG30043	-1.9	2e-16
FBgn0034897	Sesn	-1.9	2e-15
FBgn0000078	Amy-d	-1.9	2e-12
FBgn0267486	Ptp36E	-1.9	2e-06
FBgn0019624	CoVa	-1.9	2.6e-14
FBgn0032790	CG10194	-1.9	2.6e-11
FBgn0016119	ATPsyn-Cf6	-1.9	2.4e-13
FBgn0259935	CG42458	-1.9	2.3e-08
FBgn0039172	Spase22-23	-1.9	2.2e-12
FBgn0023507	CG3835	-1.9	2.1e-18
FBgn0031436	CG3214	-1.9	1.9e-11
FBgn0030718	CG9172	-1.9	1.8e-13
FBgn0265829	CR44618	-1.9	1.8e-07
FBgn0042126	CG18788	-1.9	1.7e-05
FBgn0039830	CG1746	-1.9	1.5e-12
FBgn0010591	Sply	-1.9	1.4e-15
FBgn0023516	Pex5	-1.9	1.4e-14
FBgn0266449	Kr-h2	-1.9	1.3e-14
FBgn0031914	CG5973	-1.9	1.2e-14
FBgn0037144	CG7458	-1.9	1.2e-14
FBgn0052687	CG32687	-1.9	1.1e-14
FBgn0016120	ATPsyn-d	-1.9	1.1e-13
FBgn0035044	CG3663	-1.9	1.1e-12
FBgn0066292	CheB42c	-1.9	0.096
FBgn0037275	CG14655	-1.9	0.017
FBgn0085291	CR34262	-1.9	0.0049
FBgn0038840	CG5621	-1.9	0.004
FBgn0037481	MAGE	-1.9	0.00045
FBgn0023513	CG14803	-1.9	0.00015
FBgn0038076	Cyp313a4	-2	9.9e-05
FBgn0039272	CG11836	-2	9.1e-06
FBgn0030932	Ggt-1	-2	8.9e-15
FBgn0033807	AQP	-2	8.3e-05
FBgn0035265	CG18173	-2	8.2e-17
FBgn0039877	CG2118	-2	8.2e-14
FBgn0027583	CG7601	-2	7e-14
FBgn0039156	CG6178	-2	7.8e-15
FBgn0034576	CG9350	-2	7.1e-15
FBgn0020907	Scp2	-2	6.6e-12
FBgn0050381	CG30381	-2	6.1e-09
FBgn0015221	Fer2LCH	-2	5.6e-09
FBgn0033434	CG1902	-2	5.3e-19
FBgn0028663	VhaM9.7-b	-2	4e-17
FBgn0005666	bt	-2	4.8e-11
FBgn0036899	tey	-2	4.6e-05
FBgn0030343	ATP7	-2	4.5e-15
FBgn0011828	Pxn	-2	4.4e-09
FBgn0262511	Vha44	-2	4.3e-15
FBgn0030005	CG2120	-2	3e-12
FBgn0086906	sls	-2	3.9e-10
FBgn0000473	Cyp6a2	-2	3.5e-17
FBgn0040342	CG3706	-2	3.4e-14
FBgn0036999	isoQC	-2	3.4e-13
FBgn0002022	Catsup	-2	3.3e-15
FBgn0035032	CG4692	-2	3.3e-13
FBgn0037705	mura	-2	3.1e-15
FBgn0032161	CG4594	-2	2e-12
FBgn0027582	CG6230	-2	2.8e-13
FBgn0085426	Rgk3	-2	2.8e-07
FBgn0034488	CG11208	-2	1e-15
FBgn0023179	amon	-2	1e-10
FBgn0261930	vnd	-2	1.9e-14
FBgn0003390	shf	-2	1.8e-14
FBgn0032775	CG17544	-2	1.7e-13
FBgn0086687	Desat1	-2	1.6e-18
FBgn0034877	levy	-2	1.6e-12
FBgn0051446	CG31446	-2	1.5e-14
FBgn0001098	Gdh	-2	1.5e-12
FBgn0034645	CG10320	-2	1.4e-13
FBgn0039890	CG2316	-2	1.3e-20
FBgn0031021	CG12203	-2	1.3e-13
FBgn0038742	Arc42	-2	1.3e-13
FBgn0032511	CG9306	-2	1.1e-13
FBgn0027291	l(1)G0156	-2	1.1e-11
FBgn0050010	CG30010	-2	1.1e-08
FBgn0266884	CR45345	-2	0.095
FBgn0050377	CG30377	-2	0.061
FBgn0034135	Syn2	-2	0.043
FBgn0053096	CG33096	-2	0.024
FBgn0050195	CG30195	-2	0.0045
FBgn0015721	ktub	-2	0.0019
FBgn0038606	CG15803	-2	0.00072
FBgn0063667	CG32335	-2	0.00052
FBgn0033579	CG13229	-2	0.00011
FBgn0015324	Vha26	-2.1	9.4e-18
FBgn0001089	Gal	-2.1	9.2e-17
FBgn0036415	CG7768	-2.1	9.2e-05
FBgn0040529	CG9603	-2.1	8.8e-13
FBgn0028662	VhaPPA1-1	-2.1	8.5e-20
FBgn0011672	Mvl	-2.1	7.7e-15
FBgn0038224	CG3321	-2.1	6e-13
FBgn0034782	CG12490	-2.1	6.3e-05
FBgn0033047	CG7882	-2.1	5.5e-15
FBgn0086357	Sec61alpha	-2.1	4.7e-15
FBgn0034755	CG3746	-2.1	4.6e-07
FBgn0011770	Gip	-2.1	4.3e-18
FBgn0040827	CG13315	-2.1	3.9e-10
FBgn0260753	Pdfr	-2.1	3.7e-07
FBgn0000046	Act87E	-2.1	3.3e-10
FBgn0035679	CG10467	-2.1	3.1e-20
FBgn0038294	Mf	-2.1	3.1e-20
FBgn0259238	CG42336	-2.1	2.8e-17
FBgn0051248	CG31248	-2.1	2.7e-10
FBgn0000079	Amy-p	-2.1	2.6e-18
FBgn0039766	CG15536	-2.1	2.6e-06
FBgn0011227	ox	-2.1	2.2e-16
FBgn0042110	CG18765	-2.1	2.2e-09
FBgn0040636	CG13255	-2.1	2.1e-09
FBgn0036738	CG7542	-2.1	1e-20
FBgn0031092	CG9577	-2.1	1e-12
FBgn0034318	CG14500	-2.1	1.9e-08
FBgn0085220	CG34191	-2.1	1.8e-12
FBgn0047038	CG6463	-2.1	1.7e-15
FBgn0260659	CG42542	-2.1	1.5e-19
FBgn0262854	CG43218	-2.1	1.5e-05
FBgn0030997	CG7990	-2.1	1.4e-09
FBgn0036662	CG9706	-2.1	1.3e-14
FBgn0028940	Cyp28a5	-2.1	1.2e-11
FBgn0085201	CG34172	-2.1	0.064
FBgn0052204	CG32204	-2.1	0.06
FBgn0004429	LysP	-2.1	0.043
FBgn0265937	CR44724	-2.1	0.035
FBgn0032629	beat-IIIc	-2.1	0.033
FBgn0264991	CG44142	-2.1	0.023
FBgn0005671	Vha55	-2.2	8.3e-17
FBgn0029118	Sucb	-2.2	7e-20
FBgn0030362	regucalcin	-2.2	7.1e-15
FBgn0022097	Vha36-1	-2.2	6e-24
FBgn0062412	Ctr1B	-2.2	5.2e-16
FBgn0035091	CG3829	-2.2	5.1e-15
FBgn0030837	CG8661	-2.2	4.6e-21
FBgn0032913	CG9259	-2.2	3.9e-09
FBgn0264272	mwh	-2.2	3.9e-08
FBgn0014857	His3.3A	-2.2	3.8e-20
FBgn0053012	CG33012	-2.2	3.8e-11
FBgn0264695	Mhc	-2.2	3.7e-15
FBgn0000116	Argk	-2.2	3.3e-19
FBgn0262509	nrm	-2.2	3.3e-10
FBgn0039358	CG5028	-2.2	3.1e-13
FBgn0033913	CG8468	-2.2	2.6e-20
FBgn0027835	Dp1	-2.2	2.4e-16
FBgn0001142	Gs1	-2.2	1e-19
FBgn0043470	lambdaTry	-2.2	1e-18
FBgn0250838	CG30415	-2.2	1e-16
FBgn0033961	CG12859	-2.2	1e-13
FBgn0010423	TpnC47D	-2.2	1.8e-16
FBgn0263916	Ent2	-2.2	1.7e-17
FBgn0025700	CG5885	-2.2	1.6e-19
FBgn0040383	CG5254	-2.2	1.6e-18
FBgn0062442	Cisd2	-2.2	1.5e-16
FBgn0010470	Fkbp14	-2.2	1.4e-19
FBgn0034612	CG10505	-2.2	1.4e-14
FBgn0085322	CG34293	-2.2	1.4e-11
FBgn0010100	Acon	-2.2	1.3e-16
FBgn0032923	CG9248	-2.2	1.2e-19
FBgn0038415	CG17929	-2.2	1.1e-08
FBgn0015609	CadN	-2.2	0.033
FBgn0030195	CG2898	-2.2	0.019
FBgn0011987	tRNA:SeC	-2.2	0.0046
FBgn0040388	boi	-2.2	0.00032
FBgn0264002	MsR2	-2.3	8.8e-06
FBgn0052686	CG32686	-2.3	8.8e-05
FBgn0039881	CG1971	-2.3	8.3e-05
FBgn0036978	Toll-9	-2.3	8.2e-18
FBgn0083228	Frq2	-2.3	6.3e-11
FBgn0029091	CS-2	-2.3	5.7e-23
FBgn0036756	cln3	-2.3	5.7e-21
FBgn0263911	CoVIII	-2.3	5.5e-17
FBgn0262476	CG43066	-2.3	5.1e-08
FBgn0035040	CG4741	-2.3	4.9e-12
FBgn0052473	CG32473	-2.3	4.2e-24
FBgn0010053	Jheh1	-2.3	3e-17
FBgn0033292	Cyp4ad1	-2.3	3e-14
FBgn0032726	CG10621	-2.3	3.8e-12
FBgn0031011	CG8034	-2.3	3.2e-22
FBgn0083167	Neb-cGP	-2.3	3.2e-18
FBgn0011211	blw	-2.3	2.9e-17
FBgn0000326	clt	-2.3	2.5e-15
FBgn0032131	CG3841	-2.3	2.4e-15
FBgn0259229	CG42329	-2.3	1e-13
FBgn0019952	Orct	-2.3	1.8e-17
FBgn0035356	CG16986	-2.3	1.7e-19
FBgn0026061	Mipp1	-2.3	1.5e-23
FBgn0013683	mt:ND4L	-2.3	1.4e-09
FBgn0037440	CG1041	-2.3	1.3e-17
FBgn0033623	CG13202	-2.3	1.2e-07
FBgn0027572	CG5009	-2.3	1.1e-21
FBgn0265976	CR44755	-2.3	0.095
FBgn0260964	Vmat	-2.3	0.077
FBgn0033936	CG17386	-2.3	0.06
FBgn0003002	opa	-2.3	0.038
FBgn0263762	CG43679	-2.3	0.0071
FBgn0004513	Mdr65	-2.3	0.0049
FBgn0085244	CG34215	-2.3	0.0032
FBgn0029723	Proc-R	-2.3	0.00018
FBgn0038922	CG6439	-2.4	9.4e-18
FBgn0014143	croc	-2.4	8e-04
FBgn0021795	Tapdelta	-2.4	7.6e-23
FBgn0038799	CG4288	-2.4	7.4e-16
FBgn0037448	CG15186	-2.4	6.1e-12
FBgn0031320	CG5126	-2.4	5e-22
FBgn0013680	mt:ND2	-2.4	5e-18
FBgn0250836	CG8628	-2.4	5e-18
FBgn0037749	CG9471	-2.4	5.9e-17
FBgn0032727	CG10623	-2.4	4.9e-24
FBgn0019643	Dat	-2.4	4.3e-23
FBgn0038412	Zip89B	-2.4	3e-08
FBgn0050265	CG30265	-2.4	3e-07
FBgn0030292	CG11752	-2.4	3.5e-16
FBgn0033584	CG7737	-2.4	3.4e-13
FBgn0031678	CG31918	-2.4	2.9e-05
FBgn0030102	CG12119	-2.4	2.8e-09
FBgn0053127	CG33127	-2.4	2.3e-22
FBgn0028482	CG16857	-2.4	2.3e-06
FBgn0040531	CG11741	-2.4	2.1e-09
FBgn0036821	CG3961	-2.4	1.9e-22
FBgn0026088	CG14818	-2.4	1.5e-18
FBgn0025839	CG3621	-2.4	1.4e-18
FBgn0053519	Unc-89	-2.4	1.4e-14
FBgn0024997	CG2681	-2.4	1.3e-21
FBgn0053080	CG33080	-2.4	1.3e-19
FBgn0040607	CG14244	-2.4	0.079
FBgn0260499	qvr	-2.4	0.067
FBgn0038873	CG5892	-2.4	0.01
FBgn0036787	CG4306	-2.4	0.006
FBgn0034928	CG13562	-2.4	0.0015
FBgn0038916	dnd	-2.5	9.3e-21
FBgn0026565	CG1315	-2.5	8.7e-25
FBgn0041004	CG17715	-2.5	8.7e-06
FBgn0038072	CG6225	-2.5	8.5e-09
FBgn0028534	CG7916	-2.5	8.3e-25
FBgn0033214	CG1941	-2.5	7.6e-18
FBgn0029828	CG6067	-2.5	7.1e-22
FBgn0034883	CG17664	-2.5	6.9e-24
FBgn0085771	28SrRNA-Psi:CR40741	-2.5	6.6e-06
FBgn0015036	Cyp4ae1	-2.5	5e-06
FBgn0262736	Vha16-1	-2.5	5.3e-24
FBgn0261975	CG42806	-2.5	4.9e-21
FBgn0035383	CG2107	-2.5	4.4e-22
FBgn0002578	Kaz-m1	-2.5	4.3e-30
FBgn0259979	CG17337	-2.5	4.2e-29
FBgn0039313	CG11892	-2.5	4.2e-12
FBgn0039640	CG14516	-2.5	3e-13
FBgn0033381	GstE13	-2.5	3.8e-14
FBgn0010482	l(2)01289	-2.5	3.7e-16
FBgn0052230	CG32230	-2.5	3.4e-21
[truncated: 312 more rows]

## Sheet: MPe6hvsUC
Gene ID	Gene Name	log2FC	padj
FBgn0053542	upd3	13.9043	1.5e-29
FBgn0030904	upd2	10.1236	5.6e-31
FBgn0052283	Drsl3	9.93029	9e-25
FBgn0034317	CG14499	9.66673	2e-160
FBgn0031032	CG14204	9.60229	9.8e-25
FBgn0052302	CG32302	9.44869	3.7e-11
FBgn0263041	CG43336	9.38001	1.2e-24
FBgn0053468	CG33468	9.12017	8.3e-97
FBgn0267167	CR45607	9.07469	7e-10
FBgn0034407	DptB	8.69886	1.3e-13
FBgn0266854	CR45315	8.62271	2.4e-08
FBgn0010388	Dro	8.61671	1.5e-12
FBgn0004240	Dpt	8.03198	6e-07
FBgn0035743	CG15829	8.00841	1.5e-139
FBgn0005660	Ets21C	7.9431	1.1e-222
FBgn0264549	CR43928	7.89054	3.9e-06
FBgn0052185	edin	7.76028	2.5e-06
FBgn0037083	CG5656	7.70643	3e-14
FBgn0265644	CR44451	7.56963	1.3e-19
FBgn0266405	CR45045	7.42985	7.7e-34
FBgn0052279	Drsl2	7.41031	8.9e-41
FBgn0041184	Socs36E	7.33731	1.4e-161
FBgn0264704	CR43973	7.3044	1e-27
FBgn0051216	Naam	7.18407	1.7e-97
FBgn0260968	CG42591	7.13969	2.1e-21
FBgn0052282	Drsl4	7.08267	4.8e-25
FBgn0038530	AttD	7.03216	5.1e-18
FBgn0053337	CG33337	7.02636	2.2e-197
FBgn0041579	AttC	6.90663	3.2e-17
FBgn0012344	Dh44	6.89072	1.1e-32
FBgn0265577	CR44404	6.76831	3.9e-08
FBgn0266161	CR44867	6.71715	0.0027
FBgn0000279	CecC	6.63536	0.0013
FBgn0035167	Gr61a	6.59351	2.5e-08
FBgn0035006	CG4563	6.54538	6.9e-39
FBgn0038727	CG7432	6.49752	1e-05
FBgn0261566	CG42680	6.47904	0.0058
FBgn0051955	CG31955	6.47242	1e-35
FBgn0026390	Or33c	6.45893	5.8e-08
FBgn0265671	CR44478	6.43497	5.3e-17
FBgn0013276	Hsp70Ab	6.39329	8.3e-15
FBgn0266705	CR45195	6.37066	2.7e-05
FBgn0039093	CG10183	6.33369	4.2e-09
FBgn0037850	CG14695	6.32853	1.3e-29
FBgn0010403	Obp83b	6.32313	0.01
FBgn0034160	CG5550	6.32145	1.8e-202
FBgn0036950	CG6996	6.29381	2.9e-07
FBgn0034288	CG5084	6.22332	1e-85
FBgn0036229	CG7248	6.21904	2.2e-05
FBgn0031302	CG14340	6.20515	1.7e-05
FBgn0000439	Dfd	6.0779	0.0012
FBgn0014865	Mtk	6.07499	8.4e-05
FBgn0037724	Fst	6.0673	0
FBgn0033153	Gadd45	6.03877	0
FBgn0036949	CG7290	5.95898	1.8e-06
FBgn0053958	CG33958	5.91621	8.8e-09
FBgn0031000	Muc18B	5.87323	9.9e-19
FBgn0266852	CR45313	5.85586	3.4e-13
FBgn0010038	GstD2	5.83231	0
FBgn0033732	CG13157	5.79166	0.00021
FBgn0260768	CG42566	5.78677	2.1e-13
FBgn0036948	CG7298	5.76576	1.8e-66
FBgn0035669	CG6592	5.7623	2.9e-44
FBgn0043578	PGRP-SB1	5.71657	2.5e-15
FBgn0041225	Gr94a	5.69044	6.1e-49
FBgn0262141	CG42867	5.68901	3.9e-07
FBgn0083025	snoRNA:Psi18S-640b	5.68161	0.057
FBgn0041241	Gr47b	5.6648	2e-04
FBgn0033110	CG9447	5.66084	0.0025
FBgn0262944	CR43263	5.6412	0.0029
FBgn0083038	snoRNA:Psi18S-525a	5.61329	3.2e-05
FBgn0085256	CG34227	5.57585	0.069
FBgn0036352	CG14110	5.53532	0.077
FBgn0041581	AttB	5.52989	5e-13
FBgn0010041	GstD5	5.4818	1.6e-160
FBgn0036324	CG12520	5.45856	1.4e-07
FBgn0033668	CG13188	5.44179	1.9e-05
FBgn0005664	Cry	5.41801	1.5e-214
FBgn0044812	TotC	5.41631	7.8e-21
FBgn0260967	CG42590	5.41025	4.6e-10
FBgn0012003	tRNA:V3b:92Ba	5.37504	0.098
FBgn0267600	CR45938	5.33379	0.0068
FBgn0004430	LysS	5.32615	0.00023
FBgn0040251	Ugt86Di	5.31522	4.3e-39
FBgn0266942	CR45393	5.30822	0.015
FBgn0033593	Listericin	5.30301	0.00025
FBgn0263030	CG43325	5.28092	0.017
FBgn0035031	CG13587	5.27816	0.018
FBgn0042207	CG18530	5.27159	5.9e-05
FBgn0013275	Hsp70Aa	5.2679	0.00051
FBgn0262881	CG43236	5.21595	0.008
FBgn0266807	CR45269	5.16091	0.0027
FBgn0039091	CG10182	5.14987	3.1e-38
FBgn0259711	CG42365	5.11753	1.7e-105
FBgn0267679	CR46015	5.09739	0.00048
FBgn0264541	CG43920	5.08833	4.3e-05
FBgn0034741	CG4269	5.07514	7.7e-13
FBgn0033928	Arc2	5.06563	5.1e-108
FBgn0030642	CG15642	5.03506	4.9e-07
FBgn0265698	CR44505	5.02575	0.026
FBgn0040837	CG8620	4.99197	9.3e-74
FBgn0037975	CG3397	4.96786	1.4e-30
FBgn0038902	CG6800	4.96685	2.2e-17
FBgn0038901	Burs	4.93536	3.4e-127
FBgn0032549	CG4650	4.92087	1.4e-15
FBgn0051514	CR31514	4.91394	7.5e-20
FBgn0046756	pncr017:3R	4.84238	0.048
FBgn0264352	CR43808	4.82693	0.0068
FBgn0035742	CG8629	4.82051	6.8e-05
FBgn0033154	CG1850	4.81464	0.051
FBgn0265312	CR44285	4.8094	0.0028
FBgn0033736	CG13154	4.80244	0.049
FBgn0010042	GstD6	4.77866	7.8e-14
FBgn0000276	CecA1	4.75358	0.00052
FBgn0266818	CR45280	4.74693	2e-15
FBgn0037753	CG12947	4.74003	2.1e-07
FBgn0267156	CR45596	4.70381	1.1e-32
FBgn0266388	CR45028	4.70314	9.5e-05
FBgn0267101	CR45541	4.69457	0.048
FBgn0266162	CR44868	4.66887	3e-09
FBgn0033458	CG18446	4.66282	6.3e-19
FBgn0030880	CG6788	4.66053	0.061
FBgn0001224	Hsp23	4.64714	1.3e-18
FBgn0266739	CR45212	4.63908	0.048
FBgn0259230	lectin-22C	4.60198	0.014
FBgn0015351	CG14906	4.59371	1.1e-51
FBgn0034047	CG12970	4.58264	0.0014
FBgn0028645	beat-Ib	4.55384	0.00036
FBgn0030824	CG5070	4.53815	0.0053
FBgn0034909	CG4797	4.53674	3.6e-65
FBgn0025558	CG4101	4.52291	0.082
FBgn0039255	CG13646	4.5179	0.0079
FBgn0085213	CG34184	4.51143	0.088
FBgn0260932	cuff	4.50843	1.3e-31
FBgn0026391	Or33b	4.50478	0.096
FBgn0039495	CG5909	4.48741	5e-07
FBgn0259926	CG42449	4.47137	0.094
FBgn0015376	cutlet	4.46569	6.4e-21
FBgn0264508	CR43907	4.45591	0.087
FBgn0031031	CG14218	4.45365	1.5e-07
FBgn0039593	CG9989	4.44039	2.9e-28
FBgn0032439	Ref2	4.41095	2.1e-08
FBgn0039671	CG11470	4.38608	2e-08
FBgn0022359	Sodh-2	4.37429	4.3e-14
FBgn0000395	cv-2	4.3687	1.4e-103
FBgn0033438	Mmp2	4.36364	2.8e-49
FBgn0266853	CR45314	4.35025	1.2e-67
FBgn0027836	Dgp-1	4.3464	3.8e-59
FBgn0266993	CR45444	4.34611	0.014
FBgn0039294	Cad96Cb	4.34362	6.3e-05
FBgn0086038	snoRNA:Me28S-C1237	4.32675	0.072
FBgn0028396	TotA	4.29015	3.6e-11
FBgn0001263	inaD	4.25081	0.019
FBgn0266681	CR45171	4.24575	2.2e-07
FBgn0039044	p53	4.22934	2.3e-193
FBgn0265699	CR44506	4.22899	6.6e-21
FBgn0030706	CG8909	4.2255	7.6e-06
FBgn0266354	CG45002	4.22155	1.1e-10
FBgn0264440	CR43858	4.22096	0.01
FBgn0039316	CG11893	4.21638	3e-26
FBgn0052982	CG32982	4.19484	3.3e-119
FBgn0263330	CR43411	4.19473	0.033
FBgn0034468	Obp56a	4.17186	8.5e-05
FBgn0001297	kay	4.16974	0
FBgn0031701	TotM	4.15284	2.4e-05
FBgn0034480	CG16898	4.14968	4.8e-30
FBgn0051464	CG31464	4.14964	8.3e-07
FBgn0266088	CR44830	4.14739	0.013
FBgn0266911	CR45371	4.09976	0.029
FBgn0005619	Hdc	4.09521	1.1e-05
FBgn0036235	CG6938	4.09135	0.023
FBgn0034335	GstE1	4.06629	1.6e-97
FBgn0260721	CR42548	4.04636	3.5e-08
FBgn0041243	Gr43a	4.04159	1.1e-05
FBgn0263290	CR43399	4.03334	0.019
FBgn0250869	CG42240	4.01869	7.1e-50
FBgn0032638	SPH93	4.01819	0.053
FBgn0031662	CG3792	3.98369	1.8e-171
FBgn0027074	CG17324	3.97571	1.1e-14
FBgn0051633	CG31633	3.96377	2e-48
FBgn0267195	CR45635	3.94898	8.9e-09
FBgn0033874	CG6347	3.94886	0.0018
FBgn0029970	Nek2	3.94329	0.035
FBgn0050265	CG30265	3.93418	5.9e-06
FBgn0034187	CG6967	3.91981	0.0013
FBgn0085250	CG34221	3.89954	0.033
FBgn0027575	GABA-B-R2	3.89351	7.7e-33
FBgn0011916	tRNA:M2:48Bb	3.88745	0.076
FBgn0266633	CR45140	3.85865	1.9e-84
FBgn0035948	CG5644	3.84616	3.8e-06
FBgn0265147	CR44216	3.84336	0.082
FBgn0035439	CG14961	3.83071	2.5e-21
FBgn0053696	CNMaR	3.82842	5.9e-07
FBgn0266802	CR45264	3.82274	0.056
FBgn0263986	cd	3.81816	0.0023
FBgn0030929	CG15043	3.8108	0
FBgn0031033	CG14219	3.79213	2.7e-28
FBgn0053158	CG33158	3.7787	1.6e-46
FBgn0263336	CR43417	3.76014	1.7e-14
FBgn0259108	futsch	3.74743	9.1e-30
FBgn0267148	CR45588	3.74548	0.089
FBgn0264295	CG43773	3.72166	5.3e-80
FBgn0051694	CG31694	3.7203	9.9e-47
FBgn0010040	GstD4	3.71899	1.2e-30
FBgn0267715	CR46048	3.6938	0.014
FBgn0263843	CR43704	3.68768	0.00034
FBgn0005638	slbo	3.68507	9.5e-11
FBgn0034286	dpr13	3.68143	0.00082
FBgn0261799	dsx-c73A	3.66844	0.026
FBgn0037345	rev7	3.65397	5.4e-41
FBgn0266258	CR44953	3.6507	1e-39
FBgn0040759	CG13177	3.64543	2.3e-27
FBgn0260000	CG17570	3.63805	2.9e-38
FBgn0263079	CG43338	3.62626	0.018
FBgn0264776	CG44014	3.62482	7.2e-128
FBgn0053985	CG33985	3.62385	0.016
FBgn0030495	CG11816	3.61852	1.4e-06
FBgn0050157	CG30157	3.61008	1.2e-29
FBgn0026263	bip1	3.60876	3.5e-19
FBgn0000492	Dr	3.60873	2.9e-07
FBgn0262689	CR43159	3.60456	0.019
FBgn0264501	CR43900	3.60269	4.4e-06
FBgn0039387	MCO3	3.59929	0.065
FBgn0000045	Act79B	3.59117	8.7e-12
FBgn0267196	CR45636	3.56765	0.0014
FBgn0050272	CG30272	3.56534	2e-29
FBgn0032856	CG16798	3.55393	0.00044
FBgn0033945	CG12868	3.53919	9.7e-41
FBgn0266042	CR44807	3.52665	7e-08
FBgn0033658	TwdlBeta	3.52389	1.9e-06
FBgn0265428	CR44340	3.51246	0.047
FBgn0040609	CG3348	3.49049	5.1e-31
FBgn0035806	PGRP-SD	3.48674	6.4e-16
FBgn0011693	Pdh	3.48519	0.0011
FBgn0266044	CR44809	3.48037	2.3e-09
FBgn0263314	CG43400	3.44961	6.8e-08
FBgn0031562	CG3604	3.44818	7.2e-79
FBgn0033447	dila	3.43625	1.2e-31
FBgn0016053	pgc	3.43288	0.085
FBgn0022700	Cht4	3.41782	2.9e-89
FBgn0039200	CG13616	3.41672	0.0092
FBgn0263096	CR43364	3.41269	0.078
FBgn0037122	CG14570	3.41002	0.0043
FBgn0036910	Cyp305a1	3.40498	5.2e-23
FBgn0052195	CG32195	3.39588	1.9e-19
FBgn0051313	CG31313	3.39374	3e-26
FBgn0039470	CG6296	3.38892	2.9e-08
FBgn0027589	CG1688	3.36171	0.00011
FBgn0030310	PGRP-SA	3.35745	8e-31
FBgn0026404	Dronc	3.34159	8.5e-144
FBgn0032023	CG14274	3.33975	0.00025
FBgn0032343	CG6201	3.29718	3.7e-21
FBgn0050163	Cpr60D	3.28927	0.0012
FBgn0032639	CG18563	3.28846	0.012
FBgn0003984	vn	3.27849	1.1e-22
FBgn0264562	Hr4	3.27325	7.6e-09
FBgn0004644	hh	3.26491	1.7e-29
FBgn0035513	Cpr64Ad	3.2644	0.0048
FBgn0035575	CG7509	3.24986	1.9e-05
FBgn0028434	Ercc1	3.244	6.5e-12
FBgn0000210	br	3.24233	2.4e-05
FBgn0050001	CG30001	3.24231	4.2e-08
FBgn0047205	CR32385	3.23162	2.2e-14
FBgn0266929	CR45380	3.23089	0.00053
FBgn0263659	CR43650	3.21879	3.8e-24
FBgn0034140	CG8317	3.21669	2.1e-16
FBgn0036844	Mkp3	3.21145	7.4e-83
FBgn0037685	Or85f	3.21082	0.0024
FBgn0034782	CG12490	3.20791	0.0034
FBgn0085424	nub	3.18851	6.4e-146
FBgn0010407	Ror	3.1875	1.3e-06
FBgn0004170	sc	3.18359	0.08
FBgn0262524	ver	3.17934	1.2e-40
FBgn0262531	CG43085	3.17152	0.0019
FBgn0014018	Rel	3.16978	1.8e-53
FBgn0265137	Spn42Da	3.16887	3.5e-77
FBgn0266404	CR45044	3.15813	0.022
FBgn0267730	CR46061	3.15809	0.00057
FBgn0036806	Cyp12c1	3.1573	2.5e-34
FBgn0039290	CG13654	3.14581	1.8e-29
FBgn0267611	CR45949	3.14565	1.3e-10
FBgn0259237	CG42335	3.1425	5.4e-58
FBgn0032452	CG15484	3.13347	0.021
FBgn0264511	CR43910	3.12763	0.0033
FBgn0264945	CR44114	3.12609	4.3e-07
FBgn0264481	CR43889	3.11802	0.018
FBgn0042185	CG18769	3.11342	1.1e-37
FBgn0263113	CG43370	3.11257	0.00013
FBgn0033592	CG13215	3.10958	0.049
FBgn0033443	CG1698	3.09559	3.3e-111
FBgn0033926	Arc1	3.09286	1.1e-31
FBgn0004865	Eip78C	3.0874	3.3e-13
FBgn0052631	CG32631	3.08717	0.05
FBgn0004577	Pxd	3.08473	0.026
FBgn0031634	Ir25a	3.07555	2.1e-12
FBgn0034429	CG18607	3.07419	0.00026
FBgn0035903	CG6765	3.06573	0.00021
FBgn0036951	CG7017	3.05907	0.011
FBgn0034290	CG5773	3.05769	4.2e-19
FBgn0031301	CG14339	3.05392	0.029
FBgn0031675	CG9121	3.05362	1.6e-07
FBgn0263660	CR43651	3.0517	0.0023
FBgn0014388	sty	3.04837	2.1e-79
FBgn0034870	CG13559	3.04663	0.017
FBgn0035708	CG8398	3.04238	1.1e-59
FBgn0033927	CR10102	3.03989	6.7e-25
FBgn0050345	CG30345	3.03394	1.7e-101
FBgn0034915	eIF6	3.03034	3.4e-42
FBgn0030994	HP1D3csd	3.02578	1.4e-13
FBgn0031643	CG3008	3.014	9.5e-34
FBgn0011582	Dop1R1	3.01324	0.0073
FBgn0261856	CR42785	3.0104	8.6e-62
FBgn0053470	CG33470	3.00493	0.0089
FBgn0267779	CR46110	2.99866	0.081
FBgn0032805	CG10337	2.99721	5.4e-61
FBgn0001230	Hsp68	2.99617	3.6e-07
FBgn0083032	snoRNA:Psi18S-525g	2.98818	0.092
FBgn0266982	CR45433	2.98129	0.092
FBgn0039487	gb	2.97788	4.2e-17
FBgn0032535	Ance-2	2.96565	0.0041
FBgn0267087	CR45531	2.96492	0.0083
FBgn0036290	CG10638	2.96145	2.5e-32
FBgn0259710	CG42364	2.95707	0.00018
FBgn0039596	CG10000	2.94643	6.4e-20
FBgn0035607	CG4835	2.94236	2.3e-16
FBgn0034783	CG9825	2.93953	8.4e-07
FBgn0034289	CG10910	2.93606	1e-33
FBgn0266956	CR45407	2.93535	0.0018
FBgn0085329	CG34300	2.91893	0.03
FBgn0264439	CR43857	2.90473	0.091
FBgn0035880	CG17352	2.89792	2.9e-22
FBgn0267762	CR46093	2.89599	2e-04
FBgn0052255	Gr64f	2.8957	0.093
FBgn0051296	CG31296	2.89378	9e-10
FBgn0033789	CG13324	2.89207	1e-26
FBgn0001291	Jra	2.89117	1.4e-119
FBgn0033659	Damm	2.89117	6.4e-15
FBgn0000568	Eip75B	2.87753	3.4e-86
FBgn0005624	Psc	2.87205	8.8e-28
FBgn0032377	CG14937	2.86882	3.6e-07
FBgn0264878	CR44069	2.86853	0.00086
FBgn0035010	CG13579	2.86258	0.05
FBgn0038455	CG14907	2.85618	2e-28
FBgn0031324	CG14342	2.85614	0.09
FBgn0086348	se	2.8546	0.00012
FBgn0264863	CR44054	2.84774	0.0053
FBgn0033308	CG8736	2.84475	0.048
FBgn0051436	CG31436	2.83205	4e-25
FBgn0039510	CG3339	2.83163	0.013
FBgn0086693	iav	2.82558	1.3e-19
FBgn0033205	CG2064	2.82387	1.7e-62
FBgn0030859	CG12990	2.82043	0.0015
FBgn0266431	CG45061	2.81568	5.6e-23
FBgn0038660	CG14291	2.80961	5.6e-05
FBgn0264385	CR43837	2.80448	8.9e-05
FBgn0034073	CG8414	2.80358	3.2e-26
FBgn0039101	CG16710	2.79882	0.00091
FBgn0051324	CG31324	2.79812	4.8e-06
FBgn0085265	CG34236	2.7945	3.8e-17
FBgn0266963	CR45414	2.79004	0.043
FBgn0031034	CG14205	2.78482	9.1e-24
FBgn0033204	CG2065	2.7828	1.5e-43
FBgn0050109	CG30109	2.78192	4.1e-57
FBgn0267567	CR45907	2.77533	0.016
FBgn0003401	shu	2.77427	0.0015
FBgn0038953	CG18596	2.76921	4.7e-15
FBgn0032002	CG8353	2.7653	1.7e-15
FBgn0030643	CG15641	2.76521	0.018
FBgn0036226	CG7252	2.76144	0.0058
FBgn0085487	CG34458	2.75937	0.027
FBgn0026718	fu12	2.75811	2.4e-33
FBgn0034294	Muc55B	2.75682	5.8e-28
FBgn0085227	CG34198	2.75559	1.1e-59
FBgn0051704	CG31704	2.75326	2.1e-30
FBgn0085195	CG34166	2.75251	1.9e-10
FBgn0032135	GlcAT-S	2.74855	9.8e-55
FBgn0038842	hdly	2.74177	8.7e-84
FBgn0035977	PGRP-LF	2.72449	2.9e-06
FBgn0266627	CR45134	2.72105	0.092
FBgn0038647	CG14302	2.71878	0.096
FBgn0041180	Tep4	2.71756	1e-41
FBgn0037974	CG12224	2.71614	6.5e-18
FBgn0031042	CG14221	2.70711	8e-06
FBgn0039431	plum	2.7062	2.2e-25
FBgn0016076	vri	2.705	2.3e-43
FBgn0035412	CG14957	2.70456	0.00069
FBgn0085438	CG34409	2.70322	0.02
FBgn0032598	ChLD3	2.70156	0.0068
FBgn0003961	Uro	2.6997	1.4e-10
FBgn0035996	CG3448	2.69429	1.9e-09
FBgn0028341	l(1)G0232	2.67738	9.2e-37
FBgn0037751	topi	2.67111	1.2e-27
FBgn0040212	Dhap-at	2.66049	8.3e-71
FBgn0039459	IntS12	2.65109	2.4e-25
FBgn0053469	CG33469	2.64842	2.2e-13
FBgn0086758	chinmo	2.64001	1.9e-10
FBgn0033207	CG12826	2.62931	0.04
FBgn0036952	CG6933	2.61684	0.00095
FBgn0030964	Pvf1	2.60625	1.4e-36
FBgn0263005	CG43313	2.60337	5.7e-32
FBgn0050414	CG30414	2.60139	3e-06
FBgn0040348	CG3703	2.58957	4.6e-15
FBgn0050108	CG30108	2.58339	4.5e-34
FBgn0265186	CG44251	2.58114	5.4e-119
FBgn0036767	CG16775	2.57977	2.8e-107
FBgn0039886	CG2003	2.57585	2e-55
FBgn0034756	Cyp6d2	2.57477	3.4e-32
FBgn0051954	CG31954	2.57051	0.069
FBgn0262656	dm	2.56875	6.1e-49
FBgn0002524	lace	2.565	3e-67
FBgn0265059	CR44170	2.56455	0.011
FBgn0033389	Rad51C	2.56401	0.03
FBgn0038143	CG9813	2.55503	2.6e-12
FBgn0042106	CG18754	2.55102	0.011
FBgn0035280	Cpr62Bb	2.54816	0.0014
FBgn0015570	alpha-Est2	2.54803	2e-08
FBgn0039808	CG12071	2.54535	6.5e-06
FBgn0030189	CG2909	2.53934	9.9e-19
FBgn0004652	fru	2.53423	1.1e-22
FBgn0030598	CG9503	2.53338	0.072
FBgn0037092	M6	2.53157	4.2e-94
FBgn0030839	CG5613	2.52647	4.7e-35
FBgn0001225	Hsp26	2.52222	2.7e-06
FBgn0020388	Gcn5	2.52199	5.4e-41
FBgn0262007	CG42825	2.51505	7.7e-29
FBgn0039538	CG12883	2.51337	1.3e-52
FBgn0036875	CG9449	2.51274	1e-15
FBgn0010039	GstD3	2.51029	2.9e-10
FBgn0033519	CG11825	2.50764	5.9e-05
FBgn0003525	stg	2.49859	0.074
FBgn0026593	CG5707	2.49614	1.2e-83
FBgn0033697	Cyp6t3	2.49564	0.00022
FBgn0039339	CG5116	2.49407	9.5e-06
FBgn0035159	CG13896	2.49086	7.9e-11
FBgn0036237	viaf	2.47906	2.1e-78
FBgn0267339	p38c	2.47661	1.1e-45
FBgn0051370	CG31370	2.46117	1.2e-39
FBgn0063496	GstE4	2.4573	0.0022
FBgn0041709	yellow-g	2.45053	6.3e-05
FBgn0261266	zuc	2.44757	0.074
FBgn0034493	CG8908	2.44561	1.2e-11
FBgn0266859	CR45320	2.44432	2.4e-05
FBgn0265156	CR44225	2.44231	0.00086
FBgn0038440	Gr89a	2.43725	1.5e-06
FBgn0052369	CG32369	2.4362	1.6e-54
FBgn0028476	CG15817	2.4353	2.3e-59
FBgn0037515	Sp7	2.42555	2.3e-09
FBgn0001112	Gld	2.42391	3.1e-05
FBgn0033787	CG13321	2.42344	1.3e-58
FBgn0263241	Mocs1	2.41934	9.4e-25
FBgn0040571	CG17193	2.40426	0.079
FBgn0260933	rempA	2.40419	1.7e-09
FBgn0010278	Ssrp	2.40117	3e-26
FBgn0267758	CR46089	2.3979	4.8e-10
FBgn0263597	Acp98AB	2.39505	0.076
FBgn0267347	squ	2.39172	1.6e-05
FBgn0020278	loco	2.3872	1.4e-32
FBgn0036187	RIOK1	2.3809	1.7e-13
FBgn0037391	CG2017	2.37456	7.4e-30
FBgn0042101	CG18744	2.36654	2.5e-23
FBgn0265017	CR43751	2.36313	0.06
FBgn0042086	Tsp42Eb	2.36002	1.2e-35
FBgn0031558	CG16704	2.35976	0.013
FBgn0264746	CG44004	2.3575	1.8e-08
FBgn0266768	CR45233	2.35584	0.059
FBgn0014859	Hr38	2.35356	0.042
FBgn0027561	CG18659	2.34979	1.7e-55
FBgn0040475	SH3PX1	2.34342	1.3e-64
FBgn0038418	pad	2.34155	1.6e-14
FBgn0031649	hoe2	2.34061	8e-07
FBgn0036150	Ir68a	2.34039	0.057
FBgn0030855	CG5800	2.33993	7.6e-21
FBgn0038592	CG18599	2.33942	0.0093
FBgn0000448	Hr46	2.33808	0.00015
FBgn0039694	fig	2.33403	0.0012
FBgn0032587	CG5953	2.32992	5.4e-29
FBgn0040900	CG17777	2.32898	0.041
FBgn0032381	Mal-B1	2.32647	0.0024
FBgn0003118	pnt	2.32329	1.8e-21
FBgn0031516	CG9663	2.321	5.8e-63
FBgn0033760	CG8785	2.32036	7.6e-23
FBgn0264748	CG44006	2.31875	5.9e-10
FBgn0039473	CG17191	2.31669	0.003
FBgn0264703	CR43972	2.30125	0.022
FBgn0034540	Lrt	2.2966	0.025
FBgn0033051	Strica	2.29632	2.5e-35
FBgn0039665	CG2310	2.28919	1.1e-29
FBgn0265377	CR44318	2.2885	5e-14
FBgn0000578	ena	2.28405	5.1e-47
FBgn0038897	CG5849	2.27387	9.7e-31
FBgn0011705	rost	2.27283	2.6e-34
FBgn0040726	dpr	2.2676	1.6e-12
FBgn0000246	c(3)G	2.26509	1.9e-07
FBgn0035089	Phk-3	2.26268	1e-13
FBgn0031580	CG15423	2.25391	5.5e-44
FBgn0044810	TotX	2.24968	0.066
FBgn0004429	LysP	2.24383	0.063
FBgn0051344	CG31344	2.23119	4e-12
FBgn0022355	Tsf1	2.22797	1.4e-34
FBgn0034578	CG15653	2.22544	8.1e-16
FBgn0039644	CG11897	2.22294	7e-40
FBgn0035084	CG15861	2.22035	1.5e-08
FBgn0011638	La	2.21846	1.1e-44
FBgn0003382	sha	2.21794	0.00014
FBgn0028950	CG15255	2.21432	6.8e-40
FBgn0038083	CG5999	2.21424	2.2e-44
FBgn0034296	CG10912	2.21277	7.3e-22
FBgn0001234	Hsromega	2.21094	2e-46
FBgn0001987	Gli	2.20144	2e-67
FBgn0037562	CG11671	2.19605	1.6e-14
FBgn0265979	CR44758	2.19571	2.4e-12
FBgn0027082	Aats-pro	2.1892	6.2e-11
FBgn0028573	prc	2.1881	0.034
FBgn0266697	CR45187	2.18581	0.039
FBgn0053510	CG33510	2.17346	1.2e-23
FBgn0036681	Obp73a	2.17085	0.019
FBgn0028426	JhI-1	2.16714	1.2e-09
FBgn0083940	RhoU	2.16142	1.3e-08
FBgn0013279	Hsp70Bc	2.1593	0.0052
FBgn0035153	ebd1	2.15903	2e-24
FBgn0263975	CR43727	2.15709	6.5e-05
FBgn0034217	Lhr	2.15265	9.9e-05
FBgn0261873	sdt	2.15237	2.5e-44
FBgn0039464	CG6330	2.14846	6.7e-16
FBgn0260442	rhea	2.13726	1.6e-42
FBgn0010222	Nmdmc	2.13565	1.9e-13
FBgn0053116	CG33116	2.13285	2.1e-35
FBgn0261277	rtv	2.13163	1.3e-08
FBgn0031169	CG1494	2.13139	0.00024
FBgn0034175	ste24b	2.12694	0.0012
FBgn0265590	CR44417	2.11677	5.4e-19
FBgn0031560	CG16713	2.11419	2.7e-15
FBgn0039319	CG13659	2.11235	8e-23
FBgn0052103	CG32103	2.11089	9.8e-15
FBgn0032283	CG7296	2.10743	2.2e-09
FBgn0267228	CR45668	2.10623	0.0013
FBgn0264895	RapGAP1	2.10557	4.9e-34
FBgn0013278	Hsp70Bb	2.10556	3.7e-05
FBgn0038981	CG5346	2.10422	7e-72
FBgn0067102	GlcT-1	2.09515	1.7e-43
FBgn0263445	CR43468	2.08338	0.0015
FBgn0031001	CG7884	2.08278	1.3e-05
FBgn0052758	CG32758	2.0826	1.2e-34
FBgn0052594	be	2.07707	5.6e-23
FBgn0040733	CG15068	2.07518	6.9e-05
FBgn0263232	Nxf3	2.0746	0.0052
FBgn0250867	CG42238	2.06947	5.9e-18
FBgn0261545	CG42663	2.06734	2.3e-34
FBgn0036419	CG13482	2.06733	3.5e-13
FBgn0267733	CR46064	2.06432	2.7e-09
FBgn0031894	CG4496	2.06126	0.0066
FBgn0037554	DNApol-iota	2.05724	3e-24
FBgn0266450	Kr-h1	2.05153	4.6e-05
FBgn0024360	CG11418	2.05044	4.4e-37
FBgn0054057	CG34057	2.04881	0.0037
FBgn0015577	alpha-Est9	2.04253	2.5e-42
FBgn0042102	CG18745	2.0405	4.4e-68
FBgn0042105	CG18748	2.03723	9.8e-60
FBgn0031484	CG3165	2.03662	1.4e-23
FBgn0032446	CG5780	2.03426	0.00021
FBgn0050160	CG30160	2.03146	1.1e-08
FBgn0046685	Wsck	2.0249	3e-18
FBgn0035445	CG12014	2.02477	0.0072
FBgn0086782	amn	2.02177	0.03
FBgn0035405	pfk	2.02168	1e-18
FBgn0032482	Pect	2.02056	7e-36
FBgn0035086	CG12851	2.02043	0.0068
FBgn0037167	CG11425	2.01903	0.0026
FBgn0015372	RabX1	2.01626	2.4e-20
FBgn0022338	dnk	2.01568	1e-16
FBgn0004635	rho	2.01319	3.7e-05
FBgn0034670	CG13488	2.00982	1.1e-14
FBgn0035715	CG10103	2.00929	1.4e-34
FBgn0032399	CG6785	2.00827	0.00026
FBgn0031988	CG8668	2.00732	3e-24
FBgn0019929	Ser7	2.00283	0.0014
FBgn0035042	CG3640	1.99768	4e-05
FBgn0036481	CG16959	1.99647	0.022
FBgn0037472	CG10098	1.99516	3.4e-22
FBgn0042179	CG18869	1.99158	4.9e-48
FBgn0039492	CG6051	1.99009	8.3e-31
FBgn0046689	Takl1	1.98899	1.6e-10
FBgn0051354	Hsp70Bbb	1.98783	0.05
FBgn0011274	Dif	1.98689	3.6e-19
FBgn0036101	NijA	1.98684	5.1e-23
FBgn0034276	Sardh	1.9852	0.0035
FBgn0033250	CG14762	1.98409	4.1e-08
FBgn0261113	Xrp1	1.98336	3.7e-29
FBgn0040729	CG15126	1.98109	1.4e-18
FBgn0039490	CG5882	1.98075	0.0029
FBgn0030773	CG9676	1.97538	1.1e-12
FBgn0038020	GstD9	1.97389	1.2e-26
FBgn0016031	lama	1.97276	2.3e-55
FBgn0267336	Glut4EF	1.97042	8.3e-19
FBgn0265311	CR44284	1.96949	0.00087
FBgn0030048	CG12112	1.96251	7.5e-18
FBgn0034391	CG15080	1.95235	0.1
FBgn0004858	elB	1.95183	1.2e-29
FBgn0039003	wfs1	1.95136	2.2e-23
FBgn0264994	CR44145	1.95043	0.00069
FBgn0053346	CG33346	1.94972	1.7e-08
FBgn0029907	Atx-1	1.94708	0.0026
FBgn0031267	Ipk2	1.94701	1e-37
FBgn0024321	NK7.1	1.94693	1.3e-34
FBgn0037231	Vps24	1.94666	1.1e-33
FBgn0266455	CG45080	1.94287	0.0019
FBgn0264727	CR43995	1.94284	0.0037
FBgn0034312	CG10916	1.94246	2.8e-14
FBgn0033303	Cyp6a15Psi	1.93854	2e-04
FBgn0031055	et	1.9364	0.022
FBgn0032436	CG5418	1.93491	0.093
FBgn0050281	CG30281	1.93177	0.0054
FBgn0041096	rols	1.93064	5.4e-26
FBgn0265873	CR44662	1.93061	0.0076
FBgn0050115	GEFmeso	1.92711	3.1e-24
FBgn0051133	Slimp	1.9221	1.7e-08
FBgn0243512	puc	1.92069	7.7e-30
FBgn0027509	CG7261	1.91406	7.7e-22
FBgn0027660	blot	1.91201	4.6e-17
FBgn0260632	dl	1.9091	1.8e-38
FBgn0039736	CG7912	1.90623	1e-22
FBgn0035346	CG1146	1.90538	1.1e-50
FBgn0001104	Galphai	1.90392	7.5e-35
FBgn0263354	CG42784	1.89953	4.1e-05
FBgn0039031	CG17244	1.89781	0.011
FBgn0041582	tamo	1.89452	1.8e-36
FBgn0033499	CG12914	1.89394	0.033
FBgn0010909	msn	1.89281	2e-30
FBgn0262721	CG43165	1.89261	0.041
FBgn0030817	CG4991	1.88654	2e-06
FBgn0085408	Shroom	1.88443	1.2e-17
FBgn0036503	CG13454	1.87893	1.3e-05
FBgn0031515	CG9664	1.87778	1.4e-29
FBgn0039916	CG9935	1.87575	0.0074
FBgn0040465	Dip3	1.87252	0.095
FBgn0039056	CenB1A	1.87166	1.6e-22
FBgn0052579	CG32579	1.87144	1.6e-14
FBgn0031498	CG17260	1.87131	3.6e-10
FBgn0035589	CHMP2B	1.86933	5e-25
FBgn0039386	CG5948	1.86877	0.03
FBgn0031799	Pez	1.86702	3.6e-21
FBgn0033792	CG13325	1.86654	1.1e-10
FBgn0050357	CG30357	1.86489	7.9e-06
FBgn0035975	PGRP-LA	1.85858	1.5e-45
FBgn0034647	pirk	1.85368	3.1e-13
FBgn0036449	bmm	1.85344	5.5e-06
FBgn0030769	CG13012	1.85084	6.4e-08
FBgn0023506	Es2	1.84832	1.5e-16
FBgn0036363	CG10140	1.84785	1.1e-05
FBgn0266041	CR44806	1.84521	0.00043
FBgn0086663	snoRNA:Psi18S-1275	1.84323	0.037
FBgn0028703	Nhe3	1.84132	2.1e-37
FBgn0036240	CG6928	1.839	9.2e-13
FBgn0037720	CG8312	1.8364	2.5e-44
FBgn0259735	CG42389	1.83637	8.9e-22
FBgn0243516	Vrp1	1.83396	3.5e-50
FBgn0011236	ken	1.83156	3.5e-15
FBgn0264564	CR43936	1.83013	0.072
FBgn0034356	CG10924	1.82706	6e-09
FBgn0259936	Uhg3	1.82654	0.001
FBgn0034270	CG6401	1.82483	2.5e-08
FBgn0050151	CG30151	1.82263	0.00046
FBgn0038772	mdlc	1.82136	3.5e-13
FBgn0037844	CG4570	1.82061	0.038
FBgn0034248	CG14483	1.82051	6.1e-06
FBgn0031661	Gmd	1.81997	1.2e-40
FBgn0029879	APC7	1.81784	0.0083
FBgn0086708	stv	1.81699	6.6e-12
FBgn0264820	CR44028	1.8167	0.032
FBgn0032006	Pvr	1.81463	7.5e-44
FBgn0034451	TBCB	1.81452	3.4e-19
FBgn0040765	luna	1.81171	1.1e-14
FBgn0002716	mei-W68	1.81083	0.0077
FBgn0031432	Cyp309a1	1.80949	1.3e-14
FBgn0051777	CG31777	1.80338	0.042
FBgn0028504	CG12182	1.80144	0.0017
FBgn0050154	CG30154	1.79958	3.1e-16
FBgn0037555	Ada2b	1.79902	8.9e-13
FBgn0036749	CG7460	1.79767	1.8e-23
FBgn0261983	l(2)gd1	1.79491	2.7e-20
FBgn0038595	CG7142	1.79355	7.4e-15
FBgn0039137	CG13604	1.79311	1.9e-16
FBgn0085223	CG34194	1.79033	1.5e-21
FBgn0043903	dome	1.78847	2.6e-27
FBgn0086346	ALiX	1.78483	1.5e-62
FBgn0040735	CG16836	1.78246	0.0058
FBgn0036423	CG3919	1.77541	0.0032
FBgn0013765	cnn	1.77497	3e-09
FBgn0041607	asparagine-synthetase	1.77047	2e-05
FBgn0037293	CG12007	1.76957	2.8e-26
FBgn0086356	tum	1.76851	0.016
FBgn0025712	CG13920	1.76539	0.00096
FBgn0003023	otu	1.764	0.044
FBgn0039818	CG11318	1.75908	6.3e-19
FBgn0041164	armi	1.75842	6.7e-10
FBgn0029937	CG8300	1.75348	1.2e-14
FBgn0001150	gt	1.75345	0.059
FBgn0004390	RasGAP1	1.75138	2.6e-19
FBgn0039488	CG6066	1.75105	1.9e-06
FBgn0031717	Oscillin	1.74422	1.2e-17
FBgn0011774	Irbp	1.74309	7.3e-13
FBgn0052284	CG32284	1.74092	3.8e-12
FBgn0267073	CR45517	1.74078	6e-11
FBgn0085298	CG34269	1.73818	0.023
FBgn0266812	CR45274	1.73752	0.00028
FBgn0086370	sra	1.73464	1.5e-33
FBgn0004394	pdm2	1.73153	2.4e-08
FBgn0013984	InR	1.72903	4e-14
FBgn0052845	CG32845	1.72807	3.2e-05
FBgn0261989	CG42807	1.72622	2.6e-23
FBgn0022029	l(2)k01209	1.7247	4.9e-24
FBgn0031650	CG14044	1.7227	0.081
FBgn0266941	CR45392	1.71811	0.0072
FBgn0038172	Adgf-D	1.71796	0.001
FBgn0027363	Stam	1.71336	3.1e-24
FBgn0033301	CG12780	1.71295	8e-51
FBgn0031561	CG16712	1.70951	1.6e-25
FBgn0024273	WASp	1.7056	5.1e-27
FBgn0034887	St1	1.7051	0.00096
FBgn0031882	Rab30	1.70312	1.1e-29
FBgn0261445	sgl	1.70183	4.4e-55
FBgn0034577	cpa	1.69896	2.2e-31
FBgn0265991	Zasp52	1.69688	7.5e-15
FBgn0031450	Hrs	1.69303	6.5e-30
FBgn0266227	CR44922	1.68844	0.0069
FBgn0083120	Uhg8	1.68808	0.0073
FBgn0037236	Skp2	1.68787	8.1e-14
FBgn0085241	CG34212	1.68586	0.077
FBgn0039073	CG4408	1.68032	0.048
FBgn0034804	CG3831	1.68026	1.7e-05
FBgn0027490	D12	1.67999	3.4e-08
FBgn0051439	Muc96D	1.67742	0.076
FBgn0035267	CG13921	1.67199	0.0013
FBgn0033177	CG11141	1.6696	1.6e-18
FBgn0034397	CG15082	1.66923	0.06
FBgn0039402	Vps2	1.66857	6.4e-29
FBgn0040606	CG6503	1.66828	1.2e-05
FBgn0032018	CG7806	1.66785	5.5e-44
FBgn0010549	l(2)03659	1.66627	0.00055
FBgn0029928	CG3032	1.66619	0.006
FBgn0085443	spri	1.66578	8.1e-23
FBgn0036805	Chmp1	1.66525	2.6e-26
FBgn0261625	CG42708	1.66465	5.5e-23
FBgn0028515	EndoGI	1.6616	8.8e-38
FBgn0032451	spict	1.6573	2e-36
FBgn0035168	CG13889	1.65716	0.05
FBgn0085452	CG34423	1.65668	0.043
FBgn0051697	CG31697	1.65472	0.033
FBgn0035160	hng3	1.65456	9.5e-05
FBgn0003328	scb	1.64839	1e-20
FBgn0034008	CG8152	1.64656	1.1e-09
FBgn0266819	CR45281	1.64462	0.048
FBgn0037780	CG3925	1.64454	2.3e-27
FBgn0037230	CG9780	1.64377	0.0017
FBgn0086779	step	1.63929	1.2e-34
FBgn0039655	CG14507	1.63903	0.067
FBgn0037750	Whamy	1.63864	4.6e-15
FBgn0033304	Cyp6a13	1.63827	3.8e-26
FBgn0015240	Hr96	1.631	1.2e-18
FBgn0025583	IM2	1.62993	0.056
FBgn0033889	CG6701	1.6295	1.2e-30
FBgn0003209	raw	1.62916	6.5e-10
FBgn0034467	CG15128	1.62525	0.053
FBgn0263988	Dic61B	1.62342	0.0027
FBgn0039141	spas	1.62313	1.9e-17
FBgn0051038	CG31038	1.62194	3.3e-19
FBgn0039328	CHKov2	1.6189	3.5e-06
FBgn0000644	Fcp3C	1.61866	0.011
FBgn0265719	CR44526	1.61811	2.2e-05
FBgn0261244	inaE	1.61687	1e-09
FBgn0010607	l(2)05714	1.61597	4e-13
FBgn0035854	CG8005	1.61441	5.8e-09
FBgn0015019	Cctgamma	1.61111	4.4e-30
FBgn0051721	Trim9	1.61004	1.7e-16
FBgn0035264	Oseg4	1.60938	8e-07
FBgn0022774	Oat	1.60834	2e-04
FBgn0052713	CG32713	1.60641	0.063
FBgn0266124	ghi	1.60631	6.6e-27
FBgn0036732	Oatp74D	1.59886	7.7e-07
FBgn0033993	CG8089	1.59727	0.0034
FBgn0037533	CD98hc	1.59522	2.6e-44
FBgn0031414	eys	1.5931	0.065
FBgn0034951	CG3860	1.59017	3.6e-08
FBgn0036576	CG5151	1.58494	4.4e-15
FBgn0033366	Ance-4	1.58367	0.015
FBgn0052296	Mrtf	1.57924	1.9e-36
FBgn0034634	CG10494	1.57853	6.1e-06
FBgn0003512	Sry-delta	1.57655	1.5e-08
FBgn0005648	Pabp2	1.57397	9.6e-32
FBgn0036262	CG6910	1.57376	4.6e-06
FBgn0001978	stc	1.5724	2e-17
FBgn0035152	CG3386	1.57001	4.1e-10
FBgn0052676	CG32676	1.56798	6.7e-41
FBgn0038930	CG5778	1.5653	0.037
FBgn0037739	CG12948	1.56201	4.5e-05
FBgn0053493	CG33493	1.55596	0.00058
FBgn0031058	CG14227	1.55553	0.062
FBgn0028411	Nxt1	1.55448	3.4e-10
FBgn0020236	ATPCL	1.55446	9.6e-31
FBgn0027654	jdp	1.5536	0.00015
FBgn0040207	kat80	1.55128	7e-17
FBgn0040736	IM3	1.54878	0.0063
FBgn0027617	CG5808	1.54784	0.00069
FBgn0262003	CG42821	1.54742	0.097
FBgn0260049	flr	1.5452	6.6e-30
FBgn0264490	Eip93F	1.54393	4.3e-14
FBgn0015316	Try29F	1.54103	2.5e-09
FBgn0051414	CG31414	1.53822	0.056
FBgn0030683	CG8239	1.53815	8.6e-08
FBgn0035358	CG14949	1.53616	8.7e-10
FBgn0044324	Chro	1.53335	5.4e-17
FBgn0040732	CG16926	1.52924	1.9e-08
FBgn0022724	Taf8	1.52902	4.9e-07
FBgn0036772	CG5290	1.52852	1.7e-09
FBgn0037550	CG9667	1.52778	1.6e-08
FBgn0005771	noc	1.52726	8.1e-16
FBgn0020493	Dad	1.52673	5.1e-17
FBgn0050424	CG30424	1.52377	1.7e-30
FBgn0041627	Ku80	1.52243	6.2e-11
FBgn0003676	T-cp1	1.52017	1.2e-16
FBgn0038348	AOX2	1.51993	0.0072
FBgn0041092	tai	1.51868	1.7e-18
FBgn0034279	CG18635	1.51851	2.2e-11
FBgn0262717	Skeletor	1.5183	0.096
FBgn0263083	CG43351	1.51653	0.094
FBgn0038638	CG7702	1.51627	1.7e-17
FBgn0002567	ltd	1.51085	6.9e-19
FBgn0085423	CG34394	1.51011	7.1e-25
FBgn0011703	RnrL	1.50866	0.00078
FBgn0037350	CG2911	1.50831	3.8e-09
FBgn0263239	dar1	1.50821	0.059
FBgn0031782	WDR79	1.5071	2.1e-09
FBgn0034643	CG10321	1.50603	1.6e-16
FBgn0034894	CG4091	1.50319	1.3e-12
FBgn0264550	CR43929	1.50147	0.019
FBgn0040582	CG5791	1.50133	0.07
FBgn0030347	CG15739	1.50098	2.4e-27
FBgn0030407	CG2543	-1.50072	0.001
FBgn0264695	Mhc	-1.50076	9.7e-07
FBgn0063667	CG32335	-1.50105	5.2e-05
FBgn0033867	Cpr50Ca	-1.50124	0.044
FBgn0259236	comm3	-1.50137	3.4e-10
FBgn0026150	ApepP	-1.50542	1.4e-19
FBgn0013681	mt:ND3	-1.50546	7.3e-14
FBgn0017558	Pdk	-1.5055	2.8e-23
FBgn0053519	Unc-89	-1.50692	6.1e-06
FBgn0038072	CG6225	-1.51073	0.00058
FBgn0263131	CG43373	-1.51076	0.011
FBgn0039890	CG2316	-1.51457	7.7e-16
FBgn0262511	Vha44	-1.51783	1e-24
FBgn0053012	CG33012	-1.51885	9.8e-11
FBgn0036833	CG3819	-1.51923	5.1e-18
FBgn0037870	CG18577	-1.52074	1.2e-07
FBgn0028327	l(1)G0320	-1.52086	6.4e-18
FBgn0053192	MtnD	-1.52098	2.3e-35
FBgn0051463	CG31463	-1.52771	2.1e-11
FBgn0259935	CG42458	-1.52954	2.6e-05
FBgn0050354	CG30354	-1.53632	0.05
FBgn0031703	CG12512	-1.53649	7.1e-26
FBgn0025373	Fpps	-1.54249	3.9e-11
FBgn0032480	Edem2	-1.54325	2.1e-22
FBgn0043005	prt	-1.54866	0.067
FBgn0036575	CG5157	-1.54872	0.00047
FBgn0030478	CG1640	-1.5496	1.9e-25
FBgn0039840	CG11340	-1.55349	4.7e-11
FBgn0037705	mura	-1.55374	5.9e-26
FBgn0029750	CG3323	-1.55414	0.021
FBgn0034642	CG15674	-1.55588	0.00016
FBgn0050065	CG30065	-1.55805	0.078
FBgn0039856	CG1774	-1.55849	1.9e-19
FBgn0263628	CR43637	-1.56052	0.067
FBgn0039190	CG5762	-1.56178	0.084
FBgn0030936	CG6481	-1.56312	0.066
FBgn0026088	CG14818	-1.56455	1.2e-25
FBgn0034406	Jheh3	-1.56488	4e-36
FBgn0036882	CG9279	-1.56799	0.0029
FBgn0033624	CG12384	-1.56875	9.6e-25
FBgn0001170	H2.0	-1.57279	0.0014
FBgn0031518	CG3277	-1.57437	2.3e-21
FBgn0036756	cln3	-1.57785	1.9e-30
FBgn0037215	CG12582	-1.58297	2.4e-16
FBgn0011596	fzo	-1.58321	0.072
FBgn0085480	CG34451	-1.58352	0.012
FBgn0013680	mt:ND2	-1.58449	6e-39
FBgn0029945	CG18155	-1.58499	0.041
FBgn0085736	CG40472	-1.59537	0.0028
FBgn0031590	CG3702	-1.59594	9.4e-17
FBgn0052681	CG32681	-1.59782	6.6e-05
FBgn0267180	CR45620	-1.59787	0.014
FBgn0050106	CCHa1-R	-1.59811	0.011
FBgn0031574	CG3964	-1.60102	0.059
FBgn0031418	CG3609	-1.6077	1.1e-07
FBgn0004882	orb	-1.61136	0.024
FBgn0025454	Cyp6g1	-1.61314	1.7e-15
FBgn0015008	Actn3	-1.61406	0.068
FBgn0051627	CG31627	-1.6149	0.097
FBgn0030245	CG1637	-1.61624	8.5e-33
FBgn0051446	CG31446	-1.61624	1.1e-15
FBgn0052672	Atg8a	-1.61676	1.8e-51
FBgn0000416	Sap-r	-1.62079	1.1e-25
FBgn0032336	AstC	-1.6208	7.6e-17
FBgn0037140	CG7442	-1.62096	4.8e-08
FBgn0030421	CG3812	-1.62195	0.027
FBgn0030536	CG11068	-1.62487	0.087
FBgn0029795	CG15773	-1.6272	1.8e-10
FBgn0031190	CG12576	-1.63004	4e-28
FBgn0262509	nrm	-1.63031	4e-05
FBgn0030597	Eo	-1.63229	3.7e-05
FBgn0039272	CG11836	-1.63234	0.00036
FBgn0010470	Fkbp14	-1.63298	8.1e-14
FBgn0260462	CG12163	-1.63308	3.9e-35
FBgn0030691	Efhc1.1	-1.63327	0.011
FBgn0261561	CG42675	-1.63506	0.068
FBgn0086906	sls	-1.63518	3.2e-08
FBgn0053181	CG33181	-1.63694	5.2e-09
FBgn0038294	Mf	-1.63891	2.6e-11
FBgn0039769	CG15534	-1.64073	2e-06
FBgn0013771	Cyp6a9	-1.64089	1.8e-26
FBgn0034484	CG11044	-1.64177	0.093
FBgn0086367	t	-1.64937	5.1e-18
FBgn0051104	CG31104	-1.65322	2.1e-13
FBgn0035665	Jon65Aiii	-1.65783	3.2e-07
FBgn0027552	CG10863	-1.65801	2.9e-24
FBgn0037386	CG1208	-1.66052	1.8e-12
FBgn0034816	CG3085	-1.66349	0.092
FBgn0024315	Picot	-1.66787	4.2e-15
FBgn0036415	CG7768	-1.66953	0.00074
FBgn0033196	CG1358	-1.6707	9.9e-08
FBgn0035957	CG5144	-1.67073	0.0012
FBgn0035677	CG13293	-1.67077	9.8e-10
FBgn0052057	dpr10	-1.67113	0.043
FBgn0039640	CG14516	-1.67166	5.8e-07
FBgn0052591	CG32591	-1.67775	0.096
FBgn0033541	CG12934	-1.67939	2.8e-05
FBgn0037375	kat-60L1	-1.68136	0.07
FBgn0036942	CG7328	-1.68461	3.3e-07
FBgn0039882	CG11576	-1.68592	3.4e-19
FBgn0050008	CG30008	-1.69121	0.0024
FBgn0034897	Sesn	-1.69457	2.2e-23
FBgn0083228	Frq2	-1.69591	0.00044
FBgn0000108	Appl	-1.69657	1.2e-08
FBgn0038858	CG5793	-1.69744	5.1e-07
FBgn0033687	CG8407	-1.69872	0.093
FBgn0035710	SP1173	-1.69981	1e-06
FBgn0028899	CG31817	-1.7071	0.085
FBgn0265851	CR44640	-1.70801	0.00075
FBgn0040398	CG14629	-1.70902	8.1e-15
FBgn0265829	CR44618	-1.71011	0.00018
FBgn0015774	NetB	-1.7102	0.0027
FBgn0013685	mt:ND6	-1.71134	0.00017
FBgn0029155	Men-b	-1.71214	6.9e-28
FBgn0029909	CG12796	-1.71354	0.049
FBgn0034083	lbk	-1.71486	8.2e-23
FBgn0033728	Cpr49Ae	-1.71523	0.0056
FBgn0052687	CG32687	-1.71676	1.8e-25
FBgn0038377	CG9632	-1.71723	0.085
FBgn0033214	CG1941	-1.7185	1.6e-12
FBgn0010482	l(2)01289	-1.71889	3.9e-08
FBgn0036778	Cyp312a1	-1.72203	0.023
FBgn0040747	CG12853	-1.72287	0.081
FBgn0037935	CG6834	-1.72316	2.6e-11
FBgn0039413	CG14556	-1.72523	0.086
FBgn0033645	CG13196	-1.72853	0.0063
FBgn0019886	Letm1	-1.72858	2.8e-20
FBgn0037749	CG9471	-1.72916	8.2e-17
FBgn0031695	Cyp4ac3	-1.73244	8.8e-15
FBgn0262844	CG43208	-1.73386	0.0095
FBgn0037819	CG14688	-1.73862	2.1e-11
FBgn0040309	Jafrac1	-1.74277	1.1e-56
FBgn0032131	CG3841	-1.7459	1.1e-16
FBgn0010100	Acon	-1.74742	7e-18
FBgn0051198	CG31198	-1.74867	8.3e-15
FBgn0038606	CG15803	-1.74944	0.0016
FBgn0031049	Sec61gamma	-1.75249	1.3e-12
FBgn0063491	GstE9	-1.75611	5e-11
FBgn0002569	Mal-A2	-1.75644	6.9e-46
FBgn0036837	CG18135	-1.75649	3.5e-18
FBgn0015721	ktub	-1.75981	0.0097
FBgn0002869	MtnB	-1.76047	1.7e-05
FBgn0015036	Cyp4ae1	-1.76207	0.0098
FBgn0051675	CG31675	-1.7633	0.035
FBgn0034800	CG3788	-1.76427	0.087
FBgn0052396	CG32396	-1.76626	0.06
FBgn0037607	CG8036	-1.76674	8e-21
FBgn0027073	CG4302	-1.77156	5.5e-06
FBgn0030521	CtsB1	-1.77368	3.6e-19
FBgn0032345	CG14921	-1.77431	0.063
FBgn0052204	CG32204	-1.77982	0.085
FBgn0003390	shf	-1.78	1.4e-11
FBgn0038450	CG17560	-1.78102	0.045
FBgn0034971	CG3209	-1.78135	5.5e-49
FBgn0039491	CG6059	-1.78313	0.016
FBgn0000565	Eip71CD	-1.79181	1.7e-30
FBgn0016974	swaPsi	-1.79201	0.055
FBgn0035383	CG2107	-1.79555	8.9e-12
FBgn0031741	CG11034	-1.79598	2.2e-26
FBgn0261930	vnd	-1.80103	6.7e-15
FBgn0267697	CR46033	-1.80232	0.011
FBgn0026438	Eaat2	-1.80256	0.031
FBgn0034394	CG15096	-1.80388	5.2e-07
FBgn0032003	CG8349	-1.80426	0.093
FBgn0250876	Sema-5c	-1.80499	3.3e-18
FBgn0052207	CR32207	-1.80709	5.5e-06
FBgn0085434	NaCP60E	-1.81375	4.3e-11
FBgn0033323	CG12376	-1.81509	0.0059
FBgn0053533	lectin-37Db	-1.8153	1.2e-33
FBgn0028875	nAChRalpha5	-1.81604	0.00012
FBgn0085757	CR40621	-1.82001	0.019
FBgn0031069	Pmp70	-1.82592	1.3e-15
FBgn0051116	ClC-a	-1.82854	1.9e-21
FBgn0266084	Fhos	-1.82949	9.1e-18
FBgn0038613	Vha100-4	-1.83013	5.9e-22
FBgn0032945	CG8665	-1.83319	1.5e-28
FBgn0038415	CG17929	-1.83428	4.1e-15
FBgn0085474	CG34445	-1.83471	1.5e-06
FBgn0045495	Gr28b	-1.83945	0.09
FBgn0263647	CG43638	-1.83961	0.054
FBgn0036204	Tim13	-1.84524	0.077
FBgn0027572	CG5009	-1.84758	2e-13
FBgn0032593	Trpgamma	-1.85224	0.0069
FBgn0038181	CG9297	-1.85597	8.7e-10
FBgn0054026	CG34026	-1.85895	6.8e-22
FBgn0052750	CG32750	-1.85929	6.7e-19
FBgn0259101	CG42249	-1.8658	7.8e-44
FBgn0037547	CG7910	-1.87177	3e-04
FBgn0035656	CG10479	-1.8719	0.00025
FBgn0032715	CG17597	-1.87257	4.2e-49
FBgn0033720	CG13160	-1.87361	5.8e-09
FBgn0030600	hiw	-1.87622	8.4e-23
FBgn0039071	CG4434	-1.8868	0.087
FBgn0013810	Dhc36C	-1.88781	0.067
FBgn0250826	CG34160	-1.88995	0.099
FBgn0030196	Psf3	-1.89308	2.2e-23
FBgn0051674	CG31674	-1.89461	1.1e-31
FBgn0037440	CG1041	-1.8958	1.8e-14
FBgn0028379	fan	-1.89896	0.038
FBgn0031251	CG4213	-1.89927	6.8e-05
FBgn0039154	Npc2f	-1.89993	6.2e-11
FBgn0040297	Nhe2	-1.9039	9.1e-50
FBgn0031546	CG8851	-1.90534	0.069
FBgn0262353	CR43051	-1.90645	1.7e-16
FBgn0035491	Dpy-30L2	-1.91097	0.047
FBgn0010389	htl	-1.91221	6.6e-09
FBgn0263773	fok	-1.91327	2e-47
FBgn0037448	CG15186	-1.91514	2.8e-14
FBgn0261835	CR42767	-1.91559	0.0095
FBgn0004425	LysB	-1.91579	0.0068
FBgn0030997	CG7990	-1.91755	1.1e-05
FBgn0037714	CG9396	-1.91783	1.5e-11
FBgn0035173	CG13907	-1.91902	2.1e-60
FBgn0051636	CG31636	-1.92085	7.1e-15
FBgn0262479	CG43069	-1.9246	0.061
FBgn0053514	CG33514	-1.92504	2.1e-37
FBgn0019643	Dat	-1.92999	9.2e-30
FBgn0263081	CG43349	-1.9307	6.3e-47
FBgn0037506	CG1287	-1.93261	0.079
FBgn0031347	CG10869	-1.9371	0.025
FBgn0040001	CG17374	-1.93809	0.0093
FBgn0051719	RluA-1	-1.94251	6.1e-31
FBgn0013704	mt:tRNA:R	-1.94654	0.013
FBgn0013683	mt:ND4L	-1.9466	1.7e-06
FBgn0031826	CG9550	-1.94924	0.04
FBgn0031920	CG6441	-1.94975	0.031
FBgn0029084	gom	-1.95272	0.094
FBgn0038829	CG17271	-1.95796	2e-19
FBgn0053293	CG33293	-1.95912	0.00011
FBgn0051231	CG31231	-1.95991	0.00023
FBgn0031320	CG5126	-1.9605	3e-12
FBgn0033292	Cyp4ad1	-1.96073	1.4e-10
FBgn0038909	CG6569	-1.96366	0.029
FBgn0267486	Ptp36E	-1.96493	2.3e-07
FBgn0031974	CG12560	-1.96993	1.1e-32
FBgn0010358	deltaTry	-1.97676	3.4e-13
FBgn0031693	Cyp4ac1	-1.97695	3.4e-21
FBgn0029661	CG16781	-1.97885	0.088
FBgn0051874	CG31874	-1.98117	0.08
FBgn0037035	CG10589	-1.98528	0.039
FBgn0038681	Cyp12a4	-1.98878	1.4e-72
FBgn0052436	CG32436	-1.98997	0.02
FBgn0053189	CG33189	-1.99014	0.095
FBgn0038818	Nep4	-1.99133	0.013
FBgn0052686	CG32686	-1.99272	0.0026
FBgn0040031	CG12061	-1.99697	0.058
FBgn0039228	CG6980	-1.998	0.01
FBgn0033888	CG18568	-1.99821	0.064
FBgn0028480	CG17841	-1.99981	1.5e-70
FBgn0036789	AstC-R2	-2.004	6.5e-06
FBgn0046297	CR9284	-2.00545	0.018
FBgn0053080	CG33080	-2.00737	5.8e-42
FBgn0010425	epsilonTry	-2.00787	3.3e-33
FBgn0051391	CG31391	-2.00811	0.022
FBgn0036821	CG3961	-2.01166	1.7e-32
FBgn0051029	CG31029	-2.01419	0.0046
FBgn0033708	CG8850	-2.01467	0.025
FBgn0040383	CG5254	-2.01625	5.3e-18
FBgn0038135	CG8773	-2.01629	9.1e-18
FBgn0026565	CG1315	-2.01766	7.3e-38
FBgn0085795	CR41535	-2.01776	0.043
FBgn0043470	lambdaTry	-2.01782	1.3e-39
FBgn0261575	tobi	-2.01883	1e-42
FBgn0029091	CS-2	-2.01934	3.5e-38
FBgn0035189	CG9119	-2.02027	3.5e-19
FBgn0037483	CG14609	-2.02098	0.022
FBgn0033733	CG8834	-2.02355	3e-22
FBgn0052574	Twdlalpha	-2.02449	0.021
FBgn0010359	gammaTry	-2.02599	5e-11
FBgn0083960	CG34124	-2.02615	0.085
FBgn0085813	18SrRNA-Psi:CR41602	-2.02846	0.053
FBgn0038258	CG7362	-2.03101	0.058
FBgn0038840	CG5621	-2.03217	0.00032
FBgn0036953	CG17145	-2.03355	0.032
FBgn0035040	CG4741	-2.0345	1.5e-27
FBgn0037654	CG11983	-2.03805	0.01
FBgn0266619	CR45126	-2.03885	0.077
FBgn0267508	28SrRNA-Psi:CR45848	-2.04376	0.02
FBgn0033679	CG8888	-2.04379	4.5e-11
FBgn0029994	CG2254	-2.04517	2.8e-28
FBgn0038100	Paip2	-2.04787	3.3e-20
FBgn0035906	GstO2	-2.05652	4.7e-38
FBgn0085819	28SrRNA-Psi:CR41609	-2.05814	0.017
FBgn0085799	CR41544	-2.0584	0.0011
FBgn0085826	CR41620	-2.06004	0.0066
FBgn0261361	CG42638	-2.06037	0.0014
FBgn0038102	CG14383	-2.06039	0.041
FBgn0031182	Cyp6t1	-2.06069	1.7e-17
FBgn0036895	ms(3)76Cc	-2.06088	0.03
FBgn0034052	CG8299	-2.06101	1.2e-17
FBgn0002570	Mal-A1	-2.07481	1.6e-22
FBgn0267520	28SrRNA-Psi:CR45860	-2.07584	0.00061
FBgn0051244	CG31244	-2.07732	0.071
FBgn0031285	CG3662	-2.08061	9.8e-63
FBgn0033048	CG7881	-2.08423	1.3e-40
FBgn0036899	tey	-2.08525	1.1e-08
FBgn0033033	scaf	-2.08603	0.092
FBgn0030195	CG2898	-2.0862	0.0026
FBgn0039475	CG6277	-2.08857	1e-19
FBgn0023496	Lip1	-2.08984	0.005
FBgn0261015	Pif1A	-2.09326	0.086
FBgn0083943	CG34107	-2.0958	0.048
FBgn0031905	gudu	-2.09622	0.037
FBgn0000079	Amy-p	-2.09649	9.6e-25
FBgn0000078	Amy-d	-2.10076	5.4e-27
FBgn0027376	rha	-2.10086	0.021
FBgn0037616	CG8136	-2.10396	0.02
FBgn0038277	RpS5b	-2.10501	0.029
FBgn0037782	Npc2d	-2.10785	1.9e-29
FBgn0031860	CG11236	-2.10841	4e-16
FBgn0020399	Mst89B	-2.11069	0.032
FBgn0037835	CG14687	-2.11201	1.4e-12
FBgn0260461	Rcd7	-2.11507	0.043
FBgn0030033	CG1387	-2.11559	0.078
FBgn0033297	Mal-A8	-2.11735	6.4e-34
FBgn0030722	CG12395	-2.12365	0.042
FBgn0042110	CG18765	-2.12398	1.9e-17
FBgn0031235	CG13693	-2.12483	0.036
FBgn0039421	CG6036	-2.13022	0.042
FBgn0051407	CG31407	-2.13423	0.054
FBgn0050047	CG30047	-2.13452	3.2e-30
FBgn0039343	CG5111	-2.13525	0.0015
FBgn0038279	Sdr	-2.13786	0.00095
FBgn0085771	28SrRNA-Psi:CR40741	-2.13894	0.065
FBgn0034546	CG13442	-2.14037	0.028
FBgn0035709	eIF4E-4	-2.14038	0.044
FBgn0011987	tRNA:SeC	-2.14052	0.033
FBgn0050031	CG30031	-2.14455	1.9e-19
FBgn0028482	CG16857	-2.148	1.6e-05
FBgn0035241	CG12105	-2.1481	0.048
FBgn0036162	CG6140	-2.14848	0.088
FBgn0036024	CG18180	-2.15048	6.5e-37
FBgn0031335	CG5565	-2.15049	0.057
FBgn0031853	TTLL3B	-2.15482	0.011
FBgn0037913	fabp	-2.16216	2.5e-24
FBgn0030594	CG9509	-2.16524	1.7e-74
FBgn0033936	CG17386	-2.16562	4.9e-05
FBgn0085822	CR41613	-2.16641	0.00029
FBgn0038700	CG3734	-2.16689	6.1e-37
FBgn0051459	CG31459	-2.16733	0.056
FBgn0267041	CR45485	-2.16888	0.014
FBgn0033794	CG13326	-2.16956	0.035
FBgn0035581	CG17150	-2.17148	0.028
FBgn0052371	CG32371	-2.17337	0.034
FBgn0036689	CG7730	-2.17429	0.023
FBgn0021776	mira	-2.17674	1.9e-13
FBgn0264086	CG43755	-2.1776	0.02
FBgn0038127	CG8476	-2.1777	0.08
FBgn0050278	CG30278	-2.17876	0.043
FBgn0000473	Cyp6a2	-2.17996	2.5e-17
FBgn0050025	CG30025	-2.1882	2.6e-11
FBgn0035776	CG8564	-2.19008	0.019
FBgn0031913	CG5958	-2.19308	3.7e-29
FBgn0039070	CG17083	-2.19311	0.042
FBgn0037486	CG14605	-2.19436	0.053
FBgn0031292	CG15824	-2.19452	0.052
FBgn0250836	CG8628	-2.20269	1.4e-62
FBgn0085440	CG34411	-2.20432	0.00058
FBgn0052119	CG32119	-2.20736	0.058
FBgn0033097	Zip42C.2	-2.21075	2.3e-05
FBgn0265508	CR44370	-2.21477	0.057
FBgn0001145	Gs2	-2.2181	2.9e-68
FBgn0032268	CG6138	-2.21945	0.08
FBgn0034440	CG10073	-2.22001	0.002
FBgn0033243	CG14763	-2.2203	0.0035
FBgn0031858	CG17378	-2.2209	0.0045
FBgn0011244	Hsp60B	-2.22408	0.026
FBgn0032969	CG2528	-2.22578	0.018
FBgn0011555	thetaTry	-2.22749	2.9e-38
FBgn0011770	Gip	-2.22892	1.1e-31
FBgn0002862	Mst87F	-2.23036	0.026
FBgn0038934	Gld2	-2.23084	0.011
FBgn0037514	CG10919	-2.23128	0.023
FBgn0033862	CG6209	-2.23155	0.022
FBgn0031813	CG9527	-2.23332	1.8e-31
FBgn0030519	CG11151	-2.2354	3e-40
FBgn0030367	Cyp311a1	-2.23814	2.5e-28
FBgn0035538	DopEcR	-2.23919	7.1e-08
FBgn0260480	CG32295	-2.2403	0.04
FBgn0031245	CG3625	-2.24091	1.5e-41
FBgn0035007	CG3492	-2.24165	0.05
FBgn0250904	CG34434	-2.24201	0.055
FBgn0033860	S-Lap5	-2.24238	0.052
FBgn0032039	CG13385	-2.24543	0.089
FBgn0260428	CG42523	-2.24604	0.051
FBgn0033031	CG8245	-2.24687	0.053
FBgn0038575	CG7208	-2.24688	0.0074
FBgn0034505	CG16739	-2.24883	0.033
FBgn0032839	CG10659	-2.25061	6.7e-20
FBgn0051361	dpr17	-2.25173	0.012
FBgn0039752	CG15530	-2.25645	0.027
FBgn0032895	twit	-2.2571	0.02
FBgn0053125	CG33125	-2.25921	0.072
FBgn0085405	CG34376	-2.26069	1.5e-25
FBgn0265852	CR44641	-2.26269	0.0065
FBgn0037464	CG1988	-2.26531	0.018
FBgn0013698	mt:tRNA:L:CUN	-2.26897	0.095
FBgn0031461	daw	-2.27272	9.6e-06
FBgn0030975	CG7349	-2.27281	0.033
FBgn0039529	CG5612	-2.27619	0.0043
FBgn0086661	snoRNA:Psi28S-2566	-2.27625	0.011
FBgn0026439	Eaat1	-2.27909	4.2e-46
FBgn0039373	CG5024	-2.28198	0.043
FBgn0030277	CG1394	-2.28641	0.032
FBgn0261287	ymp	-2.29062	0.015
FBgn0030247	CG15208	-2.29593	0.024
FBgn0032314	CG7309	-2.29643	0.072
FBgn0031372	CG7295	-2.29739	0.077
FBgn0039425	CG5432	-2.30992	0.03
FBgn0052473	CG32473	-2.31263	5.6e-23
FBgn0051267	CG31267	-2.31527	2.3e-54
FBgn0038708	CG6255	-2.31572	0.02
FBgn0040371	CG12470	-2.31614	0.013
FBgn0039595	AstA-R2	-2.31835	1e-09
FBgn0034502	CG13871	-2.32096	0.073
FBgn0038581	CG14314	-2.32124	0.083
FBgn0026255	clumsy	-2.32136	0.061
FBgn0033963	CG12857	-2.32521	0.049
FBgn0041102	ocn	-2.32704	0.02
FBgn0028903	CG13243	-2.32708	0.038
FBgn0038257	smp-30	-2.32772	4.2e-22
FBgn0040368	eIF4E-7	-2.32887	0.037
FBgn0040859	CR32658	-2.33095	0.027
FBgn0039088	CG10164	-2.33398	0.007
FBgn0053234	CG33234	-2.33524	0.044
FBgn0052106	CG32106	-2.33565	0.033
FBgn0037994	CG4810	-2.33576	0.052
FBgn0036242	CG6793	-2.33581	0.0033
FBgn0042710	Hex-t2	-2.34046	0.036
FBgn0034459	CG16716	-2.34063	0.035
FBgn0036787	CG4306	-2.34381	0.0012
FBgn0034566	CG9313	-2.34757	0.038
FBgn0037939	CG14718	-2.35094	0.024
FBgn0037176	CG14456	-2.35511	0.00029
FBgn0029747	CG5062	-2.3558	0.046
FBgn0031240	CG3345	-2.35795	0.032
FBgn0010228	HmgZ	-2.35801	6e-41
FBgn0031636	CG12194	-2.36063	1.3e-33
FBgn0030837	CG8661	-2.36312	3.6e-90
FBgn0261794	kcc	-2.36631	1.4e-37
FBgn0028896	CG17329	-2.36633	0.023
FBgn0036830	CG14077	-2.36758	0.076
FBgn0039651	CG14508	-2.36891	0.043
FBgn0064912	CG31178	-2.37058	0.0059
FBgn0036085	CG6527	-2.37736	0.029
FBgn0030102	CG12119	-2.38081	2.1e-08
FBgn0029752	TrxT	-2.38104	0.022
FBgn0035008	CG3494	-2.38125	0.047
FBgn0035934	TrpA1	-2.38372	8.4e-12
FBgn0031689	Cyp28d1	-2.38426	3e-27
FBgn0030356	CR32661	-2.38597	0.039
FBgn0030097	CG12115	-2.39306	0.028
FBgn0032483	CG15482	-2.39323	0.029
FBgn0032869	CG17470	-2.39625	0.03
FBgn0033020	CG10396	-2.39634	0.023
FBgn0261788	Ank2	-2.39821	9.7e-37
FBgn0030836	CG8664	-2.39855	4.7e-08
FBgn0051803	CG31803	-2.4013	0.018
FBgn0250840	CG12907	-2.40212	0.014
FBgn0085764	CR40668	-2.40619	0.0047
FBgn0263841	CG43702	-2.40667	0.071
FBgn0037115	CG11249	-2.40824	0.046
FBgn0051823	CG31823	-2.40896	2.3e-11
FBgn0051679	Tengl3	-2.41088	0.069
FBgn0035679	CG10467	-2.41308	1.1e-51
FBgn0029877	CG17717	-2.41367	0.056
FBgn0039518	CG13978	-2.41379	0.02
FBgn0001216	Hsc70-1	-2.41526	0.0072
FBgn0051601	CG31601	-2.41972	0.081
FBgn0036125	CG6279	-2.42207	0.013
FBgn0035455	CG10862	-2.42217	0.015
FBgn0038248	CG7886	-2.42284	0.0019
FBgn0025391	Scgdelta	-2.42314	2.9e-06
FBgn0033296	Mal-A7	-2.42572	2.4e-17
FBgn0036941	CG7335	-2.42718	0.047
FBgn0037915	CG6790	-2.4283	0.0021
FBgn0051300	CG31300	-2.43451	7.5e-44
FBgn0029705	CG12693	-2.43634	0.018
FBgn0039010	CG4907	-2.44282	0.012
FBgn0051921	CG31921	-2.44341	0.0055
FBgn0000120	Arr1	-2.4445	0.015
FBgn0037759	CG8526	-2.44733	0.019
FBgn0036422	CG3868	-2.44949	9e-25
FBgn0031728	Hsp60C	-2.45056	0.069
FBgn0262102	CG42855	-2.45224	0.027
FBgn0047351	CG31468	-2.45556	0.022
FBgn0032276	CG17098	-2.45609	0.037
FBgn0052652	CR32652	-2.45723	0.023
FBgn0034687	CG11475	-2.45879	0.067
FBgn0039129	RpS19b	-2.45993	0.018
FBgn0030780	CG13008	-2.46112	0.052
FBgn0038252	BigH1	-2.46158	0.078
FBgn0052085	CG32085	-2.47208	0.016
FBgn0050360	Mal-A6	-2.47324	1.8e-26
FBgn0061197	SIP2	-2.47335	4.6e-05
FBgn0013699	mt:tRNA:L:UUR	-2.47359	0.00035
FBgn0010357	betaTry	-2.47363	2.2e-35
FBgn0046332	gskt	-2.47461	0.015
FBgn0010497	dmGlut	-2.4747	4.6e-82
FBgn0031168	CG1722	-2.47612	0.012
FBgn0052568	CG32568	-2.48129	0.0049
FBgn0013709	mt:tRNA:W	-2.4832	0.088
FBgn0037064	CG9389	-2.48744	0.0091
FBgn0260776	CG42570	-2.49456	0.061
FBgn0038655	CG14297	-2.49921	0.02
FBgn0259739	CG42393	-2.50401	0.0042
FBgn0036520	CG13449	-2.5045	7.9e-07
FBgn0034840	CG3124	-2.50478	0.008
FBgn0033863	CG13337	-2.51077	0.046
FBgn0035988	CG3982	-2.51094	0.0058
FBgn0037086	CG7202	-2.51241	0.027
FBgn0265625	CG44433	-2.51252	0.042
FBgn0262985	CG43293	-2.51331	0.029
FBgn0013689	mt:tRNA:A	-2.51855	3.3e-06
FBgn0051988	CG31988	-2.51946	0.0087
FBgn0038706	CG3517	-2.52718	0.013
FBgn0036093	CG14154	-2.52885	0.0062
FBgn0034842	Prosbeta5R1	-2.53013	0.047
FBgn0037455	CG2336	-2.53299	0.064
FBgn0032588	CG5968	-2.53864	0.04
FBgn0034563	CG15649	-2.53893	1.1e-06
FBgn0259794	sinah	-2.53986	0.025
FBgn0051281	Tpl94D	-2.54145	0.093
FBgn0046294	CG12699	-2.54158	0.0041
FBgn0034435	CG9975	-2.54408	0.0092
FBgn0035823	eIF4E-5	-2.54413	0.021
FBgn0040510	ACXA	-2.54697	0.038
FBgn0035097	CG13405	-2.54701	0.04
FBgn0035724	CG10064	-2.54712	0.008
FBgn0035670	CG10472	-2.54768	2.8e-86
FBgn0035915	S-Lap1	-2.54793	0.081
FBgn0261627	CG42710	-2.55	0.086
FBgn0035384	CG2113	-2.55013	0.015
FBgn0035619	CG10592	-2.55024	1.9e-15
FBgn0039395	CG14546	-2.55302	0.083
FBgn0038973	Pebp1	-2.55444	1.9e-73
FBgn0039331	CG11913	-2.55537	0.0028
FBgn0038225	soti	-2.55641	0.00046
FBgn0031946	CG7164	-2.55889	0.02
FBgn0033819	CG4714	-2.56397	0.0061
FBgn0036075	CG8065	-2.56457	0.022
FBgn0037461	CG15177	-2.56477	0.00066
FBgn0051741	CG31741	-2.56745	1.8e-06
FBgn0037934	CG6830	-2.5682	9.1e-28
FBgn0036438	CG13477	-2.57191	0.052
FBgn0250821	CG14644	-2.57433	0.08
FBgn0037862	CG4706	-2.57618	0.019
FBgn0037962	CG6971	-2.57709	0.05
FBgn0033364	CG13747	-2.57965	0.029
FBgn0085454	CG34425	-2.58155	0.031
FBgn0038797	Dic2	-2.58162	0.013
FBgn0035780	CG18417	-2.58549	1.4e-16
FBgn0027608	CG2082	-2.58897	0.00017
FBgn0052240	CG32240	-2.59069	0.021
FBgn0032632	CG6380	-2.59218	0.037
FBgn0035196	CG9129	-2.59367	0.0011
FBgn0026141	Cdlc2	-2.59581	0.025
FBgn0038607	hmw	-2.59944	1e-04
FBgn0032590	CG4631	-2.60281	0.0058
FBgn0036687	CG6652	-2.60312	6.6e-05
FBgn0003889	betaTub85D	-2.60369	0.071
FBgn0038423	CG10317	-2.60615	0.018
FBgn0030697	CG8565	-2.6065	0.0027
FBgn0250844	CG4218	-2.60701	0.012
FBgn0085825	CR41619	-2.60822	0.0026
FBgn0033868	S-Lap7	-2.61095	0.087
FBgn0036652	CG13032	-2.61208	0.00097
FBgn0010019	Cyp4g1	-2.61329	9.6e-29
FBgn0034221	CG10764	-2.61631	0.099
FBgn0036729	CG13733	-2.61816	0.035
FBgn0034588	CG9394	-2.61958	1.1e-12
FBgn0032677	CG5790	-2.61993	0.0099
FBgn0025360	Optix	-2.62362	0.034
FBgn0050324	CG30324	-2.62605	0.024
FBgn0040362	CG11379	-2.62745	0.039
FBgn0037985	ssp5	-2.62833	0.013
FBgn0250845	CG1288	-2.63339	0.0089
FBgn0051025	Ppi1	-2.63505	0.0013
FBgn0046793	CG32236	-2.63669	0.025
FBgn0037276	CG17387	-2.64051	0.0024
FBgn0085807	CR41590	-2.64052	0.072
FBgn0085197	CG34168	-2.64156	0.0048
FBgn0031128	hydra	-2.64206	0.0022
FBgn0031785	CG13991	-2.64209	0.045
FBgn0262487	CG43077	-2.64256	0.019
FBgn0051820	CG31820	-2.64505	0.0059
FBgn0036029	CG16719	-2.6486	6.6e-06
FBgn0267689	CG46025	-2.6488	0.0072
FBgn0034824	Klp59C	-2.65337	0.021
FBgn0031751	CG9016	-2.65356	0.01
FBgn0031462	CG2964	-2.6557	0.03
FBgn0031545	CG3213	-2.65644	0.072
FBgn0036441	CG13476	-2.6571	0.0041
FBgn0019828	dj	-2.66108	0.0057
FBgn0042129	OS9	-2.66125	0.07
FBgn0030814	CG4955	-2.66442	0.022
FBgn0032360	CG14926	-2.66444	0.012
FBgn0032269	w-cup	-2.66508	0.081
FBgn0039104	CG10252	-2.66687	0.067
FBgn0032726	CG10621	-2.66882	2.8e-33
FBgn0032894	CG14402	-2.66906	0.027
FBgn0052703	Erk7	-2.6721	0.015
FBgn0035598	CG4669	-2.67364	0.008
FBgn0052459	CG32459	-2.68306	0.017
FBgn0037040	CG12983	-2.68514	0.0021
FBgn0032727	CG10623	-2.68549	2.4e-63
FBgn0039002	CG17625	-2.68814	0.078
FBgn0031720	CG14013	-2.6886	0.074
FBgn0050487	CG30487	-2.68885	0.037
FBgn0028567	robl62A	-2.69419	0.017
FBgn0051948	CG31948	-2.69422	0.0013
FBgn0033286	CG2127	-2.69508	0.00026
FBgn0051907	CG31907	-2.69591	3.6e-05
FBgn0036311	CG17666	-2.70186	0.0084
FBgn0053340	CG33340	-2.70219	0.05
FBgn0038373	CG4546	-2.70289	0.0038
FBgn0037988	CG14740	-2.70318	0.014
FBgn0031914	CG5973	-2.70418	1.1e-40
FBgn0033294	Mal-A4	-2.70495	1e-37
FBgn0015831	Rtnl2	-2.70575	0.0092
FBgn0031906	CG5160	-2.71427	1.4e-15
FBgn0052064	S-Lap4	-2.71489	0.054
FBgn0262009	CG42827	-2.7173	0.0025
FBgn0030237	CG15209	-2.71817	1.1e-23
FBgn0038839	CG10830	-2.72008	8.9e-15
FBgn0031343	CG18131	-2.72455	0.049
FBgn0038395	CG10407	-2.72471	0.00075
FBgn0033327	PGRP-SC1b	-2.72652	1.5e-40
FBgn0265263	CG42688	-2.72913	0.015
FBgn0051233	CG31233	-2.73334	6.8e-17
FBgn0031678	CG31918	-2.73348	0.0047
FBgn0038359	CG5614	-2.73533	0.0042
FBgn0038565	CG7794	-2.7385	0.024
FBgn0004173	Mst84Db	-2.74061	0.082
FBgn0051845	CR31845	-2.74732	0.028
FBgn0085359	CG34330	-2.74791	5.1e-46
FBgn0031859	CG17377	-2.75074	0.0017
FBgn0038208	CG14355	-2.75199	0.0079
FBgn0034472	CG8517	-2.75267	0.0082
FBgn0052690	CR32690	-2.75481	0.0014
FBgn0028513	CG9254	-2.7574	0.012
FBgn0053286	CG33286	-2.75879	0.0022
FBgn0259729	CG42383	-2.76629	0.034
FBgn0250815	Jon65Aiv	-2.771	8e-18
FBgn0032419	CG17217	-2.77276	0.053
FBgn0029659	CG16782	-2.77802	0.014
FBgn0030462	CG15742	-2.78092	0.079
FBgn0086915	Mst77F	-2.78573	0.00029
FBgn0034144	CG5089	-2.78753	0.056
FBgn0038762	CG4836	-2.788	0.038
FBgn0030437	hec	-2.79439	0.00012
FBgn0040942	CG12643	-2.7988	1.9e-42
FBgn0039792	CG2267	-2.7994	0.004
FBgn0031968	CG7231	-2.80019	9.6e-62
FBgn0039774	CDase	-2.80188	9.7e-41
FBgn0037626	CG8236	-2.80889	0.017
FBgn0037916	CG5342	-2.81215	0.079
FBgn0032636	CG5043	-2.81219	0.0024
FBgn0038200	CG9920	-2.81268	0.0039
FBgn0039398	CG14540	-2.81743	0.0021
FBgn0033268	Obp44a	-2.8178	5.1e-08
FBgn0033818	CG4712	-2.82095	0.00072
FBgn0267530	CR45870	-2.82119	0.054
FBgn0052846	CG32846	-2.822	0.0011
FBgn0034121	CG6262	-2.82214	0.0019
FBgn0031723	CG7251	-2.8225	0.0037
FBgn0004428	LysE	-2.82902	1.1e-05
FBgn0052026	CG32026	-2.83076	0.0036
FBgn0085190	CG34161	-2.83858	0.05
FBgn0029951	CG11369	-2.83953	0.014
FBgn0034844	CG9861	-2.84211	0.017
FBgn0031526	CG8838	-2.8429	0.021
FBgn0030376	CG2750	-2.84423	0.0036
FBgn0040629	CG18673	-2.84831	0.048
FBgn0267726	CG46059	-2.84848	0.0032
FBgn0051226	CG31226	-2.85152	0.048
FBgn0028913	CG3473	-2.85257	0.052
FBgn0028531	CG15286	-2.85276	0.0052
FBgn0036214	CG7264	-2.85421	0.026
FBgn0037888	scpr-B	-2.85459	0.017
FBgn0050271	CG30271	-2.85831	0.023
FBgn0032522	CG16848	-2.86265	0.04
FBgn0039678	Obp99a	-2.86551	0.0024
FBgn0034957	CG3121	-2.86898	0.036
FBgn0036482	CG13457	-2.8698	0.0098
FBgn0042189	CG17376	-2.87225	0.038
FBgn0033954	CG12860	-2.87252	0.029
FBgn0028848	CG7311	-2.87951	0.0056
FBgn0012037	Ance	-2.87974	1.1e-148
FBgn0013813	Dhc98D	-2.88569	0.017
FBgn0004174	Mst84Dc	-2.88587	0.0073
FBgn0002571	Mal-A3	-2.88992	1.9e-68
FBgn0267511	28SrRNA-Psi:CR45851	-2.89021	4.9e-05
FBgn0011746	ana	-2.89387	0.0067
FBgn0001285	Jon44E	-2.89662	1.4e-23
FBgn0259795	loopin-1	-2.89726	0.07
FBgn0027843	CAH2	-2.90104	5.3e-41
FBgn0033074	tomboy40	-2.90201	0.028
FBgn0052351	S-Lap2	-2.91658	0.07
FBgn0030290	CG11756	-2.91757	0.053
FBgn0031533	CG2772	-2.9201	3.2e-09
FBgn0039511	CG3330	-2.92248	0.0036
FBgn0003429	slo	-2.92441	1.7e-40
FBgn0051909	CG31909	-2.92759	0.0063
FBgn0051213	CG31213	-2.93159	0.0092
FBgn0051773	CG31773	-2.93201	0.019
FBgn0033953	CG12861	-2.93538	0.036
FBgn0032055	CG13091	-2.94063	1.3e-08
FBgn0085337	CG34308	-2.94122	0.073
FBgn0037828	tomboy20	-2.94505	0.012
FBgn0033542	CG12309	-2.95498	0.0016
FBgn0019928	Ser8	-2.95809	2.6e-25
FBgn0003357	Jon99Ciii	-2.96057	1.3e-65
FBgn0036345	CG17300	-2.96236	0.039
FBgn0037879	scpr-C	-2.96852	0.035
FBgn0053140	CG33140	-2.96945	0.04
FBgn0052437	CG32437	-2.97295	0.00077
FBgn0033330	CG8746	-2.97412	0.0067
FBgn0040963	CG18662	-2.98264	0.017
FBgn0031410	CG17237	-2.98404	0.017
FBgn0032647	CG15143	-2.98801	0.017
FBgn0038052	CG5538	-2.99384	1.8e-08
FBgn0034099	CG15708	-2.99507	0.015
FBgn0037146	CG7470	-2.99655	3.5e-48
FBgn0003356	Jon99Cii	-3.00875	3e-51
FBgn0039797	CG1340	-3.01419	0.0018
FBgn0265089	eIF4E-3	-3.0163	4e-04
FBgn0051740	CG31740	-3.02107	0.05
FBgn0037463	djl	-3.02686	0.0079
FBgn0052161	CG32161	-3.02706	0.035
FBgn0029656	CG10793	-3.02746	0.08
FBgn0050376	CG30376	-3.02789	0.0016
FBgn0035620	CG5150	-3.03379	5.9e-13
FBgn0024232	gprs	-3.03529	0.08
FBgn0035661	CG10477	-3.03764	3.1e-64
FBgn0030979	CG14190	-3.03799	0.031
FBgn0038790	MtnC	-3.0463	1.2e-198
FBgn0032771	CG17349	-3.0574	0.019
FBgn0051787	CG31787	-3.06103	0.0066
FBgn0028870	CG4691	-3.06104	0.0017
FBgn0051802	CG31802	-3.06127	0.039
FBgn0261807	CG42753	-3.06207	0.066
FBgn0038878	CG3301	-3.06228	7.8e-46
FBgn0034122	CG15711	-3.07076	0.06
FBgn0033826	CG4734	-3.07252	7.2e-41
FBgn0051709	CG31709	-3.0738	8.2e-05
FBgn0033490	CG12917	-3.08029	0.067
FBgn0040060	yip7	-3.08473	1.1e-55
FBgn0031129	CG1324	-3.08585	0.0043
FBgn0267326	Ntl	-3.09001	0.00042
FBgn0052141	CG32141	-3.09698	0.002
FBgn0035800	CG7716	-3.09828	0.012
FBgn0085345	CG34316	-3.11178	4.5e-14
FBgn0028532	CG7968	-3.11593	1e-21
FBgn0261529	ms(2)34Fe	-3.11688	0.004
FBgn0038136	CG8774	-3.11689	5.4e-48
FBgn0039184	CG6432	-3.12954	0.018
FBgn0043575	PGRP-SC2	-3.13091	5.5e-167
FBgn0034352	CG17669	-3.13102	0.013
FBgn0038697	CG3581	-3.13385	0.012
FBgn0035143	Ppm1	-3.14059	0.038
FBgn0003358	Jon99Ci	-3.14489	1.4e-29
FBgn0267383	Ubc87F	-3.14738	0.0057
FBgn0034928	CG13562	-3.15049	7.8e-05
FBgn0037398	CG15580	-3.15122	0.0073
FBgn0053966	CG33966	-3.15391	6.7e-32
FBgn0028560	sut4	-3.15535	0.0015
FBgn0086907	Cyt-c-d	-3.15551	0.0039
FBgn0033287	CG8701	-3.16172	0.025
FBgn0029728	CG2861	-3.16919	0.094
FBgn0035857	CG8006	-3.17286	0.006
FBgn0262100	CG42853	-3.18414	0.0056
FBgn0034671	CG13494	-3.18605	0.095
FBgn0028412	Mst33A	-3.18733	1.3e-05
FBgn0038281	RpL10Aa	-3.18743	0.036
FBgn0013694	mt:tRNA:G	-3.1884	5.7e-11
FBgn0031279	CG3544	-3.19164	0.027
FBgn0053965	CG33965	-3.19463	8.8e-33
FBgn0039761	CG18404	-3.19734	6.1e-28
FBgn0085420	CG34391	-3.19763	0.026
FBgn0037763	CG16904	-3.20585	4.5e-08
FBgn0051294	CG31294	-3.21061	0.0047
FBgn0034721	CG11298	-3.21198	0.067
FBgn0031733	CG14006	-3.21484	0.051
FBgn0037765	CG9458	-3.21556	0.011
FBgn0034904	CG15800	-3.22239	0.026
FBgn0037460	sowi	-3.22462	0.0036
FBgn0052379	CG32379	-3.22975	6.3e-29
FBgn0034382	CG18609	-3.23406	0.015
FBgn0033056	CG7856	-3.2364	0.028
FBgn0040358	CG14625	-3.23703	0.034
FBgn0029947	CG1999	-3.24544	0.011
FBgn0002865	Mst98Ca	-3.25831	0.03
FBgn0037170	Trxr-2	-3.26686	0.087
FBgn0035161	CG13898	-3.27105	6.6e-05
FBgn0035139	CG13891	-3.27427	0.022
FBgn0262575	CG43115	-3.27553	0.086
FBgn0038213	CG9624	-3.28145	0.037
FBgn0267507	pre-rRNA:CR45847	-3.28395	0.054
FBgn0036310	CG10969	-3.28636	0.039
FBgn0023495	Lip3	-3.29275	0.001
FBgn0039251	Trf4-2	-3.29658	0.0041
FBgn0085218	CG34189	-3.29848	0.094
FBgn0030484	GstT4	-3.29897	1.7e-94
FBgn0038448	CG12783	-3.29937	0.02
FBgn0052655	CG32655	-3.31411	0.0078
FBgn0032709	CG15167	-3.31681	0.054
FBgn0011270	Pglym87	-3.33246	0.002
FBgn0051960	CG31960	-3.34249	0.055
FBgn0030429	CG4661	-3.36091	0.012
FBgn0051343	CG31343	-3.36146	3e-59
FBgn0040959	Peritrophin-15a	-3.37179	5.3e-20
FBgn0036738	CG7542	-3.3731	8.3e-26
FBgn0038845	CG10827	-3.37989	1e-48
FBgn0033623	CG13202	-3.38472	1.4e-14
FBgn0028893	CG31819	-3.38765	1.5e-05
FBgn0033774	CG12374	-3.39187	0.017
FBgn0032768	CG17564	-3.39554	0.0052
FBgn0032068	CG9466	-3.41103	3.6e-36
FBgn0043576	PGRP-SC1a	-3.41146	6.1e-49
FBgn0031248	CG11912	-3.41215	3.5e-36
FBgn0028948	CG15253	-3.41481	7.7e-18
FBgn0011556	zetaTry	-3.41679	2.4e-73
FBgn0031939	CG13796	-3.42285	1.2e-42
FBgn0040719	CG15357	-3.43602	0.049
FBgn0051821	CG31821	-3.44862	8.1e-43
FBgn0033285	CG18449	-3.46209	0.0015
FBgn0025620	CG13360	-3.47419	9.9e-37
FBgn0261611	CG42700	-3.49012	1.6e-15
FBgn0034082	CG10734	-3.517	1.6e-09
FBgn0035005	CG3483	-3.52045	0.013
FBgn0053278	CG33278	-3.52931	0.024
FBgn0040827	CG13315	-3.53353	1.4e-26
FBgn0264563	CG43935	-3.53513	0.05
FBgn0037678	CG16749	-3.53527	8.7e-83
FBgn0051327	CG31327	-3.54442	4e-06
FBgn0038194	Cyp6d5	-3.5516	4.9e-58
FBgn0052450	CG32450	-3.56487	0.011
FBgn0020506	Amyrel	-3.57494	1e-08
FBgn0052219	CG32219	-3.59775	0.024
FBgn0039342	CG5107	-3.60215	2.4e-36
FBgn0033999	CG8093	-3.60224	3e-175
FBgn0032374	CG14931	-3.61075	0.024
FBgn0052751	CG32751	-3.61583	2.1e-08
FBgn0038701	CG18493	-3.61797	1.2e-203
FBgn0053322	CG33322	-3.6362	4.7e-05
FBgn0035666	Jon65Aii	-3.66148	1e-58
FBgn0032176	CG13127	-3.66181	0.029
FBgn0035413	CG14958	-3.68046	0.0058
FBgn0035316	CG15878	-3.68659	0.014
FBgn0001089	Gal	-3.68961	9.6e-49
FBgn0035886	Jon66Ci	-3.69524	3.5e-14
FBgn0032626	CG12620	-3.69634	0.0041
FBgn0038482	CG4053	-3.71471	4.7e-51
FBgn0037046	CG10581	-3.72042	1.5e-11
FBgn0030058	CG11294	-3.72895	0.014
FBgn0035608	blanks	-3.73532	0.027
FBgn0028949	CG15254	-3.74195	1e-12
FBgn0029843	Nep1	-3.7487	2.3e-82
FBgn0050384	CG30384	-3.75705	0.015
FBgn0020906	Jon25Bi	-3.75899	6.7e-26
FBgn0034601	CG4286	-3.76473	0.005
FBgn0030509	CG11162	-3.77155	2.5e-38
FBgn0267519	28SrRNA-Psi:CR45859	-3.804	0.00021
FBgn0259998	CG17571	-3.81265	6.9e-123
FBgn0039760	CG9682	-3.86264	9.5e-86
FBgn0039768	CG15533	-3.88114	1.1e-45
FBgn0039472	CG17192	-3.89408	7.9e-59
FBgn0037500	CG17944	-3.89618	0.019
FBgn0032175	CG13131	-3.92394	0.023
FBgn0028534	CG7916	-3.92541	2.8e-27
FBgn0039380	CG5890	-3.94057	0.00011
FBgn0039478	Nep5	-3.95397	0.00062
FBgn0265373	CG44314	-3.98117	0.052
FBgn0036421	CG13481	-3.98496	0.0026
FBgn0032067	CG9465	-3.98696	1.2e-27
FBgn0040261	Ugt36Bb	-3.99358	0.009
FBgn0051265	CG31265	-3.99839	1.1e-43
FBgn0028853	CG15263	-4.00927	1.2e-136
FBgn0023197	Jon74E	-4.04629	9.3e-33
FBgn0069973	CG40485	-4.05624	0.049
FBgn0004360	Wnt2	-4.06386	0.043
FBgn0051266	CG31266	-4.06537	1.3e-50
FBgn0032648	CG15144	-4.11123	0.0017
FBgn0038481	CG17475	-4.15149	7.3e-47
FBgn0033215	CG1942	-4.1673	6.1e-26
FBgn0267164	CR45604	-4.18998	2.2e-07
FBgn0035138	CG13884	-4.1903	0.046
FBgn0053306	CG33306	-4.24128	1.1e-108
FBgn0013691	mt:tRNA:D	-4.25773	0.046
FBgn0028533	CG7953	-4.2662	1.5e-06
FBgn0028920	CG8997	-4.30671	4.5e-41
FBgn0053309	CG33309	-4.32658	0.012
FBgn0032049	Bace	-4.32904	1.2e-39
FBgn0015001	iotaTry	-4.43647	1.8e-174
FBgn0035926	CG5804	-4.4946	3.5e-157
FBgn0051091	CG31091	-4.49669	2.2e-34
FBgn0031929	CG18585	-4.52558	7e-153
FBgn0037783	Npc2c	-4.54807	3.7e-10
FBgn0038702	CG3739	-4.56036	1.4e-193
FBgn0035779	CG8562	-4.60351	2.5e-161
FBgn0038140	PK2-R1	-4.64695	0.067
FBgn0030098	CG12057	-4.6548	3.4e-267
FBgn0005670	Cyp4d1	-4.68826	1.2e-214
FBgn0036321	CG14120	-4.69023	2.1e-45
FBgn0002939	ninaD	-4.70251	1.2e-74
FBgn0085773	CR40766	-4.82022	0.03
FBgn0085358	Diedel3	-4.82162	6.3e-49
FBgn0039029	CG4704	-4.87563	0.045
FBgn0260479	CG31904	-4.88377	4.4e-08
FBgn0032066	CG9463	-4.9195	2.1e-45
FBgn0036996	mag	-4.98169	7.8e-256
FBgn0039778	Jon99Fi	-4.99878	8.4e-48
FBgn0039777	Jon99Fii	-5.0524	2.7e-66
FBgn0035781	CG8560	-5.07191	2.4e-101
FBgn0032069	CG9468	-5.16599	3.4e-57
FBgn0031930	CG7025	-5.21234	6.6e-211
FBgn0051269	CG31269	-5.31994	3.4e-10
FBgn0039471	CG6295	-5.35059	3e-65
FBgn0038479	CG17477	-5.35571	4.4e-22
FBgn0266702	CR45192	-5.38667	2.1e-70
FBgn0033216	CG1946	-5.39678	6.6e-53
FBgn0029082	hbs	-5.44215	1.7e-05
FBgn0002632	E(spl)m6-BFM	-5.62598	0.088
FBgn0004427	LysD	-5.65985	0.00011
FBgn0031887	CG11289	-5.75031	0.0027
FBgn0040104	lectin-24A	-5.91546	4e-41
FBgn0027611	LM408	-5.96867	1.8e-115
FBgn0032253	CG5322	-5.99081	2.5e-160
FBgn0032144	CG17633	-5.99372	0
FBgn0031653	Jon25Biii	-6.17098	3e-93
FBgn0031654	Jon25Bii	-6.33419	1.7e-05
FBgn0036091	CG18628	-6.45582	2e-04
FBgn0033096	Zip42C.1	-6.84229	3e-15
FBgn0065110	ppk10	-6.99569	4e-07

## Sheet: FPe16hvsUC
Gene ID	Gene Name	log2FC	padj
FBgn0004240	Dpt	12	3.5e-17
FBgn0034407	DptB	12	6.7e-28
FBgn0039666	Diedel	12	3e-15
FBgn0010388	Dro	11	1.3e-19
FBgn0053468	CG33468	11	1.1e-127
FBgn0036229	CG7248	10	1.8e-28
FBgn0041579	AttC	10	2.3e-15
FBgn0262141	CG42867	9.5	3.5e-09
FBgn0036950	CG6996	9.4	1.3e-14
FBgn0264549	CR43928	9.4	7.7e-13
FBgn0036951	CG7017	9.3	6.1e-07
FBgn0031701	TotM	9.1	6.7e-78
FBgn0265644	CR44451	9.1	5.1e-11
FBgn0044809	TotZ	9	1.3e-11
FBgn0000527	e	8.7	8e-11
FBgn0012344	Dh44	8.7	2.3e-34
FBgn0033593	Listericin	8.7	7.1e-11
FBgn0034467	CG15128	8.6	7.2e-21
FBgn0035168	CG13889	8.6	2.7e-10
FBgn0037083	CG5656	8.6	6.5e-14
FBgn0044810	TotX	8.5	2.5e-08
FBgn0052282	Drsl4	8.5	1.4e-10
FBgn0263041	CG43336	8.5	6.5e-42
FBgn0000276	CecA1	8.4	5.3e-10
FBgn0266705	CR45195	8.4	1.1e-09
FBgn0265577	CR44404	8.3	2e-14
FBgn0025838	CG2652	8.2	2.9e-09
FBgn0030824	CG5070	8.2	4.6e-06
FBgn0033874	CG6347	8.2	7e-10
FBgn0053542	upd3	8.1	2.7e-76
FBgn0000279	CecC	8	1.2e-08
FBgn0041581	AttB	8	2.2e-30
FBgn0028396	TotA	7.9	2.3e-13
FBgn0040837	CG8620	7.9	1.1e-212
FBgn0051459	CG31459	7.9	2.7e-15
FBgn0035167	Gr61a	7.8	3.2e-14
FBgn0038530	AttD	7.8	3.7e-17
FBgn0033668	CG13188	7.7	1.6e-20
FBgn0033767	CG13148	7.7	0.018
FBgn0037850	CG14695	7.7	9.6e-104
FBgn0031032	CG14204	7.6	5.7e-72
FBgn0033592	CG13215	7.6	2.2e-07
FBgn0265663	CR44470	7.6	1.6e-07
FBgn0035742	CG8629	7.5	3.8e-08
FBgn0030904	upd2	7.4	7.1e-45
FBgn0038727	CG7432	7.4	8.6e-08
FBgn0052591	CG32591	7.4	6.3e-07
FBgn0051216	Naam	7.3	1.5e-130
FBgn0266354	CG45002	7.3	0.00067
FBgn0266807	CR45269	7.3	1.1e-07
FBgn0266854	CR45315	7.3	4.2e-10
FBgn0033458	CG18446	7.2	9.6e-52
FBgn0035124	ttm2	7.2	1.9e-06
FBgn0043578	PGRP-SB1	7.2	1.1e-12
FBgn0266852	CR45313	7.2	5.4e-25
FBgn0010042	GstD6	7.1	1.3e-23
FBgn0022359	Sodh-2	7.1	1.2e-31
FBgn0033498	CG12209	7.1	3.1e-07
FBgn0036681	Obp73a	7.1	5e-07
FBgn0005660	Ets21C	7	9.6e-160
FBgn0044812	TotC	7	7.8e-09
FBgn0052185	edin	7	3e-11
FBgn0262581	CG43121	7	4.1e-07
FBgn0265147	CR44216	6.9	1.2e-05
FBgn0265956	CR44743	6.9	1.5e-05
FBgn0266818	CR45280	6.9	5.3e-25
FBgn0267167	CR45607	6.9	9.2e-08
FBgn0001254	ImpE2	6.8	0.023
FBgn0032549	CG4650	6.8	1.7e-31
FBgn0040759	CG13177	6.8	3.3e-26
FBgn0262531	CG43085	6.8	6.9e-06
FBgn0264508	CR43907	6.8	2e-05
FBgn0264704	CR43973	6.8	4.4e-38
FBgn0031562	CG3604	6.7	7.1e-49
FBgn0032439	Ref2	6.7	3.9e-11
FBgn0034328	IM23	6.7	2.2e-05
FBgn0038838	TotB	6.7	4e-05
FBgn0051955	CG31955	6.7	4.2e-61
FBgn0263597	Acp98AB	6.7	3.7e-05
FBgn0265671	CR44478	6.7	7e-15
FBgn0031000	Muc18B	6.6	1.7e-34
FBgn0034480	CG16898	6.6	1.5e-69
FBgn0036437	CG5048	6.6	6.2e-06
FBgn0036568	ms(3)72Dt	6.6	5e-05
FBgn0030356	CR32661	6.5	0.00013
FBgn0034278	CG14488	6.5	0.00011
FBgn0039093	CG10183	6.5	0.00018
FBgn0041225	Gr94a	6.5	9.9e-81
FBgn0050098	CG30098	6.5	7.3e-05
FBgn0259710	CG42364	6.5	1e-06
FBgn0265698	CR44505	6.5	8.2e-05
FBgn0033153	Gadd45	6.4	7.7e-244
FBgn0033353	CG13749	6.4	1.3e-05
FBgn0033928	Arc2	6.4	1.9e-138
FBgn0037724	Fst	6.4	2e-250
FBgn0037975	CG3397	6.4	7.7e-58
FBgn0038783	CG4367	6.4	2.5e-17
FBgn0042207	CG18530	6.4	0.00014
FBgn0052832	CG32832	6.4	1.4e-17
FBgn0259964	Sfp33A3	6.4	5.1e-20
FBgn0262944	CR43263	6.4	1.9e-05
FBgn0266431	CG45061	6.4	6.6e-60
FBgn0034468	Obp56a	6.3	1.9e-05
FBgn0036949	CG7290	6.3	3.1e-33
FBgn0053470	CG33470	6.3	1.3e-05
FBgn0085256	CG34227	6.3	0.00016
FBgn0259711	CG42365	6.3	1.7e-150
FBgn0034850	CG9875	6.2	0.00044
FBgn0037396	CG11459	6.2	5.2e-16
FBgn0038690	CG11703	6.2	0.00038
FBgn0263030	CG43325	6.2	5.1e-05
FBgn0014865	Mtk	6.1	1.4e-15
FBgn0028583	lcs	6.1	0.03
FBgn0030642	CG15642	6.1	6.5e-05
FBgn0032577	CG13244	6.1	6.2e-05
FBgn0033499	CG12914	6.1	1.3e-06
FBgn0034317	CG14499	6.1	7.6e-102
FBgn0034741	CG4269	6.1	2.4e-65
FBgn0040465	Dip3	6.1	5.5e-05
FBgn0260007	CG42493	6.1	8e-12
FBgn0011693	Pdh	6	1.7e-13
FBgn0030569	CG9411	6	1.4e-10
FBgn0039255	CG13646	6	9.7e-05
FBgn0050093	CG30093	6	0.0011
FBgn0262536	CG43090	6	1.6e-15
FBgn0265312	CR44285	6	0.00095
FBgn0035575	CG7509	5.9	4.4e-06
FBgn0036236	CG6931	5.9	0.0017
FBgn0036352	CG14110	5.9	0.097
FBgn0037101	CG7634	5.9	2.5e-17
FBgn0041184	Socs36E	5.9	6.7e-162
FBgn0052195	CG32195	5.9	2.4e-75
FBgn0052525	tRNA:CR32525	5.9	0.0016
FBgn0265651	CR44458	5.9	0.0017
FBgn0265800	CR44589	5.9	0.0015
FBgn0001263	inaD	5.8	0.00027
FBgn0033732	CG13157	5.8	2e-04
FBgn0040251	Ugt86Di	5.8	9.6e-67
FBgn0046999	CG6429	5.8	0.00026
FBgn0262881	CG43236	5.8	0.00013
FBgn0266912	CR45372	5.8	0.0022
FBgn0010041	GstD5	5.7	2.7e-101
FBgn0027074	CG17324	5.7	1.2e-39
FBgn0030244	CG2157	5.7	3.5e-05
FBgn0030395	Mks1	5.7	0.0029
FBgn0030495	CG11816	5.7	3e-11
FBgn0030643	CG15641	5.7	0.00054
FBgn0031176	CG1678	5.7	0.095
FBgn0037483	CG14609	5.7	0.0037
FBgn0050263	stum	5.7	0.0034
FBgn0050383	CG30383	5.7	0.00034
FBgn0069354	Porin2	5.7	9.6e-24
FBgn0265715	CR44522	5.7	0.0034
FBgn0015351	CG14906	5.6	1.1e-125
FBgn0030880	CG6788	5.6	0.0047
FBgn0032967	CG1428	5.6	0.0046
FBgn0036324	CG12520	5.6	5.2e-20
FBgn0050045	Cpr49Aa	5.6	0.0022
FBgn0051279	CG31279	5.6	2e-05
FBgn0052520	tRNA:CR32520	5.6	9e-07
FBgn0053648	CG33648	5.6	0.0043
FBgn0054040	CG34040	5.6	7e-10
FBgn0263290	CR43399	5.6	2.3e-07
FBgn0000395	cv-2	5.5	7.4e-100
FBgn0012003	tRNA:V3b:92Ba	5.5	0.007
FBgn0013755	Bro	5.5	0.0085
FBgn0029589	CG14810	5.5	8.5e-07
FBgn0032311	CG12517	5.5	0.0051
FBgn0032771	CG17349	5.5	0.00085
FBgn0033730	Cpr49Ag	5.5	0.0067
FBgn0047095	CG33939	5.5	0.0079
FBgn0050378	CG30378	5.5	0.0049
FBgn0085431	CG34402	5.5	4.6e-08
FBgn0264460	CR43868	5.5	0.0077
FBgn0265059	CR44170	5.5	5e-09
FBgn0265718	CR44525	5.5	0.0069
FBgn0266258	CR44953	5.5	2.6e-89
FBgn0266911	CR45371	5.5	0.0067
FBgn0267087	CR45531	5.5	4.8e-07
FBgn0000278	CecB	5.4	2e-04
FBgn0020509	Acp62F	5.4	0.0011
FBgn0028514	CG4793	5.4	0.011
FBgn0032057	CG9287	5.4	0.011
FBgn0032452	CG15484	5.4	1e-08
FBgn0033520	Prx2540-1	5.4	9.7e-42
FBgn0034595	CG15657	5.4	0.00035
FBgn0036235	CG6938	5.4	0.012
FBgn0052713	CG32713	5.4	2.4e-09
FBgn0053017	CG33017	5.4	0.012
FBgn0085329	CG34300	5.4	2.3e-12
FBgn0250835	CG15394	5.4	3.3e-06
FBgn0261806	CG42752	5.4	0.012
FBgn0264826	CR44034	5.4	0.0013
FBgn0266161	CR44867	5.4	0.0011
FBgn0266633	CR45140	5.4	1.7e-109
FBgn0266681	CR45171	5.4	7.6e-09
FBgn0267293	CR45729	5.4	0.0097
FBgn0029970	Nek2	5.3	0.011
FBgn0030614	CG9072	5.3	0.0018
FBgn0031001	CG7884	5.3	4e-18
FBgn0031301	CG14339	5.3	1.3e-20
FBgn0036351	CG14107	5.3	0.014
FBgn0036567	CG13074	5.3	0.0017
FBgn0037296	Prosbeta2R2	5.3	0.0018
FBgn0263233	robls54B	5.3	0.0022
FBgn0032637	CG5050	5.2	7.5e-09
FBgn0033090	CG15909	5.2	0.0028
FBgn0052396	CG32396	5.2	0.00014
FBgn0259108	futsch	5.2	1.2e-14
FBgn0262687	CR43157	5.2	0.018
FBgn0264790	CR44020	5.2	0.015
FBgn0267101	CR45541	5.2	0.00019
FBgn0267679	CR46015	5.2	2.9e-05
FBgn0032211	CG13138	5.1	0.004
FBgn0034335	GstE1	5.1	2e-105
FBgn0035280	Cpr62Bb	5.1	0.00057
FBgn0039490	CG5882	5.1	1.7e-05
FBgn0051099	CG31099	5.1	5.9e-06
FBgn0263113	CG43370	5.1	2.4e-08
FBgn0265296	Dscam2	5.1	1.4e-15
FBgn0012017	tRNA:Y1:22Fb	5	0.031
FBgn0020416	Idgf1	5	9.7e-75
FBgn0028645	beat-Ib	5	2.9e-05
FBgn0030989	Inx5	5	5.4e-14
FBgn0031302	CG14340	5	2.4e-12
FBgn0031802	ppk7	5	0.024
FBgn0031946	CG7164	5	0.00034
FBgn0035852	CG7387	5	3.4e-06
FBgn0038852	HHEX	5	0.029
FBgn0039593	CG9989	5	1e-86
FBgn0040628	CG18672	5	0.033
FBgn0261277	rtv	5	3.6e-27
FBgn0262364	CG43062	5	0.00023
FBgn0263986	cd	5	8.6e-06
FBgn0266100	CG44837	5	3e-07
FBgn0266388	CR45028	5	3e-09
FBgn0266405	CR45045	5	1.2e-20
FBgn0266942	CR45393	5	5.2e-05
FBgn0003015	osk	4.9	0.057
FBgn0028944	Semp1	4.9	0.039
FBgn0030310	PGRP-SA	4.9	8.2e-32
FBgn0032609	CG13280	4.9	0.039
FBgn0033519	CG11825	4.9	7.3e-60
FBgn0033521	CG12896	4.9	2e-53
FBgn0035010	CG13579	4.9	0.0057
FBgn0035948	CG5644	4.9	3.3e-30
FBgn0037345	rev7	4.9	2.2e-105
FBgn0052718	CG32718	4.9	0.04
FBgn0053679	CG33679	4.9	0.0066
FBgn0086058	snoRNA:Me18S-G1189	4.9	3.8e-05
FBgn0265699	CR44506	4.9	3.7e-13
FBgn0266162	CR44868	4.9	1.3e-10
FBgn0024184	unc-4	4.8	0.0076
FBgn0031323	CG5139	4.8	0.054
FBgn0031644	CG15625	4.8	0.055
FBgn0033876	Syngr	4.8	0.012
FBgn0034756	Cyp6d2	4.8	1.9e-81
FBgn0034870	CG13559	4.8	0.00022
FBgn0035056	spz6	4.8	0.00018
FBgn0036363	CG10140	4.8	5.1e-24
FBgn0036440	CG17177	4.8	7e-04
FBgn0038018	Tim17a1	4.8	0.048
FBgn0038842	hdly	4.8	1.1e-75
FBgn0039848	lox	4.8	7.5e-12
FBgn0040582	CG5791	4.8	0.00062
FBgn0051391	CG31391	4.8	0.045
FBgn0052072	Elo68alpha	4.8	0.04
FBgn0085325	CG34296	4.8	0.046
FBgn0085489	CG34460	4.8	2.5e-05
FBgn0086038	snoRNA:Me28S-C1237	4.8	0.011
FBgn0250869	CG42240	4.8	1.2e-103
FBgn0261925	CG42792	4.8	0.0097
FBgn0262721	CG43165	4.8	1e-04
FBgn0264719	CR43987	4.8	0.056
FBgn0264912	CR44103	4.8	0.047
FBgn0265428	CR44340	4.8	0.01
FBgn0267100	CR45540	4.8	0.047
FBgn0267148	CR45588	4.8	0.046
FBgn0010403	Obp83b	4.7	9.2e-06
FBgn0024491	Bin1	4.7	1e-42
FBgn0025558	CG4101	4.7	0.015
FBgn0031918	CG6055	4.7	3.2e-05
FBgn0037064	CG9389	4.7	0.054
FBgn0037225	TwdlG	4.7	0.06
FBgn0037974	CG12224	4.7	1.7e-49
FBgn0039044	p53	4.7	6.7e-88
FBgn0041241	Gr47b	4.7	0.0081
FBgn0050095	CG30095	4.7	0.015
FBgn0051633	CG31633	4.7	6.7e-104
FBgn0052302	CG32302	4.7	7.1e-08
FBgn0262524	ver	4.7	1.4e-66
FBgn0262838	CG43202	4.7	0.002
FBgn0263464	snoRNA:hts-a	4.7	0.06
FBgn0265309	CR44282	4.7	0.012
FBgn0265839	CR44628	4.7	0.0062
FBgn0266044	CR44809	4.7	9.9e-30
FBgn0266691	CR45181	4.7	0.014
FBgn0029660	CG10801	4.6	0.0079
FBgn0030189	CG2909	4.6	2.6e-92
FBgn0030823	CG8918	4.6	0.00092
FBgn0031749	CG14000	4.6	0.081
FBgn0032221	CG5375	4.6	0.00014
FBgn0032585	CG4580	4.6	0.051
FBgn0032709	CG15167	4.6	0.086
FBgn0034329	IM1	4.6	2.8e-10
FBgn0035208	CG9184	4.6	4.9e-07
FBgn0035522	CG1273	4.6	0.0012
FBgn0036227	CG17826	4.6	0.075
FBgn0036591	CG13050	4.6	0.019
FBgn0037165	CG11437	4.6	0.073
FBgn0037175	CG14455	4.6	0.074
FBgn0039495	CG5909	4.6	0.018
FBgn0039784	CG9698	4.6	0.068
FBgn0051313	CG31313	4.6	1.3e-57
FBgn0051439	Muc96D	4.6	0.0025
FBgn0052255	Gr64f	4.6	0.072
FBgn0053337	CG33337	4.6	4.8e-95
FBgn0260768	CG42566	4.6	6.4e-12
FBgn0262003	CG42821	4.6	5.2e-06
FBgn0264339	CG43795	4.6	0.00044
FBgn0264437	CR43855	4.6	0.0025
FBgn0264541	CG43920	4.6	4e-07
FBgn0010381	Drs	4.5	2.5e-20
FBgn0027836	Dgp-1	4.5	1e-123
FBgn0030207	CG2887	4.5	0.091
FBgn0031986	CG8673	4.5	0.082
FBgn0032023	CG14274	4.5	3.4e-09
FBgn0032399	CG6785	4.5	4.4e-27
FBgn0033706	Vha36-2	4.5	3.3e-05
FBgn0034288	CG5084	4.5	1.9e-60
FBgn0034739	CG3927	4.5	0.0015
FBgn0035582	CG13705	4.5	0.086
FBgn0035782	CG14835	4.5	0.021
FBgn0036807	CG6893	4.5	0.0085
FBgn0036952	CG6933	4.5	1.2e-39
FBgn0038902	CG6800	4.5	0.00012
FBgn0038952	CG7069	4.5	4.3e-09
FBgn0040371	CG12470	4.5	0.09
FBgn0050009	CR30009	4.5	0.013
FBgn0050489	Cyp12d1-p	4.5	2.7e-35
FBgn0053723	CG33723	4.5	0.0067
FBgn0085369	CG34340	4.5	0.09
FBgn0263770	CR43687	4.5	0.097
FBgn0265342	CG44296	4.5	3.4e-13
FBgn0265929	CR44718	4.5	0.087
FBgn0026390	Or33c	4.4	0.0043
FBgn0030598	CG9503	4.4	0.014
FBgn0031171	CG1801	4.4	6.2e-18
FBgn0034175	ste24b	4.4	2.5e-21
FBgn0035176	CG13905	4.4	1.4e-47
FBgn0036447	CG17173	4.4	0.011
FBgn0039294	Cad96Cb	4.4	6.8e-05
FBgn0039316	CG11893	4.4	2.4e-56
FBgn0039916	CG9935	4.4	4.5e-05
FBgn0040684	CG12589	4.4	0.028
FBgn0051143	tRNA:CR31143	4.4	0.092
FBgn0053158	CG33158	4.4	2.6e-73
FBgn0053252	CG33252	4.4	0.015
FBgn0054054	CG34054	4.4	6.1e-05
FBgn0083972	CG34136	4.4	0.0063
FBgn0085488	CG34459	4.4	3.4e-07
FBgn0086348	se	4.4	0.00021
FBgn0262689	CR43159	4.4	0.035
FBgn0262720	CG43164	4.4	0.0032
FBgn0266227	CR44922	4.4	4.4e-22
FBgn0267196	CR45636	4.4	1.9e-11
FBgn0003495	spz	4.3	1.1e-18
FBgn0005619	Hdc	4.3	8.1e-10
FBgn0013276	Hsp70Ab	4.3	1.6e-06
FBgn0020414	Idgf3	4.3	3.2e-73
FBgn0030525	CG10996	4.3	0.032
FBgn0030721	CG12698	4.3	7.9e-05
FBgn0032125	Cpr30B	4.3	0.041
FBgn0033945	CG12868	4.3	8e-66
FBgn0034286	dpr13	4.3	0.00078
FBgn0035267	CG13921	4.3	1.9e-09
FBgn0038592	CG18599	4.3	0.0052
FBgn0039655	CG14507	4.3	3.6e-13
FBgn0039694	fig	4.3	1.8e-29
FBgn0040571	CG17193	4.3	0.015
FBgn0041337	Cyp309a2	4.3	0.018
FBgn0051659	CG31659	4.3	2.5e-08
FBgn0052283	Drsl3	4.3	1.9e-23
FBgn0053868	His2B:CG33868	4.3	4.6e-09
FBgn0259230	lectin-22C	4.3	0.033
FBgn0263241	Mocs1	4.3	1.5e-78
FBgn0264295	CG43773	4.3	8.2e-76
FBgn0266145	CR44851	4.3	0.038
FBgn0267210	CR45650	4.3	5e-10
FBgn0028400	Syt4	4.2	0.095
FBgn0031560	CG16713	4.2	5.9e-58
FBgn0032598	ChLD3	4.2	0.0028
FBgn0032856	CG16798	4.2	0.0014
FBgn0036485	FucTA	4.2	5.6e-09
FBgn0036678	CG11905	4.2	0.029
FBgn0036777	CG7341	4.2	2.5e-21
FBgn0036806	Cyp12c1	4.2	1.9e-107
FBgn0038953	CG18596	4.2	5e-103
FBgn0039371	CG4960	4.2	0.05
FBgn0039498	CG17991	4.2	0.0021
FBgn0040333	brv3	4.2	3.4e-07
FBgn0050018	mthl13	4.2	0.037
FBgn0050052	Obp49a	4.2	0.005
FBgn0050062	CG30062	4.2	0.0086
FBgn0052279	Drsl2	4.2	5.1e-06
FBgn0053136	CG33136	4.2	0.052
FBgn0259791	bora	4.2	0.0088
FBgn0261566	CG42680	4.2	0.00052
FBgn0263336	CR43417	4.2	1.1e-17
FBgn0264352	CR43808	4.2	0.00046
FBgn0264440	CR43858	4.2	0.021
FBgn0265860	CR44649	4.2	0.027
FBgn0266232	CR44927	4.2	0.047
FBgn0266437	CG45067	4.2	0.0081
FBgn0267294	CR45730	4.2	0.0095
FBgn0267771	CR46102	4.2	0.025
FBgn0000439	Dfd	4.1	0.028
FBgn0003961	Uro	4.1	3.5e-40
FBgn0029907	Atx-1	4.1	0.00012
FBgn0031643	CG3008	4.1	3.9e-99
FBgn0032061	CG9314	4.1	8.4e-05
FBgn0032377	CG14937	4.1	7.3e-07
FBgn0033791	Drl-2	4.1	0.0023
FBgn0034224	insb	4.1	0.0015
FBgn0035461	ntc	4.1	1.2e-18
FBgn0036186	CG6071	4.1	0.013
FBgn0038596	CG14312	4.1	0.0039
FBgn0038660	CG14291	4.1	3.2e-13
FBgn0040477	cid	4.1	2.7e-05
FBgn0047205	CR32385	4.1	9.6e-23
FBgn0050471	CG30471	4.1	0.063
FBgn0051296	CG31296	4.1	3.5e-10
FBgn0053527	SIFa	4.1	0.026
FBgn0259164	CG42269	4.1	1.5e-32
FBgn0260995	CG42596	4.1	0.056
FBgn0264539	CR43918	4.1	4.8e-09
FBgn0264564	CR43936	4.1	4.2e-11
FBgn0265862	CR44651	4.1	0.033
FBgn0266627	CR45134	4.1	0.03
FBgn0266727	CR45200	4.1	2.1e-05
FBgn0267195	CR45635	4.1	1.7e-21
FBgn0003250	Rh4	4	0.0047
FBgn0012042	AttA	4	0.045
FBgn0027793	CG14787	4	0.018
FBgn0030706	CG8909	4	0.00015
FBgn0031031	CG14218	4	5.8e-05
FBgn0031501	CG17261	4	2.7e-10
FBgn0031650	CG14044	4	0.0014
FBgn0032291	CG17118	4	0.02
FBgn0032473	CG5204	4	0.064
FBgn0033207	CG12826	4	0.0011
FBgn0033389	Rad51C	4	5.2e-10
FBgn0034030	CG8192	4	0.0059
FBgn0034487	Efhc1.2	4	0.038
FBgn0034692	CG13502	4	0.065
FBgn0035089	Phk-3	4	4.2e-50
FBgn0037579	CG18193	4	0.061
FBgn0040601	CG13643	4	0.041
FBgn0050293	Cht12	4	6.3e-22
FBgn0051682	Tengl1	4	0.026
FBgn0051694	CG31694	4	4.9e-96
FBgn0086693	iav	4	6.7e-22
FBgn0266993	CR45444	4	0.035
FBgn0267103	CR45543	4	0.065
FBgn0267549	CR45889	4	0.068
FBgn0267624	CR45962	4	0.07
FBgn0002576	lz	3.9	0.00017
FBgn0003254	rib	3.9	0.0059
FBgn0011916	tRNA:M2:48Bb	3.9	0.0025
FBgn0029657	CG12535	3.9	7.4e-06
FBgn0030159	CG9689	3.9	0.00087
FBgn0031476	CG8813	3.9	5.9e-13
FBgn0031803	ppk14	3.9	0.023
FBgn0032587	CG5953	3.9	1.7e-70
FBgn0033203	CG2070	3.9	0.05
FBgn0033438	Mmp2	3.9	1e-42
FBgn0033518	Prx2540-2	3.9	7e-40
FBgn0034515	CG13428	3.9	0.075
FBgn0035727	CG10063	3.9	0.0078
FBgn0038045	Sas	3.9	0.028
FBgn0051161	CG31161	3.9	0.022
FBgn0053503	Cyp12d1-d	3.9	2.5e-12
FBgn0085826	CR41620	3.9	9.2e-06
FBgn0086758	chinmo	3.9	2.3e-47
FBgn0263650	CR43641	3.9	1.5e-06
FBgn0264542	CG43921	3.9	2.1e-12
FBgn0264565	CR43937	3.9	3.3e-06
FBgn0264945	CR44114	3.9	2.9e-05
FBgn0266837	CR45299	3.9	0.0091
FBgn0004577	Pxd	3.8	0.012
FBgn0010407	Ror	3.8	1.6e-06
FBgn0011701	repo	3.8	0.024
FBgn0025573	PpN58A	3.8	0.006
FBgn0031634	Ir25a	3.8	3.4e-23
FBgn0031697	CG14024	3.8	0.069
FBgn0034713	CG11291	3.8	0.029
FBgn0035439	CG14961	3.8	1.5e-14
FBgn0036195	CG6053	3.8	0.098
FBgn0036290	CG10638	3.8	1.1e-66
FBgn0040670	e(y)2b	3.8	0.032
FBgn0041709	yellow-g	3.8	2.1e-12
FBgn0042131	CG18808	3.8	0.023
FBgn0045479	Gr64a	3.8	0.071
FBgn0050083	CG30083	3.8	0.044
FBgn0051036	CG31036	3.8	0.058
FBgn0051551	CG31551	3.8	0.089
FBgn0051954	CG31954	3.8	0.0018
FBgn0262945	CR43264	3.8	3.9e-13
FBgn0263446	CR43469	3.8	0.092
FBgn0264979	CG4267	3.8	8.1e-17
FBgn0265966	CR44753	3.8	0.097
FBgn0267794	CR43174	3.8	4.2e-05
FBgn0000492	Dr	3.7	0.00039
FBgn0003068	per	3.7	5.6e-65
FBgn0004360	Wnt2	3.7	0.053
FBgn0015376	cutlet	3.7	1.7e-29
FBgn0015585	Acp63F	3.7	0.0029
FBgn0022355	Tsf1	3.7	0.00022
FBgn0026404	Dronc	3.7	7.4e-70
FBgn0030911	CR15061	3.7	0.018
FBgn0030925	Hayan	3.7	1.9e-05
FBgn0031292	CG15824	3.7	0.086
FBgn0031542	CG15414	3.7	1.7e-10
FBgn0033721	CG13159	3.7	0.026
FBgn0033835	IM10	3.7	0.087
FBgn0036619	Cpr72Ec	3.7	0.047
FBgn0038455	CG14907	3.7	6.5e-66
FBgn0039239	CG13641	3.7	0.046
FBgn0039644	CG11897	3.7	1.1e-61
FBgn0051869	CG31869	3.7	2.2e-21
FBgn0051897	CG31897	3.7	0.00082
FBgn0260000	CG17570	3.7	6.2e-52
FBgn0262004	CG42822	3.7	0.072
FBgn0263843	CR43704	3.7	6.7e-05
FBgn0264271	CR43771	3.7	0.00058
FBgn0264818	CR44026	3.7	0.031
FBgn0264904	CR44095	3.7	4.4e-05
FBgn0265156	CR44225	3.7	1.2e-07
FBgn0266088	CR44830	3.7	0.0088
FBgn0266697	CR45187	3.7	0.00016
FBgn0266741	CR45214	3.7	0.0024
FBgn0267109	CR45549	3.7	0.066
FBgn0267347	squ	3.7	9.9e-18
FBgn0267729	CR46060	3.7	0.016
FBgn0267730	CR46061	3.7	0.001
FBgn0001256	ImpL1	3.6	0.03
FBgn0013275	Hsp70Aa	3.6	0.071
FBgn0026263	bip1	3.6	6.7e-24
FBgn0027654	jdp	3.6	2.2e-11
FBgn0029681	CG15239	3.6	0.016
FBgn0030158	CG9686	3.6	0.017
FBgn0030839	CG5613	3.6	1.5e-40
FBgn0030855	CG5800	3.6	2.8e-55
FBgn0031139	CG11227	3.6	2.2e-05
FBgn0031646	CG2837	3.6	0.087
FBgn0031649	hoe2	3.6	8.3e-30
FBgn0032803	CG13082	3.6	0.0043
FBgn0033204	CG2065	3.6	7.5e-32
FBgn0033905	CG18324	3.6	0.0041
FBgn0034915	eIF6	3.6	3.7e-71
FBgn0035358	CG14949	3.6	1.2e-52
FBgn0035743	CG15829	3.6	3.1e-58
FBgn0036361	CG10154	3.6	0.0024
FBgn0037391	CG2017	3.6	7.8e-39
FBgn0037685	Or85f	3.6	0.0018
FBgn0039328	CHKov2	3.6	5.5e-44
FBgn0039510	CG3339	3.6	7.6e-08
FBgn0040653	IM4	3.6	2.8e-07
FBgn0050357	CG30357	3.6	3.3e-20
FBgn0051231	CG31231	3.6	0.0037
FBgn0051464	CG31464	3.6	5.8e-08
FBgn0260399	gwl	3.6	4.9e-07
FBgn0260933	rempA	3.6	7.9e-18
FBgn0261990	CG42808	3.6	4e-17
FBgn0262741	MRE23	3.6	8.9e-13
FBgn0265757	CR44564	3.6	0.093
FBgn0266218	CR44913	3.6	0.087
FBgn0266629	CR45136	3.6	4.5e-05
FBgn0267073	CR45517	3.6	4.2e-54
FBgn0267635	CR45973	3.6	3.9e-05
FBgn0010052	Jhe	3.5	0.058
FBgn0025583	IM2	3.5	8.9e-07
FBgn0027589	CG1688	3.5	0.0092
FBgn0030696	CG8509	3.5	0.004
FBgn0031561	CG16712	3.5	1.3e-27
FBgn0032343	CG6201	3.5	2.8e-20
FBgn0033447	dila	3.5	6.8e-13
FBgn0033885	DJ-1alpha	3.5	0.031
FBgn0034909	CG4797	3.5	1.2e-47
FBgn0035398	Cht7	3.5	0.013
FBgn0035412	CG14957	3.5	5e-06
FBgn0035512	Cpr64Ac	3.5	0.059
FBgn0035996	CG3448	3.5	5.4e-33
FBgn0037167	CG11425	3.5	9.1e-08
FBgn0038191	CG9925	3.5	0.0023
FBgn0038837	CG3822	3.5	0.068
FBgn0039609	CG14529	3.5	0.059
FBgn0040736	IM3	3.5	1.1e-18
FBgn0046258	CG12880	3.5	0.00089
FBgn0050109	CG30109	3.5	1.8e-55
FBgn0051774	fred	3.5	0.068
FBgn0083038	snoRNA:Psi18S-525a	3.5	0.00069
FBgn0261799	dsx-c73A	3.5	0.013
FBgn0267023	CR45467	3.5	0.0078
FBgn0267156	CR45596	3.5	3.9e-22
FBgn0267758	CR46089	3.5	5e-37
FBgn0003930	snRNA:U4:39B	3.4	0.089
FBgn0004635	rho	3.4	4.3e-19
FBgn0011774	Irbp	3.4	2.4e-54
FBgn0014464	Cp7Fa	3.4	0.062
FBgn0020248	stet	3.4	0.00032
FBgn0029170	TwdlT	3.4	0.0021
FBgn0030763	CG9782	3.4	0.062
FBgn0031770	CG13995	3.4	0.088
FBgn0033268	Obp44a	3.4	0.067
FBgn0035104	CG13875	3.4	0.086
FBgn0035676	ssp6	3.4	0.082
FBgn0035806	PGRP-SD	3.4	1.9e-20
FBgn0037035	CG10589	3.4	0.08
FBgn0038851	dmrt93B	3.4	0.099
FBgn0039459	IntS12	3.4	5.3e-38
FBgn0039851	mey	3.4	0.036
FBgn0041627	Ku80	3.4	1.7e-52
FBgn0050184	CG30184	3.4	7e-05
FBgn0050287	CG30287	3.4	0.0035
FBgn0067905	IM14	3.4	0.039
FBgn0264481	CR43889	3.4	0.0027
FBgn0265049	CR44164	3.4	0.0084
FBgn0265661	CR44468	3.4	0.00075
FBgn0266859	CR45320	3.4	2.2e-14
FBgn0003401	shu	3.3	1.7e-09
FBgn0013765	cnn	3.3	2.1e-31
FBgn0025642	CG32812	3.3	0.0042
FBgn0027584	CG4757	3.3	0.037
FBgn0029717	CG12684	3.3	0.025
FBgn0029879	APC7	3.3	5.8e-10
FBgn0031700	CG14022	3.3	3.1e-07
FBgn0033250	CG14762	3.3	3.6e-11
FBgn0034076	Jhedup	3.3	0.087
FBgn0035263	CG12035	3.3	0.0053
FBgn0036101	NijA	3.3	4.6e-21
FBgn0036910	Cyp305a1	3.3	4.8e-29
FBgn0036979	CG13247	3.3	0.029
FBgn0038242	CG14852	3.3	0.055
FBgn0039479	CG14257	3.3	0.024
FBgn0050157	CG30157	3.3	1.9e-24
FBgn0053469	CG33469	3.3	9.8e-20
FBgn0069913	CG4681	3.3	0.0016
FBgn0265967	CR44754	3.3	5.5e-16
FBgn0266625	CR45132	3.3	0.045
FBgn0267228	CR45668	3.3	1.5e-07
FBgn0000163	baz	3.2	3e-39
FBgn0029937	CG8300	3.2	1.2e-37
FBgn0031267	Ipk2	3.2	2.8e-34
FBgn0032615	CG6012	3.2	4e-35
FBgn0033303	Cyp6a15Psi	3.2	7.1e-13
FBgn0034381	List	3.2	1.6e-18
FBgn0034396	CG15097	3.2	2.2e-08
FBgn0036187	RIOK1	3.2	2e-39
FBgn0037472	CG10098	3.2	1.3e-31
FBgn0039728	CG7896	3.2	0.081
FBgn0040900	CG17777	3.2	0.06
FBgn0042185	CG18769	3.2	1.7e-36
FBgn0050053	CG30053	3.2	0.093
FBgn0050345	CG30345	3.2	2.9e-44
FBgn0066365	dyl	3.2	0.049
FBgn0259926	CG42449	3.2	0.093
FBgn0260968	CG42591	3.2	0.016
FBgn0264748	CG44006	3.2	1.1e-18
FBgn0264878	CR44069	3.2	0.00017
FBgn0267763	CR46094	3.2	0.012
FBgn0001138	grn	3.1	0.051
FBgn0010278	Ssrp	3.1	4.2e-41
FBgn0026197	noe	3.1	0.021
FBgn0026563	CG1979	3.1	1.1e-07
FBgn0027660	blot	3.1	3.5e-32
FBgn0028523	CG5888	3.1	2.6e-05
FBgn0030846	CG12992	3.1	7.8e-05
FBgn0030894	CG7192	3.1	1.3e-46
FBgn0031053	CG14223	3.1	0.059
FBgn0031169	CG1494	3.1	6.9e-07
FBgn0031662	CG3792	3.1	5.8e-30
FBgn0031675	CG9121	3.1	1.3e-05
FBgn0033205	CG2064	3.1	1.7e-45
FBgn0033644	Tret1-2	3.1	0.016
FBgn0034005	ItgalphaPS4	3.1	5.8e-11
FBgn0034140	CG8317	3.1	3.6e-11
FBgn0034160	CG5550	3.1	1.1e-35
FBgn0034264	CG10933	3.1	0.036
FBgn0035513	Cpr64Ad	3.1	0.00095
FBgn0035638	Tektin-C	3.1	0.012
FBgn0035708	CG8398	3.1	3.1e-32
FBgn0036289	CG10657	3.1	0.082
FBgn0036947	obst-F	3.1	0.049
FBgn0037122	CG14570	3.1	0.023
FBgn0037326	CG14669	3.1	0.026
FBgn0038088	CG10126	3.1	8e-37
FBgn0038901	Burs	3.1	7.5e-31
FBgn0039091	CG10182	3.1	1.9e-16
FBgn0039178	CG6356	3.1	1.3e-05
FBgn0039332	alrm	3.1	0.0088
FBgn0039808	CG12071	3.1	1e-04
FBgn0040877	CG12994	3.1	0.08
FBgn0041180	Tep4	3.1	5.9e-53
FBgn0044011	Spn43Ad	3.1	0.0089
FBgn0051370	CG31370	3.1	8e-42
FBgn0051436	CG31436	3.1	2.5e-40
FBgn0051697	CG31697	3.1	2.6e-19
FBgn0053696	CNMaR	3.1	0.0013
FBgn0085232	CG34203	3.1	6.7e-19
FBgn0085404	CG34375	3.1	8.5e-18
FBgn0085452	CG34423	3.1	3e-06
FBgn0085766	CR40679	3.1	0.00031
FBgn0259878	Fs	3.1	0.00028
FBgn0263659	CR43650	3.1	9.8e-14
FBgn0263747	CG43672	3.1	8.1e-17
FBgn0265637	CR44444	3.1	0.072
FBgn0266394	CR45034	3.1	0.025
FBgn0267339	p38c	3.1	4.6e-36
FBgn0010549	l(2)03659	3	9.5e-25
FBgn0016076	vri	3	8.7e-57
FBgn0020388	Gcn5	3	2.4e-47
FBgn0025878	wrapper	3	0.051
FBgn0028426	JhI-1	3	1.5e-29
FBgn0028519	CG4500	3	0.084
FBgn0028704	Nckx30C	3	0.011
FBgn0030964	Pvf1	3	5.4e-25
FBgn0031426	CG18641	3	0.0014
FBgn0032639	CG18563	3	0.0035
FBgn0034312	CG10916	3	2.9e-48
FBgn0035031	CG13587	3	0.066
FBgn0035170	dpr20	3	0.091
FBgn0035669	CG6592	3	4.9e-14
FBgn0035817	CG7409	3	0.057
FBgn0036474	Or71a	3	0.00051
FBgn0039083	CG10177	3	5.5e-08
FBgn0039596	CG10000	3	9.4e-29
FBgn0040348	CG3703	3	4.5e-17
FBgn0050151	CG30151	3	1.6e-16
FBgn0051354	Hsp70Bbb	3	1.3e-05
FBgn0051546	CG31546	3	9.4e-08
FBgn0051704	CG31704	3	6.1e-17
FBgn0085397	Fili	3	0.0012
FBgn0086047	snoRNA:Me18S-G894	3	0.074
FBgn0260658	CG42541	3	3.4e-16
FBgn0261853	CG42782	3	0.071
FBgn0262484	CG43074	3	0.057
FBgn0262607	CG43133	3	0.033
FBgn0264470	CR43878	3	0.054
FBgn0265978	CR44757	3	0.019
FBgn0266745	CG45218	3	1.1e-14
FBgn0266853	CR45314	3	2.8e-29
FBgn0000071	Ama	2.9	0.009
FBgn0003411	sisA	2.9	0.011
FBgn0024360	CG11418	2.9	1.5e-47
FBgn0030994	HP1D3csd	2.9	7.4e-15
FBgn0031042	CG14221	2.9	0.00013
FBgn0031089	CG9572	2.9	2.3e-09
FBgn0031432	Cyp309a1	2.9	1.5e-31
FBgn0031888	Pvf2	2.9	2.9e-14
FBgn0032401	Plzf	2.9	8.6e-19
FBgn0032415	rho-6	2.9	0.073
FBgn0033397	Cyp4p3	2.9	6.2e-17
FBgn0034095	CG15701	2.9	0.0022
FBgn0034248	CG14483	2.9	7.1e-07
FBgn0034512	CG18067	2.9	2.6e-14
FBgn0035159	CG13896	2.9	4.9e-22
FBgn0035325	CG13806	2.9	1.1e-05
FBgn0035359	CG1143	2.9	4.9e-46
FBgn0035476	CG12766	2.9	6.3e-22
FBgn0038172	Adgf-D	2.9	1.4e-05
FBgn0039310	CG11878	2.9	4.7e-16
FBgn0040968	CG14933	2.9	2e-04
FBgn0042105	CG18748	2.9	1.9e-36
FBgn0043854	slam	2.9	0.063
FBgn0050001	CG30001	2.9	2.7e-05
FBgn0050108	CG30108	2.9	2.5e-24
FBgn0051473	CG31473	2.9	7.2e-09
FBgn0052631	CG32631	2.9	0.038
FBgn0053985	CG33985	2.9	0.0077
FBgn0063496	GstE4	2.9	0.00024
FBgn0063499	GstE10	2.9	1.7e-19
FBgn0085438	CG34409	2.9	0.067
FBgn0263314	CG43400	2.9	1.4e-24
FBgn0264550	CR43929	2.9	2.6e-15
FBgn0264746	CG44004	2.9	1.5e-18
FBgn0264747	CG44005	2.9	0.092
FBgn0265039	CR44156	2.9	0.069
FBgn0265311	CR44284	2.9	2.5e-05
FBgn0001253	ImpE1	2.8	0.0015
FBgn0004865	Eip78C	2.8	6.9e-10
FBgn0011582	Dop1R1	2.8	3.5e-05
FBgn0011638	La	2.8	1.4e-38
FBgn0014000	Hf	2.8	8.3e-07
FBgn0025111	Ant2	2.8	1e-19
FBgn0028434	Ercc1	2.8	3.9e-15
FBgn0029974	dpr14	2.8	0.012
FBgn0030028	Corp	2.8	5.9e-07
FBgn0031522	CG3285	2.8	1.3e-12
FBgn0033063	CG14589	2.8	0.0041
FBgn0033820	CG4716	2.8	1.9e-09
FBgn0034053	Cyp4aa1	2.8	7e-12
FBgn0034094	Tsf3	2.8	3e-08
FBgn0034511	GNBP-like3	2.8	7.9e-08
FBgn0036436	CG4914	2.8	0.025
FBgn0037082	CG5664	2.8	2.8e-29
FBgn0037126	CG14567	2.8	0.042
FBgn0037231	Vps24	2.8	2.7e-27
FBgn0038610	CG7675	2.8	0.0011
FBgn0038652	CG7720	2.8	9e-50
FBgn0039190	CG5762	2.8	0.086
FBgn0039807	CG15546	2.8	0.00074
FBgn0050356	CG30356	2.8	0.028
FBgn0053218	CR33218	2.8	0.011
FBgn0262740	Evi5	2.8	7.6e-44
FBgn0263400	CG43446	2.8	8.9e-21
FBgn0263662	CR43653	2.8	0.00094
FBgn0263846	CG43707	2.8	6.2e-08
FBgn0263988	Dic61B	2.8	3.6e-05
FBgn0264678	CR43963	2.8	4.6e-06
FBgn0265149	CR44218	2.8	0.0069
FBgn0265830	CR44619	2.8	0.017
FBgn0265979	CR44758	2.8	3.5e-22
FBgn0266375	IP3K2	2.8	1.4e-19
FBgn0266929	CR45380	2.8	0.012
FBgn0267429	CG45782	2.8	0.089
FBgn0267793	CR45232	2.8	0.081
FBgn0001090	bnb	2.7	3.8e-16
FBgn0010438	mtSSB	2.7	0.064
FBgn0014018	Rel	2.7	2e-38
FBgn0022338	dnk	2.7	5.6e-25
FBgn0022702	Cht2	2.7	5.8e-12
FBgn0025881	snoRNA:Me18S-A1576	2.7	0.066
FBgn0030241	feo	2.7	4.3e-05
FBgn0030641	CG6299	2.7	0.0055
FBgn0030778	CG4678	2.7	0.0081
FBgn0031778	CR9162	2.7	5e-10
FBgn0031973	Spn28Dc	2.7	4.3e-07
FBgn0032135	GlcAT-S	2.7	3.4e-25
FBgn0032285	CG17108	2.7	5.8e-12
FBgn0034397	CG15082	2.7	0.0041
FBgn0035693	CG8219	2.7	0.0022
FBgn0035903	CG6765	2.7	4e-07
FBgn0035977	PGRP-LF	2.7	2.6e-09
FBgn0036481	CG16959	2.7	0.0071
FBgn0036498	CG13455	2.7	0.0029
FBgn0036563	CG13075	2.7	6.4e-18
FBgn0037563	CG11672	2.7	0.013
FBgn0037829	CG14691	2.7	0.014
FBgn0038405	CG8927	2.7	0.034
FBgn0040323	GNBP1	2.7	1.2e-06
FBgn0040735	CG16836	2.7	1.6e-07
FBgn0041096	rols	2.7	1.5e-41
FBgn0041243	Gr43a	2.7	0.032
FBgn0051176	CG31176	2.7	2e-06
FBgn0260474	CG30002	2.7	0.00096
FBgn0260721	CR42548	2.7	0.00016
FBgn0262112	sro	2.7	0.086
FBgn0263620	CR43629	2.7	7.2e-24
FBgn0265534	CR44384	2.7	0.069
FBgn0266956	CR45407	2.7	0.014
FBgn0267715	CR46048	2.7	0.025
FBgn0000451	ect	2.6	4e-11
FBgn0001291	Jra	2.6	1.5e-32
FBgn0001297	kay	2.6	1.2e-40
FBgn0002716	mei-W68	2.6	0.00039
FBgn0003117	pnr	2.6	0.027
FBgn0010038	GstD2	2.6	1.1e-11
FBgn0026374	Rhp	2.6	8.7e-29
FBgn0029128	tyn	2.6	1.3e-06
FBgn0029722	CG7024	2.6	0.021
FBgn0029986	CG15332	2.6	0.089
FBgn0030592	CG9514	2.6	0.044
FBgn0030640	CG6294	2.6	0.0079
FBgn0031002	CG14196	2.6	1.8e-25
FBgn0031058	CG14227	2.6	0.0026
FBgn0031080	CG12655	2.6	0.00019
FBgn0032004	CG8292	2.6	4.9e-05
FBgn0032414	CG17211	2.6	0.021
FBgn0032431	CG5435	2.6	0.031
FBgn0033301	CG12780	2.6	3.6e-27
FBgn0033753	Cyp301a1	2.6	7.9e-08
FBgn0033845	mars	2.6	2.1e-12
FBgn0034331	CG15067	2.6	1.9e-07
FBgn0035279	Cpr62Ba	2.6	5.1e-09
FBgn0036503	CG13454	2.6	5.9e-09
FBgn0036680	Cpr73D	2.6	1.9e-06
FBgn0036690	Ilp8	2.6	0.068
FBgn0036934	sNPF-R	2.6	0.00037
FBgn0037230	CG9780	2.6	6.5e-06
FBgn0037555	Ada2b	2.6	1.9e-37
FBgn0038299	Spn88Eb	2.6	1.7e-05
FBgn0038647	CG14302	2.6	0.015
FBgn0039099	GILT2	2.6	4.3e-12
FBgn0039464	CG6330	2.6	1.4e-19
FBgn0039538	CG12883	2.6	1.5e-26
FBgn0040256	Ugt86Dd	2.6	1.1e-17
FBgn0051344	CG31344	2.6	3.5e-17
FBgn0052179	Krn	2.6	8.3e-30
FBgn0259219	CG42319	2.6	3e-07
FBgn0260932	cuff	2.6	2.6e-07
FBgn0262481	CG43071	2.6	0.0099
FBgn0263746	CR43671	2.6	3.4e-07
FBgn0264984	CR44135	2.6	1.2e-10
FBgn0266646	CR45153	2.6	0.016
FBgn0267600	CR45938	2.6	0.04
FBgn0000246	c(3)G	2.5	5.5e-13
FBgn0000927	fs(1)Ya	2.5	0.015
FBgn0003984	vn	2.5	1.7e-16
FBgn0004395	unk	2.5	5.9e-21
FBgn0004652	fru	2.5	3.6e-27
FBgn0020880	CG7179	2.5	1.2e-05
FBgn0026144	CBP	2.5	0.039
FBgn0027561	CG18659	2.5	2.3e-36
FBgn0030859	CG12990	2.5	0.026
FBgn0031414	eys	2.5	0.02
FBgn0031866	Nlg2	2.5	0.018
FBgn0031894	CG4496	2.5	0.012
FBgn0032638	SPH93	2.5	0.087
FBgn0032934	CG8679	2.5	3.1e-14
FBgn0033388	CG8046	2.5	0.0016
FBgn0034200	CG11395	2.5	4.5e-14
FBgn0035445	CG12014	2.5	0.00075
FBgn0036106	CG6409	2.5	7.9e-32
FBgn0036875	CG9449	2.5	8e-16
FBgn0037727	CG8358	2.5	1.7e-06
FBgn0039431	plum	2.5	1.4e-13
FBgn0040207	kat80	2.5	3.1e-32
FBgn0040345	CG3708	2.5	0.057
FBgn0042106	CG18754	2.5	0.016
FBgn0051133	Slimp	2.5	4.7e-18
FBgn0051324	CG31324	2.5	3.9e-25
FBgn0051347	CG31347	2.5	1.7e-06
FBgn0052425	CG32425	2.5	6.7e-35
FBgn0053474	CG33474	2.5	1e-06
FBgn0053983	obst-H	2.5	0.00014
FBgn0083940	RhoU	2.5	2.2e-09
FBgn0259192	CG42296	2.5	0.095
FBgn0261548	CG42666	2.5	1.1e-18
FBgn0262794	CG43175	2.5	0.0019
FBgn0264345	CR43801	2.5	3.4e-05
FBgn0264501	CR43900	2.5	0.009
FBgn0265542	CR44392	2.5	0.093
FBgn0265999	CR44773	2.5	0.0096
FBgn0266421	RPA3	2.5	8.8e-13
FBgn0266709	Zmynd10	2.5	6.9e-06
FBgn0267733	CR46064	2.5	2.2e-17
FBgn0000346	comt	2.4	9.8e-05
FBgn0000578	ena	2.4	5.4e-15
FBgn0002887	mus201	2.4	6.7e-16
FBgn0003162	Pu	2.4	3.7e-06
FBgn0005624	Psc	2.4	1.2e-11
FBgn0005659	Ets98B	2.4	0.0014
FBgn0013984	InR	2.4	8.3e-22
FBgn0023506	Es2	2.4	1.5e-25
FBgn0026737	CG6171	2.4	9.1e-17
FBgn0027930	MP1	2.4	1.5e-10
FBgn0029508	Tsp42Ea	2.4	1.2e-06
FBgn0029689	CG6428	2.4	7.8e-22
FBgn0029859	CG15892	2.4	0.094
FBgn0030764	CG9777	2.4	0.026
FBgn0030926	psh	2.4	0.0059
FBgn0031033	CG14219	2.4	1.6e-34
FBgn0032682	CG10176	2.4	9.8e-16
FBgn0032781	CG9987	2.4	1.1e-32
FBgn0032805	CG10337	2.4	3.4e-27
FBgn0032935	Atg18b	2.4	3e-27
FBgn0034493	CG8908	2.4	2.2e-09
FBgn0034880	ItgalphaPS5	2.4	0.073
FBgn0035187	Trh	2.4	0.077
FBgn0036732	Oatp74D	2.4	1e-15
FBgn0037554	DNApol-iota	2.4	1.9e-24
FBgn0037721	CG9427	2.4	3.4e-08
FBgn0038243	CG8066	2.4	6e-13
FBgn0038772	mdlc	2.4	6.8e-18
FBgn0039003	wfs1	2.4	1.6e-24
FBgn0039101	CG16710	2.4	0.014
FBgn0039319	CG13659	2.4	1.9e-18
FBgn0039402	Vps2	2.4	4e-22
FBgn0039488	CG6066	2.4	6e-20
FBgn0039886	CG2003	2.4	3.2e-32
FBgn0041582	tamo	2.4	3.2e-28
FBgn0042102	CG18745	2.4	8.4e-26
FBgn0050161	CG30161	2.4	0.065
FBgn0050178	CG30178	2.4	0.094
FBgn0051100	CG31100	2.4	2.1e-07
FBgn0052177	Ndfip	2.4	3.4e-29
FBgn0052982	CG32982	2.4	2.3e-26
FBgn0085227	CG34198	2.4	6.2e-34
FBgn0250839	CG2016	2.4	0.051
FBgn0261508	CG42656	2.4	6.8e-05
FBgn0261709	CR42746	2.4	0.096
FBgn0262979	CR43287	2.4	0.0084
FBgn0263354	CG42784	2.4	4.6e-09
FBgn0263445	CR43468	2.4	0.00017
FBgn0264517	CR43916	2.4	0.029
FBgn0264562	Hr4	2.4	8.4e-06
FBgn0264703	CR43972	2.4	0.0051
FBgn0266441	CG45071	2.4	3.7e-05
FBgn0000045	Act79B	2.3	3.1e-06
FBgn0001234	Hsromega	2.3	1.8e-17
FBgn0003464	sol	2.3	1.6e-22
FBgn0004649	yl	2.3	0.0026
FBgn0005664	Cry	2.3	2.5e-22
FBgn0014073	Tie	2.3	3.5e-05
FBgn0015558	tty	2.3	0.062
FBgn0017456	Ubc84D	2.3	0.00021
FBgn0022029	l(2)k01209	2.3	1.6e-28
FBgn0024912	agt	2.3	4.2e-09
FBgn0027513	ana2	2.3	0.0045
FBgn0027562	CG10345	2.3	6.4e-06
FBgn0030927	CG15046	2.3	0.035
FBgn0030933	CG6470	2.3	0.055
FBgn0031321	Tgt	2.3	7.5e-16
FBgn0032601	yellow-b	2.3	1.3e-08
FBgn0032929	Mcm10	2.3	0.0015
FBgn0033110	CG9447	2.3	0.024
FBgn0033137	Tsp42Ep	2.3	0.0094
FBgn0033308	CG8736	2.3	0.064
FBgn0033756	CG17760	2.3	0.0062
FBgn0033798	CG15870	2.3	3.2e-11
FBgn0033875	CG6357	2.3	2.6e-21
FBgn0034217	Lhr	2.3	9.7e-05
FBgn0034330	CG18107	2.3	0.036
FBgn0034451	TBCB	2.3	5.8e-21
FBgn0034950	Pask	2.3	0.058
FBgn0034997	CG3376	2.3	6.6e-11
FBgn0035715	CG10103	2.3	7.4e-32
FBgn0035768	CG14834	2.3	0.08
FBgn0035975	PGRP-LA	2.3	3.9e-24
FBgn0036805	Chmp1	2.3	5e-23
FBgn0037288	CG14661	2.3	7.1e-07
FBgn0039564	CG5527	2.3	0.0086
FBgn0040532	CG8369	2.3	7.8e-09
FBgn0040733	CG15068	2.3	0.0094
FBgn0050026	CG30026	2.3	2.3e-10
FBgn0050033	CG30033	2.3	0.00093
FBgn0051038	CG31038	2.3	7e-26
FBgn0261989	CG42807	2.3	2.3e-09
FBgn0261998	CG42816	2.3	0.066
FBgn0262656	dm	2.3	1.8e-13
FBgn0264598	PsGEF	2.3	0.085
FBgn0265345	CR44299	2.3	0.025
FBgn0265719	CR44526	2.3	8e-12
FBgn0266350	CR44999	2.3	0.07
FBgn0266768	CR45233	2.3	0.044
FBgn0000826	png	2.2	0.026
FBgn0001257	ImpL2	2.2	1.1e-07
FBgn0003187	qua	2.2	0.0016
FBgn0010173	RpA-70	2.2	1e-30
FBgn0010401	Os-C	2.2	0.014
FBgn0011706	rpr	2.2	0.00018
FBgn0013279	Hsp70Bc	2.2	2e-04
FBgn0015399	kek1	2.2	0.04
FBgn0015570	alpha-Est2	2.2	2.1e-07
FBgn0019929	Ser7	2.2	0.0012
FBgn0024321	NK7.1	2.2	1.5e-19
FBgn0029976	snz	2.2	6.9e-22
FBgn0030467	CG1764	2.2	7e-12
FBgn0030798	CG13003	2.2	0.0059
FBgn0031498	CG17260	2.2	2.3e-16
FBgn0032428	CG6405	2.2	0.068
FBgn0032772	CG17350	2.2	0.055
FBgn0032908	CG9270	2.2	6.4e-10
FBgn0033190	CG2137	2.2	0.0018
FBgn0034249	RhoGAP54D	2.2	1.6e-07
FBgn0034655	CG10307	2.2	0.0094
FBgn0035042	CG3640	2.2	2e-07
FBgn0035153	ebd1	2.2	1.1e-19
FBgn0035160	hng3	2.2	0.0031
FBgn0035589	CHMP2B	2.2	2.6e-19
FBgn0036620	CG4842	2.2	0.015
FBgn0036834	CG6836	2.2	3.6e-05
FBgn0037141	DNApol-eta	2.2	1.2e-07
FBgn0037515	Sp7	2.2	2.4e-05
FBgn0037844	CG4570	2.2	0.0081
FBgn0038144	CG8870	2.2	0.047
FBgn0038470	CG18213	2.2	1e-07
FBgn0038930	CG5778	2.2	0.013
FBgn0039042	CG13837	2.2	0.0053
FBgn0039209	CG13624	2.2	6.5e-31
FBgn0039299	CG11854	2.2	0.023
FBgn0052564	CG32564	2.2	0.097
FBgn0053867	His-Psi:CR33867	2.2	0.0022
FBgn0085298	CG34269	2.2	3.3e-05
FBgn0085487	CG34458	2.2	0.045
FBgn0261266	zuc	2.2	0.011
FBgn0262570	CG43110	2.2	1.2e-13
FBgn0263459	snoRNA:2R:9445410	2.2	0.007
FBgn0265575	yin	2.2	1.8e-12
FBgn0267611	CR45949	2.2	7.1e-10
FBgn0001104	Galphai	2.1	1.3e-27
FBgn0002673	twe	2.1	0.0078
FBgn0004569	aos	2.1	1.5e-06
FBgn0005638	slbo	2.1	6.5e-08
FBgn0011660	Pms2	2.1	4.4e-07
FBgn0020272	mst	2.1	3.2e-14
FBgn0020415	Idgf2	2.1	5.9e-09
FBgn0022800	Cad96Ca	2.1	0.011
FBgn0028341	l(1)G0232	2.1	2.1e-26
FBgn0029866	CG3842	2.1	0.00053
FBgn0030027	CG1632	2.1	0.027
FBgn0030048	CG12112	2.1	3.1e-20
FBgn0030051	spirit	2.1	0.0043
FBgn0030300	Sk1	2.1	2.7e-20
FBgn0030749	AnxB11	2.1	6e-19
FBgn0032082	CG18088	2.1	0.0089
FBgn0032472	CG9928	2.1	0.018
FBgn0032620	CG12288	2.1	7.6e-11
FBgn0032911	tadr	2.1	3.9e-05
FBgn0033993	CG8089	2.1	5.6e-06
FBgn0034073	CG8414	2.1	4.4e-19
FBgn0034552	CG17999	2.1	1.6e-11
FBgn0034614	CG9752	2.1	1.1e-05
FBgn0034728	rad50	2.1	2.2e-11
FBgn0034745	CG4329	2.1	0.07
FBgn0035313	CG13810	2.1	9.5e-07
FBgn0035880	CG17352	2.1	3.4e-08
FBgn0036237	viaf	2.1	3.9e-18
FBgn0036773	CG13698	2.1	8.4e-11
FBgn0037164	CG11438	2.1	0.0085
FBgn0037307	Tim17a2	2.1	7.4e-06
FBgn0037627	CG13318	2.1	9.3e-06
FBgn0037719	bocksbeutel	2.1	5.6e-25
FBgn0038014	CG10041	2.1	0.072
FBgn0038418	pad	2.1	1.6e-07
FBgn0038909	CG6569	2.1	0.089
FBgn0039023	CG4723	2.1	0.05
FBgn0039031	CG17244	2.1	0.00033
FBgn0039038	CG6688	2.1	8.3e-09
FBgn0039196	CG17781	2.1	0.097
FBgn0039290	CG13654	2.1	3.3e-11
FBgn0039492	CG6051	2.1	3.5e-26
FBgn0039611	CG14528	2.1	0.023
FBgn0039665	CG2310	2.1	4e-16
FBgn0051414	CG31414	2.1	0.0062
FBgn0052369	CG32369	2.1	5.6e-17
FBgn0052594	be	2.1	1.8e-11
FBgn0053329	Sp212	2.1	0.025
FBgn0054057	CG34057	2.1	0.037
FBgn0064237	Idgf5	2.1	0.0017
FBgn0083985	CG34149	2.1	2.1e-06
FBgn0085290	CG34261	2.1	0.0033
FBgn0260429	CG42524	2.1	0.0089
FBgn0260986	mei-38	2.1	0.0099
FBgn0261636	CR42719	2.1	0.0047
FBgn0267567	CR45907	2.1	0.038
FBgn0001987	Gli	2	1.8e-19
FBgn0002715	mei-S332	2	2.6e-05
FBgn0004872	piwi	2	0.044
FBgn0004885	tok	2	0.005
FBgn0005655	PCNA	2	1.5e-06
FBgn0010222	Nmdmc	2	1.5e-17
FBgn0011703	RnrL	2	3.9e-10
FBgn0013278	Hsp70Bb	2	0.00034
FBgn0013305	Nmda1	2	2.3e-19
FBgn0015025	CkIIalpha-i1	2	2.9e-08
FBgn0016675	Lectin-galC1	2	0.0034
FBgn0022772	Orc1	2	7e-05
FBgn0023214	edl	2	2.9e-11
FBgn0024920	Ts	2	2.2e-08
FBgn0027578	CG14526	2	0.00057
FBgn0027601	pdgy	2	9.9e-16
FBgn0028411	Nxt1	2	2.4e-11
FBgn0028703	Nhe3	2	3.1e-23
FBgn0030160	CG9691	2	0.00017
FBgn0030808	RhoGAP15B	2	6.9e-25
FBgn0030929	CG15043	2	3.5e-15
FBgn0031558	CG16704	2	0.06
FBgn0032025	CG7778	2	8.5e-10
FBgn0033177	CG11141	2	5.1e-20
FBgn0033321	CG8738	2	0.015
FBgn0033610	CG18335	2	0.095
FBgn0034008	CG8152	2	1.1e-14
FBgn0034113	CG8060	2	8.9e-15
FBgn0034670	CG13488	2	1.5e-12
FBgn0035209	msd1	2	0.013
FBgn0035405	pfk	2	2.9e-14
FBgn0035462	IntS10	2	4.6e-11
FBgn0036150	Ir68a	2	0.076
FBgn0036419	CG13482	2	5.7e-21
FBgn0036939	CG7365	2	2.2e-07
FBgn0037092	M6	2	1.9e-22
FBgn0037195	CG11226	2	1.3e-05
FBgn0037350	CG2911	2	9e-12
FBgn0037409	Osi24	2	0.033
FBgn0037824	CG14684	2	0.015
FBgn0038211	CG9649	2	0.0013
FBgn0038277	RpS5b	2	0.00035
FBgn0038893	CG6353	2	7e-17
FBgn0039271	CG11839	2	3.5e-09
FBgn0039307	CR13656	2	0.00027
FBgn0039494	grass	2	0.00034
FBgn0040351	CG11638	2	0.012
FBgn0040778	CG17977	2	0.0019
FBgn0041607	asparagine-synthetase	2	1.9e-15
FBgn0046685	Wsck	2	1e-12
FBgn0050156	CG30156	2	0.071
FBgn0050414	CG30414	2	0.00078
FBgn0052985	CG32985	2	0.021
FBgn0053301	CG33301	2	2e-14
FBgn0054043	CG34043	2	3.8e-12
FBgn0085419	Rgk2	2	2.6e-06
FBgn0086346	ALiX	2	1.8e-26
FBgn0261113	Xrp1	2	7.4e-16
FBgn0261530	nbs	2	4.2e-14
FBgn0261625	CG42708	2	8.3e-17
FBgn0266168	CR44874	2	5.8e-06
FBgn0266282	jnj	2	3.8e-14
FBgn0267727	Pen	2	1.3e-06
FBgn0000568	Eip75B	1.9	1.4e-23
FBgn0001208	Hn	1.9	8e-04
FBgn0002641	mal	1.9	9.8e-18
FBgn0003189	r	1.9	3.9e-15
FBgn0004378	Klp61F	1.9	0.00048
FBgn0004852	Ac76E	1.9	8.4e-20
FBgn0011236	ken	1.9	2.2e-09
FBgn0015754	Lis-1	1.9	3.6e-23
FBgn0020309	crol	1.9	3.3e-24
FBgn0025624	CG4025	1.9	1.1e-20
FBgn0027569	cert	1.9	4.2e-23
FBgn0028476	CG15817	1.9	2e-13
FBgn0028515	EndoGI	1.9	4.4e-20
FBgn0030006	CG17982	1.9	1.2e-11
FBgn0030575	CG5321	1.9	7.4e-07
FBgn0031114	cactin	1.9	5.7e-17
FBgn0031252	CG13690	1.9	0.0016
FBgn0031484	CG3165	1.9	5.9e-17
FBgn0031563	CG10031	1.9	0.046
FBgn0031574	CG3964	1.9	0.013
FBgn0031805	CG9505	1.9	0.0036
FBgn0032390	dgt2	1.9	7.5e-08
FBgn0032402	CG14945	1.9	1.3e-07
FBgn0032713	CG17323	1.9	6.6e-10
FBgn0033065	Cyp6w1	1.9	1e-05
FBgn0033170	sPLA2	1.9	0.0092
FBgn0033234	CG8791	1.9	1.3e-10
FBgn0033387	CG8008	1.9	2.5e-10
FBgn0034179	CG6805	1.9	2.6e-14
FBgn0034184	CG9646	1.9	6.5e-21
FBgn0034540	Lrt	1.9	0.032
FBgn0034605	CG15661	1.9	0.0016
FBgn0035557	CG11353	1.9	0.022
FBgn0035812	CG7457	1.9	1.5e-15
FBgn0036828	CG6841	1.9	3.4e-16
FBgn0036844	Mkp3	1.9	4.4e-15
FBgn0037238	CG1090	1.9	0.00021
FBgn0037531	CG10445	1.9	1.4e-05
FBgn0037960	mthl5	1.9	0.00033
FBgn0038035	lig3	1.9	1e-18
FBgn0038250	CG3505	1.9	0.0022
FBgn0038465	Irc	1.9	5.3e-08
FBgn0038598	CG7131	1.9	0.00078
FBgn0039056	CenB1A	1.9	2.1e-18
FBgn0039273	CG9996	1.9	2.4e-08
FBgn0039311	CG10513	1.9	0.032
FBgn0039415	CG6142	1.9	0.0037
FBgn0039527	CG5639	1.9	4.1e-09
FBgn0040475	SH3PX1	1.9	5.1e-24
FBgn0040765	luna	1.9	1.1e-13
FBgn0041182	Tep2	1.9	1.3e-08
FBgn0041712	yellow-d	1.9	2.2e-08
FBgn0042086	Tsp42Eb	1.9	3.1e-13
FBgn0042101	CG18744	1.9	9.2e-14
FBgn0050046	CG30046	1.9	0.00089
FBgn0050160	CG30160	1.9	4.7e-12
FBgn0050281	CG30281	1.9	0.026
FBgn0051092	LpR2	1.9	1.5e-15
FBgn0051097	CG31097	1.9	2.2e-07
FBgn0051798	CG31798	1.9	0.0042
FBgn0052758	CG32758	1.9	3.7e-17
FBgn0053346	CG33346	1.9	1.2e-22
FBgn0067102	GlcT-1	1.9	4.1e-21
FBgn0085424	nub	1.9	5.3e-22
FBgn0086779	step	1.9	1.6e-21
FBgn0259821	CG42402	1.9	0.035
FBgn0260442	rhea	1.9	4.1e-21
FBgn0260866	dnr1	1.9	1.2e-12
FBgn0261873	sdt	1.9	4.2e-20
FBgn0261983	l(2)gd1	1.9	7e-20
FBgn0262993	CR43301	1.9	5.6e-09
FBgn0263039	CR43334	1.9	0.007
FBgn0263219	Dscam4	1.9	0.011
FBgn0263232	Nxf3	1.9	0.052
FBgn0264776	CG44014	1.9	6.3e-12
FBgn0266243	CR44938	1.9	0.00069
FBgn0267022	CR45466	1.9	0.057
FBgn0001977	CIAPIN1	1.8	1.1e-11
FBgn0001978	stc	1.8	4.6e-16
FBgn0003867	tsl	1.8	0.004
FBgn0003888	betaTub60D	1.8	6.7e-08
FBgn0010762	simj	1.8	5.5e-18
FBgn0013307	Odc1	1.8	0.0021
FBgn0014859	Hr38	1.8	0.091
FBgn0016794	dos	1.8	2.8e-15
FBgn0020251	sfl	1.8	2.1e-19
FBgn0020278	loco	1.8	7.4e-21
FBgn0025625	Sik2	1.8	3.3e-06
FBgn0026361	5-Sep	1.8	0.061
FBgn0027082	Aats-pro	1.8	8.2e-11
FBgn0027509	CG7261	1.8	1e-13
FBgn0029079	icln	1.8	1.6e-08
FBgn0030501	BthD	1.8	0.0086
FBgn0030912	CG6023	1.8	4.2e-05
FBgn0030958	CR6900	1.8	0.011
FBgn0032006	Pvr	1.8	9.7e-20
FBgn0032382	Mal-B2	1.8	0.00037
FBgn0033538	CG11883	1.8	2.3e-05
FBgn0034527	CG9945	1.8	3.4e-15
FBgn0034650	NC2alpha	1.8	9.2e-13
FBgn0034730	ppk12	1.8	3e-04
FBgn0034761	CG4250	1.8	5.2e-08
FBgn0035166	CG13902	1.8	1.8e-10
FBgn0036353	CG10171	1.8	1.4e-13
FBgn0036772	CG5290	1.8	1.2e-11
FBgn0036931	CG14183	1.8	0.00063
FBgn0037293	CG12007	1.8	4.5e-21
FBgn0037739	CG12948	1.8	7.2e-09
FBgn0038105	yellow-f2	1.8	0.029
FBgn0038344	CG5205	1.8	3e-14
FBgn0038720	CG6231	1.8	1e-09
FBgn0039054	CG13830	1.8	0.065
FBgn0039946	ATbp	1.8	2.1e-05
FBgn0040212	Dhap-at	1.8	2e-15
FBgn0040334	Tsp3A	1.8	2.3e-12
FBgn0040658	CG13516	1.8	1.4e-10
FBgn0041092	tai	1.8	3.2e-18
FBgn0043362	bchs	1.8	2.9e-17
FBgn0050000	GstT1	1.8	3.9e-13
FBgn0050154	CG30154	1.8	4e-11
FBgn0051467	CG31467	1.8	0.00036
FBgn0051777	CG31777	1.8	0.011
FBgn0051864	Qtzl	1.8	2.1e-10
FBgn0052202	CG32202	1.8	1.9e-10
FBgn0052845	CG32845	1.8	8.1e-05
FBgn0054003	NimB3	1.8	0.021
FBgn0063498	GstE2	1.8	0.034
FBgn0085195	CG34166	1.8	0.00097
FBgn0243512	puc	1.8	2e-17
FBgn0259741	CG42395	1.8	0.0091
FBgn0260755	CG42553	1.8	2.3e-07
FBgn0262563	CG43103	1.8	7.1e-08
FBgn0265137	Spn42Da	1.8	8.6e-19
FBgn0265419	CR44331	1.8	6.7e-09
FBgn0266812	CR45274	1.8	0.01
FBgn0000099	ap	1.7	0.09
FBgn0000422	Ddc	1.7	0.014
FBgn0000615	exu	1.7	3.1e-09
FBgn0001224	Hsp23	1.7	7e-06
FBgn0001225	Hsp26	1.7	2.8e-05
FBgn0002930	nec	1.7	5e-04
FBgn0003028	ovo	1.7	0.0084
FBgn0003124	polo	1.7	0.00068
FBgn0003545	sub	1.7	0.077
FBgn0010379	Akt1	1.7	1.1e-14
FBgn0010583	dock	1.7	1.6e-14
FBgn0010877	l(3)05822	1.7	5.4e-15
FBgn0011591	fng	1.7	3.7e-05
FBgn0015621	Clp	1.7	9.2e-09
FBgn0016920	nompC	1.7	0.063
FBgn0019650	toy	1.7	0.0057
FBgn0022213	Cas	1.7	1.1e-18
FBgn0023416	Ac3	1.7	0.035
FBgn0024293	Spn43Ab	1.7	1.1e-06
FBgn0026620	tacc	1.7	1.1e-17
FBgn0027790	GV1	1.7	0.018
FBgn0028526	CG15293	1.7	0.00033
FBgn0028699	Rh50	1.7	9.5e-06
FBgn0029092	ced-6	1.7	7.7e-06
FBgn0029825	CG12728	1.7	1.1e-08
FBgn0029915	CG14434	1.7	3.1e-08
FBgn0031490	CG17264	1.7	2.4e-12
FBgn0031534	Snx1	1.7	7.4e-16
FBgn0031580	CG15423	1.7	4.5e-13
FBgn0031661	Gmd	1.7	6.5e-15
FBgn0031882	Rab30	1.7	4.4e-14
FBgn0032213	CG5390	1.7	4.7e-05
FBgn0032223	GATAd	1.7	6.5e-15
FBgn0032456	MRP	1.7	4.1e-11
FBgn0032663	CG15153	1.7	0.013
FBgn0032698	CG10336	1.7	0.0038
FBgn0032793	CG10189	1.7	4.7e-12
FBgn0033051	Strica	1.7	1.1e-13
FBgn0033427	CG1868	1.7	3.9e-08
FBgn0033528	trsn	1.7	1.4e-06
FBgn0033541	CG12934	1.7	0.061
FBgn0034047	CG12970	1.7	0.012
FBgn0034145	CG5065	1.7	8.4e-05
FBgn0035086	CG12851	1.7	0.075
FBgn0035152	CG3386	1.7	7.1e-06
FBgn0035577	CG13708	1.7	9e-05
FBgn0035954	Doc3	1.7	0.056
FBgn0036196	CG11658	1.7	1.1e-07
FBgn0036240	CG6928	1.7	4.1e-11
FBgn0036815	HipHop	1.7	2.8e-06
FBgn0036877	CG9452	1.7	0.002
FBgn0037100	CapaR	1.7	2.3e-05
FBgn0037368	CG1239	1.7	1.4e-06
FBgn0037723	SpdS	1.7	0.0052
FBgn0037751	topi	1.7	4.5e-05
FBgn0037936	CG6908	1.7	4.8e-17
FBgn0038440	Gr89a	1.7	0.0019
FBgn0038595	CG7142	1.7	7.5e-07
FBgn0039855	CG1638	1.7	0.097
FBgn0039869	CG1890	1.7	1.1e-16
FBgn0040064	yip2	1.7	1.2e-10
FBgn0040322	GNBP2	1.7	0.039
FBgn0044047	Ilp6	1.7	0.02
FBgn0050055	CR30055	1.7	1.1e-12
FBgn0050187	CG30187	1.7	0.098
FBgn0051230	CG31230	1.7	0.035
FBgn0052296	Mrtf	1.7	2.5e-14
FBgn0052756	CG32756	1.7	2.1e-07
FBgn0053505	U3-55K	1.7	1.7e-08
FBgn0053978	CG33978	1.7	0.00016
FBgn0063495	GstE5	1.7	7e-07
FBgn0085360	CG34331	1.7	0.043
FBgn0086370	sra	1.7	2.6e-12
FBgn0086656	shrb	1.7	8.3e-18
FBgn0259734	CG42388	1.7	3.1e-13
FBgn0259936	Uhg3	1.7	8.8e-06
FBgn0261278	grp	1.7	3.1e-15
FBgn0261610	CG42699	1.7	2.3e-05
FBgn0261854	aPKC	1.7	1.3e-17
FBgn0262148	CR42874	1.7	0.082
FBgn0264426	CG43844	1.7	0.072
FBgn0264707	RhoGEF3	1.7	7e-11
FBgn0264987	CR44138	1.7	4e-04
FBgn0265186	CG44251	1.7	1.2e-18
FBgn0265377	CR44318	1.7	3.9e-09
FBgn0000404	CycA	1.6	4.9e-06
FBgn0000636	Fas3	1.6	4e-14
FBgn0001974	l(2)35Bd	1.6	6.8e-09
FBgn0002524	lace	1.6	1.4e-10
FBgn0002707	mei-9	1.6	1.7e-07
FBgn0002891	mus205	1.6	1.5e-06
FBgn0002973	numb	1.6	1.9e-14
FBgn0003257	r-l	1.6	6.7e-11
FBgn0003328	scb	1.6	1.1e-14
FBgn0004009	wg	1.6	0.032
FBgn0004895	fd64A	1.6	0.047
FBgn0005640	Eip63E	1.6	3.9e-15
FBgn0010039	GstD3	1.6	1.7e-05
FBgn0010040	GstD4	1.6	4.3e-05
FBgn0010741	l(3)01239	1.6	8.6e-14
FBgn0011274	Dif	1.6	2.1e-12
FBgn0011705	rost	1.6	6.5e-16
FBgn0014417	CG13397	1.6	0.00034
FBgn0015793	Rab19	1.6	3.1e-08
FBgn0017577	Mcm5	1.6	7e-04
FBgn0019890	Smg5	1.6	1.4e-16
FBgn0020300	gk	1.6	0.049
FBgn0022700	Cht4	1.6	2.2e-06
FBgn0024986	CG3719	1.6	1.2e-11
FBgn0026257	cav	1.6	0.0015
FBgn0026582	Hmg-2	1.6	1.4e-08
FBgn0026702	l(1)G0045	1.6	4e-08
FBgn0026751	XRCC1	1.6	2.1e-09
FBgn0027363	Stam	1.6	5.1e-15
FBgn0027490	D12	1.6	1.2e-06
FBgn0027575	GABA-B-R2	1.6	0.00014
FBgn0028527	CG18507	1.6	0.00046
FBgn0028562	sut2	1.6	1.9e-08
FBgn0028897	CG4935	1.6	2.8e-05
FBgn0029858	CG15896	1.6	1.3e-08
FBgn0030041	CG12116	1.6	3.2e-07
FBgn0030510	CG12177	1.6	1.5e-10
FBgn0030797	CG13004	1.6	6.9e-10
FBgn0030805	wus	1.6	0.02
FBgn0030864	CG8173	1.6	0.052
FBgn0031091	Phf7	1.6	0.031
FBgn0031519	CG3326	1.6	0.063
FBgn0032451	spict	1.6	1.7e-09
FBgn0032464	Vha68-3	1.6	0.057
FBgn0032906	RPA2	1.6	3.2e-09
FBgn0033055	Tbce	1.6	1.9e-11
FBgn0033927	CR10102	1.6	1.3e-10
FBgn0034229	CG4847	1.6	0.088
FBgn0034294	Muc55B	1.6	2.9e-07
FBgn0034578	CG15653	1.6	4.4e-07
FBgn0034634	CG10494	1.6	4.2e-05
FBgn0034804	CG3831	1.6	3.3e-05
FBgn0036126	CG6272	1.6	1.2e-05
FBgn0036333	MICAL-like	1.6	1.1e-12
FBgn0036362	CG10725	1.6	1.2e-05
FBgn0037153	olf413	1.6	0.03
FBgn0037222	CG14642	1.6	0.00033
FBgn0038051	CG17207	1.6	0.053
FBgn0038149	GILT1	1.6	8.5e-06
FBgn0038325	Atg4b	1.6	1.1e-13
FBgn0038369	Arpc3A	1.6	6.3e-13
FBgn0038608	WRNexo	1.6	2e-04
FBgn0039120	Nup98-96	1.6	1.3e-10
FBgn0039682	Obp99c	1.6	0.00086
FBgn0039966	Rab21	1.6	1.2e-07
FBgn0040350	CG3690	1.6	1.4e-07
FBgn0040606	CG6503	1.6	3.6e-06
FBgn0042179	CG18869	1.6	7.4e-09
FBgn0043806	CG32032	1.6	0.033
FBgn0050424	CG30424	1.6	1.9e-11
FBgn0051547	CG31547	1.6	3.7e-09
FBgn0052412	QC	1.6	0.011
FBgn0053307	CG33307	1.6	0.051
FBgn0053493	CG33493	1.6	0.0024
FBgn0054056	CG34056	1.6	0.011
FBgn0058354	CR40354	1.6	0.024
FBgn0085443	spri	1.6	8.3e-12
FBgn0085468	CG34439	1.6	0.05
FBgn0243516	Vrp1	1.6	9.5e-13
FBgn0260006	drd	1.6	5.2e-05
FBgn0260632	dl	1.6	3.5e-15
FBgn0260748	CG5004	1.6	1.3e-14
FBgn0261112	APP-BP1	1.6	1.2e-11
FBgn0261545	CG42663	1.6	7.8e-13
FBgn0261553	CG42671	1.6	2.4e-15
FBgn0262473	Tl	1.6	0.0019
FBgn0262987	CG43295	1.6	0.091
FBgn0263143	vret	1.6	0.047
FBgn0263239	dar1	1.6	0.0066
FBgn0263507	CR43496	1.6	1.5e-07
FBgn0264443	CG43861	1.6	0.012
FBgn0264602	CR43951	1.6	0.048
FBgn0264694	mgr	1.6	7.2e-13
FBgn0264712	CG1172	1.6	6.6e-11
FBgn0265598	Bx	1.6	2e-04
FBgn0266430	CG45060	1.6	8.7e-08
FBgn0000405	CycB	1.5	0.0045
FBgn0002306	sas	1.5	0.0014
FBgn0003514	sqh	1.5	9.7e-17
FBgn0004362	HmgD	1.5	7.7e-12
FBgn0010300	brat	1.5	3.1e-09
FBgn0011692	pav	1.5	0.0063
FBgn0015524	otp	1.5	0.031
FBgn0020391	Nrk	1.5	0.0016
FBgn0021814	Vps28	1.5	8.8e-12
FBgn0027066	Eb1	1.5	1.9e-14
FBgn0028789	Doc1	1.5	0.012
FBgn0029903	pod1	1.5	1.1e-13
FBgn0030268	Klp10A	1.5	5.8e-15
FBgn0031450	Hrs	1.5	2.8e-13
FBgn0031977	baf	1.5	9.5e-09
FBgn0032819	CG10463	1.5	4.5e-09
FBgn0033240	CG2906	1.5	2.6e-07
FBgn0033926	Arc1	1.5	1.3e-07
FBgn0034276	Sardh	1.5	0.02
FBgn0034279	CG18635	1.5	2.4e-12
FBgn0035488	CG11593	1.5	1.8e-07
FBgn0035496	CG14990	1.5	0.099
FBgn0037163	laza	1.5	2.3e-12
FBgn0037236	Skp2	1.5	2.2e-05
FBgn0037550	CG9667	1.5	3.7e-08
FBgn0042627	v(2)k05816	1.5	1.3e-05
FBgn0051380	CG31380	1.5	2.5e-06
FBgn0052695	CG32695	1.5	7e-08
FBgn0053258	CG33258	1.5	1.8e-06
FBgn0250871	pot	1.5	0.00051
FBgn0260049	flr	1.5	2e-13
FBgn0260985	RfC4	1.5	1.1e-07
FBgn0261016	clos	1.5	0.0057
FBgn0261085	Syt12	1.5	0.031
FBgn0264078	Flo2	1.5	4.1e-11
FBgn0264385	CR43837	1.5	0.016
FBgn0265590	CR44417	1.5	7.2e-11
FBgn0265873	CR44662	1.5	0.0056
FBgn0000253	Cam	-1.5	2.2e-07
FBgn0001189	hfw	-1.5	3.9e-09
FBgn0010246	Myo61F	-1.5	2.8e-12
FBgn0010389	htl	-1.5	5.2e-06
FBgn0010612	l(2)06225	-1.5	6.9e-09
FBgn0011204	cue	-1.5	2.9e-08
FBgn0013563	Pex1	-1.5	6.7e-12
FBgn0016122	Acer	-1.5	1.6e-06
FBgn0020235	ATPsyn-gamma	-1.5	1.2e-09
FBgn0023529	CG2918	-1.5	6.5e-08
FBgn0027579	mino	-1.5	1.3e-09
FBgn0028665	VhaAC39-1	-1.5	5.2e-09
FBgn0030102	CG12119	-1.5	5e-06
FBgn0030329	prtp	-1.5	5.2e-12
FBgn0030605	CG5548	-1.5	1.1e-11
FBgn0030616	RpL37a	-1.5	4.4e-15
FBgn0030703	MSBP	-1.5	4.8e-16
FBgn0030718	CG9172	-1.5	1.9e-13
FBgn0030723	dpr18	-1.5	0.068
FBgn0031771	CG9140	-1.5	1.6e-14
FBgn0032350	CG6287	-1.5	5.7e-15
FBgn0032593	Trpgamma	-1.5	0.05
FBgn0034059	CG8320	-1.5	3.5e-08
FBgn0034066	CG8397	-1.5	5.6e-11
FBgn0035020	CG13585	-1.5	1.1e-08
FBgn0035375	pgant6	-1.5	5.8e-10
FBgn0035499	Chd64	-1.5	9.8e-12
FBgn0036589	CG13067	-1.5	9.8e-08
FBgn0037094	CG7611	-1.5	1.2e-14
FBgn0037935	CG6834	-1.5	1e-09
FBgn0038038	CG5167	-1.5	3.6e-10
FBgn0038082	CG5724	-1.5	8.8e-06
FBgn0038134	wntD	-1.5	0.078
FBgn0038738	CG4572	-1.5	2.3e-14
FBgn0038742	Arc42	-1.5	9.3e-09
FBgn0038983	CG5326	-1.5	0.082
FBgn0039667	CG2010	-1.5	0.0015
FBgn0040773	CoVIIc	-1.5	6.4e-13
FBgn0040931	CG9034	-1.5	5.6e-05
FBgn0050277	Oatp58Da	-1.5	5.7e-06
FBgn0051495	CG31495	-1.5	2.2e-05
FBgn0052039	CG32039	-1.5	1.9e-11
FBgn0053143	CG33143	-1.5	0.00044
FBgn0053169	CG33169	-1.5	7.1e-07
FBgn0069923	CG41128	-1.5	4.1e-07
FBgn0086608	CG34112	-1.5	1e-07
FBgn0086687	Desat1	-1.5	3e-15
FBgn0250814	CG4169	-1.5	1.3e-15
FBgn0259216	RhoGAP102A	-1.5	1.3e-05
FBgn0261608	RpL37A	-1.5	1.6e-10
FBgn0265177	CG44242	-1.5	4.1e-10
FBgn0265180	CG44245	-1.5	8.8e-07
FBgn0000042	Act5C	-1.6	6.5e-10
FBgn0000108	Appl	-1.6	0.00059
FBgn0000273	Pka-C1	-1.6	1.9e-08
FBgn0000339	cni	-1.6	6.4e-12
FBgn0001124	Got1	-1.6	5.2e-13
FBgn0001989	l(2)35Di	-1.6	3e-13
FBgn0003891	tud	-1.6	2.3e-11
FBgn0003892	ptc	-1.6	1.6e-07
FBgn0004404	RpS14b	-1.6	2.9e-15
FBgn0012036	Aldh	-1.6	2.1e-09
FBgn0014002	Pdi	-1.6	2e-11
FBgn0014391	sun	-1.6	9.8e-09
FBgn0017482	T3dh	-1.6	1.9e-08
FBgn0017561	Ork1	-1.6	6.1e-10
FBgn0017566	ND75	-1.6	6e-14
FBgn0019957	ND42	-1.6	5e-11
FBgn0021967	Pdsw	-1.6	1.9e-13
FBgn0024994	Csat	-1.6	3.7e-11
FBgn0025286	RpL31	-1.6	1.3e-15
FBgn0026428	HDAC6	-1.6	4.8e-08
FBgn0027291	l(1)G0156	-1.6	1.6e-06
FBgn0027539	CG5807	-1.6	5.1e-07
FBgn0027552	CG10863	-1.6	1.2e-13
FBgn0027588	CG14476	-1.6	1.1e-12
FBgn0029737	CG6903	-1.6	6.6e-10
FBgn0029888	CG3192	-1.6	1.4e-12
FBgn0030332	CG9360	-1.6	0.017
FBgn0030634	CG9164	-1.6	0.00025
FBgn0030662	CG9220	-1.6	8.7e-10
FBgn0030731	Mfe2	-1.6	4.2e-10
FBgn0031258	CG4297	-1.6	6.8e-07
FBgn0031360	CG31937	-1.6	1.4e-14
FBgn0031652	jet	-1.6	2.5e-07
FBgn0031684	CG8680	-1.6	1.8e-12
FBgn0032078	C1GalTA	-1.6	1.4e-10
FBgn0032187	CG4839	-1.6	1e-14
FBgn0032252	loh	-1.6	9e-07
FBgn0032398	CG6766	-1.6	8.8e-13
FBgn0032453	CG6180	-1.6	2.1e-13
FBgn0032796	CG10188	-1.6	2.3e-06
FBgn0033128	Tsp42Eg	-1.6	8.1e-14
FBgn0033138	Tsp42Eq	-1.6	8.6e-13
FBgn0033246	ACC	-1.6	7.6e-13
FBgn0033434	CG1902	-1.6	3.6e-16
FBgn0033624	CG12384	-1.6	2.5e-13
FBgn0033760	CG8785	-1.6	8.1e-06
FBgn0034067	CG8399	-1.6	2.3e-12
FBgn0034783	CG9825	-1.6	1.9e-05
FBgn0036587	CG4950	-1.6	0.0043
FBgn0036988	CG5262	-1.6	8.7e-07
FBgn0037607	CG8036	-1.6	2.3e-15
FBgn0038271	CG3731	-1.6	1.6e-11
FBgn0039324	CG10553	-1.6	5.2e-06
FBgn0039473	CG17191	-1.6	0.0083
FBgn0039697	CG7834	-1.6	1.2e-16
FBgn0039769	CG15534	-1.6	2e-04
FBgn0039830	CG1746	-1.6	1.5e-08
FBgn0039877	CG2118	-1.6	2.4e-10
FBgn0040384	CG32795	-1.6	1.7e-14
FBgn0040793	CG7630	-1.6	2.6e-08
FBgn0042696	NfI	-1.6	0.027
FBgn0045064	bwa	-1.6	1.2e-08
FBgn0045852	ham	-1.6	4.7e-06
FBgn0051104	CG31104	-1.6	1.8e-08
FBgn0051781	CR31781	-1.6	2.5e-07
FBgn0052054	CG32054	-1.6	1.3e-10
FBgn0053514	CG33514	-1.6	3.8e-10
FBgn0061492	loj	-1.6	6.2e-13
FBgn0066101	LpR1	-1.6	6.8e-10
FBgn0259722	CG42376	-1.6	3.4e-09
FBgn0261283	HLH106	-1.6	2.3e-11
FBgn0261373	CG33228	-1.6	1.6e-06
FBgn0261436	DhpD	-1.6	1.3e-15
FBgn0262126	Sec24CD	-1.6	3.9e-07
FBgn0263006	Ca-P60A	-1.6	4.3e-08
FBgn0264489	CG43897	-1.6	5e-10
FBgn0264560	garz	-1.6	9.9e-08
FBgn0001218	Hsc70-3	-1.7	2.9e-07
FBgn0001248	Idh	-1.7	7.4e-16
FBgn0002609	E(spl)m3-HLH	-1.7	3e-08
FBgn0002626	RpL32	-1.7	2.3e-14
FBgn0004620	GluRIIA	-1.7	0.0061
FBgn0010015	CanA1	-1.7	0.026
FBgn0013699	mt:tRNA:L:UUR	-1.7	0.0028
FBgn0013771	Cyp6a9	-1.7	5e-14
FBgn0015031	cype	-1.7	8.4e-15
FBgn0016120	ATPsyn-d	-1.7	4.3e-12
FBgn0016691	Oscp	-1.7	4.9e-15
FBgn0023170	RpL39	-1.7	2.1e-07
FBgn0025700	CG5885	-1.7	3.3e-17
FBgn0026438	Eaat2	-1.7	0.095
FBgn0027590	GstE12	-1.7	3.2e-19
FBgn0027844	CAH1	-1.7	8.8e-09
FBgn0028397	Tob	-1.7	2e-10
FBgn0029762	NAAT1	-1.7	2.2e-13
FBgn0030011	Gbeta5	-1.7	0.0015
FBgn0030245	CG1637	-1.7	3e-17
FBgn0030369	Cyp318a1	-1.7	2.6e-05
FBgn0030503	Tango2	-1.7	5.8e-09
FBgn0031505	CG12400	-1.7	2.3e-10
FBgn0031689	Cyp28d1	-1.7	1.3e-08
FBgn0031732	CG11149	-1.7	2.1e-07
FBgn0031857	CG11321	-1.7	0.0063
FBgn0031948	CG7149	-1.7	2.7e-08
FBgn0032511	CG9306	-1.7	7.2e-15
FBgn0032729	CG10639	-1.7	8.1e-15
FBgn0032790	CG10194	-1.7	2.3e-09
FBgn0032833	CoIV	-1.7	9.6e-13
FBgn0033431	CG1827	-1.7	7.1e-11
FBgn0034061	CG8386	-1.7	1.9e-12
FBgn0034245	CG14482	-1.7	6.2e-09
FBgn0034786	CG13531	-1.7	6.6e-13
FBgn0034935	CG13565	-1.7	2e-12
FBgn0034968	RpL12	-1.7	3e-20
FBgn0035032	CG4692	-1.7	3.4e-12
FBgn0035082	CG2811	-1.7	2.6e-13
FBgn0035397	CG11486	-1.7	6.4e-13
FBgn0035420	CG14967	-1.7	1.1e-10
FBgn0035586	CG10671	-1.7	1.9e-13
FBgn0035756	unc-13-4A	-1.7	0.00019
FBgn0035911	CG6638	-1.7	3.7e-11
FBgn0036728	CG7580	-1.7	1.4e-11
FBgn0036766	CG5506	-1.7	4.1e-12
FBgn0037705	mura	-1.7	1.1e-13
FBgn0037715	CG9399	-1.7	1.1e-15
FBgn0038414	CG6901	-1.7	3.4e-11
FBgn0038438	Der-2	-1.7	1.3e-10
FBgn0038868	CG5862	-1.7	7.2e-15
FBgn0038889	CG7922	-1.7	1.6e-13
FBgn0038947	Sar1	-1.7	5.1e-20
FBgn0039272	CG11836	-1.7	8.3e-05
FBgn0039358	CG5028	-1.7	8.6e-09
FBgn0039430	CG5455	-1.7	7.5e-16
FBgn0039640	CG14516	-1.7	5.6e-09
FBgn0039747	AdoR	-1.7	0.012
FBgn0040754	CG17059	-1.7	9.9e-10
FBgn0041629	Hexo2	-1.7	1.2e-08
FBgn0050010	CG30010	-1.7	1.3e-07
FBgn0050148	CG30148	-1.7	0.013
FBgn0050291	CG30291	-1.7	1.1e-11
FBgn0051345	CG31345	-1.7	0.023
FBgn0051810	CG31810	-1.7	7.2e-08
FBgn0052576	CG32576	-1.7	1.9e-11
FBgn0053096	CG33096	-1.7	0.025
FBgn0058263	MFS17	-1.7	2.5e-16
FBgn0063491	GstE9	-1.7	3.3e-15
FBgn0085257	CG34228	-1.7	1.6e-07
FBgn0085261	CG34232	-1.7	1.1e-13
FBgn0085732	CR40190	-1.7	0.0016
FBgn0085813	18SrRNA-Psi:CR41602	-1.7	0.027
FBgn0086357	Sec61alpha	-1.7	6.5e-10
FBgn0261090	Sytbeta	-1.7	0.00017
FBgn0261285	Ppcs	-1.7	2e-11
FBgn0261361	CG42638	-1.7	0.0016
FBgn0261599	RpS29	-1.7	2.7e-14
FBgn0262559	Mdh2	-1.7	3.1e-08
FBgn0262843	CG43207	-1.7	3.4e-07
FBgn0264294	Cyt-b5	-1.7	2.5e-18
FBgn0265356	tn	-1.7	5.6e-11
FBgn0267508	28SrRNA-Psi:CR45848	-1.7	0.016
FBgn0001991	Ca-alpha1D	-1.8	4.5e-07
FBgn0002732	E(spl)malpha-BFM	-1.8	0.003
FBgn0002931	net	-1.8	9.9e-05
FBgn0003748	Treh	-1.8	3.9e-13
FBgn0010516	wal	-1.8	1.4e-21
FBgn0010591	Sply	-1.8	8.3e-17
FBgn0011227	ox	-1.8	2.8e-13
FBgn0011286	RyR	-1.8	0.00014
FBgn0011592	fra	-1.8	1.8e-09
FBgn0015288	RpL22	-1.8	4.7e-12
FBgn0015808	ScpX	-1.8	4.1e-14
FBgn0016119	ATPsyn-Cf6	-1.8	2.8e-14
FBgn0019925	Surf4	-1.8	2.4e-15
FBgn0021795	Tapdelta	-1.8	2.5e-18
FBgn0023534	CG17778	-1.8	2.7e-10
FBgn0023550	CG18031	-1.8	0.0022
FBgn0025814	Mgstl	-1.8	1.2e-09
FBgn0026061	Mipp1	-1.8	3e-17
FBgn0027580	CG1516	-1.8	1.1e-10
FBgn0027779	VhaSFD	-1.8	1.5e-12
FBgn0028539	CG31731	-1.8	4.1e-16
FBgn0029118	Sucb	-1.8	1.1e-17
FBgn0029723	Proc-R	-1.8	0.0016
FBgn0030196	Psf3	-1.8	5.6e-16
FBgn0030331	CG15221	-1.8	8.1e-06
FBgn0030407	CG2543	-1.8	4e-05
FBgn0030774	spheroide	-1.8	1.3e-14
FBgn0030872	Ucp4A	-1.8	2.1e-17
FBgn0030981	CG14191	-1.8	0.064
FBgn0031011	CG8034	-1.8	8.1e-16
FBgn0031228	CG11455	-1.8	5e-13
FBgn0031855	CG11221	-1.8	0.00082
FBgn0032779	CG16771	-1.8	1.8e-20
FBgn0032949	Lamp1	-1.8	1.2e-20
FBgn0034138	RpS15	-1.8	3.8e-21
FBgn0034275	CG5002	-1.8	7.1e-15
FBgn0034293	CG14495	-1.8	1.3e-15
FBgn0034645	CG10320	-1.8	8.9e-12
FBgn0035495	CG14989	-1.8	2.4e-12
FBgn0035710	SP1173	-1.8	0.00011
FBgn0036300	CG10688	-1.8	1.9e-16
FBgn0036927	CG7433	-1.8	6.9e-10
FBgn0037019	Pex16	-1.8	4.9e-16
FBgn0037873	SdhC	-1.8	3.6e-14
FBgn0038147	CCHa2	-1.8	5.4e-10
FBgn0038224	CG3321	-1.8	1.1e-09
FBgn0039326	CG10562	-1.8	4.5e-13
FBgn0039474	CG6283	-1.8	0.047
FBgn0039737	CG7920	-1.8	3.3e-09
FBgn0039804	CG15544	-1.8	0.014
FBgn0040253	Ugt86Dg	-1.8	7.2e-11
FBgn0042650	disco-r	-1.8	4.4e-06
FBgn0050381	CG30381	-1.8	1.7e-09
FBgn0051632	sens-2	-1.8	1.6e-11
FBgn0052068	CG32068	-1.8	1.1e-10
FBgn0052181	CG32181	-1.8	0.0038
FBgn0052681	CG32681	-1.8	0.0027
FBgn0052750	CG32750	-1.8	7.1e-09
FBgn0062442	Cisd2	-1.8	5.2e-16
FBgn0250838	CG30415	-1.8	7e-13
FBgn0250876	Sema-5c	-1.8	2e-10
FBgn0259209	Mlp60A	-1.8	1.9e-13
FBgn0259736	CG42390	-1.8	7.8e-11
FBgn0261836	Msp300	-1.8	1.8e-18
FBgn0262116	CG40127	-1.8	3.1e-11
FBgn0262854	CG43218	-1.8	1.1e-06
FBgn0263131	CG43373	-1.8	0.011
FBgn0263260	sel	-1.8	2.3e-12
FBgn0263607	l(3)72Dp	-1.8	8.6e-13
FBgn0263916	Ent2	-1.8	5.9e-13
FBgn0266449	Kr-h2	-1.8	2e-18
FBgn0000014	abd-A	-1.9	0.0016
FBgn0000536	eas	-1.9	3e-21
FBgn0010043	GstD7	-1.9	4.5e-10
FBgn0011211	blw	-1.9	1.3e-11
FBgn0013674	mt:CoI	-1.9	0.051
FBgn0013678	mt:Cyt-b	-1.9	7.4e-22
FBgn0013710	mt:tRNA:Y	-1.9	0.004
FBgn0015568	alpha-Est1	-1.9	1.4e-10
FBgn0015663	Dot	-1.9	2e-09
FBgn0016726	RpL29	-1.9	3.6e-12
FBgn0019624	CoVa	-1.9	1.1e-16
FBgn0025454	Cyp6g1	-1.9	5.8e-21
FBgn0026619	Taz	-1.9	4.6e-13
FBgn0026753	Vha13	-1.9	1.9e-21
FBgn0026787	Nhe1	-1.9	2.9e-19
FBgn0027343	fz3	-1.9	5.6e-10
FBgn0027582	CG6230	-1.9	1.5e-10
FBgn0028422	GluRIID	-1.9	0.095
FBgn0030292	CG11752	-1.9	1.8e-12
FBgn0030688	CG8952	-1.9	2.2e-18
FBgn0030816	CG16700	-1.9	3.7e-12
FBgn0031049	Sec61gamma	-1.9	1.2e-16
FBgn0031066	CoVIb	-1.9	3.4e-11
FBgn0031117	GstT3	-1.9	3e-18
FBgn0031436	CG3214	-1.9	4.6e-15
FBgn0031815	frj	-1.9	2.7e-15
FBgn0031830	CoVb	-1.9	3.4e-17
FBgn0031974	CG12560	-1.9	4.5e-15
FBgn0031979	CG7429	-1.9	1.8e-07
FBgn0032477	CG5287	-1.9	4.1e-14
FBgn0032881	CG9319	-1.9	1.8e-11
FBgn0032981	CG3635	-1.9	5.9e-10
FBgn0033381	GstE13	-1.9	4e-12
FBgn0033961	CG12859	-1.9	7.4e-12
FBgn0034058	Pex11	-1.9	4.4e-13
FBgn0034576	CG9350	-1.9	8.8e-17
FBgn0035189	CG9119	-1.9	1.5e-18
FBgn0035909	ergic53	-1.9	2.5e-15
FBgn0035917	Zasp66	-1.9	1.4e-15
FBgn0036191	Sug	-1.9	1e-17
FBgn0036368	CG10738	-1.9	0.0021
FBgn0036731	CG6333	-1.9	0.017
FBgn0037215	CG12582	-1.9	2.8e-18
FBgn0037684	CG8129	-1.9	6.3e-10
FBgn0037763	CG16904	-1.9	0.04
FBgn0038279	Sdr	-1.9	0.08
FBgn0039723	CG15522	-1.9	0.0086
FBgn0039766	CG15536	-1.9	1.2e-05
FBgn0040099	lectin-28C	-1.9	0.00047
FBgn0040660	CG13551	-1.9	1.9e-21
FBgn0047135	CG32276	-1.9	9.8e-16
FBgn0051431	CG31431	-1.9	9.1e-16
FBgn0052182	CG32182	-1.9	0.0031
FBgn0052843	Dh31-R	-1.9	1.6e-11
FBgn0061197	SIP2	-1.9	0.036
FBgn0083167	Neb-cGP	-1.9	1.2e-14
FBgn0259229	CG42329	-1.9	1.6e-12
FBgn0260388	CG42514	-1.9	4.1e-17
FBgn0260659	CG42542	-1.9	2.8e-22
FBgn0262008	CG42826	-1.9	0.018
FBgn0002789	Mp20	-2	3.2e-24
FBgn0004028	wupA	-2	3.8e-25
FBgn0010548	Aldh-III	-2	1.4e-20
FBgn0011016	SsRbeta	-2	4e-12
FBgn0011834	Ser6	-2	6.3e-13
FBgn0013675	mt:CoII	-2	3.6e-23
FBgn0013676	mt:CoIII	-2	3.9e-29
FBgn0013683	mt:ND4L	-2	4.7e-05
FBgn0013694	mt:tRNA:G	-2	7e-07
FBgn0014863	Mlp84B	-2	4e-18
FBgn0015572	alpha-Est4	-2	4e-16
FBgn0015576	alpha-Est8	-2	2.9e-11
FBgn0015622	Cnx99A	-2	9.3e-20
FBgn0015721	ktub	-2	0.0028
FBgn0019830	colt	-2	3e-16
FBgn0019886	Letm1	-2	7.5e-23
FBgn0020385	pug	-2	4e-15
FBgn0020907	Scp2	-2	2.7e-19
FBgn0022710	Ac13E	-2	1.4e-13
FBgn0023516	Pex5	-2	1.1e-18
FBgn0025839	CG3621	-2	5e-15
FBgn0027528	CG9634	-2	9.1e-22
FBgn0027583	CG7601	-2	1.6e-15
FBgn0028482	CG16857	-2	2e-06
FBgn0030574	CG9413	-2	2.5e-10
FBgn0031021	CG12203	-2	6.9e-16
FBgn0031092	CG9577	-2	2e-13
FBgn0031232	CG11617	-2	0.073
FBgn0032373	Vha100-5	-2	9e-14
FBgn0032753	CG17572	-2	0.06
FBgn0032923	CG9248	-2	3.4e-17
FBgn0033543	CG12338	-2	7.4e-18
FBgn0033981	Cyp6a21	-2	1.2e-12
FBgn0034436	CG11961	-2	3.7e-10
FBgn0034877	levy	-2	8.8e-16
FBgn0036090	CG8009	-2	2.1e-11
FBgn0036415	CG7768	-2	0.011
FBgn0038295	Gyc88E	-2	0.071
FBgn0038922	CG6439	-2	8.9e-13
FBgn0039325	CG10560	-2	2.7e-08
FBgn0040260	Ugt36Bc	-2	1.4e-19
FBgn0040505	Alk	-2	0.00057
FBgn0042110	CG18765	-2	3.2e-10
FBgn0047038	CG6463	-2	1.9e-18
FBgn0050334	CG30334	-2	0.074
FBgn0053012	CG33012	-2	6.2e-07
FBgn0053558	mim	-2	2.4e-15
FBgn0085434	NaCP60E	-2	1.7e-10
FBgn0086691	UK114	-2	6.4e-09
FBgn0259175	ome	-2	2.8e-26
FBgn0262508	CG43078	-2	5.7e-23
FBgn0262512	Vha14-1	-2	3.2e-21
FBgn0262842	CG43206	-2	0.042
FBgn0263911	CoVIII	-2	1.2e-17
FBgn0263997	CG43740	-2	0.0085
FBgn0264386	Ca-alpha1T	-2	6.2e-13
FBgn0265042	Irk1	-2	3.6e-10
FBgn0267180	CR45620	-2	0.017
FBgn0000416	Sap-r	-2.1	1.7e-18
FBgn0002569	Mal-A2	-2.1	2.1e-18
FBgn0003390	shf	-2.1	1.5e-18
FBgn0003462	Sod	-2.1	2.7e-24
FBgn0004431	LysX	-2.1	1.6e-06
FBgn0010350	CdsA	-2.1	4.4e-21
FBgn0011554	etaTry	-2.1	1.3e-24
FBgn0013679	mt:ND1	-2.1	3.6e-28
FBgn0013684	mt:ND5	-2.1	1.6e-21
FBgn0017558	Pdk	-2.1	1e-20
FBgn0019952	Orct	-2.1	1.1e-15
FBgn0023496	Lip1	-2.1	0.0024
FBgn0024179	wit	-2.1	1.8e-22
FBgn0025456	CREG	-2.1	2.5e-10
FBgn0027835	Dp1	-2.1	1.8e-13
FBgn0028327	l(1)G0320	-2.1	2.7e-12
FBgn0028491	CG2930	-2.1	7.4e-21
FBgn0029848	Btd	-2.1	1.5e-05
FBgn0030343	ATP7	-2.1	7.4e-18
FBgn0030362	regucalcin	-2.1	2.1e-15
FBgn0031320	CG5126	-2.1	1.2e-21
FBgn0031590	CG3702	-2.1	3.6e-29
FBgn0031602	CG15431	-2.1	9.1e-10
FBgn0032076	CG9510	-2.1	1e-16
FBgn0032143	CG4017	-2.1	0.01
FBgn0032161	CG4594	-2.1	7.1e-15
FBgn0032721	CG10602	-2.1	5.8e-16
FBgn0033579	CG13229	-2.1	1e-05
FBgn0033913	CG8468	-2.1	2.7e-16
FBgn0034405	Jheh2	-2.1	1.6e-15
FBgn0034636	CG10440	-2.1	0.036
FBgn0034755	CG3746	-2.1	9.9e-10
FBgn0035044	CG3663	-2.1	7.9e-17
FBgn0035091	CG3829	-2.1	2.4e-19
[truncated: 647 more rows]

## Sheet: MPe16hvsUC
Gene ID	Gene Name	log2FC	padj
FBgn0053542	upd3	14	6e-32
FBgn0010388	Dro	10	8.8e-11
FBgn0030904	upd2	10	3.3e-34
FBgn0052283	Drsl3	10	6.9e-84
FBgn0034407	DptB	9.9	6.8e-11
FBgn0004240	Dpt	9.5	3.3e-12
FBgn0052185	edin	9.5	2.8e-12
FBgn0053468	CG33468	9.5	9.1e-112
FBgn0036229	CG7248	9.4	1.2e-20
FBgn0263041	CG43336	9.3	2.2e-24
FBgn0266854	CR45315	9.3	2.1e-11
FBgn0031032	CG14204	9.2	7e-69
FBgn0264549	CR43928	9.1	1e-10
FBgn0038530	AttD	9	5.6e-13
FBgn0267167	CR45607	9	4.1e-10
FBgn0033668	CG13188	8.9	3e-24
FBgn0052302	CG32302	8.5	4.8e-08
FBgn0036949	CG7290	8.4	6.5e-23
FBgn0052282	Drsl4	8.4	2.6e-34
FBgn0030824	CG5070	8.3	5.1e-16
FBgn0044809	TotZ	8.3	3.4e-08
FBgn0038838	TotB	8.2	6.3e-08
FBgn0031302	CG14340	8.1	1e-11
FBgn0260768	CG42566	8.1	3e-40
FBgn0265577	CR44404	7.9	2.3e-14
FBgn0037083	CG5656	7.8	3.7e-14
FBgn0044812	TotC	7.8	8.2e-81
FBgn0000279	CecC	7.7	0.016
FBgn0036950	CG6996	7.7	3.3e-14
FBgn0265644	CR44451	7.7	7e-23
FBgn0038242	CG14852	7.6	4.2e-06
FBgn0051216	Naam	7.6	2.5e-123
FBgn0052279	Drsl2	7.6	8.7e-58
FBgn0261566	CG42680	7.6	4.7e-06
FBgn0005660	Ets21C	7.5	1.6e-173
FBgn0012003	tRNA:V3b:92Ba	7.4	3.2e-05
FBgn0031701	TotM	7.4	2.1e-33
FBgn0034136	DAT	7.4	4.5e-07
FBgn0035743	CG15829	7.4	3.6e-69
FBgn0040251	Ugt86Di	7.4	2.6e-85
FBgn0041184	Socs36E	7.4	3.1e-162
FBgn0262141	CG42867	7.4	2.2e-17
FBgn0032058	CG9289	7.3	4.3e-05
FBgn0038727	CG7432	7.3	3.6e-08
FBgn0041579	AttC	7.3	2.6e-07
FBgn0050045	Cpr49Aa	7.3	2.8e-05
FBgn0264704	CR43973	7.3	2.2e-26
FBgn0026754	Ugt37c1	7.2	1.7e-11
FBgn0029606	CG14052	7.2	8.2e-05
FBgn0265671	CR44478	7.2	1.1e-23
FBgn0000276	CecA1	7.1	1.1e-12
FBgn0005619	Hdc	7.1	3.7e-35
FBgn0014865	Mtk	7.1	0.0037
FBgn0032585	CG4580	7.1	7.2e-07
FBgn0040837	CG8620	7.1	6.6e-124
FBgn0265956	CR44743	7.1	0.00011
FBgn0266161	CR44867	7.1	0.00019
FBgn0266807	CR45269	7.1	3.5e-08
FBgn0031000	Muc18B	7	4.6e-33
FBgn0032804	CG13081	7	0.00021
FBgn0039093	CG10183	7	5.9e-12
FBgn0053337	CG33337	7	1e-131
FBgn0013276	Hsp70Ab	6.9	2.2e-20
FBgn0034468	Obp56a	6.9	4.9e-20
FBgn0012344	Dh44	6.8	3e-50
FBgn0036591	CG13050	6.8	5e-04
FBgn0086265	psd	6.8	1.2e-06
FBgn0266705	CR45195	6.8	3.2e-06
FBgn0001263	inaD	6.7	1.2e-09
FBgn0010403	Obp83b	6.7	0.00076
FBgn0026390	Or33c	6.7	2.2e-09
FBgn0028396	TotA	6.7	3.6e-46
FBgn0032860	CG15130	6.7	1.8e-06
FBgn0041581	AttB	6.7	3e-22
FBgn0267600	CR45938	6.7	1.7e-06
FBgn0030395	Mks1	6.6	7.5e-05
FBgn0033458	CG18446	6.6	1.7e-51
FBgn0033730	Cpr49Ag	6.6	0.0014
FBgn0035312	CG15820	6.6	0.002
FBgn0050018	mthl13	6.6	4.3e-06
FBgn0028514	CG4793	6.5	1e-04
FBgn0034661	CG4386	6.5	9.3e-05
FBgn0035167	Gr61a	6.5	3.5e-10
FBgn0037850	CG14695	6.5	7.7e-29
FBgn0041225	Gr94a	6.5	7.2e-67
FBgn0051955	CG31955	6.5	4.3e-37
FBgn0263030	CG43325	6.5	0.00012
FBgn0264679	CR43964	6.5	0.0023
FBgn0265663	CR44470	6.5	0.00012
FBgn0000439	Dfd	6.4	0.00016
FBgn0030706	CG8909	6.4	2.4e-21
FBgn0033110	CG9447	6.4	1.1e-05
FBgn0034317	CG14499	6.4	1.8e-119
FBgn0036352	CG14110	6.4	0.0044
FBgn0052072	Elo68alpha	6.4	0.00016
FBgn0053538	tRNA:CR33538	6.4	0.0033
FBgn0003975	vg	6.3	0.0021
FBgn0010042	GstD6	6.3	6.6e-30
FBgn0012042	AttA	6.3	0.0029
FBgn0030815	CG8945	6.3	6.7e-05
FBgn0032549	CG4650	6.3	4.6e-34
FBgn0265296	Dscam2	6.3	1.1e-44
FBgn0000278	CecB	6.2	0.0015
FBgn0032638	SPH93	6.2	4.5e-06
FBgn0034076	Jhedup	6.2	0.0075
FBgn0036131	CG12522	6.2	0.0083
FBgn0043578	PGRP-SB1	6.2	7.5e-19
FBgn0266942	CR45393	6.2	0.00052
FBgn0031301	CG14339	6.1	5e-04
FBgn0051464	CG31464	6.1	3.2e-26
FBgn0259926	CG42449	6.1	0.00055
FBgn0013275	Hsp70Aa	6	5.5e-07
FBgn0033732	CG13157	6	3.9e-05
FBgn0036948	CG7298	6	1.4e-29
FBgn0050263	stum	6	2.1e-09
FBgn0052037	CG32037	6	0.014
FBgn0086659	snoRNA:Psi18S-176	6	0.011
FBgn0265661	CR44468	6	6.6e-05
FBgn0266852	CR45313	6	2.2e-18
FBgn0267196	CR45636	6	8.2e-16
FBgn0003747	Gr5a	5.9	0.021
FBgn0029970	Nek2	5.9	2.5e-08
FBgn0030016	Or7a	5.9	0.0012
FBgn0034623	CG9822	5.9	0.02
FBgn0262881	CG43236	5.9	0.00021
FBgn0265699	CR44506	5.9	3.1e-48
FBgn0265718	CR44525	5.9	4.1e-06
FBgn0015351	CG14906	5.8	2.3e-126
FBgn0029920	CR4575	5.8	0.022
FBgn0033593	Listericin	5.8	4.7e-06
FBgn0038439	Cad89D	5.8	3.4e-06
FBgn0038642	Muc91C	5.8	6e-04
FBgn0039255	CG13646	5.8	2.8e-06
FBgn0039264	CG11786	5.8	0.02
FBgn0040045	CR12460	5.8	0.032
FBgn0041241	Gr47b	5.8	9.6e-05
FBgn0259711	CG42365	5.8	1.2e-145
FBgn0262531	CG43085	5.8	3.2e-23
FBgn0262944	CR43263	5.8	3e-04
FBgn0265660	CR44467	5.8	4.8e-06
FBgn0265800	CR44589	5.8	0.0018
FBgn0267195	CR45635	5.8	6.8e-41
FBgn0267768	CR46099	5.8	0.03
FBgn0011693	Pdh	5.7	7.4e-19
FBgn0033447	dila	5.7	1.9e-83
FBgn0035434	Drsl5	5.7	9.6e-24
FBgn0035948	CG5644	5.7	3.9e-23
FBgn0036235	CG6938	5.7	7.1e-07
FBgn0039091	CG10182	5.7	9.4e-48
FBgn0039666	Diedel	5.7	3.2e-05
FBgn0051036	CG31036	5.7	1.9e-06
FBgn0263079	CG43338	5.7	4.8e-09
FBgn0266329	CR44994	5.7	0.028
FBgn0266736	CR45209	5.7	0.022
FBgn0013755	Bro	5.6	0.045
FBgn0025558	CG4101	5.6	0.0044
FBgn0033154	CG1850	5.6	0.0029
FBgn0034741	CG4269	5.6	4.3e-18
FBgn0037584	CG7963	5.6	0.00069
FBgn0038852	HHEX	5.6	0.0038
FBgn0051131	CG31131	5.6	0.045
FBgn0052865	alphagamma-element:CR32865	5.6	0.003
FBgn0083025	snoRNA:Psi18S-640b	5.6	0.035
FBgn0263002	CR43310	5.6	0.044
FBgn0000527	e	5.5	5.2e-11
FBgn0036324	CG12520	5.5	1.3e-07
FBgn0036617	Cpr72Ea	5.5	0.039
FBgn0053696	CNMaR	5.5	5e-26
FBgn0085256	CG34227	5.5	0.039
FBgn0261925	CG42792	5.5	0.006
FBgn0265860	CR44649	5.5	0.051
FBgn0267011	CR45455	5.5	0.0082
FBgn0267679	CR46015	5.5	2.8e-05
FBgn0004577	Pxd	5.4	4.4e-10
FBgn0032639	CG18563	5.4	9e-10
FBgn0032803	CG13082	5.4	5.1e-05
FBgn0035468	Gr63a	5.4	5.9e-05
FBgn0259950	CG42460	5.4	0.069
FBgn0263655	CG43646	5.4	0.0073
FBgn0264352	CR43808	5.4	0.00042
FBgn0265267	CG18258	5.4	0.00048
FBgn0266405	CR45045	5.4	3.3e-13
FBgn0010041	GstD5	5.3	1.3e-125
FBgn0011916	tRNA:M2:48Bb	5.3	0.00098
FBgn0023489	Pph13	5.3	0.0056
FBgn0029681	CG15239	5.3	2.7e-10
FBgn0038873	CG5892	5.3	0.0043
FBgn0039316	CG11893	5.3	5.6e-36
FBgn0041621	Or82a	5.3	0.087
FBgn0042207	CG18530	5.3	4.1e-05
FBgn0050001	CG30001	5.3	6.7e-48
FBgn0053290	CG33290	5.3	0.075
FBgn0261952	srw	5.3	0.073
FBgn0262142	CR42868	5.3	0.012
FBgn0264439	CR43857	5.3	1.7e-06
FBgn0266354	CG45002	5.3	5.6e-22
FBgn0266380	CR45022	5.3	0.087
FBgn0266681	CR45171	5.3	2.5e-16
FBgn0004052	Z600	5.2	1.2e-05
FBgn0015376	cutlet	5.2	2.7e-40
FBgn0033658	TwdlBeta	5.2	2e-21
FBgn0033928	Arc2	5.2	1.6e-75
FBgn0034224	insb	5.2	4.6e-12
FBgn0034288	CG5084	5.2	4.7e-47
FBgn0035949	CG13314	5.2	0.091
FBgn0045469	Gr93c	5.2	0.073
FBgn0086038	snoRNA:Me28S-C1237	5.2	0.0082
FBgn0264508	CR43907	5.2	0.01
FBgn0264845	Tep5	5.2	0.00012
FBgn0000395	cv-2	5.1	1e-119
FBgn0003295	ru	5.1	0.021
FBgn0010038	GstD2	5.1	8.9e-09
FBgn0030947	CG6696	5.1	0.097
FBgn0031031	CG14218	5.1	2.6e-10
FBgn0032211	CG13138	5.1	0.0067
FBgn0033736	CG13154	5.1	0.022
FBgn0036619	Cpr72Ec	5.1	0.0023
FBgn0038814	CG15923	5.1	0.019
FBgn0046756	pncr017:3R	5.1	0.019
FBgn0259710	CG42364	5.1	2.3e-21
FBgn0263986	cd	5.1	1.8e-08
FBgn0266162	CR44868	5.1	1.3e-13
FBgn0266388	CR45028	5.1	2.3e-06
FBgn0267101	CR45541	5.1	0.0063
FBgn0267729	CR46060	5.1	0.013
FBgn0036128	Elo68beta	5	0.0067
FBgn0036951	CG7017	5	6e-15
FBgn0083038	snoRNA:Psi18S-525a	5	0.00057
FBgn0265715	CR44522	5	0.028
FBgn0265929	CR44718	5	0.00042
FBgn0003378	Sgs8	4.9	0.037
FBgn0014464	Cp7Fa	4.9	0.018
FBgn0016047	nompA	4.9	0.017
FBgn0027836	Dgp-1	4.9	2e-109
FBgn0031219	CG13694	4.9	0.021
FBgn0031802	ppk7	4.9	0.016
FBgn0032439	Ref2	4.9	4.6e-11
FBgn0033388	CG8046	4.9	9.8e-18
FBgn0034446	Arl6	4.9	0.00019
FBgn0035031	CG13587	4.9	0.034
FBgn0035742	CG8629	4.9	2.6e-05
FBgn0037724	Fst	4.9	3.9e-151
FBgn0038045	Sas	4.9	0.038
FBgn0039593	CG9989	4.9	1.1e-62
FBgn0040367	CG11382	4.9	0.036
FBgn0051634	Oatp26F	4.9	0.016
FBgn0052563	CG32563	4.9	0.035
FBgn0259230	lectin-22C	4.9	0.0051
FBgn0261709	CR42746	4.9	0.035
FBgn0263659	CR43650	4.9	2.1e-53
FBgn0265312	CR44285	4.9	0.00074
FBgn0265597	rad	4.9	2.1e-05
FBgn0266088	CR44830	4.9	0.00028
FBgn0266633	CR45140	4.9	6.5e-114
FBgn0267528	CR45868	4.9	0.034
FBgn0001256	ImpL1	4.8	0.046
FBgn0022359	Sodh-2	4.8	2.1e-18
FBgn0022708	Adk2	4.8	0.04
FBgn0028645	beat-Ib	4.8	4.2e-05
FBgn0030459	CG12723	4.8	0.046
FBgn0031542	CG15414	4.8	1.7e-18
FBgn0031718	CG14014	4.8	0.045
FBgn0033153	Gadd45	4.8	5.7e-111
FBgn0033389	Rad51C	4.8	1.8e-10
FBgn0034012	Hr51	4.8	0.0043
FBgn0034047	CG12970	4.8	0.00022
FBgn0034183	CG9642	4.8	0.038
FBgn0035439	CG14961	4.8	8.1e-39
FBgn0037975	CG3397	4.8	1.9e-27
FBgn0040465	Dip3	4.8	3.2e-17
FBgn0044810	TotX	4.8	1.6e-16
FBgn0045470	Gr93b	4.8	0.032
FBgn0260968	CG42591	4.8	8.8e-08
FBgn0264541	CG43920	4.8	3.8e-05
FBgn0266027	CR44792	4.8	0.02
FBgn0005638	slbo	4.7	4.5e-18
FBgn0026391	Or33b	4.7	0.059
FBgn0030340	CG15740	4.7	0.051
FBgn0030642	CG15642	4.7	1.4e-05
FBgn0030880	CG6788	4.7	0.037
FBgn0031803	ppk14	4.7	0.015
FBgn0035187	Trh	4.7	0.0025
FBgn0037175	CG14455	4.7	0.054
FBgn0037345	rev7	4.7	4.4e-49
FBgn0038487	TwdlW	4.7	0.0017
FBgn0041721	snRNA:U12:73B	4.7	0.003
FBgn0047205	CR32385	4.7	6.4e-29
FBgn0052195	CG32195	4.7	2.1e-36
FBgn0052520	tRNA:CR32520	4.7	0.048
FBgn0266044	CR44809	4.7	1.4e-21
FBgn0266350	CR44999	4.7	0.055
FBgn0031169	CG1494	4.6	3.3e-21
FBgn0032377	CG14937	4.6	1.7e-25
FBgn0032442	CG15485	4.6	0.065
FBgn0032535	Ance-2	4.6	9e-15
FBgn0033874	CG6347	4.6	7.4e-06
FBgn0034160	CG5550	4.6	5e-108
FBgn0034884	CG17662	4.6	0.00021
FBgn0038902	CG6800	4.6	1.7e-13
FBgn0050237	tRNA:CR30237	4.6	0.003
FBgn0052187	CG32187	4.6	0.00045
FBgn0053158	CG33158	4.6	1.1e-88
FBgn0083054	snoRNA:Psi18S-1347a	4.6	0.011
FBgn0085431	CG34402	4.6	1.4e-14
FBgn0085751	CR40582	4.6	0.0037
FBgn0265147	CR44216	4.6	0.01
FBgn0265839	CR44628	4.6	0.0031
FBgn0266629	CR45136	4.6	1.1e-05
FBgn0266818	CR45280	4.6	6.4e-16
FBgn0267156	CR45596	4.6	6.5e-22
FBgn0005664	Cry	4.5	6.9e-84
FBgn0026263	bip1	4.5	3.4e-39
FBgn0027074	CG17324	4.5	2.1e-17
FBgn0031064	CG12531	4.5	0.0014
FBgn0033438	Mmp2	4.5	7.7e-66
FBgn0034335	GstE1	4.5	7.2e-80
FBgn0034692	CG13502	4.5	0.002
FBgn0036777	CG7341	4.5	3.3e-18
FBgn0036923	CG17732	4.5	0.00019
FBgn0038468	CG5225	4.5	0.057
FBgn0039044	p53	4.5	1.3e-94
FBgn0039434	TwdlM	4.5	0.062
FBgn0039808	CG12071	4.5	2e-22
FBgn0045443	mthl11	4.5	7.8e-05
FBgn0051633	CG31633	4.5	5.6e-81
FBgn0264511	CR43910	4.5	1.3e-08
FBgn0266691	CR45181	4.5	0.058
FBgn0267665	CR46003	4.5	0.035
FBgn0030027	CG1632	4.4	5.9e-16
FBgn0031756	CG13992	4.4	4e-07
FBgn0032057	CG9287	4.4	0.095
FBgn0033667	CG13183	4.4	0.043
FBgn0034480	CG16898	4.4	5.7e-43
FBgn0035575	CG7509	4.4	5.1e-15
FBgn0036947	obst-F	4.4	9e-07
FBgn0038343	Trissin	4.4	0.088
FBgn0038647	CG14302	4.4	4.3e-05
FBgn0038842	hdly	4.4	4.5e-151
FBgn0039387	MCO3	4.4	0.0019
FBgn0039806	CG15545	4.4	0.00046
FBgn0040514	CG17169	4.4	0.048
FBgn0050241	tRNA:CR30241	4.4	0.094
FBgn0086036	snoRNA:Me18S-A934	4.4	0.056
FBgn0264481	CR43889	4.4	1.3e-05
FBgn0265808	CR44597	4.4	0.078
FBgn0266218	CR44913	4.4	0.0025
FBgn0266413	CR45053	4.4	0.055
FBgn0266739	CR45212	4.4	0.071
FBgn0267148	CR45588	4.4	0.022
FBgn0267294	CR45730	4.4	0.0038
FBgn0002937	ninaB	4.3	0.012
FBgn0003961	Uro	4.3	8.6e-07
FBgn0034520	lms	4.3	0.082
FBgn0034909	CG4797	4.3	8.7e-64
FBgn0036952	CG6933	4.3	2.3e-16
FBgn0038660	CG14291	4.3	1.4e-20
FBgn0039671	CG11470	4.3	5.2e-09
FBgn0039722	Capa	4.3	0.023
FBgn0052189	CG32189	4.3	0.03
FBgn0263076	Klp54D	4.3	0.0011
FBgn0263233	robls54B	4.3	0.07
FBgn0263290	CR43399	4.3	0.0053
FBgn0265496	CR44365	4.3	0.001
FBgn0265659	CR44466	4.3	0.00087
FBgn0265914	CR44703	4.3	0.025
FBgn0266020	CR44785	4.3	0.0094
FBgn0266258	CR44953	4.3	1.7e-67
FBgn0266974	CR45425	4.3	0.075
FBgn0010197	Gyc32E	4.2	1.3e-10
FBgn0016053	pgc	4.2	0.0098
FBgn0023524	CG3078	4.2	0.068
FBgn0032692	CG15161	4.2	0.032
FBgn0033499	CG12914	4.2	1.3e-10
FBgn0033685	OSCP1	4.2	0.057
FBgn0034011	CG8160	4.2	0.00071
FBgn0034950	Pask	4.2	3.1e-12
FBgn0037396	CG11459	4.2	0.00011
FBgn0038953	CG18596	4.2	1.1e-55
FBgn0052255	Gr64f	4.2	0.0012
FBgn0085362	Vml	4.2	0.083
FBgn0085491	CG34462	4.2	0.054
FBgn0259823	CG42404	4.2	3.3e-21
FBgn0260967	CG42590	4.2	3.2e-05
FBgn0263219	Dscam4	4.2	3e-16
FBgn0263336	CR43417	4.2	1.4e-24
FBgn0266042	CR44807	4.2	1.4e-12
FBgn0266431	CG45061	4.2	6.8e-20
FBgn0029707	CG12688	4.1	0.095
FBgn0033835	IM10	4.1	0.066
FBgn0033855	link	4.1	0.00067
FBgn0035806	PGRP-SD	4.1	3e-29
FBgn0036567	CG13074	4.1	1.6e-07
FBgn0038967	CG13847	4.1	0.0048
FBgn0039510	CG3339	4.1	4.5e-06
FBgn0050383	CG30383	4.1	0.0018
FBgn0262536	CG43090	4.1	3.6e-05
FBgn0266911	CR45371	4.1	0.02
FBgn0000153	b	4	0.0037
FBgn0001138	grn	4	0.0074
FBgn0003401	shu	4	1.1e-08
FBgn0020248	stet	4	0.0016
FBgn0028573	prc	4	1.7e-09
FBgn0029977	hdm	4	0.056
FBgn0031255	BBS8	4	0.041
FBgn0032083	CG9541	4	8.2e-05
FBgn0032436	CG5418	4	3.1e-08
FBgn0033498	CG12209	4	1.6e-07
FBgn0034140	CG8317	4	4.5e-20
FBgn0034159	CG15615	4	0.011
FBgn0034286	dpr13	4	0.00012
FBgn0036150	Ir68a	4	2e-06
FBgn0036503	CG13454	4	4.5e-32
FBgn0037165	CG11437	4	0.015
FBgn0038751	CG4770	4	0.01
FBgn0039294	Cad96Cb	4	9.4e-05
FBgn0052713	CG32713	4	7.8e-11
FBgn0263096	CR43364	4	0.022
FBgn0265149	CR44218	4	0.0038
FBgn0266993	CR45444	4	0.029
FBgn0011582	Dop1R1	3.9	6e-06
FBgn0030647	CG6324	3.9	2.1e-05
FBgn0030823	CG8918	3.9	7.2e-09
FBgn0031634	Ir25a	3.9	5.7e-28
FBgn0032100	CG13108	3.9	0.0021
FBgn0033353	CG13749	3.9	0.00091
FBgn0034290	CG5773	3.9	3.2e-36
FBgn0035089	Phk-3	3.9	3.5e-54
FBgn0036447	CG17173	3.9	4e-06
FBgn0036910	Cyp305a1	3.9	7.1e-37
FBgn0046885	Gr98d	3.9	0.04
FBgn0051694	CG31694	3.9	7.3e-79
FBgn0051785	CG31785	3.9	7.9e-05
FBgn0051954	CG31954	3.9	0.00025
FBgn0053958	CG33958	3.9	0.0044
FBgn0053985	CG33985	3.9	0.0056
FBgn0083033	snoRNA:Psi18S-525f	3.9	0.066
FBgn0083949	CG34113	3.9	0.0083
FBgn0250869	CG42240	3.9	8.9e-67
FBgn0259108	futsch	3.9	1.1e-40
FBgn0260007	CG42493	3.9	6.2e-05
FBgn0262524	ver	3.9	3.5e-58
FBgn0267103	CR45543	3.9	0.034
FBgn0000246	c(3)G	3.8	2.8e-36
FBgn0003250	Rh4	3.8	0.0074
FBgn0029137	Patsas	3.8	4.7e-05
FBgn0031999	CG8419	3.8	0.013
FBgn0033644	Tret1-2	3.8	2.8e-10
FBgn0034906	CG13561	3.8	0.035
FBgn0035669	CG6592	3.8	3.9e-12
FBgn0036195	CG6053	3.8	0.038
FBgn0038901	Burs	3.8	5.7e-57
FBgn0039415	CG6142	3.8	1.9e-06
FBgn0039916	CG9935	3.8	4.8e-19
FBgn0263113	CG43370	3.8	1.5e-06
FBgn0263314	CG43400	3.8	4.6e-13
FBgn0264440	CR43858	3.8	0.032
FBgn0264606	Fife	3.8	1.2e-07
FBgn0266049	CR44814	3.8	0.07
FBgn0266227	CR44922	3.8	2.4e-21
FBgn0266912	CR45372	3.8	0.049
FBgn0266929	CR45380	3.8	1.4e-06
FBgn0266953	CR45404	3.8	0.035
FBgn0267078	CR45522	3.8	0.086
FBgn0016076	vri	3.7	5.1e-94
FBgn0024491	Bin1	3.7	1.1e-45
FBgn0028434	Ercc1	3.7	3.1e-11
FBgn0030495	CG11816	3.7	5.2e-07
FBgn0031324	CG14342	3.7	0.0038
FBgn0033979	Cyp6a19	3.7	7.8e-25
FBgn0035317	Oseg2	3.7	0.055
FBgn0037723	SpdS	3.7	4.7e-08
FBgn0040688	CG12483	3.7	0.096
FBgn0041243	Gr43a	3.7	0.00012
FBgn0050265	CG30265	3.7	1.1e-05
FBgn0051296	CG31296	3.7	2e-25
FBgn0052071	CG32071	3.7	0.019
FBgn0053178	CG33178	3.7	0.051
FBgn0053300	Muc30E	3.7	0.00092
FBgn0086200	CR42490	3.7	7e-05
FBgn0260932	cuff	3.7	1e-20
FBgn0263597	Acp98AB	3.7	0.00081
FBgn0267087	CR45531	3.7	8.1e-05
FBgn0267635	CR45973	3.7	6.8e-08
FBgn0030028	Corp	3.6	1.3e-11
FBgn0030598	CG9503	3.6	0.00095
FBgn0031643	CG3008	3.6	7.5e-58
FBgn0031837	CG11320	3.6	4.2e-05
FBgn0032125	Cpr30B	3.6	0.00011
FBgn0033651	Ir48c	3.6	0.077
FBgn0033791	Drl-2	3.6	0.0022
FBgn0034915	eIF6	3.6	2.6e-71
FBgn0035010	CG13579	3.6	0.0041
FBgn0036187	RIOK1	3.6	9.3e-51
FBgn0038068	CG11600	3.6	0.018
FBgn0050062	CG30062	3.6	0.018
FBgn0051313	CG31313	3.6	2.9e-35
FBgn0085209	CG34180	3.6	0.082
FBgn0085250	CG34221	3.6	0.058
FBgn0086058	snoRNA:Me18S-G1189	3.6	0.02
FBgn0259233	CG42331	3.6	0.003
FBgn0262364	CG43062	3.6	3.7e-05
FBgn0263446	CR43469	3.6	0.00078
FBgn0264878	CR44069	3.6	7.2e-07
FBgn0265985	CR44764	3.6	0.029
FBgn0266627	CR45134	3.6	0.0064
FBgn0266697	CR45187	3.6	1.3e-06
FBgn0267730	CR46061	3.6	4.8e-06
FBgn0267758	CR46089	3.6	1.4e-30
FBgn0004170	sc	3.5	0.029
FBgn0022772	Orc1	3.5	5.3e-13
FBgn0027575	GABA-B-R2	3.5	5.5e-33
FBgn0027589	CG1688	3.5	3.7e-05
FBgn0030189	CG2909	3.5	3.9e-34
FBgn0030310	PGRP-SA	3.5	2.9e-37
FBgn0031562	CG3604	3.5	1.8e-74
FBgn0031697	CG14024	3.5	0.00024
FBgn0033207	CG12826	3.5	0.00077
FBgn0034022	CG12964	3.5	0.078
FBgn0034397	CG15082	3.5	1.6e-09
FBgn0035086	CG12851	3.5	1.7e-12
FBgn0035104	CG13875	3.5	0.014
FBgn0036289	CG10657	3.5	0.00065
FBgn0038455	CG14907	3.5	1.7e-41
FBgn0038596	CG14312	3.5	0.014
FBgn0039470	CG6296	3.5	1.3e-10
FBgn0050287	CG30287	3.5	0.058
FBgn0264564	CR43936	3.5	1.8e-07
FBgn0265059	CR44170	3.5	3e-05
FBgn0266222	CR44917	3.5	0.069
FBgn0266802	CR45264	3.5	0.083
FBgn0266853	CR45314	3.5	1.2e-37
FBgn0267210	CR45650	3.5	0.004
FBgn0003411	sisA	3.4	0.034
FBgn0004865	Eip78C	3.4	2.1e-18
FBgn0030994	HP1D3csd	3.4	7e-24
FBgn0032023	CG14274	3.4	3.6e-05
FBgn0033204	CG2065	3.4	7.1e-21
FBgn0033945	CG12868	3.4	1.1e-33
FBgn0034073	CG8414	3.4	1.9e-69
FBgn0035006	CG4563	3.4	5.8e-08
FBgn0035168	CG13889	3.4	2.4e-08
FBgn0035708	CG8398	3.4	1.9e-47
FBgn0035880	CG17352	3.4	4.1e-40
FBgn0036017	CG3280	3.4	0.022
FBgn0036290	CG10638	3.4	7.7e-50
FBgn0038067	CG11598	3.4	0.0046
FBgn0038405	CG8927	3.4	2.6e-07
FBgn0038440	Gr89a	3.4	1.1e-18
FBgn0039784	CG9698	3.4	0.085
FBgn0039848	lox	3.4	9.4e-09
FBgn0040477	cid	3.4	0.0064
FBgn0050157	CG30157	3.4	2.6e-25
FBgn0083034	snoRNA:Psi18S-525e	3.4	0.077
FBgn0085438	CG34409	3.4	0.00072
FBgn0086348	se	3.4	1.7e-07
FBgn0259215	Ir93a	3.4	0.0043
FBgn0263770	CR43687	3.4	0.014
FBgn0266721	gammaSnap2	3.4	0.052
FBgn0267763	CR46094	3.4	0.092
FBgn0003655	swa	3.3	0.00061
FBgn0004635	rho	3.3	3e-17
FBgn0013812	Dhc93AB	3.3	0.089
FBgn0029821	CG4020	3.3	0.00033
FBgn0030855	CG5800	3.3	1.2e-45
FBgn0031649	hoe2	3.3	9e-18
FBgn0033985	CG10257	3.3	0.00034
FBgn0034010	CG8157	3.3	0.013
FBgn0034540	Lrt	3.3	0.00011
FBgn0035057	CG3880	3.3	0.0049
FBgn0035513	Cpr64Ad	3.3	0.0018
FBgn0035790	Cyp316a1	3.3	0.013
FBgn0035903	CG6765	3.3	1.3e-05
FBgn0036360	CG10713	3.3	0.092
FBgn0037015	cmpy	3.3	0.075
FBgn0037167	CG11425	3.3	1.9e-11
FBgn0037844	CG4570	3.3	4.6e-09
FBgn0038014	CG10041	3.3	0.01
FBgn0038247	Cad88C	3.3	0.027
FBgn0039495	CG5909	3.3	0.0049
FBgn0260933	rempA	3.3	6.5e-20
FBgn0265156	CR44225	3.3	1.2e-08
FBgn0266145	CR44851	3.3	0.0077
FBgn0267611	CR45949	3.3	1.3e-11
FBgn0001224	Hsp23	3.2	3e-06
FBgn0028426	JhI-1	3.2	1.3e-32
FBgn0028523	CG5888	3.2	0.036
FBgn0028525	c(2)M	3.2	0.031
FBgn0031042	CG14221	3.2	1.2e-07
FBgn0032343	CG6201	3.2	5e-18
FBgn0033439	CG1773	3.2	0.08
FBgn0034005	ItgalphaPS4	3.2	5e-13
FBgn0034870	CG13559	3.2	0.024
FBgn0035607	CG4835	3.2	3.1e-59
FBgn0036351	CG14107	3.2	0.0085
FBgn0036806	Cyp12c1	3.2	6.5e-39
FBgn0037122	CG14570	3.2	0.0066
FBgn0038418	pad	3.2	3.9e-23
FBgn0039644	CG11897	3.2	4.9e-30
FBgn0039673	CG7568	3.2	0.0058
FBgn0050379	CG30379	3.2	0.076
FBgn0051324	CG31324	3.2	1.9e-08
FBgn0051354	Hsp70Bbb	3.2	1.2e-07
FBgn0053177	CG33177	3.2	0.00026
FBgn0083032	snoRNA:Psi18S-525g	3.2	0.044
FBgn0085329	CG34300	3.2	0.0051
FBgn0086758	chinmo	3.2	1.3e-18
FBgn0262605	CG43131	3.2	0.05
FBgn0262689	CR43159	3.2	0.048
FBgn0264345	CR43801	3.2	0.0022
FBgn0264385	CR43837	3.2	9.5e-08
FBgn0265205	CR44265	3.2	0.0036
FBgn0265311	CR44284	3.2	1.5e-12
FBgn0265873	CR44662	3.2	1.3e-09
FBgn0265982	CR44761	3.2	0.022
FBgn0266100	CG44837	3.2	7.6e-05
FBgn0266356	CR45004	3.2	0.019
FBgn0266566	CG45105	3.2	0.079
FBgn0266963	CR45414	3.2	0.012
FBgn0000045	Act79B	3.1	1.5e-08
FBgn0003525	stg	3.1	0.013
FBgn0010407	Ror	3.1	3.8e-06
FBgn0011703	RnrL	3.1	6.8e-33
FBgn0013279	Hsp70Bc	3.1	2.5e-08
FBgn0026404	Dronc	3.1	1.6e-73
FBgn0027584	CG4757	3.1	0.0028
FBgn0029974	dpr14	3.1	0.0039
FBgn0031675	CG9121	3.1	6.8e-08
FBgn0032135	GlcAT-S	3.1	4.3e-42
FBgn0032452	CG15484	3.1	0.008
FBgn0032620	CG12288	3.1	2.4e-10
FBgn0032805	CG10337	3.1	2.4e-44
FBgn0032856	CG16798	3.1	0.0022
FBgn0033403	CG13739	3.1	0.071
FBgn0033657	Sln	3.1	4.8e-06
FBgn0035398	Cht7	3.1	1.5e-06
FBgn0035412	CG14957	3.1	5.6e-07
FBgn0035751	CG14829	3.1	0.04
FBgn0035996	CG3448	3.1	8.3e-14
FBgn0036732	Oatp74D	3.1	6.5e-39
FBgn0037726	CG9492	3.1	0.008
FBgn0039009	CG13842	3.1	0.033
FBgn0041180	Tep4	3.1	1.1e-62
FBgn0041336	Cyp6t2Psi	3.1	9.6e-05
FBgn0042106	CG18754	3.1	7.9e-05
FBgn0051514	CR31514	3.1	6.4e-07
FBgn0065099	snRNA:7SK	3.1	4.6e-05
FBgn0262112	sro	3.1	0.024
FBgn0263656	CG43647	3.1	0.0013
FBgn0264496	CR43898	3.1	0.0015
FBgn0264501	CR43900	3.1	0.00013
FBgn0264539	CR43918	3.1	1.2e-05
FBgn0266776	CR45241	3.1	0.06
FBgn0266956	CR45407	3.1	8e-04
FBgn0000210	br	3	0.00011
FBgn0004652	fru	3	1.1e-30
FBgn0010040	GstD4	3	3.9e-05
FBgn0011638	La	3	4.7e-57
FBgn0030501	BthD	3	0.00038
FBgn0030895	CG7135	3	0.022
FBgn0031662	CG3792	3	4e-41
FBgn0031700	CG14022	3	1.9e-11
FBgn0032233	dpr19	3	3.9e-06
FBgn0032399	CG6785	3	2.4e-10
FBgn0032437	CR17024	3	1.2e-12
FBgn0032598	ChLD3	3	0.0012
FBgn0033205	CG2064	3	1.8e-26
FBgn0033308	CG8736	3	0.027
FBgn0034880	ItgalphaPS5	3	0.00052
FBgn0035170	dpr20	3	0.0025
FBgn0035816	CG13685	3	0.016
FBgn0037391	CG2017	3	2.6e-56
FBgn0038309	CG6499	3	0.0044
FBgn0039829	CG15561	3	1.1e-34
FBgn0050345	CG30345	3	5.6e-51
FBgn0052668	CG32668	3	0.0028
FBgn0053470	CG33470	3	0.0035
FBgn0085424	nub	3	9.9e-90
FBgn0086693	iav	3	2.1e-25
FBgn0087005	rtp	3	0.017
FBgn0261277	rtv	3	4.9e-15
FBgn0263660	CR43651	3	0.00073
FBgn0264295	CG43773	3	1.5e-50
FBgn0264562	Hr4	3	1.4e-07
FBgn0264746	CG44004	3	5.3e-17
FBgn0265862	CR44651	3	0.018
FBgn0266394	CR45034	3	0.0035
FBgn0267715	CR46048	3	0.079
FBgn0000492	Dr	2.9	1e-04
FBgn0001297	kay	2.9	1.9e-82
FBgn0002926	ndl	2.9	0.0065
FBgn0003372	Sgs1	2.9	0.0014
FBgn0003382	sha	2.9	5.6e-10
FBgn0005624	Psc	2.9	4.2e-36
FBgn0010114	hig	2.9	0.00046
FBgn0013765	cnn	2.9	4e-27
FBgn0024836	stan	2.9	0.09
FBgn0029573	CG14770	2.9	3.3e-05
FBgn0030643	CG15641	2.9	0.014
FBgn0031065	CG14234	2.9	0.0065
FBgn0034200	CG11395	2.9	7.6e-21
FBgn0035267	CG13921	2.9	2.1e-09
FBgn0036226	CG7252	2.9	0.003
FBgn0037531	CG10445	2.9	3.3e-22
FBgn0037685	Or85f	2.9	0.0058
FBgn0038641	CG7708	2.9	0.00071
FBgn0039386	CG5948	2.9	1.2e-05
FBgn0039459	IntS12	2.9	2.5e-28
FBgn0039564	CG5527	2.9	4.3e-05
FBgn0040759	CG13177	2.9	1.3e-19
FBgn0042185	CG18769	2.9	1.6e-40
FBgn0046258	CG12880	2.9	0.0068
FBgn0050163	Cpr60D	2.9	0.0065
FBgn0051099	CG31099	2.9	7.9e-05
FBgn0051439	Muc96D	2.9	5.3e-05
FBgn0052631	CG32631	2.9	0.086
FBgn0052982	CG32982	2.9	7.8e-29
FBgn0053469	CG33469	2.9	1.6e-18
FBgn0053919	CG33919	2.9	0.05
FBgn0053983	obst-H	2.9	0.0036
FBgn0085489	CG34460	2.9	0.00025
FBgn0259960	CG42470	2.9	0.083
FBgn0261266	zuc	2.9	0.027
FBgn0261987	Pxt	2.9	0.0031
FBgn0262003	CG42821	2.9	1.1e-05
FBgn0263241	Mocs1	2.9	8.5e-45
FBgn0264748	CG44006	2.9	6e-17
FBgn0264945	CR44114	2.9	2.2e-05
FBgn0265017	CR43751	2.9	0.0041
FBgn0265830	CR44619	2.9	0.0084
FBgn0265979	CR44758	2.9	2.8e-25
FBgn0266404	CR45044	2.9	0.049
FBgn0266437	CG45067	2.9	0.00021
FBgn0266727	CR45200	2.9	0.00046
FBgn0266982	CR45433	2.9	0.082
FBgn0003984	vn	2.8	2.8e-16
FBgn0004389	bnk	2.8	6.4e-05
FBgn0010278	Ssrp	2.8	1.7e-26
FBgn0014859	Hr38	2.8	0.012
FBgn0022700	Cht4	2.8	2.7e-12
FBgn0029663	CG10804	2.8	0.0083
FBgn0031650	CG14044	2.8	0.00015
FBgn0032414	CG17211	2.8	0.00081
FBgn0033927	CR10102	2.8	7.8e-27
FBgn0034294	Muc55B	2.8	5.2e-36
FBgn0034396	CG15097	2.8	7.5e-09
FBgn0034887	St1	2.8	2.1e-14
FBgn0036240	CG6928	2.8	4.3e-29
FBgn0036474	Or71a	2.8	0.0073
FBgn0037042	CG12984	2.8	0.012
FBgn0037389	CR10991	2.8	0.084
FBgn0038191	CG9925	2.8	0.0023
FBgn0038608	WRNexo	2.8	3.3e-06
FBgn0039200	CG13616	2.8	0.063
FBgn0039290	CG13654	2.8	2.5e-35
FBgn0050109	CG30109	2.8	9e-48
FBgn0050203	CG30203	2.8	0.00011
FBgn0051413	CG31413	2.8	0.0037
FBgn0085374	CG34345	2.8	0.04
FBgn0085488	CG34459	2.8	0.00076
FBgn0260000	CG17570	2.8	5.5e-23
FBgn0261016	clos	2.8	2.7e-15
FBgn0262721	CG43165	2.8	0.00019
FBgn0263078	CG43339	2.8	0.014
FBgn0265201	CG44261	2.8	0.084
FBgn0265534	CR44384	2.8	0.044
FBgn0266741	CR45214	2.8	6.5e-08
FBgn0267793	CR45232	2.8	0.067
FBgn0000568	Eip75B	2.7	1.4e-29
FBgn0003117	pnr	2.7	0.00088
FBgn0003486	spo	2.7	0.055
FBgn0005655	PCNA	2.7	1.2e-17
FBgn0014018	Rel	2.7	1.5e-50
FBgn0021767	org-1	2.7	2.3e-16
FBgn0030807	CG13000	2.7	0.0049
FBgn0030859	CG12990	2.7	0.00096
FBgn0031001	CG7884	2.7	3.8e-17
FBgn0031058	CG14227	2.7	5e-07
FBgn0031264	CG11835	2.7	0.0038
FBgn0032221	CG5375	2.7	0.017
FBgn0033926	Arc1	2.7	1.2e-23
FBgn0034139	CG4927	2.7	0.024
FBgn0034756	Cyp6d2	2.7	9.5e-19
FBgn0039308	CG11889	2.7	0.024
FBgn0041246	Gr32a	2.7	0.013
FBgn0041337	Cyp309a2	2.7	0.0083
FBgn0041709	yellow-g	2.7	1.2e-06
FBgn0050357	CG30357	2.7	1.5e-16
FBgn0051436	CG31436	2.7	8.1e-25
FBgn0051777	CG31777	2.7	1.3e-05
FBgn0052121	CG32121	2.7	0.0015
FBgn0085404	CG34375	2.7	6.9e-21
FBgn0259219	CG42319	2.7	7.8e-08
FBgn0262656	dm	2.7	3.3e-36
FBgn0263354	CG42784	2.7	2.2e-14
FBgn0263445	CR43468	2.7	2.1e-06
FBgn0264470	CR43878	2.7	0.045
FBgn0264488	CG43896	2.7	2.2e-05
FBgn0266414	CR45054	2.7	0.00098
FBgn0267347	squ	2.7	6e-11
FBgn0000826	png	2.6	0.00013
FBgn0002576	lz	2.6	0.037
FBgn0003319	Sb	2.6	0.092
FBgn0010549	l(2)03659	2.6	4.8e-17
FBgn0020880	CG7179	2.6	2.2e-11
FBgn0030929	CG15043	2.6	8.2e-35
FBgn0031055	et	2.6	0.00047
FBgn0032911	tadr	2.6	1.9e-10
FBgn0034493	CG8908	2.6	3.1e-13
FBgn0035445	CG12014	2.6	3.5e-05
FBgn0036225	CG5883	2.6	0.011
FBgn0036287	CG10663	2.6	3.6e-06
FBgn0037388	CG14676	2.6	0.0049
FBgn0037562	CG11671	2.6	4.7e-14
FBgn0037753	CG12947	2.6	0.027
FBgn0037849	CG4596	2.6	0.038
FBgn0038020	GstD9	2.6	2.6e-11
FBgn0039101	CG16710	2.6	0.0011
FBgn0039328	CHKov2	2.6	2.6e-31
FBgn0039596	CG10000	2.6	2.7e-16
FBgn0042131	CG18808	2.6	0.0046
FBgn0050414	CG30414	2.6	3.1e-06
FBgn0052369	CG32369	2.6	4.5e-56
FBgn0083985	CG34149	2.6	3.1e-10
FBgn0085459	CG34430	2.6	1.2e-06
FBgn0085460	CG34431	2.6	2.3e-06
FBgn0086675	fne	2.6	0.0026
FBgn0262685	CG43155	2.6	0.013
FBgn0262794	CG43175	2.6	0.043
FBgn0263843	CR43704	2.6	0.048
FBgn0264776	CG44014	2.6	4.7e-32
FBgn0266275	CR44960	2.6	0.085
FBgn0267567	CR45907	2.6	0.032
FBgn0000578	ena	2.5	3.9e-40
FBgn0003930	snRNA:U4:39B	2.5	0.063
FBgn0020388	Gcn5	2.5	3.4e-29
FBgn0020633	Mcm7	2.5	0.044
FBgn0022338	dnk	2.5	3.1e-21
FBgn0024920	Ts	2.5	1.9e-06
FBgn0028963	Or49b	2.5	0.074
FBgn0029879	APC7	2.5	1.5e-05
FBgn0030778	CG4678	2.5	0.0059
FBgn0031033	CG14219	2.5	8.1e-51
FBgn0031560	CG16713	2.5	9.1e-40
FBgn0032587	CG5953	2.5	1e-28
FBgn0033526	Caf1-105	2.5	5.7e-08
FBgn0033697	Cyp6t3	2.5	2.5e-05
FBgn0034030	CG8192	2.5	0.004
FBgn0034381	List	2.5	4.8e-07
FBgn0034761	CG4250	2.5	1.3e-18
FBgn0036979	CG13247	2.5	0.06
FBgn0039003	wfs1	2.5	1.6e-26
FBgn0039431	plum	2.5	1.1e-18
FBgn0039527	CG5639	2.5	1.2e-27
FBgn0039886	CG2003	2.5	3.3e-30
FBgn0041096	rols	2.5	3.5e-41
FBgn0041627	Ku80	2.5	2.5e-27
FBgn0050108	CG30108	2.5	3e-27
FBgn0051344	CG31344	2.5	6.4e-11
FBgn0051370	CG31370	2.5	9.6e-30
FBgn0053867	His-Psi:CR33867	2.5	0.0052
FBgn0054054	CG34054	2.5	0.026
FBgn0083120	Uhg8	2.5	3.9e-07
FBgn0086356	tum	2.5	5.2e-06
FBgn0086782	amn	2.5	0.0023
FBgn0260393	CG17147	2.5	0.062
FBgn0261429	CR42646	2.5	0.082
FBgn0261853	CG42782	2.5	0.054
FBgn0262563	CG43103	2.5	4.7e-10
FBgn0263232	Nxf3	2.5	0.00027
FBgn0264361	CG43813	2.5	0.024
FBgn0264565	CR43937	2.5	0.00086
FBgn0266216	CR44911	2.5	0.011
FBgn0266243	CR44938	2.5	5e-05
FBgn0266819	CR45281	2.5	0.00081
FBgn0266836	CR45298	2.5	0.057
FBgn0267073	CR45517	2.5	5.8e-29
FBgn0001291	Jra	2.4	9.5e-55
FBgn0002716	mei-W68	2.4	7.6e-05
FBgn0003023	otu	2.4	0.00095
FBgn0003068	per	2.4	7.7e-26
FBgn0010039	GstD3	2.4	2.6e-06
FBgn0013278	Hsp70Bb	2.4	2.9e-07
FBgn0028341	l(1)G0232	2.4	4e-56
FBgn0030592	CG9514	2.4	0.058
FBgn0030607	dob	2.4	1.2e-05
FBgn0030763	CG9782	2.4	0.09
FBgn0031778	CR9162	2.4	0.00044
FBgn0032415	rho-6	2.4	0.095
FBgn0033203	CG2070	2.4	0.055
FBgn0033519	CG11825	2.4	0.0031
FBgn0034187	CG6967	2.4	0.09
FBgn0034614	CG9752	2.4	0.00011
FBgn0035694	CG13299	2.4	0.032
FBgn0036285	toe	2.4	0.021
FBgn0036681	Obp73a	2.4	0.0042
FBgn0036875	CG9449	2.4	2.4e-16
FBgn0038165	Task6	2.4	0.034
FBgn0038218	CG14841	2.4	0.026
FBgn0038348	AOX2	2.4	8.9e-09
FBgn0039022	CG4725	2.4	0.014
FBgn0039473	CG17191	2.4	0.0016
FBgn0039807	CG15546	2.4	1.1e-08
FBgn0040609	CG3348	2.4	2.4e-14
FBgn0041607	asparagine-synthetase	2.4	2.1e-10
FBgn0045479	Gr64a	2.4	0.019
FBgn0051551	CG31551	2.4	0.093
FBgn0051897	CG31897	2.4	0.0083
FBgn0052564	CG32564	2.4	8.3e-06
FBgn0063496	GstE4	2.4	0.00067
FBgn0069354	Porin2	2.4	7.6e-05
FBgn0085265	CG34236	2.4	2.1e-17
FBgn0259964	Sfp33A3	2.4	0.0051
FBgn0262719	CG43163	2.4	0.00018
FBgn0262741	MRE23	2.4	6.9e-12
FBgn0263039	CR43334	2.4	0.00077
FBgn0263620	CR43629	2.4	6.4e-27
FBgn0264703	CR43972	2.4	0.011
FBgn0264877	CR44068	2.4	0.041
FBgn0265978	CR44757	2.4	0.033
FBgn0267463	CR45813	2.4	0.085
FBgn0001257	ImpL2	2.3	7.6e-26
FBgn0011774	Irbp	2.3	5.1e-20
FBgn0013973	Gycbeta100B	2.3	0.00033
FBgn0013984	InR	2.3	8.8e-30
FBgn0015570	alpha-Est2	2.3	1.7e-08
FBgn0024360	CG11418	2.3	3.4e-29
FBgn0025583	IM2	2.3	6.8e-05
FBgn0027082	Aats-pro	2.3	8.2e-15
FBgn0028476	CG15817	2.3	7.9e-44
FBgn0030207	CG2887	2.3	0.049
FBgn0031208	CG11023	2.3	0.051
FBgn0031730	CG7236	2.3	0.065
FBgn0031770	CG13995	2.3	0.069
FBgn0032040	CG13386	2.3	0.0021
FBgn0032080	CG9525	2.3	0.012
FBgn0032473	CG5204	2.3	0.0053
FBgn0034276	Sardh	2.3	2e-04
FBgn0034312	CG10916	2.3	1.2e-15
FBgn0035084	CG15861	2.3	3.1e-07
FBgn0035676	ssp6	2.3	0.076
FBgn0035693	CG8219	2.3	4.4e-05
FBgn0036181	Muc68Ca	2.3	0.00091
FBgn0036844	Mkp3	2.3	2.5e-29
FBgn0037555	Ada2b	2.3	1e-24
FBgn0037677	CG12951	2.3	0.019
FBgn0038365	CG9593	2.3	0.00076
FBgn0038470	CG18213	2.3	1.6e-08
FBgn0038652	CG7720	2.3	3.6e-41
FBgn0039178	CG6356	2.3	0.014
FBgn0039282	Bili	2.3	0.057
FBgn0039464	CG6330	2.3	3.8e-13
FBgn0039490	CG5882	2.3	0.00019
FBgn0039694	fig	2.3	0.00011
FBgn0040670	e(y)2b	2.3	0.024
FBgn0040900	CG17777	2.3	0.049
FBgn0051097	CG31097	2.3	2.8e-22
FBgn0052252	CR32252	2.3	0.05
FBgn0053914	CG33914	2.3	0.092
FBgn0085195	CG34166	2.3	8e-08
FBgn0085290	CG34261	2.3	0.0079
FBgn0085482	CG34453	2.3	0.056
FBgn0260721	CR42548	2.3	0.028
FBgn0261989	CG42807	2.3	9.7e-47
FBgn0262481	CG43071	2.3	0.0011
FBgn0263025	CG43320	2.3	8.8e-16
FBgn0263662	CR43653	2.3	0.046
FBgn0264727	CR43995	2.3	0.00037
FBgn0265186	CG44251	2.3	3.6e-58
FBgn0265719	CR44526	2.3	1.5e-10
FBgn0266327	CR44992	2.3	0.018
FBgn0266859	CR45320	2.3	1e-04
FBgn0267023	CR45467	2.3	0.016
FBgn0267228	CR45668	2.3	0.00011
FBgn0000448	Hr46	2.2	0.00068
FBgn0001230	Hsp68	2.2	1.5e-05
FBgn0002524	lace	2.2	6.4e-25
FBgn0003388	shd	2.2	3.1e-08
FBgn0016031	lama	2.2	4.5e-38
FBgn0029589	CG14810	2.2	0.071
FBgn0029851	CG14445	2.2	0.044
FBgn0030696	CG8509	2.2	0.042
FBgn0030839	CG5613	2.2	1.3e-20
FBgn0031414	eys	2.2	0.0079
FBgn0031757	Ucp4C	2.2	0.012
FBgn0031888	Pvf2	2.2	1.2e-05
FBgn0032119	CG3769	2.2	0.054
FBgn0032698	CG10336	2.2	0.002
FBgn0032929	Mcm10	2.2	0.0016
FBgn0034094	Tsf3	2.2	1.9e-09
FBgn0034175	ste24b	2.2	3.8e-05
FBgn0034670	CG13488	2.2	1.2e-16
FBgn0035041	CG13594	2.2	0.022
FBgn0035209	msd1	2.2	0.008
FBgn0035282	CNMa	2.2	0.083
FBgn0036363	CG10140	2.2	2.1e-07
FBgn0036411	Sox21a	2.2	6.3e-14
FBgn0036436	CG4914	2.2	0.044
FBgn0036499	CG7276	2.2	0.087
FBgn0036934	sNPF-R	2.2	8.6e-07
FBgn0037092	M6	2.2	1.2e-42
FBgn0037364	Rab23	2.2	0.055
FBgn0037472	CG10098	2.2	8.7e-23
FBgn0037550	CG9667	2.2	8.3e-16
FBgn0038172	Adgf-D	2.2	6.3e-08
FBgn0038221	CG3259	2.2	6.9e-07
FBgn0039209	CG13624	2.2	2.1e-42
FBgn0039616	CG11828	2.2	0.065
FBgn0042102	CG18745	2.2	3.2e-34
FBgn0050151	CG30151	2.2	1e-09
FBgn0051279	CG31279	2.2	0.017
FBgn0051414	CG31414	2.2	0.00064
FBgn0051454	CG31454	2.2	3.3e-23
FBgn0051659	CG31659	2.2	0.016
FBgn0052179	Krn	2.2	1.2e-26
FBgn0052191	CG32191	2.2	0.0012
FBgn0054057	CG34057	2.2	0.0061
FBgn0086779	step	2.2	1.9e-32
FBgn0260399	gwl	2.2	2e-07
FBgn0260658	CG42541	2.2	7.6e-13
FBgn0262622	CR43146	2.2	0.045
FBgn0264271	CR43771	2.2	0.058
FBgn0264839	CR44047	2.2	0.00026
FBgn0265137	Spn42Da	2.2	9.2e-21
FBgn0265416	Neto	2.2	0.074
FBgn0267435	chp	2.2	0.035
FBgn0267794	CR43174	2.2	0.014
FBgn0003495	spz	2.1	1.5e-10
FBgn0003733	tor	2.1	0.074
FBgn0003888	betaTub60D	2.1	2.6e-11
FBgn0004378	Klp61F	2.1	4.4e-05
FBgn0004644	hh	2.1	2e-07
FBgn0010401	Os-C	2.1	0.053
FBgn0011236	ken	2.1	9e-18
FBgn0011692	pav	2.1	1.4e-06
FBgn0020391	Nrk	2.1	6.8e-08
FBgn0030467	CG1764	2.1	4e-10
FBgn0031252	CG13690	2.1	0.0026
FBgn0032906	RPA2	2.1	1.5e-10
FBgn0033051	Strica	2.1	1.5e-31
FBgn0034248	CG14483	2.1	1.1e-07
FBgn0034429	CG18607	2.1	0.029
FBgn0034452	Oseg6	2.1	9e-09
FBgn0035153	ebd1	2.1	8.4e-19
FBgn0035358	CG14949	2.1	2.5e-24
FBgn0035977	PGRP-LF	2.1	0.00017
FBgn0036568	ms(3)72Dt	2.1	0.044
FBgn0036805	Chmp1	2.1	5.9e-33
FBgn0037974	CG12224	2.1	2.7e-15
FBgn0038592	CG18599	2.1	0.026
FBgn0039031	CG17244	2.1	6.2e-05
FBgn0039092	CG16723	2.1	1.3e-12
FBgn0039488	CG6066	2.1	3e-08
FBgn0039665	CG2310	2.1	9.7e-21
FBgn0046685	Wsck	2.1	9.8e-19
FBgn0051133	Slimp	2.1	7.9e-15
FBgn0052183	Ccn	2.1	0.035
FBgn0054012	CG34012	2.1	0.07
FBgn0064237	Idgf5	2.1	4.6e-05
FBgn0084017	CR41454	2.1	0.024
FBgn0085298	CG34269	2.1	6e-04
FBgn0261545	CG42663	2.1	6.4e-28
FBgn0261856	CR42785	2.1	3.4e-21
FBgn0265310	CR44283	2.1	0.0086
FBgn0265342	CG44296	2.1	1.4e-05
FBgn0267339	p38c	2.1	5.6e-18
FBgn0267733	CR46064	2.1	2.4e-10
FBgn0000146	aub	2	0.00042
FBgn0001208	Hn	2	9.6e-07
FBgn0001225	Hsp26	2	0.0015
FBgn0001987	Gli	2	4.3e-40
FBgn0017577	Mcm5	2	4.3e-06
FBgn0020416	Idgf1	2	4e-07
FBgn0024227	aurB	2	0.0013
FBgn0026593	CG5707	2	4e-26
FBgn0028411	Nxt1	2	5.2e-10
FBgn0030120	CG17440	2	0.026
FBgn0030339	Cyp28c1	2	0.074
FBgn0030964	Pvf1	2	1.3e-12
FBgn0031142	r-cup	2	0.011
FBgn0032613	CG13283	2	0.081
FBgn0032713	CG17323	2	4.9e-12
FBgn0032934	CG8679	2	6.8e-12
FBgn0035042	CG3640	2	1.4e-07
FBgn0035159	CG13896	2	5.1e-07
FBgn0036485	FucTA	2	4.6e-05
FBgn0036563	CG13075	2	1.4e-18
FBgn0037515	Sp7	2	1.3e-07
FBgn0037627	CG13318	2	0.00043
FBgn0038074	Gnmt	2	2.9e-12
FBgn0038143	CG9813	2	4.2e-08
FBgn0038344	CG5205	2	1.7e-14
FBgn0039487	gb	2	1.5e-06
FBgn0039492	CG6051	2	1.7e-23
FBgn0039704	neo	2	0.061
FBgn0040348	CG3703	2	9.8e-08
FBgn0040475	SH3PX1	2	2.6e-29
FBgn0040532	CG8369	2	1.1e-13
FBgn0040733	CG15068	2	0.00017
FBgn0040735	CG16836	2	2.8e-05
FBgn0040736	IM3	2	1.5e-05
FBgn0050161	CG30161	2	0.018
FBgn0050280	CG30280	2	0.024
FBgn0050293	Cht12	2	5.4e-06
FBgn0051697	CG31697	2	0.0015
FBgn0052055	CG32055	2	0.022
FBgn0058354	CR40354	2	0.017
FBgn0083940	RhoU	2	1.3e-06
FBgn0087040	alphaTub67C	2	0.038
FBgn0260442	rhea	2	7.5e-33
FBgn0261503	CR42651	2	1e-07
FBgn0261530	nbs	2	3.6e-17
FBgn0262360	CG43058	2	0.082
FBgn0263019	CR43314	2	0.0071
FBgn0263413	CR43459	2	6.5e-06
FBgn0264550	CR43929	2	0.00012
FBgn0265377	CR44318	2	1.3e-07
FBgn0266450	Kr-h1	2	0.00015
FBgn0266745	CG45218	2	2.8e-08
FBgn0266941	CR45392	2	0.00091
FBgn0267575	CR45915	2	2.8e-05
FBgn0267740	CR46071	2	0.089
FBgn0003118	pnt	1.9	9e-24
FBgn0003328	scb	1.9	1.2e-25
FBgn0005696	DNApol-alpha73	1.9	0.01
FBgn0010173	RpA-70	1.9	7.1e-15
FBgn0014388	sty	1.9	4.1e-12
FBgn0029907	Atx-1	1.9	0.0043
FBgn0030048	CG12112	1.9	5.2e-10
FBgn0030773	CG9676	1.9	5.5e-09
FBgn0030925	Hayan	1.9	0.023
FBgn0031267	Ipk2	1.9	3.5e-22
FBgn0031516	CG9663	1.9	7.6e-26
FBgn0031522	CG3285	1.9	6e-07
FBgn0031856	CG11322	1.9	0.038
FBgn0032006	Pvr	1.9	1e-32
FBgn0032262	CG7384	1.9	0.025
FBgn0032781	CG9987	1.9	2e-16
FBgn0033443	CG1698	1.9	2.3e-31
FBgn0033481	CG12920	1.9	0.055
FBgn0034329	IM1	1.9	0.073
FBgn0034650	NC2alpha	1.9	2.3e-12
FBgn0035263	CG12035	1.9	0.0037
FBgn0035557	CG11353	1.9	0.0027
FBgn0036101	NijA	1.9	5.3e-17
FBgn0036319	Ent3	1.9	1.7e-07
FBgn0036377	CG10710	1.9	0.043
FBgn0036772	CG5290	1.9	4.9e-13
FBgn0037554	DNApol-iota	1.9	1.7e-13
FBgn0038035	lig3	1.9	6.3e-09
FBgn0038397	CG10185	1.9	0.084
FBgn0038849	CG7079	1.9	0.088
FBgn0038893	CG6353	1.9	1.2e-11
FBgn0039023	CG4723	1.9	0.018
FBgn0039099	GILT2	1.9	0.00013
FBgn0039307	CR13656	1.9	5.1e-17
FBgn0039319	CG13659	1.9	6.8e-21
FBgn0039339	CG5116	1.9	0.0043
FBgn0040582	CG5791	1.9	0.0038
FBgn0042104	CG18747	1.9	3.5e-33
FBgn0050184	CG30184	1.9	0.084
FBgn0050281	CG30281	1.9	0.0021
FBgn0050489	Cyp12d1-p	1.9	1.4e-15
FBgn0052594	be	1.9	5.9e-19
FBgn0052758	CG32758	1.9	9.1e-21
FBgn0259818	CG42399	1.9	0.00059
FBgn0259936	Uhg3	1.9	0.00074
FBgn0261674	CG42709	1.9	2.1e-21
FBgn0262898	CR43253	1.9	0.02
FBgn0262993	CR43301	1.9	1.8e-09
FBgn0263049	let-7-C	1.9	0.015
FBgn0263239	dar1	1.9	1.2e-05
FBgn0264326	DNApol-epsilon255	1.9	7.3e-05
FBgn0264460	CR43868	1.9	0.098
FBgn0000008	a	1.8	1.7e-07
FBgn0000037	mAChR-A	1.8	0.093
FBgn0001104	Galphai	1.8	2.7e-19
FBgn0001259	in	1.8	0.04
FBgn0003209	raw	1.8	1.2e-23
FBgn0003334	Scm	1.8	5.5e-10
FBgn0003963	ush	1.8	1.3e-07
FBgn0004390	RasGAP1	1.8	3.1e-16
FBgn0010222	Nmdmc	1.8	4.9e-07
FBgn0010381	Drs	1.8	0.014
FBgn0010762	simj	1.8	5.9e-17
FBgn0011274	Dif	1.8	3.2e-09
FBgn0011591	fng	1.8	5e-07
FBgn0011660	Pms2	1.8	5.2e-05
FBgn0015929	dpa	1.8	1.9e-07
FBgn0020278	loco	1.8	2.6e-16
FBgn0020414	Idgf3	1.8	2.6e-09
FBgn0022029	l(2)k01209	1.8	3e-25
FBgn0022355	Tsf1	1.8	2.3e-12
FBgn0024321	NK7.1	1.8	3.7e-19
FBgn0024913	Actbeta	1.8	0.0036
FBgn0027561	CG18659	1.8	6.9e-21
FBgn0029799	CG15772	1.8	0.00057
FBgn0031002	CG14196	1.8	7.8e-15
FBgn0031034	CG14205	1.8	4.2e-10
FBgn0031490	CG17264	1.8	1.3e-10
FBgn0031561	CG16712	1.8	1.5e-33
FBgn0032401	Plzf	1.8	1.6e-08
FBgn0032446	CG5780	1.8	0.0011
FBgn0032935	Atg18b	1.8	3.5e-16
FBgn0033408	CG8800	1.8	0.081
FBgn0035461	ntc	1.8	5.5e-05
FBgn0036237	viaf	1.8	1.4e-13
FBgn0037230	CG9780	1.8	1.7e-07
FBgn0038018	Tim17a1	1.8	0.027
FBgn0039332	alrm	1.8	0.051
FBgn0039538	CG12883	1.8	8.7e-15
FBgn0040212	Dhap-at	1.8	3e-19
FBgn0040765	luna	1.8	1.3e-12
FBgn0041582	tamo	1.8	3.2e-25
FBgn0041723	rho-5	1.8	0.0013
FBgn0042101	CG18744	1.8	1.5e-18
FBgn0045761	CHKov1	1.8	6.3e-10
FBgn0051778	CG31778	1.8	0.0047
FBgn0052103	CG32103	1.8	7.5e-09
FBgn0052832	CG32832	1.8	5.3e-05
FBgn0052944	CG32944	1.8	0.039
FBgn0053116	CG33116	1.8	1.1e-19
FBgn0082988	snoRNA:Psi28S-2442b	1.8	0.055
FBgn0083977	CG34141	1.8	4.9e-05
FBgn0085452	CG34423	1.8	0.024
FBgn0250867	CG42238	1.8	5.4e-08
FBgn0259676	DNApol-alpha60	1.8	0.011
FBgn0260474	CG30002	1.8	0.0048
FBgn0260632	dl	1.8	1.7e-29
FBgn0260985	RfC4	1.8	4.2e-10
FBgn0262740	Evi5	1.8	1.3e-21
FBgn0264426	CG43844	1.8	0.038
FBgn0264542	CG43921	1.8	1.4e-08
FBgn0266420	Ote	1.8	0.0029
FBgn0266812	CR45274	1.8	0.00016
FBgn0267762	CR46093	1.8	0.076
FBgn0002887	mus201	1.7	9.1e-07
FBgn0003062	Fib	1.7	1.2e-16
FBgn0010382	CycE	1.7	0.0046
FBgn0011705	rost	1.7	1.8e-25
FBgn0022213	Cas	1.7	4.3e-14
FBgn0023416	Ac3	1.7	0.038
FBgn0023506	Es2	1.7	8.3e-12
FBgn0025111	Ant2	1.7	0.00028
FBgn0026876	CG11403	1.7	0.00065
FBgn0028504	CG12182	1.7	0.00021
FBgn0029689	CG6428	1.7	3.1e-18
FBgn0029937	CG8300	1.7	1.9e-14
FBgn0029993	CG1571	1.7	0.058
FBgn0030569	CG9411	1.7	0.02
FBgn0030989	Inx5	1.7	0.016
FBgn0031005	Hs3st-B	1.7	0.042
FBgn0031070	CG12702	1.7	0.00023
FBgn0031171	CG1801	1.7	0.002
FBgn0031434	insv	1.7	0.001
FBgn0031476	CG8813	1.7	0.0013
FBgn0031540	CG3238	1.7	0.00078
FBgn0031894	CG4496	1.7	0.045
FBgn0032577	CG13244	1.7	0.015
FBgn0033250	CG14762	1.7	0.0039
FBgn0033303	Cyp6a15Psi	1.7	0.015
FBgn0034467	CG15128	1.7	0.0061
FBgn0034578	CG15653	1.7	1.9e-08
FBgn0035120	wac	1.7	5.3e-05
FBgn0035131	mthl9	1.7	1.1e-05
FBgn0035715	CG10103	1.7	3e-20
FBgn0035741	BBS1	1.7	0.017
FBgn0035812	CG7457	1.7	3.9e-12
FBgn0035813	CG8492	1.7	0.072
FBgn0036423	CG3919	1.7	0.0039
FBgn0036440	CG17177	1.7	0.046
FBgn0036481	CG16959	1.7	0.079
FBgn0037082	CG5664	1.7	6.1e-08
FBgn0037141	DNApol-eta	1.7	6.5e-06
FBgn0037712	CG16789	1.7	8e-05
FBgn0037719	bocksbeutel	1.7	1.4e-11
FBgn0038897	CG5849	1.7	2.1e-19
FBgn0039137	CG13604	1.7	2.7e-15
FBgn0039155	Kal1	1.7	0.016
FBgn0039655	CG14507	1.7	0.063
FBgn0040322	GNBP2	1.7	0.0058
FBgn0040323	GNBP1	1.7	3e-05
FBgn0040658	CG13516	1.7	5.7e-09
FBgn0040726	dpr	1.7	8.4e-09
FBgn0041092	tai	1.7	2.6e-16
FBgn0042179	CG18869	1.7	6.5e-22
FBgn0051546	CG31546	1.7	0.00015
FBgn0051660	pog	1.7	0.038
FBgn0051704	CG31704	1.7	1.4e-10
FBgn0052040	CG32040	1.7	0.042
FBgn0052296	Mrtf	1.7	4.8e-26
FBgn0053107	CG33107	1.7	0.0029
FBgn0053510	CG33510	1.7	6.4e-09
FBgn0067102	GlcT-1	1.7	6.8e-18
FBgn0085223	CG34194	1.7	2.3e-10
FBgn0085232	CG34203	1.7	3.3e-05
FBgn0259237	CG42335	1.7	3.6e-11
FBgn0259821	CG42402	1.7	0.0053
FBgn0261113	Xrp1	1.7	2.6e-26
FBgn0261636	CR42719	1.7	0.029
FBgn0262581	CG43121	1.7	0.082
FBgn0262687	CR43157	1.7	0.064
FBgn0262951	CR43270	1.7	1.6e-05
FBgn0263143	vret	1.7	0.088
FBgn0264950	CR44119	1.7	0.0023
FBgn0265345	CR44299	1.7	0.079
FBgn0265419	CR44331	1.7	1.2e-07
FBgn0266421	RPA3	1.7	5.3e-07
FBgn0266441	CG45071	1.7	0.017
FBgn0266801	CG45263	1.7	0.028
FBgn0000180	bib	1.6	0.0078
FBgn0001234	Hsromega	1.6	4.2e-24
FBgn0001978	stc	1.6	1.3e-14
FBgn0002466	sti	1.6	0.0022
FBgn0010379	Akt1	1.6	2.1e-22
FBgn0010909	msn	1.6	1.4e-23
FBgn0015229	glec	1.6	2.7e-11
FBgn0015543	snoRNA:Me28S-A1322	1.6	1.9e-05
FBgn0020493	Dad	1.6	4.3e-17
FBgn0024332	Mcm3	1.6	1e-05
FBgn0026319	Traf4	1.6	6.5e-10
FBgn0026702	l(1)G0045	1.6	5.8e-07
FBgn0026718	fu12	1.6	7.4e-10
FBgn0026756	Ugt37a1	1.6	0.0015
FBgn0027654	jdp	1.6	0.00012
FBgn0027660	blot	1.6	3.7e-14
FBgn0028408	Drep-2	1.6	0.00032
FBgn0029825	CG12728	1.6	1.1e-07
FBgn0031498	CG17260	1.6	6.8e-08
FBgn0031886	Nuf2	1.6	0.093
FBgn0031986	CG8673	1.6	0.06
FBgn0031988	CG8668	1.6	1.4e-16
FBgn0032376	Tsp33B	1.6	0.043
FBgn0032773	fon	1.6	0.00011
FBgn0032819	CG10463	1.6	7.7e-08
FBgn0033065	Cyp6w1	1.6	3.4e-05
FBgn0033464	CG1441	1.6	0.053
FBgn0033507	CG12909	1.6	3.2e-06
FBgn0033557	CG12325	1.6	1e-07
FBgn0033820	CG4716	1.6	6.1e-14
FBgn0034095	CG15701	1.6	0.0045
FBgn0035357	MEP-1	1.6	0.026
FBgn0036262	CG6910	1.6	2.7e-10
FBgn0036680	Cpr73D	1.6	0.0044
FBgn0036754	CG5589	1.6	2.7e-06
FBgn0036828	CG6841	1.6	6.8e-10
FBgn0036896	wnd	1.6	3.7e-12
FBgn0037363	Atg17	1.6	5e-22
FBgn0037697	GstZ2	1.6	0.034
FBgn0037841	CG4565	1.6	0.061
FBgn0038088	CG10126	1.6	1.3e-12
FBgn0038299	Spn88Eb	1.6	0.017
FBgn0038485	CG5255	1.6	2e-04
FBgn0038827	Fancd2	1.6	0.023
FBgn0038952	CG7069	1.6	0.0018
FBgn0039167	CG17786	1.6	0.0044
FBgn0039915	CG1732	1.6	0.09
FBgn0040290	RecQ4	1.6	0.025
FBgn0041195	Pkd2	1.6	0.057
FBgn0042105	CG18748	1.6	2.4e-10
FBgn0043903	dome	1.6	8.4e-21
FBgn0050000	GstT1	1.6	1.6e-14
FBgn0051176	CG31176	1.6	0.00065
FBgn0052425	CG32425	1.6	6.3e-18
FBgn0052845	CG32845	1.6	0.00012
FBgn0053526	PNUTS	1.6	2e-21
FBgn0054056	CG34056	1.6	8.3e-06
FBgn0063499	GstE10	1.6	1.1e-06
FBgn0085443	spri	1.6	1.9e-15
FBgn0260431	CG42526	1.6	1.2e-05
FBgn0261873	sdt	1.6	4.1e-21
FBgn0262149	CR42875	1.6	0.033
FBgn0263746	CR43671	1.6	1.3e-05
FBgn0263988	Dic61B	1.6	0.011
FBgn0264895	RapGAP1	1.6	1.5e-15
FBgn0266282	jnj	1.6	4.7e-13
FBgn0266709	Zmynd10	1.6	0.0074
FBgn0267336	Glut4EF	1.6	1.6e-13
FBgn0000404	CycA	1.5	1e-04
FBgn0000636	Fas3	1.5	7.8e-10
FBgn0001086	fzy	1.5	0.013
FBgn0003997	hid	1.5	0.00033
FBgn0004106	Cdk1	1.5	0.00065
FBgn0013307	Odc1	1.5	0.0024
FBgn0020309	crol	1.5	9.1e-17
FBgn0020386	Pdk1	1.5	2.9e-06
FBgn0025625	Sik2	1.5	3.6e-05
FBgn0027363	Stam	1.5	6.4e-23
FBgn0030241	feo	1.5	0.0042
FBgn0030927	CG15046	1.5	0.049
FBgn0031496	CG17258	1.5	4e-04
FBgn0031882	Rab30	1.5	3.6e-15
FBgn0032685	CG10211	1.5	0.0097
FBgn0033397	Cyp4p3	1.5	1.5e-06
FBgn0034331	CG15067	1.5	0.00087
FBgn0034356	CG10924	1.5	1.7e-05
FBgn0035056	spz6	1.5	0.066
FBgn0035405	pfk	1.5	1.4e-09
FBgn0035462	IntS10	1.5	1.2e-06
FBgn0035975	PGRP-LA	1.5	1.5e-18
FBgn0036301	CG4069	1.5	1.3e-05
FBgn0037698	CG16779	1.5	0.05
FBgn0037720	CG8312	1.5	1.8e-20
FBgn0037853	CG14696	1.5	8.8e-07
FBgn0037960	mthl5	1.5	0.0077
FBgn0038964	Nop56	1.5	1.8e-18
FBgn0039120	Nup98-96	1.5	2.1e-10
FBgn0039647	CG14509	1.5	0.00095
FBgn0042206	GstD10	1.5	2.7e-07
FBgn0051864	Qtzl	1.5	4.1e-06
FBgn0052177	Ndfip	1.5	3.5e-20
FBgn0053230	CG33230	1.5	9.6e-08
FBgn0262570	CG43110	1.5	1.8e-07
FBgn0263846	CG43707	1.5	0.029
FBgn0265967	CR44754	1.5	0.012
FBgn0001098	Gdh	-1.5	1.1e-18
FBgn0001128	Gpdh	-1.5	4.3e-22
FBgn0001142	Gs1	-1.5	2.8e-21
FBgn0003301	rut	-1.5	2.7e-09
FBgn0010015	CanA1	-1.5	0.023
FBgn0013681	mt:ND3	-1.5	3.2e-09
FBgn0015591	AstA	-1.5	3.3e-05
FBgn0016726	RpL29	-1.5	7.1e-07
FBgn0023170	RpL39	-1.5	1.4e-06
FBgn0023179	amon	-1.5	4.9e-06
FBgn0023507	CG3835	-1.5	3e-14
FBgn0024945	NitFhit	-1.5	4.4e-14
FBgn0027657	glob1	-1.5	1.2e-10
FBgn0029723	Proc-R	-1.5	0.0098
FBgn0029785	RpL35	-1.5	3.8e-10
FBgn0030073	CG10962	-1.5	3.1e-06
FBgn0030136	RpS28b	-1.5	2.3e-07
FBgn0030872	Ucp4A	-1.5	4.3e-15
FBgn0031453	Bacc	-1.5	5.4e-13
FBgn0032400	CG6770	-1.5	1.8e-17
FBgn0032729	CG10639	-1.5	2e-13
FBgn0034058	Pex11	-1.5	4.5e-10
FBgn0034275	CG5002	-1.5	8.5e-12
FBgn0034612	CG10505	-1.5	9.6e-06
FBgn0035917	Zasp66	-1.5	7.7e-07
FBgn0036300	CG10688	-1.5	1.5e-05
FBgn0036520	CG13449	-1.5	0.0011
FBgn0036643	Syx8	-1.5	3.1e-08
FBgn0036760	CG5567	-1.5	1.8e-05
FBgn0036999	isoQC	-1.5	9.8e-05
FBgn0037019	Pex16	-1.5	8.4e-13
FBgn0038744	CG4733	-1.5	0.0019
FBgn0038745	CG4538	-1.5	8.9e-21
FBgn0038830	CG17272	-1.5	1.9e-06
FBgn0038947	Sar1	-1.5	1.1e-12
FBgn0039359	RpL27	-1.5	3.1e-08
FBgn0039529	CG5612	-1.5	0.075
FBgn0039941	CG17167	-1.5	4.9e-11
FBgn0040096	lectin-33A	-1.5	0.002
FBgn0040786	CG14104	-1.5	0.0065
FBgn0044452	Atg2	-1.5	3.7e-19
FBgn0051357	CG31357	-1.5	1.3e-09
FBgn0052446	Atox1	-1.5	3.2e-09
FBgn0052633	CG32633	-1.5	3.2e-08
FBgn0054044	CR34044	-1.5	0.019
FBgn0262512	Vha14-1	-1.5	2.6e-07
FBgn0264296	CG43774	-1.5	1.1e-10
FBgn0265447	CR44347	-1.5	0.074
FBgn0000116	Argk	-1.6	2.3e-09
FBgn0000326	clt	-1.6	8.9e-09
FBgn0000536	eas	-1.6	3.4e-21
FBgn0004028	wupA	-1.6	2.4e-06
FBgn0004169	up	-1.6	1.9e-05
FBgn0004507	GlyP	-1.6	4.3e-17
FBgn0004654	Pgd	-1.6	1.6e-19
FBgn0005636	nvy	-1.6	0.0013
FBgn0010548	Aldh-III	-1.6	8.4e-12
FBgn0015623	Cpr	-1.6	4.6e-25
FBgn0015924	crq	-1.6	1.5e-14
FBgn0017581	Lk6	-1.6	1.1e-19
FBgn0019830	colt	-1.6	3.1e-11
FBgn0019886	Letm1	-1.6	1.9e-23
FBgn0022097	Vha36-1	-1.6	6e-12
FBgn0022710	Ac13E	-1.6	1.8e-20
FBgn0023516	Pex5	-1.6	4.3e-13
FBgn0026787	Nhe1	-1.6	9.4e-12
FBgn0027343	fz3	-1.6	4.7e-08
FBgn0028491	CG2930	-1.6	6.6e-24
FBgn0028539	CG31731	-1.6	2.5e-19
FBgn0028663	VhaM9.7-b	-1.6	5.1e-08
FBgn0029118	Sucb	-1.6	3.8e-10
FBgn0029909	CG12796	-1.6	0.033
FBgn0030239	CG17333	-1.6	8.2e-17
FBgn0030997	CG7990	-1.6	0.00061
FBgn0031282	Pex12	-1.6	3.2e-06
FBgn0031703	CG12512	-1.6	1.6e-19
FBgn0031801	CG9498	-1.6	8.2e-21
FBgn0031835	CG11319	-1.6	0.00034
FBgn0031935	CG13793	-1.6	0.008
FBgn0032923	CG9248	-1.6	4.8e-10
FBgn0032946	nrv3	-1.6	4.8e-05
FBgn0033683	CG18343	-1.6	1.2e-06
FBgn0034083	lbk	-1.6	9.2e-16
FBgn0034117	CG7997	-1.6	2.8e-11
FBgn0034198	CG11400	-1.6	0.00046
FBgn0034405	Jheh2	-1.6	1.3e-11
FBgn0034573	CG3295	-1.6	4.6e-17
FBgn0034628	Acox57D-p	-1.6	9.3e-15
FBgn0034664	CG4377	-1.6	6e-09
FBgn0034935	CG13565	-1.6	3.5e-07
FBgn0035588	CG10672	-1.6	8.5e-08
FBgn0035656	CG10479	-1.6	0.0044
FBgn0035677	CG13293	-1.6	4.7e-08
FBgn0035678	CG10469	-1.6	1.3e-09
FBgn0036623	CG4729	-1.6	2.1e-17
FBgn0037110	ORMDL	-1.6	8e-17
FBgn0037705	mura	-1.6	8.3e-16
FBgn0037835	CG14687	-1.6	7.7e-05
FBgn0038115	CG7966	-1.6	1.1e-15
FBgn0038126	CG8483	-1.6	4e-04
FBgn0038366	CG4576	-1.6	0.014
FBgn0038809	CG16953	-1.6	1.6e-17
FBgn0038924	CG6028	-1.6	2e-20
FBgn0039053	CG6738	-1.6	0.00073
FBgn0039087	CG10168	-1.6	0.00015
FBgn0039640	CG14516	-1.6	5.2e-06
FBgn0039670	CG7567	-1.6	3.2e-05
FBgn0040384	CG32795	-1.6	5.7e-22
FBgn0040817	CG14132	-1.6	0.0041
FBgn0050008	CG30008	-1.6	0.024
FBgn0050381	CG30381	-1.6	7.1e-06
FBgn0052576	CG32576	-1.6	6.9e-07
FBgn0052672	Atg8a	-1.6	2.8e-22
FBgn0053519	Unc-89	-1.6	9.6e-05
FBgn0053558	mim	-1.6	1.7e-13
FBgn0054015	CG34015	-1.6	1.9e-05
FBgn0083228	Frq2	-1.6	6.9e-05
FBgn0085257	CG34228	-1.6	0.00053
FBgn0085480	CG34451	-1.6	0.0083
FBgn0085484	Pdxk	-1.6	4.9e-21
FBgn0086909	CG31751	-1.6	4.2e-23
FBgn0250906	Pgk	-1.6	8e-18
FBgn0262736	Vha16-1	-1.6	6.5e-14
FBgn0266001	CR44775	-1.6	0.026
FBgn0267408	AOX1	-1.6	7.4e-21
FBgn0000046	Act87E	-1.7	0.00024
FBgn0000477	DNaseII	-1.7	9.8e-06
FBgn0002789	Mp20	-1.7	1.8e-11
FBgn0010228	HmgZ	-1.7	1.3e-09
FBgn0027348	bgm	-1.7	1e-08
FBgn0028482	CG16857	-1.7	0.00089
FBgn0028886	CG15279	-1.7	5.1e-16
FBgn0029827	CG6048	-1.7	0.00028
FBgn0030196	Psf3	-1.7	1.2e-11
FBgn0032665	CG15152	-1.7	2.1e-15
FBgn0032787	CG10195	-1.7	6.4e-08
FBgn0032949	Lamp1	-1.7	4e-24
FBgn0033196	CG1358	-1.7	1.7e-08
FBgn0034988	cN-IIIB	-1.7	4.6e-09
FBgn0035241	CG12105	-1.7	0.075
FBgn0035632	Ppat-Dpck	-1.7	2.8e-09
FBgn0035710	SP1173	-1.7	0.00013
FBgn0035718	CG14820	-1.7	2.3e-07
FBgn0036144	GlcAT-P	-1.7	5.7e-07
FBgn0037046	CG10581	-1.7	0.00096
FBgn0037130	Syn1	-1.7	3e-09
FBgn0038100	Paip2	-1.7	1.3e-15
FBgn0039151	CG13607	-1.7	6e-05
FBgn0039156	CG6178	-1.7	1.4e-18
FBgn0039681	CG7582	-1.7	0.0018
FBgn0050499	CG30499	-1.7	9.5e-18
FBgn0051041	CG31041	-1.7	8.5e-05
FBgn0051075	CG31075	-1.7	1.2e-18
FBgn0051076	CG31076	-1.7	5.2e-10
FBgn0051259	CG31259	-1.7	3.7e-05
FBgn0051431	CG31431	-1.7	1.4e-16
FBgn0052407	CG32407	-1.7	5e-14
FBgn0053012	CG33012	-1.7	5.9e-11
FBgn0053296	CG33296	-1.7	0.0021
FBgn0058263	MFS17	-1.7	3.6e-11
FBgn0085322	CG34293	-1.7	6.5e-05
FBgn0085330	CG34301	-1.7	0.00048
FBgn0085426	Rgk3	-1.7	7.1e-06
FBgn0085757	CR40621	-1.7	0.022
FBgn0259236	comm3	-1.7	6.2e-12
FBgn0259979	CG17337	-1.7	1.6e-22
FBgn0265308	CR44281	-1.7	0.011
FBgn0266742	CR45215	-1.7	0.00054
FBgn0002773	Mlc2	-1.8	3.4e-08
FBgn0003462	Sod	-1.8	5.1e-25
FBgn0004057	Zw	-1.8	2.2e-15
FBgn0004117	Tm2	-1.8	1.3e-09
FBgn0010053	Jheh1	-1.8	1.7e-12
FBgn0010100	Acon	-1.8	3.7e-17
FBgn0011296	l(2)efl	-1.8	8.5e-08
FBgn0013981	His4r	-1.8	5.3e-11
FBgn0014184	Oda	-1.8	2.7e-21
FBgn0015033	Cyp4d8	-1.8	2.7e-10
FBgn0023477	Tal	-1.8	7e-22
FBgn0024289	Sodh-1	-1.8	3.2e-08
FBgn0027552	CG10863	-1.8	4.6e-25
FBgn0029795	CG15773	-1.8	7.4e-12
FBgn0029891	Pink1	-1.8	3.4e-29
FBgn0030407	CG2543	-1.8	0.00014
FBgn0030421	CG3812	-1.8	0.0038
FBgn0030724	Nipsnap	-1.8	5.6e-27
FBgn0031815	frj	-1.8	4e-17
FBgn0032161	CG4594	-1.8	3.4e-10
FBgn0032775	CG17544	-1.8	2.7e-28
FBgn0032913	CG9259	-1.8	1e-09
FBgn0033128	Tsp42Eg	-1.8	1.8e-23
FBgn0033431	CG1827	-1.8	2.1e-15
FBgn0033434	CG1902	-1.8	6.7e-19
FBgn0033543	CG12338	-1.8	9e-19
FBgn0034439	CG10062	-1.8	3e-12
FBgn0034534	maf-S	-1.8	2.2e-13
FBgn0034755	CG3746	-1.8	9.7e-06
FBgn0034996	CG13575	-1.8	0.019
FBgn0036090	CG8009	-1.8	3.9e-08
FBgn0036756	cln3	-1.8	1.3e-31
FBgn0036978	Toll-9	-1.8	7.5e-11
FBgn0037070	CG11309	-1.8	3.9e-05
FBgn0037935	CG6834	-1.8	2.7e-15
FBgn0038738	CG4572	-1.8	1.4e-26
FBgn0039453	CG6403	-1.8	4.5e-06
FBgn0039591	CG9988	-1.8	0.0041
FBgn0039890	CG2316	-1.8	2.1e-17
FBgn0040309	Jafrac1	-1.8	1.6e-22
FBgn0050043	CG30043	-1.8	3.7e-22
FBgn0052054	CG32054	-1.8	5.6e-09
FBgn0058198	CG40198	-1.8	4.6e-06
FBgn0085249	CG34220	-1.8	1e-08
FBgn0085799	CR41544	-1.8	0.0098
FBgn0260659	CG42542	-1.8	1.5e-20
FBgn0260743	GC1	-1.8	3.4e-21
FBgn0261436	DhpD	-1.8	1.7e-16
FBgn0263830	CG40486	-1.8	4e-06
FBgn0265851	CR44640	-1.8	0.0032
FBgn0266446	CG45076	-1.8	4.5e-06
FBgn0000108	Appl	-1.9	1.1e-09
FBgn0000416	Sap-r	-1.9	2.7e-41
FBgn0002022	Catsup	-1.9	2.2e-12
FBgn0002772	Mlc1	-1.9	2.2e-10
FBgn0004045	Yp1	-1.9	0.09
FBgn0010470	Fkbp14	-1.9	1.8e-16
FBgn0013699	mt:tRNA:L:UUR	-1.9	0.013
FBgn0015576	alpha-Est8	-1.9	9.9e-19
FBgn0016123	Aph-4	-1.9	9e-09
FBgn0023549	Mct1	-1.9	6.6e-18
FBgn0026061	Mipp1	-1.9	2.2e-21
FBgn0027528	CG9634	-1.9	4e-20
FBgn0030520	Pdcd4	-1.9	1e-31
FBgn0030597	Eo	-1.9	3.9e-06
FBgn0031313	CG5080	-1.9	2.2e-10
FBgn0031692	TpnC25D	-1.9	1.4e-06
FBgn0031908	CG5177	-1.9	2.6e-07
FBgn0032480	Edem2	-1.9	6.6e-21
FBgn0032889	CG9331	-1.9	2.3e-38
FBgn0033494	KCNQ	-1.9	4.3e-23
FBgn0033631	Sod3	-1.9	1.7e-18
FBgn0033635	CG7777	-1.9	2.7e-19
FBgn0033775	Cyp9h1	-1.9	3.9e-18
FBgn0034292	CG5767	-1.9	6.3e-05
FBgn0034497	CG9090	-1.9	0.001
FBgn0035082	CG2811	-1.9	3.9e-14
FBgn0035252	CG7970	-1.9	3.7e-17
FBgn0036820	CG6852	-1.9	1.6e-12
FBgn0037144	CG7458	-1.9	2.9e-13
FBgn0038294	Mf	-1.9	2e-08
FBgn0038829	CG17271	-1.9	2.9e-13
FBgn0038858	CG5793	-1.9	3.3e-22
FBgn0039313	CG11892	-1.9	3e-14
FBgn0039326	CG10562	-1.9	3.6e-08
FBgn0051072	Lerp	-1.9	8.6e-26
FBgn0052483	CG32483	-1.9	3.6e-10
FBgn0085819	28SrRNA-Psi:CR41609	-1.9	0.041
FBgn0264294	Cyt-b5	-1.9	2.2e-14
FBgn0264695	Mhc	-1.9	9.8e-06
FBgn0266084	Fhos	-1.9	8.4e-28
FBgn0266448	CG45078	-1.9	2.4e-09
FBgn0267486	Ptp36E	-1.9	1.9e-07
FBgn0003074	Pgi	-2	1e-17
FBgn0003390	shf	-2	9.9e-18
FBgn0016715	Reg-2	-2	8.9e-19
FBgn0017558	Pdk	-2	5.3e-20
FBgn0024315	Picot	-2	3.2e-19
FBgn0025697	santa-maria	-2	1.1e-13
FBgn0026088	CG14818	-2	7.8e-15
FBgn0030731	Mfe2	-2	4.2e-29
FBgn0030774	spheroide	-2	1.7e-11
FBgn0031791	AANATL2	-2	2.9e-17
FBgn0033289	CG2121	-2	0.0036
FBgn0033624	CG12384	-2	3.1e-18
FBgn0035083	Tina-1	-2	4.7e-24
FBgn0035265	CG18173	-2	5.8e-13
FBgn0035383	CG2107	-2	5.9e-14
FBgn0036942	CG7328	-2	1.8e-07
FBgn0037215	CG12582	-2	4.6e-28
FBgn0037937	Fer3	-2	0.006
FBgn0038037	Cyp9f2	-2	5.1e-34
FBgn0038752	CG4462	-2	1.1e-19
FBgn0039225	Ets96B	-2	4.4e-05
FBgn0039856	CG1774	-2	2.8e-23
FBgn0040636	CG13255	-2	3.9e-15
FBgn0044872	FucTC	-2	4.8e-15
FBgn0050410	Rpi	-2	2.8e-30
FBgn0051345	CG31345	-2	0.044
FBgn0052068	CG32068	-2	8.7e-27
FBgn0062412	Ctr1B	-2	1.4e-15
FBgn0085291	CR34262	-2	0.037
FBgn0085822	CR41613	-2	0.099
FBgn0086691	UK114	-2	3.6e-25
FBgn0250876	Sema-5c	-2	4.8e-27
FBgn0263235	Phae2	-2	1.4e-06
FBgn0000024	Ace	-2.1	3.2e-14
FBgn0001248	Idh	-2.1	4.1e-24
FBgn0004620	GluRIIA	-2.1	1.1e-06
FBgn0010482	l(2)01289	-2.1	2.5e-07
FBgn0011834	Ser6	-2.1	3.4e-22
FBgn0015221	Fer2LCH	-2.1	7.8e-49
FBgn0015222	Fer1HCH	-2.1	3.9e-44
FBgn0015316	Try29F	-2.1	4.8e-08
FBgn0025456	CREG	-2.1	2.8e-22
FBgn0026150	ApepP	-2.1	8e-31
FBgn0026438	Eaat2	-2.1	0.015
FBgn0026755	Ugt37b1	-2.1	6.4e-35
FBgn0030183	CG15309	-2.1	5.4e-17
FBgn0030245	CG1637	-2.1	3.2e-41
FBgn0031184	CG14615	-2.1	1.1e-16
FBgn0031190	CG12576	-2.1	2.2e-30
FBgn0032981	CG3635	-2.1	1.6e-06
FBgn0033214	CG1941	-2.1	3.6e-19
FBgn0033720	CG13160	-2.1	1.7e-06
FBgn0034437	CG10051	-2.1	1.8e-06
FBgn0034663	CG4363	-2.1	7.9e-10
FBgn0035413	CG14958	-2.1	0.096
FBgn0035544	CG15021	-2.1	0.058
FBgn0035906	GstO2	-2.1	9.2e-30
FBgn0036587	CG4950	-2.1	0.011
FBgn0037607	CG8036	-2.1	4.7e-16
FBgn0038680	Cyp12a5	-2.1	4.4e-27
FBgn0039840	CG11340	-2.1	1.8e-17
FBgn0040531	CG11741	-2.1	0.03
FBgn0085475	CG34446	-2.1	0.00067
FBgn0086254	CG6084	-2.1	4.7e-24
FBgn0086367	t	-2.1	8.8e-25
FBgn0259238	CG42336	-2.1	9.9e-16
FBgn0260753	Pdfr	-2.1	8.1e-07
FBgn0261631	CG42714	-2.1	1.2e-12
FBgn0266626	CR45133	-2.1	0.017
FBgn0025454	Cyp6g1	-2.2	6.5e-27
FBgn0027572	CG5009	-2.2	1e-11
FBgn0030362	regucalcin	-2.2	1.7e-20
FBgn0030775	CG9673	-2.2	1.2e-18
FBgn0031069	Pmp70	-2.2	1.9e-17
FBgn0031289	CG13950	-2.2	0.00012
FBgn0031636	CG12194	-2.2	7.1e-25
FBgn0032945	CG8665	-2.2	1.9e-16
FBgn0033292	Cyp4ad1	-2.2	5.4e-06
FBgn0033679	CG8888	-2.2	8.1e-11
FBgn0033708	CG8850	-2.2	0.024
FBgn0034440	CG10073	-2.2	0.0036
FBgn0034784	CG9826	-2.2	1.3e-05
FBgn0034897	Sesn	-2.2	1.7e-34
FBgn0035173	CG13907	-2.2	9.9e-40
FBgn0035887	Jon66Cii	-2.2	0.0029
FBgn0036789	AstC-R2	-2.2	6.4e-08
FBgn0037440	CG1041	-2.2	1.9e-19
FBgn0037448	CG15186	-2.2	6.4e-15
FBgn0037749	CG9471	-2.2	5.9e-15
FBgn0038134	wntD	-2.2	0.022
FBgn0038916	dnd	-2.2	3.2e-25
FBgn0039882	CG11576	-2.2	8.9e-28
FBgn0040297	Nhe2	-2.2	1.2e-46
FBgn0040349	CG3699	-2.2	4.5e-16
FBgn0041630	Hexo1	-2.2	6.4e-28
FBgn0045495	Gr28b	-2.2	0.05
FBgn0051446	CG31446	-2.2	2.2e-12
FBgn0085813	18SrRNA-Psi:CR41602	-2.2	0.017
FBgn0085825	CR41619	-2.2	0.011
FBgn0261930	vnd	-2.2	5.4e-13
FBgn0004428	LysE	-2.3	1.9e-09
FBgn0013771	Cyp6a9	-2.3	2.2e-21
FBgn0021776	mira	-2.3	8.9e-11
FBgn0030521	CtsB1	-2.3	3e-50
FBgn0030600	hiw	-2.3	9.4e-45
FBgn0032603	CG17928	-2.3	8.4e-17
FBgn0033981	Cyp6a21	-2.3	6e-25
FBgn0034247	CG6484	-2.3	2.6e-07
FBgn0034488	CG11208	-2.3	2.9e-29
FBgn0034618	CG9485	-2.3	1.1e-18
FBgn0034971	CG3209	-2.3	2.6e-30
FBgn0035356	CG16986	-2.3	4.7e-10
FBgn0036242	CG6793	-2.3	5e-05
FBgn0036824	CG3902	-2.3	4.3e-38
FBgn0037620	ranshi	-2.3	8.6e-08
FBgn0037714	CG9396	-2.3	3.4e-21
FBgn0038082	CG5724	-2.3	1.1e-07
FBgn0038606	CG15803	-2.3	0.00047
FBgn0040260	Ugt36Bc	-2.3	2.2e-42
FBgn0043783	CG32444	-2.3	2.7e-06
FBgn0050411	CG30411	-2.3	2.2e-27
FBgn0051636	CG31636	-2.3	2.3e-08
FBgn0053181	CG33181	-2.3	2.2e-24
FBgn0065110	ppk10	-2.3	0.00022
FBgn0261975	CG42806	-2.3	1.9e-18
FBgn0262357	CG43055	-2.3	1.6e-27
FBgn0267165	CR45605	-2.3	0.04
FBgn0267519	28SrRNA-Psi:CR45859	-2.3	0.057
FBgn0015568	alpha-Est1	-2.4	5.2e-35
FBgn0024997	CG2681	-2.4	1.9e-38
FBgn0028480	CG17841	-2.4	2.3e-42
FBgn0028875	nAChRalpha5	-2.4	2.7e-07
FBgn0029155	Men-b	-2.4	7.3e-18
FBgn0030478	CG1640	-2.4	7.3e-61
FBgn0037819	CG14688	-2.4	4.3e-19
FBgn0039474	CG6283	-2.4	4.7e-57
FBgn0040099	lectin-28C	-2.4	1e-09
FBgn0051104	CG31104	-2.4	0.016
FBgn0051116	ClC-a	-2.4	4.4e-36
FBgn0051719	RluA-1	-2.4	2.1e-24
FBgn0052284	CG32284	-2.4	6.3e-08
FBgn0052669	CG32669	-2.4	5.5e-41
FBgn0052687	CG32687	-2.4	1.8e-21
FBgn0263081	CG43349	-2.4	1.4e-35
FBgn0265829	CR44618	-2.4	7.9e-06
FBgn0000565	Eip71CD	-2.5	8.2e-30
FBgn0002564	Lsp1gamma	-2.5	1e-06
FBgn0011987	tRNA:SeC	-2.5	0.043
FBgn0023496	Lip1	-2.5	0.001
FBgn0030005	CG2120	-2.5	1.2e-13
FBgn0030594	CG9509	-2.5	1.5e-45
FBgn0030897	Frq1	-2.5	6e-07
FBgn0031285	CG3662	-2.5	2.6e-54
FBgn0031320	CG5126	-2.5	9.3e-27
FBgn0031741	CG11034	-2.5	3.6e-51
FBgn0031974	CG12560	-2.5	9.1e-37
FBgn0034052	CG8299	-2.5	1.1e-16
FBgn0034808	CG9896	-2.5	3.5e-20
FBgn0037763	CG16904	-2.5	0.0097
FBgn0037996	CG4830	-2.5	8.6e-05
FBgn0051674	CG31674	-2.5	5.8e-44
FBgn0085732	CR40190	-2.5	0.001
FBgn0085764	CR40668	-2.5	0.0053
FBgn0267041	CR45485	-2.5	0.0051
FBgn0013704	mt:tRNA:R	-2.6	0.001
FBgn0031249	CG11911	-2.6	6.4e-20
FBgn0033215	CG1942	-2.6	8.1e-15
FBgn0033623	CG13202	-2.6	2.8e-07
FBgn0034406	Jheh3	-2.6	4e-21
FBgn0036837	CG18135	-2.6	8.9e-24
FBgn0036899	tey	-2.6	1.8e-11
FBgn0038415	CG17929	-2.6	2.7e-19
FBgn0038613	Vha100-4	-2.6	2e-09
FBgn0038681	Cyp12a4	-2.6	3.2e-52
FBgn0040629	CG18673	-2.6	0.015
FBgn0050195	CG30195	-2.6	0.016
FBgn0053514	CG33514	-2.6	8.2e-27
FBgn0085405	CG34376	-2.6	1.6e-48
FBgn0085474	CG34445	-2.6	3e-11
FBgn0262624	Tmhs	-2.6	0.00088
FBgn0000455	Dip-C	-2.7	5.5e-50
FBgn0031693	Cyp4ac1	-2.7	3.6e-38
FBgn0032131	CG3841	-2.7	2e-31
FBgn0032715	CG17597	-2.7	3.4e-35
FBgn0034485	CG11099	-2.7	0.06
FBgn0034642	CG15674	-2.7	2.5e-09
FBgn0037140	CG7442	-2.7	1.4e-27
FBgn0037386	CG1208	-2.7	4.2e-16
FBgn0038279	Sdr	-2.7	4.8e-05
FBgn0038643	CG14300	-2.7	0.088
FBgn0038740	CG4562	-2.7	3.5e-20
FBgn0039257	tnc	-2.7	0.028
FBgn0040398	CG14629	-2.7	2.4e-30
FBgn0043471	kappaTry	-2.7	3.2e-19
FBgn0051089	CG31089	-2.7	1.1e-09
FBgn0053127	CG33127	-2.7	1.8e-31
FBgn0259101	CG42249	-2.7	3.4e-50
FBgn0010423	TpnC47D	-2.8	1e-11
FBgn0015036	Cyp4ae1	-2.8	0.00048
FBgn0026439	Eaat1	-2.8	6.3e-30
FBgn0029994	CG2254	-2.8	2.5e-22
FBgn0030102	CG12119	-2.8	3.6e-10
FBgn0030756	CG9903	-2.8	4.7e-32
FBgn0030777	CG9672	-2.8	5e-21
FBgn0032055	CG13091	-2.8	0.0036
FBgn0032726	CG10621	-2.8	3.5e-58
FBgn0035040	CG4741	-2.8	4.2e-10
FBgn0035679	CG10467	-2.8	6.4e-36
FBgn0040001	CG17374	-2.8	0.006
FBgn0040383	CG5254	-2.8	3.2e-32
FBgn0053080	CG33080	-2.8	5.5e-45
FBgn0085359	CG34330	-2.8	5.1e-40
FBgn0261361	CG42638	-2.8	2.9e-05
FBgn0261794	kcc	-2.8	2.1e-36
FBgn0263234	Phae1	-2.8	5.9e-18
FBgn0263773	fok	-2.8	6.6e-40
FBgn0265954	CR44741	-2.8	0.015
FBgn0002569	Mal-A2	-2.9	4.3e-23
FBgn0013691	mt:tRNA:D	-2.9	0.098
FBgn0019643	Dat	-2.9	3.1e-15
FBgn0026565	CG1315	-2.9	3.3e-46
FBgn0028939	NimC2	-2.9	0.016
FBgn0030519	CG11151	-2.9	1.8e-30
FBgn0031418	CG3609	-2.9	1.8e-40
FBgn0031813	CG9527	-2.9	1.2e-48
FBgn0032336	AstC	-2.9	3.5e-14
FBgn0033048	CG7881	-2.9	1.9e-61
FBgn0035189	CG9119	-2.9	2e-33
FBgn0036831	CG6839	-2.9	1.1e-08
FBgn0038257	smp-30	-2.9	1.8e-59
FBgn0039184	CG6432	-2.9	0.012
FBgn0039595	AstA-R2	-2.9	1.1e-23
FBgn0263748	CG43673	-2.9	4.5e-29
FBgn0265976	CR44755	-2.9	0.021
FBgn0001145	Gs2	-3	2.4e-34
FBgn0015039	Cyp9b2	-3	3.3e-22
FBgn0030437	hec	-3	0.00017
FBgn0034394	CG15096	-3	7.4e-15
FBgn0035780	CG18417	-3	2.1e-27
FBgn0035934	TrpA1	-3	1.5e-18
FBgn0037913	fabp	-3	9.2e-36
FBgn0051267	CG31267	-3	9.4e-66
FBgn0261788	Ank2	-3	8.1e-32
FBgn0000473	Cyp6a2	-3.1	3e-51
FBgn0032727	CG10623	-3.1	7.4e-68
FBgn0033097	Zip42C.2	-3.1	3.3e-05
FBgn0033936	CG17386	-3.1	1.4e-12
FBgn0035538	DopEcR	-3.1	7.8e-15
FBgn0035868	CG7194	-3.1	5.7e-16
FBgn0036821	CG3961	-3.1	3.5e-52
FBgn0036833	CG3819	-3.1	0.0016
FBgn0037765	CG9458	-3.1	0.045
FBgn0037870	CG18577	-3.1	1.7e-18
FBgn0039769	CG15534	-3.1	1.5e-29
FBgn0042110	CG18765	-3.1	1.9e-25
FBgn0051463	CG31463	-3.1	1.2e-48
FBgn0053192	MtnD	-3.1	2.6e-17
FBgn0260479	CG31904	-3.1	1.5e-06
FBgn0262353	CR43051	-3.1	9.3e-12
FBgn0002868	MtnA	-3.2	5.9e-63
FBgn0002917	na	-3.2	0.041
FBgn0005391	Yp2	-3.2	6.9e-06
FBgn0013689	mt:tRNA:A	-3.2	1.2e-08
FBgn0025391	Scgdelta	-3.2	3.6e-09
FBgn0031182	Cyp6t1	-3.2	3.6e-31
FBgn0031860	CG11236	-3.2	2.4e-28
FBgn0032839	CG10659	-3.2	1.1e-19
FBgn0034928	CG13562	-3.2	0.00023
FBgn0038700	CG3734	-3.2	5.7e-46
FBgn0039774	CDase	-3.2	2e-65
FBgn0040253	Ugt86Dg	-3.2	1.2e-09
FBgn0051198	CG31198	-3.2	2.1e-50
FBgn0063491	GstE9	-3.2	5.8e-31
FBgn0261505	CR42653	-3.2	0.021
FBgn0261611	CG42700	-3.2	8.9e-34
FBgn0003863	alphaTry	-3.3	1.9e-15
FBgn0010497	dmGlut	-3.3	7.6e-107
FBgn0011770	Gip	-3.3	1.3e-96
FBgn0031968	CG7231	-3.3	1.5e-43
FBgn0034318	CG14500	-3.3	2.3e-20
FBgn0036422	CG3868	-3.3	9.1e-27
FBgn0037783	Npc2c	-3.3	2.9e-12
FBgn0038839	CG10830	-3.3	1.4e-14
FBgn0040827	CG13315	-3.3	1e-04
FBgn0010019	Cyp4g1	-3.4	0.017
FBgn0029091	CS-2	-3.4	8.4e-28
FBgn0030148	CG3106	-3.4	4.8e-18
FBgn0031689	Cyp28d1	-3.4	1.6e-45
FBgn0031913	CG5958	-3.4	1.2e-34
FBgn0031914	CG5973	-3.4	1.5e-77
FBgn0038973	Pebp1	-3.4	7.3e-35
FBgn0063667	CG32335	-3.4	3e-15
FBgn0085773	CR40766	-3.4	0.057
FBgn0262146	MtnE	-3.4	7.2e-14
FBgn0262844	CG43208	-3.4	5e-07
FBgn0027843	CAH2	-3.5	2.7e-30
FBgn0028940	Cyp28a5	-3.5	8.5e-40
FBgn0030776	CG4653	-3.5	9e-24
FBgn0036738	CG7542	-3.5	1.1e-118
FBgn0040942	CG12643	-3.5	7.3e-24
FBgn0051233	CG31233	-3.5	3.7e-23
FBgn0002632	E(spl)m6-BFM	-3.6	0.093
FBgn0030237	CG15209	-3.6	1.1e-34
FBgn0030367	Cyp311a1	-3.6	7.4e-41
FBgn0031245	CG3625	-3.6	6.8e-44
FBgn0031533	CG2772	-3.6	8.7e-26
FBgn0031939	CG13796	-3.6	9.4e-20
FBgn0034588	CG9394	-3.6	1.7e-24
FBgn0050025	CG30025	-3.6	6.7e-13
FBgn0050047	CG30047	-3.6	1.1e-57
FBgn0051300	CG31300	-3.6	2e-15
FBgn0051823	CG31823	-3.6	6.5e-13
FBgn0052473	CG32473	-3.6	1.2e-28
FBgn0012037	Ance	-3.7	3.1e-31
FBgn0033733	CG8834	-3.7	3.5e-33
FBgn0037146	CG7470	-3.7	7.2e-20
FBgn0038450	CG17560	-3.7	0.012
FBgn0000079	Amy-p	-3.8	7.6e-11
FBgn0029082	hbs	-3.8	5.1e-06
FBgn0030484	GstT4	-3.8	7.2e-43
FBgn0031906	CG5160	-3.8	1.2e-19
FBgn0035665	Jon65Aiii	-3.8	0.0019
FBgn0037782	Npc2d	-3.8	2e-65
FBgn0053533	lectin-37Db	-3.8	3.5e-62
[truncated: 131 more rows]

## Sheet: OverlapPe6h
Gene ID	Gene Name	log2FC females	padj females	log2FC males	padj males
FBgn0012344	Dh44	12	3.3e-33	6.89072	1.1e-32
FBgn0004240	Dpt	11	1.7e-21	8.03198	6e-07
FBgn0010388	Dro	11	9.7e-19	8.61671	1.5e-12
FBgn0034407	DptB	11	3.3e-24	8.69886	1.3e-13
FBgn0036229	CG7248	11	2.4e-18	6.21904	2.2e-05
FBgn0034467	CG15128	10	1.9e-28	1.62525	0.053
FBgn0041579	AttC	10	3.9e-28	6.90663	3.2e-17
FBgn0264549	CR43928	10	6.5e-15	7.89054	3.9e-06
FBgn0053468	CG33468	9.7	1.3e-110	9.12017	8.3e-97
FBgn0052282	Drsl4	9.3	4.6e-13	7.08267	4.8e-25
FBgn0031032	CG14204	9.2	6.6e-140	9.60229	9.8e-25
FBgn0034317	CG14499	9.2	1.1e-264	9.66673	2e-160
FBgn0037083	CG5656	8.9	8.1e-07	7.70643	3e-14
FBgn0263041	CG43336	8.8	1.1e-44	9.38001	1.2e-24
FBgn0265644	CR44451	8.6	5.2e-13	7.56963	1.3e-19
FBgn0033593	Listericin	8.4	6.4e-10	5.30301	0.00025
FBgn0035168	CG13889	8.4	1e-09	1.65716	0.05
FBgn0036951	CG7017	8.4	1.4e-05	3.05907	0.011
FBgn0000276	CecA1	8.3	1.5e-09	4.75358	0.00052
FBgn0262141	CG42867	8.3	3.5e-13	5.68901	3.9e-07
FBgn0265577	CR44404	8.3	1.2e-13	6.76831	3.9e-08
FBgn0035167	Gr61a	8.1	5.5e-08	6.59351	2.5e-08
FBgn0037724	Fst	8.1	4.7e-249	6.0673	0
FBgn0033592	CG13215	7.9	2.5e-08	3.10958	0.049
FBgn0265698	CR44505	7.9	1.4e-08	5.02575	0.026
FBgn0053470	CG33470	7.7	1.8e-09	3.00493	0.0089
FBgn0010042	GstD6	7.6	1.3e-10	4.77866	7.8e-14
FBgn0030642	CG15642	7.6	1.9e-08	5.03506	4.9e-07
FBgn0037975	CG3397	7.6	8.4e-106	4.96786	1.4e-30
FBgn0033874	CG6347	7.5	4.9e-08	3.94886	0.0018
FBgn0035742	CG8629	7.5	2e-08	4.82051	6.8e-05
FBgn0051216	Naam	7.5	8e-202	7.18407	1.7e-97
FBgn0266705	CR45195	7.5	2.3e-07	6.37066	2.7e-05
FBgn0036950	CG6996	7.4	1e-16	6.29381	2.9e-07
FBgn0041581	AttB	7.4	5e-26	5.52989	5e-13
FBgn0053542	upd3	7.4	2.1e-66	13.9043	1.5e-29
FBgn0005660	Ets21C	7.3	5.1e-145	7.9431	1.1e-222
FBgn0032439	Ref2	7.3	5.6e-14	4.41095	2.1e-08
FBgn0265671	CR44478	7.3	2.2e-18	6.43497	5.3e-17
FBgn0000279	CecC	7.2	1.9e-06	6.63536	0.0013
FBgn0010041	GstD5	7.2	1.3e-122	5.4818	1.6e-160
FBgn0033153	Gadd45	7.1	3.6e-221	6.03877	0
FBgn0038727	CG7432	7.1	5e-07	6.49752	1e-05
FBgn0039093	CG10183	7.1	9.3e-22	6.33369	4.2e-09
FBgn0041184	Socs36E	7.1	8.1e-201	7.33731	1.4e-161
FBgn0263597	Acp98AB	7.1	3.5e-06	2.39505	0.076
FBgn0039495	CG5909	7	5.9e-07	4.48741	5e-07
FBgn0030643	CG15641	6.9	8.2e-07	2.76521	0.018
FBgn0031000	Muc18B	6.9	1.9e-44	5.87323	9.9e-19
FBgn0035412	CG14957	6.9	2.1e-58	2.70456	0.00069
FBgn0037850	CG14695	6.9	2.5e-75	6.32853	1.3e-29
FBgn0053337	CG33337	6.8	3.3e-202	7.02636	2.2e-197
FBgn0030904	upd2	6.7	2.8e-14	10.1236	5.6e-31
FBgn0033499	CG12914	6.7	2.2e-08	1.89394	0.033
FBgn0052185	edin	6.7	2.4e-11	7.76028	2.5e-06
FBgn0264508	CR43907	6.7	3.7e-05	4.45591	0.087
FBgn0264704	CR43973	6.7	3.8e-37	7.3044	1e-27
FBgn0265699	CR44506	6.7	2.7e-31	4.22899	6.6e-21
FBgn0040759	CG13177	6.6	7.9e-26	3.64543	2.3e-27
FBgn0262881	CG43236	6.6	4.9e-06	5.21595	0.008
FBgn0266818	CR45280	6.6	4.1e-25	4.74693	2e-15
FBgn0266852	CR45313	6.6	5.4e-20	5.85586	3.4e-13
FBgn0260968	CG42591	6.5	1.3e-13	7.13969	2.1e-21
FBgn0266405	CR45045	6.5	5.8e-40	7.42985	7.7e-34
FBgn0267167	CR45607	6.5	2.9e-07	9.07469	7e-10
FBgn0022359	Sodh-2	6.4	5e-24	4.37429	4.3e-14
FBgn0034480	CG16898	6.4	2.7e-140	4.14968	4.8e-30
FBgn0038902	CG6800	6.4	1.2e-12	4.96685	2.2e-17
FBgn0042207	CG18530	6.4	9.3e-05	5.27159	5.9e-05
FBgn0259230	lectin-22C	6.4	5.1e-06	4.60198	0.014
FBgn0266807	CR45269	6.4	1.3e-05	5.16091	0.0027
FBgn0034468	Obp56a	6.3	3.1e-05	4.17186	8.5e-05
FBgn0037974	CG12224	6.3	5.4e-170	2.71614	6.5e-18
FBgn0262944	CR43263	6.3	2.7e-05	5.6412	0.0029
FBgn0040251	Ugt86Di	6.2	5.9e-78	5.31522	4.3e-39
FBgn0040465	Dip3	6.2	1.8e-05	1.87252	0.095
FBgn0043578	PGRP-SB1	6.2	1.7e-35	5.71657	2.5e-15
FBgn0052302	CG32302	6.2	1.6e-79	9.44869	3.7e-11
FBgn0010038	GstD2	6.1	2.2e-111	5.83231	0
FBgn0031301	CG14339	6.1	2.6e-34	3.05392	0.029
FBgn0032452	CG15484	6.1	9e-13	3.13347	0.021
FBgn0039255	CG13646	6.1	7.4e-05	4.5179	0.0079
FBgn0041241	Gr47b	6.1	4.8e-05	5.6648	2e-04
FBgn0259108	futsch	6.1	4.4e-30	3.74743	9.1e-30
FBgn0031001	CG7884	6	1.1e-30	2.08278	1.3e-05
FBgn0031562	CG3604	6	3.2e-39	3.44818	7.2e-79
FBgn0032549	CG4650	6	5.6e-25	4.92087	1.4e-15
FBgn0265147	CR44216	6	8e-04	3.84336	0.082
FBgn0030880	CG6788	5.9	0.0012	4.66053	0.061
FBgn0033928	Arc2	5.9	3.1e-142	5.06563	5.1e-108
FBgn0035575	CG7509	5.9	6.1e-06	3.24986	1.9e-05
FBgn0038530	AttD	5.9	1.1e-31	7.03216	5.1e-18
FBgn0034741	CG4269	5.8	2.3e-62	5.07514	7.7e-13
FBgn0036324	CG12520	5.8	2.1e-26	5.45856	1.4e-07
FBgn0085256	CG34227	5.8	0.0019	5.57585	0.069
FBgn0263290	CR43399	5.8	4.9e-08	4.03334	0.019
FBgn0267679	CR46015	5.8	2.7e-08	5.09739	0.00048
FBgn0013276	Hsp70Ab	5.7	2.4e-15	6.39329	8.3e-15
FBgn0032856	CG16798	5.7	1.3e-09	3.55393	0.00044
FBgn0036681	Obp73a	5.7	0.00037	2.17085	0.019
FBgn0040837	CG8620	5.7	5.2e-116	4.99197	9.3e-74
FBgn0041709	yellow-g	5.7	1.7e-35	2.45053	6.3e-05
FBgn0260967	CG42590	5.7	2.4e-07	5.41025	4.6e-10
FBgn0031033	CG14219	5.6	3e-157	3.79213	2.7e-28
FBgn0032399	CG6785	5.6	2.6e-46	2.00827	0.00026
FBgn0034335	GstE1	5.6	5.6e-82	4.06629	1.6e-97
FBgn0263030	CG43325	5.6	7e-04	5.28092	0.017
FBgn0031302	CG14340	5.5	2.2e-15	6.20515	1.7e-05
FBgn0039490	CG5882	5.5	4.9e-07	1.98075	0.0029
FBgn0051955	CG31955	5.5	8.1e-38	6.47242	1e-35
FBgn0053958	CG33958	5.5	6.3e-23	5.91621	8.8e-09
FBgn0266854	CR45315	5.5	3.7e-05	8.62271	2.4e-08
FBgn0266911	CR45371	5.5	0.0045	4.09976	0.029
FBgn0039593	CG9989	5.4	1.6e-72	4.44039	2.9e-28
FBgn0263843	CR43704	5.4	1.1e-13	3.68768	0.00034
FBgn0266431	CG45061	5.4	3.4e-52	2.81568	5.6e-23
FBgn0000439	Dfd	5.3	0.00031	6.0779	0.0012
FBgn0044812	TotC	5.3	1e-06	5.41631	7.8e-21
FBgn0028396	TotA	5.2	8.5e-41	4.29015	3.6e-11
FBgn0031031	CG14218	5.2	7.5e-11	4.45365	1.5e-07
FBgn0031701	TotM	5.2	1.9e-22	4.15284	2.4e-05
FBgn0033519	CG11825	5.2	3.1e-37	2.50764	5.9e-05
FBgn0034288	CG5084	5.2	3.6e-68	6.22332	1e-85
FBgn0039655	CG14507	5.2	4.2e-21	1.63903	0.067
FBgn0063496	GstE4	5.2	1.2e-21	2.4573	0.0022
FBgn0264541	CG43920	5.2	2e-11	5.08833	4.3e-05
FBgn0266258	CR44953	5.2	2.2e-69	3.6507	1e-39
FBgn0266388	CR45028	5.2	5.5e-10	4.70314	9.5e-05
FBgn0266681	CR45171	5.2	2.8e-08	4.24575	2.2e-07
FBgn0011693	Pdh	5.1	1.3e-08	3.48519	0.0011
FBgn0013275	Hsp70Aa	5.1	0.00018	5.2679	0.00051
FBgn0026390	Or33c	5.1	0.00029	6.45893	5.8e-08
FBgn0033207	CG12826	5.1	5.1e-07	2.62931	0.04
FBgn0052255	Gr64f	5.1	0.02	2.8957	0.093
FBgn0250869	CG42240	5.1	2.1e-77	4.01869	7.1e-50
FBgn0259711	CG42365	5.1	2.4e-118	5.11753	1.7e-105
FBgn0262531	CG43085	5.1	4.3e-16	3.17152	0.0019
FBgn0263113	CG43370	5.1	4.8e-11	3.11257	0.00013
FBgn0265156	CR44225	5.1	3.1e-19	2.44231	0.00086
FBgn0267087	CR45531	5.1	9.1e-06	2.96492	0.0083
FBgn0035743	CG15829	5	7.3e-103	8.00841	1.5e-139
FBgn0047205	CR32385	5	1.3e-36	3.23162	2.2e-14
FBgn0052283	Drsl3	5	7.4e-11	9.93029	9e-25
FBgn0085329	CG34300	5	4.1e-11	2.91893	0.03
FBgn0086693	iav	5	2.3e-44	2.82558	1.3e-19
FBgn0264440	CR43858	5	0.0012	4.22096	0.01
FBgn0265312	CR44285	5	0.029	4.8094	0.0028
FBgn0014865	Mtk	4.9	8.2e-10	6.07499	8.4e-05
FBgn0026404	Dronc	4.9	1.8e-102	3.34159	8.5e-144
FBgn0030495	CG11816	4.9	9.6e-08	3.61852	1.4e-06
FBgn0033447	dila	4.9	8.1e-34	3.43625	1.2e-31
FBgn0035669	CG6592	4.9	2.3e-47	5.7623	2.9e-44
FBgn0036949	CG7290	4.9	1.5e-20	5.95898	1.8e-06
FBgn0086348	se	4.9	5.5e-06	2.8546	0.00012
FBgn0264295	CG43773	4.9	7.2e-70	3.72166	5.3e-80
FBgn0266942	CR45393	4.9	4.7e-05	5.30822	0.015
FBgn0001263	inaD	4.8	0.0084	4.25081	0.019
FBgn0015351	CG14906	4.8	1.7e-66	4.59371	1.1e-51
FBgn0030310	PGRP-SA	4.8	2e-27	3.35745	8e-31
FBgn0040571	CG17193	4.8	0.0031	2.40426	0.079
FBgn0041225	Gr94a	4.8	1.3e-33	5.69044	6.1e-49
FBgn0052713	CG32713	4.8	3.1e-07	1.60641	0.063
FBgn0001224	Hsp23	4.7	7.2e-64	4.64714	1.3e-18
FBgn0010040	GstD4	4.7	2.4e-47	3.71899	1.2e-30
FBgn0012003	tRNA:V3b:92Ba	4.7	0.045	5.37504	0.098
FBgn0033458	CG18446	4.7	6.2e-19	4.66282	6.3e-19
FBgn0036352	CG14110	4.7	0.06	5.53532	0.077
FBgn0051313	CG31313	4.7	8.6e-47	3.39374	3e-26
FBgn0051514	CR31514	4.7	9.3e-16	4.91394	7.5e-20
FBgn0052195	CG32195	4.7	2.2e-82	3.39588	1.9e-19
FBgn0052279	Drsl2	4.7	1.3e-08	7.41031	8.9e-41
FBgn0262689	CR43159	4.7	0.014	3.60456	0.019
FBgn0264352	CR43808	4.7	9.5e-06	4.82693	0.0068
FBgn0266088	CR44830	4.7	8.3e-05	4.14739	0.013
FBgn0029970	Nek2	4.6	0.064	3.94329	0.035
FBgn0030706	CG8909	4.6	1.2e-07	4.2255	7.6e-06
FBgn0030824	CG5070	4.6	0.0023	4.53815	0.0053
FBgn0034160	CG5550	4.6	5.1e-75	6.32145	1.8e-202
FBgn0035010	CG13579	4.6	0.018	2.86258	0.05
FBgn0261566	CG42680	4.6	6.9e-05	6.47904	0.0058
FBgn0010403	Obp83b	4.5	3.8e-05	6.32313	0.01
FBgn0025558	CG4101	4.5	0.021	4.52291	0.082
FBgn0027836	Dgp-1	4.5	1.4e-58	4.3464	3.8e-59
FBgn0032598	ChLD3	4.5	5e-04	2.70156	0.0068
FBgn0034870	CG13559	4.5	0.00076	3.04663	0.017
FBgn0038901	Burs	4.5	2.5e-58	4.93536	3.4e-127
FBgn0039694	fig	4.5	1.5e-34	2.33403	0.0012
FBgn0051296	CG31296	4.5	9.6e-17	2.89378	9e-10
FBgn0260768	CG42566	4.5	2e-11	5.78677	2.1e-13
FBgn0265059	CR44170	4.5	2.7e-05	2.56455	0.011
FBgn0267148	CR45588	4.5	0.064	3.74548	0.089
FBgn0267347	squ	4.5	3.6e-30	2.39172	1.6e-05
FBgn0000395	cv-2	4.4	4.4e-72	4.3687	1.4e-103
FBgn0029907	Atx-1	4.4	5.9e-06	1.94708	0.0026
FBgn0036363	CG10140	4.4	1.6e-18	1.84785	1.1e-05
FBgn0039294	Cad96Cb	4.4	2.5e-05	4.34362	6.3e-05
FBgn0086758	chinmo	4.4	8.8e-52	2.64001	1.9e-10
FBgn0263336	CR43417	4.4	9.8e-20	3.76014	1.7e-14
FBgn0266993	CR45444	4.4	0.0049	4.34611	0.014
FBgn0032023	CG14274	4.3	1.6e-08	3.33975	0.00025
FBgn0034909	CG4797	4.3	6.5e-64	4.53674	3.6e-65
FBgn0035439	CG14961	4.3	8.2e-21	3.83071	2.5e-21
FBgn0037122	CG14570	4.3	4.7e-05	3.41002	0.0043
FBgn0051704	CG31704	4.3	8.3e-50	2.75326	2.1e-30
FBgn0052982	CG32982	4.3	9.3e-71	4.19484	3.3e-119
FBgn0083038	snoRNA:Psi18S-525a	4.3	2.9e-06	5.61329	3.2e-05
FBgn0259710	CG42364	4.3	5.4e-07	2.95707	0.00018
FBgn0264945	CR44114	4.3	7.7e-07	3.12609	4.3e-07
FBgn0005619	Hdc	4.2	2.5e-10	4.09521	1.1e-05
FBgn0032587	CG5953	4.2	1.1e-64	2.32992	5.4e-29
FBgn0033732	CG13157	4.2	0.032	5.79166	0.00021
FBgn0040582	CG5791	4.2	0.0013	1.50133	0.07
FBgn0051633	CG31633	4.2	1.5e-73	3.96377	2e-48
FBgn0086038	snoRNA:Me28S-C1237	4.2	0.046	4.32675	0.072
FBgn0266354	CG45002	4.2	0.015	4.22155	1.1e-10
FBgn0004577	Pxd	4.1	0.0045	3.08473	0.026
FBgn0034140	CG8317	4.1	4.4e-31	3.21669	2.1e-16
FBgn0038842	hdly	4.1	2.2e-75	2.74177	8.7e-84
FBgn0039044	p53	4.1	4.8e-71	4.22934	2.3e-193
FBgn0039290	CG13654	4.1	5.9e-41	3.14581	1.8e-29
FBgn0039808	CG12071	4.1	2.3e-10	2.54535	6.5e-06
FBgn0085487	CG34458	4.1	9.2e-08	2.75937	0.027
FBgn0266162	CR44868	4.1	3.3e-06	4.66887	3e-09
FBgn0266633	CR45140	4.1	3.2e-56	3.85865	1.9e-84
FBgn0267101	CR45541	4.1	0.01	4.69457	0.048
FBgn0001297	kay	4	3.3e-61	4.16974	0
FBgn0028645	beat-Ib	4	0.0059	4.55384	0.00036
FBgn0031169	CG1494	4	7.4e-14	2.13139	0.00024
FBgn0031675	CG9121	4	2.5e-12	3.05362	1.6e-07
FBgn0034175	ste24b	4	5.8e-15	2.12694	0.0012
FBgn0034286	dpr13	4	0.0029	3.68143	0.00082
FBgn0034756	Cyp6d2	4	2.7e-49	2.57477	3.4e-32
FBgn0036101	NijA	4	4.3e-40	1.98684	5.1e-23
FBgn0037685	Or85f	4	0.00015	3.21082	0.0024
FBgn0085227	CG34198	4	1.5e-67	2.75559	1.1e-59
FBgn0262721	CG43165	4	0.0054	1.89261	0.041
FBgn0264820	CR44028	4	0.017	1.8167	0.032
FBgn0267195	CR45635	4	1.2e-20	3.94898	8.9e-09
FBgn0267196	CR45636	4	1e-08	3.56765	0.0014
FBgn0267730	CR46061	4	4.5e-05	3.15809	0.00057
FBgn0030598	CG9503	3.9	0.053	2.53338	0.072
FBgn0030964	Pvf1	3.9	1.7e-54	2.60625	1.4e-36
FBgn0030994	HP1D3csd	3.9	3.1e-26	3.02578	1.4e-13
FBgn0032377	CG14937	3.9	1.9e-07	2.86882	3.6e-07
FBgn0033945	CG12868	3.9	4.6e-60	3.53919	9.7e-41
FBgn0041243	Gr43a	3.9	2.8e-05	4.04159	1.1e-05
FBgn0042185	CG18769	3.9	2e-45	3.11342	1.1e-37
FBgn0053158	CG33158	3.9	1.8e-38	3.7787	1.6e-46
FBgn0260000	CG17570	3.9	1.4e-37	3.63805	2.9e-38
FBgn0260721	CR42548	3.9	2.7e-12	4.04636	3.5e-08
FBgn0262003	CG42821	3.9	1.6e-05	1.54742	0.097
FBgn0263241	Mocs1	3.9	3.8e-61	2.41934	9.4e-25
FBgn0263988	Dic61B	3.9	5.8e-12	1.62342	0.0027
FBgn0266161	CR44867	3.9	0.079	6.71715	0.0027
FBgn0266627	CR45134	3.9	0.045	2.72105	0.092
FBgn0267228	CR45668	3.9	1e-12	2.10623	0.0013
FBgn0003961	Uro	3.8	3.4e-07	2.6997	1.4e-10
FBgn0022355	Tsf1	3.8	0.0011	2.22797	1.4e-34
FBgn0027575	GABA-B-R2	3.8	1.5e-32	3.89351	7.7e-33
FBgn0031662	CG3792	3.8	1.4e-41	3.98369	1.8e-171
FBgn0033792	CG13325	3.8	1.4e-48	1.86654	1.1e-10
FBgn0035267	CG13921	3.8	9.2e-07	1.67199	0.0013
FBgn0035806	PGRP-SD	3.8	2e-28	3.48674	6.4e-16
FBgn0038660	CG14291	3.8	1.3e-10	2.80961	5.6e-05
FBgn0039387	MCO3	3.8	0.094	3.59929	0.065
FBgn0050001	CG30001	3.8	1.3e-10	3.24231	4.2e-08
FBgn0083940	RhoU	3.8	1.2e-24	2.16142	1.3e-08
FBgn0262524	ver	3.8	7.2e-41	3.17934	1.2e-40
FBgn0265428	CR44340	3.8	0.079	3.51246	0.047
FBgn0266853	CR45314	3.8	2.9e-45	4.35025	1.2e-67
FBgn0266929	CR45380	3.8	1.2e-05	3.23089	0.00053
FBgn0000492	Dr	3.7	0.00035	3.60873	2.9e-07
FBgn0001225	Hsp26	3.7	2.7e-49	2.52222	2.7e-06
FBgn0014018	Rel	3.7	6.1e-56	3.16978	1.8e-53
FBgn0028341	l(1)G0232	3.7	2e-60	2.67738	9.2e-37
FBgn0031560	CG16713	3.7	6.6e-32	2.11419	2.7e-15
FBgn0032343	CG6201	3.7	3.8e-27	3.29718	3.7e-21
FBgn0033438	Mmp2	3.7	2e-38	4.36364	2.8e-49
FBgn0034248	CG14483	3.7	2e-13	1.82051	6.1e-06
FBgn0035280	Cpr62Bb	3.7	0.069	2.54816	0.0014
FBgn0036481	CG16959	3.7	0.037	1.99647	0.022
FBgn0038592	CG18599	3.7	0.012	2.33942	0.0093
FBgn0039091	CG10182	3.7	5.3e-41	5.14987	3.1e-38
FBgn0039644	CG11897	3.7	1.6e-60	2.22294	7e-40
FBgn0039916	CG9935	3.7	0.0021	1.87575	0.0074
FBgn0044810	TotX	3.7	0.00041	2.24968	0.066
FBgn0051354	Hsp70Bbb	3.7	1.6e-09	1.98783	0.05
FBgn0083025	snoRNA:Psi18S-640b	3.7	0.081	5.68161	0.057
FBgn0260932	cuff	3.7	1.7e-17	4.50843	1.3e-31
FBgn0263986	cd	3.7	0.0078	3.81816	0.0023
FBgn0266044	CR44809	3.7	1.7e-15	3.48037	2.3e-09
FBgn0266956	CR45407	3.7	4.2e-05	2.93535	0.0018
FBgn0004635	rho	3.6	2.7e-19	2.01319	3.7e-05
FBgn0010039	GstD3	3.6	5.5e-30	2.51029	2.9e-10
FBgn0010407	Ror	3.6	1.9e-05	3.1875	1.3e-06
FBgn0031432	Cyp309a1	3.6	3.4e-59	1.80949	1.3e-14
FBgn0034493	CG8908	3.6	3.4e-24	2.44561	1.2e-11
FBgn0035513	Cpr64Ad	3.6	1.1e-05	3.2644	0.0048
FBgn0036806	Cyp12c1	3.6	1.1e-45	3.1573	2.5e-34
FBgn0037751	topi	3.6	4e-23	2.67111	1.2e-27
FBgn0039200	CG13616	3.6	0.076	3.41672	0.0092
FBgn0050345	CG30345	3.6	1.7e-56	3.03394	1.7e-101
FBgn0051436	CG31436	3.6	1.1e-43	2.83205	4e-25
FBgn0266404	CR45044	3.6	0.0025	3.15813	0.022
FBgn0267156	CR45596	3.6	8.1e-24	4.70381	1.1e-32
FBgn0015316	Try29F	3.5	1.8e-37	1.54103	2.5e-09
FBgn0027660	blot	3.5	1.1e-36	1.91201	4.6e-17
FBgn0030859	CG12990	3.5	0.00012	2.82043	0.0015
FBgn0030929	CG15043	3.5	4.5e-39	3.8108	0
FBgn0033154	CG1850	3.5	0.079	4.81464	0.051
FBgn0035042	CG3640	3.5	2.6e-19	1.99768	4e-05
FBgn0036875	CG9449	3.5	5.7e-29	2.51274	1e-15
FBgn0037345	rev7	3.5	4.6e-39	3.65397	5.4e-41
FBgn0037753	CG12947	3.5	2.5e-07	4.74003	2.1e-07
FBgn0050357	CG30357	3.5	8.3e-20	1.86489	7.9e-06
FBgn0051439	Muc96D	3.5	0.032	1.67742	0.076
FBgn0000578	ena	3.4	3.3e-25	2.28405	5.1e-47
FBgn0001230	Hsp68	3.4	1.2e-26	2.99617	3.6e-07
FBgn0022700	Cht4	3.4	2.3e-41	3.41782	2.9e-89
FBgn0031634	Ir25a	3.4	5.8e-18	3.07555	2.1e-12
FBgn0033250	CG14762	3.4	6.4e-14	1.98409	4.1e-08
FBgn0037391	CG2017	3.4	1.5e-47	2.37456	7.4e-30
FBgn0040729	CG15126	3.4	2.4e-34	1.98109	1.4e-18
FBgn0040736	IM3	3.4	2e-17	1.54878	0.0063
FBgn0040900	CG17777	3.4	0.037	2.32898	0.041
FBgn0051464	CG31464	3.4	9.6e-07	4.14964	8.3e-07
FBgn0085438	CG34409	3.4	0.0088	2.70322	0.02
FBgn0260933	rempA	3.4	2.6e-17	2.40419	1.7e-09
FBgn0263659	CR43650	3.4	2.7e-17	3.21879	3.8e-24
FBgn0267715	CR46048	3.4	0.0016	3.6938	0.014
FBgn0011705	rost	3.3	5.5e-52	2.27283	2.6e-34
FBgn0019929	Ser7	3.3	4.7e-09	2.00283	0.0014
FBgn0025583	IM2	3.3	2.3e-06	1.62993	0.056
FBgn0026263	bip1	3.3	2e-15	3.60876	3.5e-19
FBgn0030839	CG5613	3.3	5.3e-34	2.52647	4.7e-35
FBgn0031643	CG3008	3.3	1.5e-44	3.014	9.5e-34
FBgn0032135	GlcAT-S	3.3	7.4e-39	2.74855	9.8e-55
FBgn0033301	CG12780	3.3	1.1e-37	1.71295	8e-51
FBgn0035880	CG17352	3.3	1.2e-26	2.89792	2.9e-22
FBgn0035977	PGRP-LF	3.3	6.3e-14	2.72449	2.9e-06
FBgn0036910	Cyp305a1	3.3	6e-28	3.40498	5.2e-23
FBgn0039101	CG16710	3.3	2.1e-05	2.79882	0.00091
FBgn0039596	CG10000	3.3	2.8e-34	2.94643	6.4e-20
FBgn0051694	CG31694	3.3	1e-48	3.7203	9.9e-47
FBgn0266859	CR45320	3.3	9.8e-12	2.44432	2.4e-05
FBgn0004865	Eip78C	3.2	7.5e-15	3.0874	3.3e-13
FBgn0005664	Cry	3.2	8.3e-45	5.41801	1.5e-214
FBgn0015376	cutlet	3.2	5.4e-20	4.46569	6.4e-21
FBgn0027589	CG1688	3.2	0.021	3.36171	0.00011
FBgn0030189	CG2909	3.2	5.1e-36	2.53934	9.9e-19
FBgn0036290	CG10638	3.2	1.5e-34	2.96145	2.5e-32
FBgn0038020	GstD9	3.2	9.3e-35	1.97389	1.2e-26
FBgn0039316	CG11893	3.2	3.2e-19	4.21638	3e-26
FBgn0040212	Dhap-at	3.2	5.6e-46	2.66049	8.3e-71
FBgn0042105	CG18748	3.2	2.8e-39	2.03723	9.8e-60
FBgn0050281	CG30281	3.2	4.6e-07	1.93177	0.0054
FBgn0053696	CNMaR	3.2	9.2e-05	3.82842	5.9e-07
FBgn0261873	sdt	3.2	4.8e-49	2.15237	2.5e-44
FBgn0264776	CG44014	3.2	6.3e-30	3.62482	7.2e-128
FBgn0000045	Act79B	3.1	3.7e-11	3.59117	8.7e-12
FBgn0027561	CG18659	3.1	3e-46	2.34979	1.7e-55
FBgn0028434	Ercc1	3.1	1.1e-19	3.244	6.5e-12
FBgn0035948	CG5644	3.1	9.6e-09	3.84616	3.8e-06
FBgn0038172	Adgf-D	3.1	1.3e-06	1.71796	0.001
FBgn0039328	CHKov2	3.1	1.6e-31	1.6189	3.5e-06
FBgn0042106	CG18754	3.1	0.0013	2.55102	0.011
FBgn0266227	CR44922	3.1	2.5e-15	1.68844	0.0069
FBgn0266739	CR45212	3.1	0.037	4.63908	0.048
FBgn0029937	CG8300	3	3.4e-28	1.75348	1.2e-14
FBgn0031650	CG14044	3	0.054	1.7227	0.081
FBgn0035089	Phk-3	3	2.2e-25	2.26268	1e-13
FBgn0035903	CG6765	3	3.7e-08	3.06573	0.00021
FBgn0035975	PGRP-LA	3	2.6e-36	1.85858	1.5e-45
FBgn0040348	CG3703	3	3.5e-16	2.58957	4.6e-15
FBgn0050109	CG30109	3	1.5e-34	2.78192	4.1e-57
FBgn0052631	CG32631	3	0.037	3.08717	0.05
FBgn0266963	CR45414	3	0.00086	2.79004	0.043
FBgn0267073	CR45517	3	5.3e-30	1.74078	6e-11
FBgn0000568	Eip75B	2.9	1e-35	2.87753	3.4e-86
FBgn0001291	Jra	2.9	1.9e-34	2.89117	1.4e-119
FBgn0013278	Hsp70Bb	2.9	6.4e-11	2.10556	3.7e-05
FBgn0026718	fu12	2.9	4.8e-26	2.75811	2.4e-33
FBgn0028703	Nhe3	2.9	1.8e-38	1.84132	2.1e-37
FBgn0031561	CG16712	2.9	1.1e-18	1.70951	1.6e-25
FBgn0031649	hoe2	2.9	5.9e-19	2.34061	8e-07
FBgn0032482	Pect	2.9	2.2e-33	2.02056	7e-36
FBgn0033389	Rad51C	2.9	0.00043	2.56401	0.03
FBgn0035346	CG1146	2.9	3.1e-37	1.90538	1.1e-50
FBgn0036419	CG13482	2.9	1.2e-38	2.06733	3.5e-13
FBgn0036844	Mkp3	2.9	1.6e-33	3.21145	7.4e-83
FBgn0038455	CG14907	2.9	4.3e-40	2.85618	2e-28
FBgn0039492	CG6051	2.9	3.7e-38	1.99009	8.3e-31
FBgn0041096	rols	2.9	4.5e-32	1.93064	5.4e-26
FBgn0261277	rtv	2.9	6.2e-08	2.13163	1.3e-08
FBgn0261545	CG42663	2.9	1.6e-30	2.06734	2.3e-34
FBgn0264481	CR43889	2.9	0.024	3.11802	0.018
FBgn0264878	CR44069	2.9	0.0012	2.86853	0.00086
FBgn0266812	CR45274	2.9	2.1e-07	1.73752	0.00028
FBgn0013279	Hsp70Bc	2.8	3.9e-07	2.1593	0.0052
FBgn0013765	cnn	2.8	1.1e-14	1.77497	3e-09
FBgn0020236	ATPCL	2.8	1.3e-29	1.55446	9.6e-31
FBgn0027074	CG17324	2.8	2e-08	3.97571	1.1e-14
FBgn0031042	CG14221	2.8	0.00016	2.70711	8e-06
FBgn0031058	CG14227	2.8	0.0012	1.55553	0.062
FBgn0031580	CG15423	2.8	1.2e-24	2.25391	5.5e-44
FBgn0033205	CG2064	2.8	6.5e-28	2.82387	1.7e-62
FBgn0033789	CG13324	2.8	1.3e-30	2.89207	1e-26
FBgn0037231	Vps24	2.8	7.6e-26	1.94666	1.1e-33
FBgn0038440	Gr89a	2.8	1.1e-09	2.43725	1.5e-06
FBgn0041180	Tep4	2.8	4.1e-29	2.71756	1e-41
FBgn0053469	CG33469	2.8	4.4e-17	2.64842	2.2e-13
FBgn0085424	nub	2.8	4.6e-32	3.18851	6.4e-146
FBgn0086779	step	2.8	1.6e-34	1.63929	1.2e-34
FBgn0243516	Vrp1	2.8	5e-26	1.83396	3.5e-50
FBgn0260442	rhea	2.8	5.6e-31	2.13726	1.6e-42
FBgn0262007	CG42825	2.8	1.3e-20	2.51505	7.7e-29
FBgn0264564	CR43936	2.8	0.00052	1.83013	0.072
FBgn0265137	Spn42Da	2.8	2.6e-30	3.16887	3.5e-77
FBgn0266697	CR45187	2.8	0.015	2.18581	0.039
FBgn0002716	mei-W68	2.7	0.00019	1.81083	0.0077
FBgn0010278	Ssrp	2.7	8e-18	2.40117	3e-26
FBgn0013984	InR	2.7	1.9e-20	1.72903	4e-14
FBgn0031267	Ipk2	2.7	2.6e-21	1.94701	1e-37
FBgn0033308	CG8736	2.7	0.026	2.84475	0.048
FBgn0034073	CG8414	2.7	3.2e-22	2.80358	3.2e-26
FBgn0034451	TBCB	2.7	3.3e-23	1.81452	3.4e-19
FBgn0034915	eIF6	2.7	7.2e-31	3.03034	3.4e-42
FBgn0035159	CG13896	2.7	2.1e-16	2.49086	7.9e-11
FBgn0035160	hng3	2.7	3.9e-05	1.65456	9.5e-05
FBgn0035996	CG3448	2.7	2.3e-15	2.69429	1.9e-09
FBgn0039319	CG13659	2.7	2.1e-32	2.11235	8e-23
FBgn0039431	plum	2.7	2.7e-14	2.7062	2.2e-25
FBgn0039459	IntS12	2.7	1e-17	2.65109	2.4e-25
FBgn0050160	CG30160	2.7	8.6e-23	2.03146	1.1e-08
FBgn0051370	CG31370	2.7	1.7e-28	2.46117	1.2e-39
FBgn0052594	be	2.7	1.7e-20	2.07707	5.6e-23
FBgn0085452	CG34423	2.7	0.00011	1.65668	0.043
FBgn0020388	Gcn5	2.6	7.2e-28	2.52199	5.4e-41
FBgn0024321	NK7.1	2.6	1.1e-25	1.94693	1.3e-34
FBgn0030855	CG5800	2.6	2.2e-19	2.33993	7.6e-21
FBgn0032006	Pvr	2.6	4.2e-28	1.81463	7.5e-44
FBgn0032639	CG18563	2.6	0.027	3.28846	0.012
FBgn0035086	CG12851	2.6	6e-04	2.02043	0.0068
FBgn0035358	CG14949	2.6	1.3e-18	1.53616	8.7e-10
FBgn0035715	CG10103	2.6	2.4e-30	2.00929	1.4e-34
FBgn0041582	tamo	2.6	5.1e-24	1.89452	1.8e-36
FBgn0042086	Tsp42Eb	2.6	1e-25	2.36002	1.2e-35
FBgn0042102	CG18745	2.6	2.3e-26	2.0405	4.4e-68
FBgn0086370	sra	2.6	1e-24	1.73464	1.5e-33
FBgn0260632	dl	2.6	1.3e-29	1.9091	1.8e-38
FBgn0261113	Xrp1	2.6	4.3e-22	1.98336	3.7e-29
FBgn0264501	CR43900	2.6	0.0033	3.60269	4.4e-06
FBgn0004652	fru	2.5	1e-22	2.53423	1.1e-22
FBgn0011274	Dif	2.5	1.1e-21	1.98689	3.6e-19
FBgn0011582	Dop1R1	2.5	0.00036	3.01324	0.0073
FBgn0027654	jdp	2.5	0.00013	1.5536	0.00015
FBgn0031034	CG14205	2.5	1.5e-21	2.78482	9.1e-24
FBgn0031558	CG16704	2.5	0.012	2.35976	0.013
FBgn0033303	Cyp6a15Psi	2.5	3.8e-06	1.93854	2e-04
FBgn0034294	Muc55B	2.5	9.3e-15	2.75682	5.8e-28
FBgn0037472	CG10098	2.5	1.1e-18	1.99516	3.4e-22
FBgn0038953	CG18596	2.5	3.7e-18	2.76921	4.7e-15
FBgn0040475	SH3PX1	2.5	4e-29	2.34342	1.3e-64
FBgn0042101	CG18744	2.5	5e-20	2.36654	2.5e-23
FBgn0050414	CG30414	2.5	5.7e-06	2.60139	3e-06
FBgn0051697	CG31697	2.5	7.3e-10	1.65472	0.033
FBgn0052845	CG32845	2.5	1.2e-09	1.72807	3.2e-05
FBgn0264385	CR43837	2.5	6.1e-06	2.80448	8.9e-05
FBgn0267339	p38c	2.5	2.2e-22	2.47661	1.1e-45
FBgn0001112	Gld	2.4	0.0012	2.42391	3.1e-05
FBgn0002524	lace	2.4	6.4e-20	2.565	3e-67
FBgn0015570	alpha-Est2	2.4	1.6e-09	2.54803	2e-08
FBgn0016076	vri	2.4	8.4e-25	2.705	2.3e-43
FBgn0024360	CG11418	2.4	3.5e-22	2.05044	4.4e-37
FBgn0026593	CG5707	2.4	7e-23	2.49614	1.2e-83
FBgn0027082	Aats-pro	2.4	3.7e-17	2.1892	6.2e-11
FBgn0031414	eys	2.4	0.023	1.5931	0.065
FBgn0031799	Pez	2.4	2.9e-17	1.86702	3.6e-21
FBgn0033697	Cyp6t3	2.4	0.00013	2.49564	0.00022
FBgn0033787	CG13321	2.4	9.5e-21	2.42344	1.3e-58
FBgn0035152	CG3386	2.4	3.1e-11	1.57001	4.1e-10
FBgn0037720	CG8312	2.4	2.3e-24	1.8364	2.5e-44
FBgn0038647	CG14302	2.4	0.034	2.71878	0.096
FBgn0040207	kat80	2.4	3.6e-23	1.55128	7e-17
FBgn0042179	CG18869	2.4	2.2e-20	1.99158	4.9e-48
FBgn0043903	dome	2.4	4.9e-20	1.78847	2.6e-27
FBgn0050108	CG30108	2.4	5.2e-17	2.58339	4.5e-34
FBgn0050151	CG30151	2.4	2.1e-08	1.82263	0.00046
FBgn0086346	ALiX	2.4	3.9e-28	1.78483	1.5e-62
FBgn0261989	CG42807	2.4	3.2e-16	1.72622	2.6e-23
FBgn0263314	CG43400	2.4	7.4e-15	3.44961	6.8e-08
FBgn0263445	CR43468	2.4	9.6e-05	2.08338	0.0015
FBgn0264748	CG44006	2.4	1.9e-10	2.31875	5.9e-10
FBgn0265186	CG44251	2.4	3.1e-25	2.58114	5.4e-119
FBgn0267567	CR45907	2.4	0.01	2.77533	0.016
FBgn0267600	CR45938	2.4	0.083	5.33379	0.0068
FBgn0005638	slbo	2.3	6.6e-09	3.68507	9.5e-11
FBgn0010909	msn	2.3	8e-24	1.89281	2e-30
FBgn0014859	Hr38	2.3	0.019	2.35356	0.042
FBgn0015372	RabX1	2.3	3.1e-22	2.01626	2.4e-20
FBgn0023506	Es2	2.3	3.4e-19	1.84832	1.5e-16
FBgn0028426	JhI-1	2.3	6.3e-17	2.16714	1.2e-09
FBgn0028476	CG15817	2.3	9.2e-19	2.4353	2.3e-59
FBgn0031498	CG17260	2.3	1.2e-15	1.87131	3.6e-10
FBgn0033051	Strica	2.3	9.9e-21	2.29632	2.5e-35
FBgn0033177	CG11141	2.3	3.6e-23	1.6696	1.6e-18
FBgn0033204	CG2065	2.3	2.2e-17	2.7828	1.5e-43
FBgn0034578	CG15653	2.3	1.1e-13	2.22544	8.1e-16
FBgn0035445	CG12014	2.3	0.0046	2.02477	0.0072
FBgn0036732	Oatp74D	2.3	8.9e-13	1.59886	7.7e-07
FBgn0036952	CG6933	2.3	3.8e-11	2.61684	0.00095
FBgn0037554	DNApol-iota	2.3	2e-17	2.05724	3e-24
FBgn0038083	CG5999	2.3	8.7e-12	2.21424	2.2e-44
FBgn0039339	CG5116	2.3	6.1e-05	2.49407	9.5e-06
FBgn0039470	CG6296	2.3	2.3e-24	3.38892	2.9e-08
FBgn0046689	Takl1	2.3	3.2e-22	1.98899	1.6e-10
FBgn0050115	GEFmeso	2.3	1.4e-19	1.92711	3.1e-24
FBgn0050157	CG30157	2.3	6.2e-10	3.61008	1.2e-29
FBgn0052676	CG32676	2.3	6.6e-19	1.56798	6.7e-41
FBgn0262656	dm	2.3	1e-14	2.56875	6.1e-49
FBgn0266768	CR45233	2.3	0.04	2.35584	0.059
FBgn0267611	CR45949	2.3	4.1e-09	3.14565	1.3e-10
FBgn0005624	Psc	2.2	7.5e-10	2.87205	8.8e-28
FBgn0027363	Stam	2.2	6.9e-21	1.71336	3.1e-24
FBgn0031717	Oscillin	2.2	3.3e-14	1.74422	1.2e-17
FBgn0034312	CG10916	2.2	4.6e-20	1.94246	2.8e-14
FBgn0035153	ebd1	2.2	6e-16	2.15903	2e-24
FBgn0035589	CHMP2B	2.2	8.6e-18	1.86933	5e-25
FBgn0036150	Ir68a	2.2	0.054	2.34039	0.057
FBgn0037555	Ada2b	2.2	5.9e-20	1.79902	8.9e-13
FBgn0038418	pad	2.2	7.1e-08	2.34155	1.6e-14
FBgn0039464	CG6330	2.2	3.6e-12	2.14846	6.7e-16
FBgn0051038	CG31038	2.2	4.2e-20	1.62194	3.3e-19
FBgn0051133	Slimp	2.2	2.6e-13	1.9221	1.7e-08
FBgn0052103	CG32103	2.2	1.9e-17	2.11089	9.8e-15
FBgn0052296	Mrtf	2.2	7.5e-18	1.57924	1.9e-36
FBgn0052369	CG32369	2.2	2.1e-16	2.4362	1.6e-54
FBgn0067102	GlcT-1	2.2	1.5e-19	2.09515	1.7e-43
FBgn0261445	sgl	2.2	1.3e-23	1.70183	4.4e-55
FBgn0261983	l(2)gd1	2.2	3.7e-21	1.79491	2.7e-20
FBgn0264562	Hr4	2.2	2.6e-05	3.27325	7.6e-09
FBgn0001987	Gli	2.1	1.2e-20	2.20144	2e-67
FBgn0003984	vn	2.1	6.1e-09	3.27849	1.1e-22
FBgn0010222	Nmdmc	2.1	2e-13	2.13565	1.9e-13
FBgn0030773	CG9676	2.1	6.4e-09	1.97538	1.1e-12
FBgn0031894	CG4496	2.1	0.049	2.06126	0.0066
FBgn0035084	CG15861	2.1	9.6e-07	2.22035	1.5e-08
FBgn0036187	RIOK1	2.1	4.3e-12	2.3809	1.7e-13
FBgn0036948	CG7298	2.1	0.025	5.76576	1.8e-66
FBgn0037167	CG11425	2.1	0.0067	2.01903	0.0026
FBgn0037350	CG2911	2.1	1.9e-12	1.50831	3.8e-09
FBgn0038772	mdlc	2.1	9.3e-12	1.82136	3.5e-13
FBgn0039056	CenB1A	2.1	5.6e-17	1.87166	1.6e-22
FBgn0039386	CG5948	2.1	0.04	1.86877	0.03
FBgn0039402	Vps2	2.1	1e-18	1.66857	6.4e-29
FBgn0039538	CG12883	2.1	1.4e-14	2.51337	1.3e-52
FBgn0039886	CG2003	2.1	6.3e-20	2.57585	2e-55
FBgn0054057	CG34057	2.1	0.036	2.04881	0.0037
FBgn0085408	Shroom	2.1	1.5e-17	1.88443	1.2e-17
FBgn0085443	spri	2.1	8.1e-17	1.66578	8.1e-23
FBgn0259237	CG42335	2.1	1.2e-11	3.1425	5.4e-58
FBgn0263232	Nxf3	2.1	0.024	2.0746	0.0052
FBgn0264746	CG44004	2.1	1.2e-07	2.3575	1.8e-08
FBgn0264895	RapGAP1	2.1	1.7e-16	2.10557	4.9e-34
FBgn0265311	CR44284	2.1	0.011	1.96949	0.00087
FBgn0266042	CR44807	2.1	7.4e-05	3.52665	7e-08
FBgn0267758	CR46089	2.1	3.2e-08	2.3979	4.8e-10
FBgn0010549	l(2)03659	2	1.1e-08	1.66627	0.00055
FBgn0015577	alpha-Est9	2	2e-13	2.04253	2.5e-42
FBgn0029879	APC7	2	0.0043	1.81784	0.0083
FBgn0033993	CG8089	2	9.6e-05	1.59727	0.0034
FBgn0034217	Lhr	2	0.0025	2.15265	9.9e-05
FBgn0034540	Lrt	2	0.03	2.2966	0.025
FBgn0036237	viaf	2	1.9e-14	2.47906	2.1e-78
FBgn0036423	CG3919	2	0.00089	1.77541	0.0032
FBgn0037230	CG9780	2	0.0011	1.64377	0.0017
FBgn0037293	CG12007	2	2.9e-20	1.76957	2.8e-26
FBgn0037515	Sp7	2	0.00026	2.42555	2.3e-09
FBgn0038143	CG9813	2	2.9e-11	2.55503	2.6e-12
FBgn0038930	CG5778	2	0.045	1.5653	0.037
FBgn0039031	CG17244	2	0.0012	1.89781	0.011
FBgn0039665	CG2310	2	2.1e-12	2.28919	1.1e-29
FBgn0051324	CG31324	2	1.3e-12	2.79812	4.8e-06
FBgn0086708	stv	2	1.1e-14	1.81699	6.6e-12
FBgn0243512	puc	2	1.9e-17	1.92069	7.7e-30
FBgn0263005	CG43313	2	1e-11	2.60337	5.7e-32
FBgn0264511	CR43910	2	0.09	3.12763	0.0033
FBgn0266450	Kr-h1	2	4e-14	2.05153	4.6e-05
FBgn0001104	Galphai	1.9	1.5e-18	1.90392	7.5e-35
FBgn0003328	scb	1.9	3.1e-15	1.64839	1e-20
FBgn0011774	Irbp	1.9	3.4e-12	1.74309	7.3e-13
FBgn0015240	Hr96	1.9	2.5e-17	1.631	1.2e-18
FBgn0020278	loco	1.9	4.3e-15	2.3872	1.4e-32
FBgn0022029	l(2)k01209	1.9	1.7e-15	1.7247	4.9e-24
FBgn0028515	EndoGI	1.9	7.8e-17	1.6616	8.8e-38
FBgn0030048	CG12112	1.9	8.4e-13	1.96251	7.5e-18
FBgn0030347	CG15739	1.9	1.2e-11	1.50098	2.4e-27
FBgn0031988	CG8668	1.9	2.3e-15	2.00732	3e-24
FBgn0032451	spict	1.9	4.4e-13	1.6573	2e-36
FBgn0032535	Ance-2	1.9	0.0039	2.96565	0.0041
FBgn0034279	CG18635	1.9	3.3e-16	1.51851	2.2e-11
FBgn0034296	CG10912	1.9	4.4e-09	2.21277	7.3e-22
FBgn0035405	pfk	1.9	3.1e-12	2.02168	1e-18
FBgn0037092	M6	1.9	1.2e-16	2.53157	4.2e-94
FBgn0038595	CG7142	1.9	8.5e-11	1.79355	7.4e-15
FBgn0038897	CG5849	1.9	3.6e-14	2.27387	9.7e-31
FBgn0039141	spas	1.9	3.9e-13	1.62313	1.9e-17
FBgn0039488	CG6066	1.9	1.1e-10	1.75105	1.9e-06
FBgn0040765	luna	1.9	1.9e-11	1.81171	1.1e-14
FBgn0050154	CG30154	1.9	3.1e-12	1.79958	3.1e-16
FBgn0050424	CG30424	1.9	1.8e-15	1.52377	1.7e-30
FBgn0052579	CG32579	1.9	3.2e-12	1.87144	1.6e-14
FBgn0261625	CG42708	1.9	8.7e-15	1.66465	5.5e-23
FBgn0264490	Eip93F	1.9	7.8e-14	1.54393	4.3e-14
FBgn0264703	CR43972	1.9	0.069	2.30125	0.022
FBgn0001234	Hsromega	1.8	1.5e-13	2.21094	2e-46
FBgn0027509	CG7261	1.8	8.4e-12	1.91406	7.7e-22
FBgn0031450	Hrs	1.8	2.3e-15	1.69303	6.5e-30
FBgn0033304	Cyp6a13	1.8	2.2e-13	1.63827	3.8e-26
FBgn0033927	CR10102	1.8	7.3e-11	3.03989	6.7e-25
FBgn0034008	CG8152	1.8	3.2e-09	1.64656	1.1e-09
FBgn0034276	Sardh	1.8	0.0032	1.9852	0.0035
FBgn0034634	CG10494	1.8	3e-06	1.57853	6.1e-06
FBgn0035708	CG8398	1.8	8.6e-11	3.04238	1.1e-59
FBgn0036772	CG5290	1.8	7.9e-10	1.52852	1.7e-09
FBgn0036805	Chmp1	1.8	1.7e-12	1.66525	2.6e-26
FBgn0037550	CG9667	1.8	2.2e-09	1.52778	1.6e-08
FBgn0037750	Whamy	1.8	2.8e-13	1.63864	4.6e-15
FBgn0037844	CG4570	1.8	0.053	1.82061	0.038
FBgn0038638	CG7702	1.8	2.5e-10	1.51627	1.7e-17
FBgn0039671	CG11470	1.8	0.0099	4.38608	2e-08
FBgn0050163	Cpr60D	1.8	0.091	3.28927	0.0012
FBgn0053346	CG33346	1.8	3.2e-16	1.94972	1.7e-08
FBgn0053493	CG33493	1.8	0.0014	1.55596	0.00058
FBgn0085298	CG34269	1.8	0.0042	1.73818	0.023
FBgn0261266	zuc	1.8	0.075	2.44757	0.074
FBgn0263660	CR43651	1.8	0.0055	3.0517	0.0023
FBgn0266982	CR45433	1.8	0.06	2.98129	0.092
FBgn0004394	pdm2	1.7	1.2e-07	1.73153	2.4e-08
FBgn0004644	hh	1.7	1.6e-06	3.26491	1.7e-29
FBgn0011236	ken	1.7	1.7e-07	1.83156	3.5e-15
FBgn0011638	La	1.7	3.2e-14	2.21846	1.1e-44
FBgn0016031	lama	1.7	9.2e-11	1.97276	2.3e-55
FBgn0032018	CG7806	1.7	4.6e-14	1.66785	5.5e-44
FBgn0032805	CG10337	1.7	3.2e-11	2.99721	5.4e-61
FBgn0033889	CG6701	1.7	8.8e-13	1.6295	1.2e-30
FBgn0033926	Arc1	1.7	3.4e-09	3.09286	1.1e-31
FBgn0034894	CG4091	1.7	3e-12	1.50319	1.3e-12
FBgn0038348	AOX2	1.7	0.03	1.51993	0.0072
FBgn0039003	wfs1	1.7	8.8e-10	1.95136	2.2e-23
FBgn0039510	CG3339	1.7	0.084	2.83163	0.013
FBgn0039818	CG11318	1.7	1.6e-09	1.75908	6.3e-19
FBgn0040735	CG16836	1.7	0.012	1.78246	0.0058
FBgn0046685	Wsck	1.7	4.7e-08	2.0249	3e-18
FBgn0261244	inaE	1.7	5.6e-10	1.61687	1e-09
FBgn0264550	CR43929	1.7	0.00028	1.50147	0.019
FBgn0265590	CR44417	1.7	1.2e-10	2.11677	5.4e-19
FBgn0267336	Glut4EF	1.7	3.2e-13	1.97042	8.3e-19
FBgn0267733	CR46064	1.7	4.3e-07	2.06432	2.7e-09
FBgn0003401	shu	1.6	0.035	2.77427	0.0015
FBgn0022338	dnk	1.6	2.4e-07	2.01568	1e-16
FBgn0022724	Taf8	1.6	4.9e-07	1.52902	4.9e-07
FBgn0031661	Gmd	1.6	1.8e-10	1.81997	1.2e-40
FBgn0031782	WDR79	1.6	3.8e-07	1.5071	2.1e-09
FBgn0034356	CG10924	1.6	5.4e-05	1.82706	6e-09
FBgn0040726	dpr	1.6	8e-07	2.2676	1.6e-12
FBgn0041092	tai	1.6	4.4e-11	1.51868	1.7e-18
FBgn0085423	CG34394	1.6	1e-10	1.51011	7.1e-25
FBgn0265991	Zasp52	1.6	4.8e-12	1.69688	7.5e-15
FBgn0024273	WASp	1.5	9.1e-11	1.7056	5.1e-27
FBgn0025712	CG13920	1.5	2e-05	1.76539	0.00096
FBgn0031516	CG9663	1.5	3.4e-11	2.321	5.8e-63
FBgn0034289	CG10910	1.5	1.5e-06	2.93606	1e-33
FBgn0034577	cpa	1.5	3.8e-10	1.69896	2.2e-31
FBgn0034647	pirk	1.5	7.5e-09	1.85368	3.1e-13
FBgn0034670	CG13488	1.5	1.4e-06	2.00982	1.1e-14
FBgn0036503	CG13454	1.5	0.0057	1.87893	1.3e-05
FBgn0037780	CG3925	1.5	3.4e-09	1.64454	2.3e-27
FBgn0030597	Eo	-1.5	0.015	-1.63229	3.7e-05
FBgn0037215	CG12582	-1.5	6.3e-10	-1.58297	2.4e-16
FBgn0037835	CG14687	-1.5	7.2e-06	-2.11201	1.4e-12
FBgn0038681	Cyp12a4	-1.5	7.2e-12	-1.98878	1.4e-72
FBgn0050106	CCHa1-R	-1.5	0.013	-1.59811	0.011
FBgn0051267	CG31267	-1.5	2.9e-05	-2.31527	2.3e-54
FBgn0052207	CR32207	-1.5	4.6e-07	-1.80709	5.5e-06
FBgn0015774	NetB	-1.6	0.00038	-1.7102	0.0027
FBgn0027552	CG10863	-1.6	1.6e-11	-1.65801	2.9e-24
FBgn0032480	Edem2	-1.6	6.5e-11	-1.54325	2.1e-22
FBgn0035710	SP1173	-1.6	4.4e-05	-1.69981	1e-06
FBgn0036520	CG13449	-1.6	0.034	-2.5045	7.9e-07
FBgn0036837	CG18135	-1.6	2.3e-08	-1.75649	3.5e-18
FBgn0037176	CG14456	-1.6	0.0073	-2.35511	0.00029
FBgn0037934	CG6830	-1.6	1.3e-13	-2.5682	9.1e-28
FBgn0039475	CG6277	-1.6	8.3e-05	-2.08857	1e-19
FBgn0040297	Nhe2	-1.6	2.3e-09	-1.9039	9.1e-50
FBgn0259236	comm3	-1.6	5e-07	-1.50137	3.4e-10
FBgn0002571	Mal-A3	-1.7	4.3e-10	-2.88992	1.9e-68
FBgn0013704	mt:tRNA:R	-1.7	0.053	-1.94654	0.013
FBgn0028875	nAChRalpha5	-1.7	0.0041	-1.81604	0.00012
FBgn0030407	CG2543	-1.7	8.1e-05	-1.50072	0.001
FBgn0031461	daw	-1.7	1.5e-07	-2.27272	9.6e-06
FBgn0033294	Mal-A4	-1.7	2.9e-11	-2.70495	1e-37
FBgn0033624	CG12384	-1.7	4.6e-11	-1.56875	9.6e-25
FBgn0034083	lbk	-1.7	1.1e-10	-1.71486	8.2e-23
FBgn0035906	GstO2	-1.7	1.2e-12	-2.05652	4.7e-38
FBgn0035934	TrpA1	-1.7	1.2e-10	-2.38372	8.4e-12
FBgn0038181	CG9297	-1.7	2.4e-07	-1.85597	8.7e-10
FBgn0053192	MtnD	-1.7	2.5e-12	-1.52098	2.3e-35
FBgn0085736	CG40472	-1.7	0.00024	-1.59537	0.0028
FBgn0262844	CG43208	-1.7	0.00011	-1.73386	0.0095
FBgn0266084	Fhos	-1.7	2.6e-12	-1.82949	9.1e-18
FBgn0026150	ApepP	-1.8	1e-15	-1.50542	1.4e-19
FBgn0030600	hiw	-1.8	1.8e-15	-1.87622	8.4e-23
FBgn0031689	Cyp28d1	-1.8	5.8e-14	-2.38426	3e-27
FBgn0035189	CG9119	-1.8	4.2e-14	-2.02027	3.5e-19
FBgn0037714	CG9396	-1.8	2.9e-13	-1.91783	1.5e-11
FBgn0038277	RpS5b	-1.8	0.087	-2.10501	0.029
FBgn0052681	CG32681	-1.8	0.0041	-1.59782	6.6e-05
FBgn0053181	CG33181	-1.8	1e-08	-1.63694	5.2e-09
FBgn0085434	NaCP60E	-1.8	5.9e-08	-1.81375	4.3e-11
FBgn0085819	28SrRNA-Psi:CR41609	-1.8	0.00031	-2.05814	0.017
FBgn0000078	Amy-d	-1.9	2e-12	-2.10076	5.4e-27
FBgn0031285	CG3662	-1.9	8.6e-18	-2.08061	9.8e-63
FBgn0031914	CG5973	-1.9	1.2e-14	-2.70418	1.1e-40
FBgn0034897	Sesn	-1.9	2e-15	-1.69457	2.2e-23
FBgn0035780	CG18417	-1.9	9.9e-12	-2.58549	1.4e-16
FBgn0037935	CG6834	-1.9	5.5e-10	-1.72316	2.6e-11
FBgn0038840	CG5621	-1.9	0.004	-2.03217	0.00032
FBgn0039856	CG1774	-1.9	4.1e-14	-1.55849	1.9e-19
FBgn0051116	ClC-a	-1.9	9.8e-16	-1.82854	1.9e-21
FBgn0052687	CG32687	-1.9	1.1e-14	-1.71676	1.8e-25
FBgn0085474	CG34445	-1.9	3e-05	-1.83471	1.5e-06
FBgn0259935	CG42458	-1.9	2.3e-08	-1.52954	2.6e-05
FBgn0265829	CR44618	-1.9	1.8e-07	-1.71011	0.00018
FBgn0267486	Ptp36E	-1.9	2e-06	-1.96493	2.3e-07
FBgn0000473	Cyp6a2	-2	3.5e-17	-2.17996	2.5e-17
FBgn0003390	shf	-2	1.8e-14	-1.78	1.4e-11
FBgn0015721	ktub	-2	0.0019	-1.75981	0.0097
FBgn0036899	tey	-2	4.6e-05	-2.08525	1.1e-08
FBgn0037705	mura	-2	3.1e-15	-1.55374	5.9e-26
FBgn0038606	CG15803	-2	0.00072	-1.74944	0.0016
FBgn0039272	CG11836	-2	9.1e-06	-1.63234	0.00036
FBgn0039890	CG2316	-2	1.3e-20	-1.51457	7.7e-16
FBgn0051446	CG31446	-2	1.5e-14	-1.61624	1.1e-15
FBgn0063667	CG32335	-2	0.00052	-1.50105	5.2e-05
FBgn0086906	sls	-2	3.9e-10	-1.63518	3.2e-08
FBgn0261930	vnd	-2	1.9e-14	-1.80103	6.7e-15
FBgn0262511	Vha44	-2	4.3e-15	-1.51783	1e-24
FBgn0000079	Amy-p	-2.1	2.6e-18	-2.09649	9.6e-25
FBgn0001089	Gal	-2.1	9.2e-17	-3.68961	9.6e-49
FBgn0011770	Gip	-2.1	4.3e-18	-2.22892	1.1e-31
FBgn0030997	CG7990	-2.1	1.4e-09	-1.91755	1.1e-05
FBgn0035679	CG10467	-2.1	3.1e-20	-2.41308	1.1e-51
FBgn0036415	CG7768	-2.1	9.2e-05	-1.66953	0.00074
FBgn0036738	CG7542	-2.1	1e-20	-3.3731	8.3e-26
FBgn0038294	Mf	-2.1	3.1e-20	-1.63891	2.6e-11
FBgn0040827	CG13315	-2.1	3.9e-10	-3.53353	1.4e-26
FBgn0042110	CG18765	-2.1	2.2e-09	-2.12398	1.9e-17
FBgn0052204	CG32204	-2.1	0.06	-1.77982	0.085
FBgn0010100	Acon	-2.2	1.3e-16	-1.74742	7e-18
FBgn0010470	Fkbp14	-2.2	1.4e-19	-1.63298	8.1e-14
FBgn0011987	tRNA:SeC	-2.2	0.0046	-2.14052	0.033
FBgn0030195	CG2898	-2.2	0.019	-2.0862	0.0026
FBgn0030837	CG8661	-2.2	4.6e-21	-2.36312	3.6e-90
FBgn0038415	CG17929	-2.2	1.1e-08	-1.83428	4.1e-15
FBgn0040383	CG5254	-2.2	1.6e-18	-2.01625	5.3e-18
FBgn0043470	lambdaTry	-2.2	1e-18	-2.01782	1.3e-39
FBgn0053012	CG33012	-2.2	3.8e-11	-1.51885	9.8e-11
FBgn0262509	nrm	-2.2	3.3e-10	-1.63031	4e-05
FBgn0264695	Mhc	-2.2	3.7e-15	-1.50076	9.7e-07
FBgn0013683	mt:ND4L	-2.3	1.4e-09	-1.9466	1.7e-06
FBgn0027572	CG5009	-2.3	1.1e-21	-1.84758	2e-13
FBgn0029091	CS-2	-2.3	5.7e-23	-2.01934	3.5e-38
FBgn0032131	CG3841	-2.3	2.4e-15	-1.7459	1.1e-16
FBgn0032726	CG10621	-2.3	3.8e-12	-2.66882	2.8e-33
FBgn0033292	Cyp4ad1	-2.3	3e-14	-1.96073	1.4e-10
FBgn0033623	CG13202	-2.3	1.2e-07	-3.38472	1.4e-14
FBgn0033936	CG17386	-2.3	0.06	-2.16562	4.9e-05
FBgn0035040	CG4741	-2.3	4.9e-12	-2.0345	1.5e-27
FBgn0036756	cln3	-2.3	5.7e-21	-1.57785	1.9e-30
FBgn0037440	CG1041	-2.3	1.3e-17	-1.8958	1.8e-14
FBgn0052473	CG32473	-2.3	4.2e-24	-2.31263	5.6e-23
FBgn0052686	CG32686	-2.3	8.8e-05	-1.99272	0.0026
FBgn0083228	Frq2	-2.3	6.3e-11	-1.69591	0.00044
FBgn0013680	mt:ND2	-2.4	5e-18	-1.58449	6e-39
FBgn0019643	Dat	-2.4	4.3e-23	-1.92999	9.2e-30
FBgn0026088	CG14818	-2.4	1.5e-18	-1.56455	1.2e-25
FBgn0028482	CG16857	-2.4	2.3e-06	-2.148	1.6e-05
FBgn0030102	CG12119	-2.4	2.8e-09	-2.38081	2.1e-08
FBgn0031320	CG5126	-2.4	5e-22	-1.9605	3e-12
FBgn0031678	CG31918	-2.4	2.9e-05	-2.73348	0.0047
FBgn0032727	CG10623	-2.4	4.9e-24	-2.68549	2.4e-63
FBgn0034928	CG13562	-2.4	0.0015	-3.15049	7.8e-05
FBgn0036787	CG4306	-2.4	0.006	-2.34381	0.0012
FBgn0036821	CG3961	-2.4	1.9e-22	-2.01166	1.7e-32
FBgn0037448	CG15186	-2.4	6.1e-12	-1.91514	2.8e-14
FBgn0037749	CG9471	-2.4	5.9e-17	-1.72916	8.2e-17
FBgn0053080	CG33080	-2.4	1.3e-19	-2.00737	5.8e-42
FBgn0053519	Unc-89	-2.4	1.4e-14	-1.50692	6.1e-06
FBgn0250836	CG8628	-2.4	5e-18	-2.20269	1.4e-62
FBgn0010482	l(2)01289	-2.5	3.7e-16	-1.71889	3.9e-08
FBgn0015036	Cyp4ae1	-2.5	5e-06	-1.76207	0.0098
FBgn0026565	CG1315	-2.5	8.7e-25	-2.01766	7.3e-38
FBgn0028534	CG7916	-2.5	8.3e-25	-3.92541	2.8e-27
FBgn0031590	CG3702	-2.5	1.7e-29	-1.59594	9.4e-17
FBgn0033214	CG1941	-2.5	7.6e-18	-1.7185	1.6e-12
FBgn0034971	CG3209	-2.5	1.4e-28	-1.78135	5.5e-49
FBgn0035383	CG2107	-2.5	4.4e-22	-1.79555	8.9e-12
FBgn0038072	CG6225	-2.5	8.5e-09	-1.51073	0.00058
FBgn0038481	CG17475	-2.5	0.0016	-4.15149	7.3e-47
FBgn0038700	CG3734	-2.5	1.5e-27	-2.16689	6.1e-37
FBgn0039640	CG14516	-2.5	3e-13	-1.67166	5.8e-07
FBgn0085771	28SrRNA-Psi:CR40741	-2.5	6.6e-06	-2.13894	0.065
FBgn0263628	CR43637	-2.5	0.0023	-1.56052	0.067
FBgn0013681	mt:ND3	-2.6	1.3e-31	-1.50546	7.3e-14
FBgn0028532	CG7968	-2.6	2e-21	-3.11593	1e-21
FBgn0029994	CG2254	-2.6	2.6e-23	-2.04517	2.8e-28
FBgn0030367	Cyp311a1	-2.6	7.5e-15	-2.23814	2.5e-28
FBgn0031906	CG5160	-2.6	2.4e-11	-2.71427	1.4e-15
FBgn0032336	AstC	-2.6	3.1e-30	-1.6208	7.6e-17
FBgn0032839	CG10659	-2.6	7.9e-28	-2.25061	6.7e-20
FBgn0033327	PGRP-SC1b	-2.6	3.4e-15	-2.72652	1.5e-40
FBgn0033679	CG8888	-2.6	1.8e-20	-2.04379	4.5e-11
FBgn0034440	CG10073	-2.6	0.0086	-2.22001	0.002
FBgn0037146	CG7470	-2.6	1.9e-35	-2.99655	3.5e-48
FBgn0038613	Vha100-4	-2.6	9.4e-15	-1.83013	5.9e-22
FBgn0038878	CG3301	-2.6	3e-19	-3.06228	7.8e-46
FBgn0039595	AstA-R2	-2.6	1e-16	-2.31835	1e-09
FBgn0039768	CG15533	-2.6	0.0052	-3.88114	1.1e-45
FBgn0040309	Jafrac1	-2.6	2.1e-30	-1.74277	1.1e-56
FBgn0051198	CG31198	-2.6	4.8e-22	-1.74867	8.3e-15
FBgn0085345	CG34316	-2.6	2.2e-10	-3.11178	4.5e-14
FBgn0013709	mt:tRNA:W	-2.7	0.068	-2.4832	0.088
FBgn0028480	CG17841	-2.7	2.2e-34	-1.99981	1.5e-70
FBgn0039154	Npc2f	-2.7	6.2e-24	-1.89993	6.2e-11
FBgn0039774	CDase	-2.7	3e-30	-2.80188	9.7e-41
FBgn0039882	CG11576	-2.7	1.7e-29	-1.68592	3.4e-19
FBgn0050354	CG30354	-2.7	4.6e-05	-1.53632	0.05
FBgn0052750	CG32750	-2.7	3.3e-25	-1.85929	6.7e-19
FBgn0085405	CG34376	-2.7	3.4e-30	-2.26069	1.5e-25
FBgn0261794	kcc	-2.7	4.5e-21	-2.36631	1.4e-37
FBgn0010228	HmgZ	-2.8	5.9e-26	-2.35801	6e-41
FBgn0028327	l(1)G0320	-2.8	3.8e-25	-1.52086	6.4e-18
FBgn0028533	CG7953	-2.8	2.1e-37	-4.2662	1.5e-06
FBgn0030196	Psf3	-2.8	5.8e-28	-1.89308	2.2e-23
FBgn0031533	CG2772	-2.8	1e-31	-2.9201	3.2e-09
FBgn0031741	CG11034	-2.8	1.9e-35	-1.79598	2.2e-26
FBgn0031913	CG5958	-2.8	1.7e-25	-2.19308	3.7e-29
FBgn0032049	Bace	-2.8	1.5e-36	-4.32904	1.2e-39
FBgn0033196	CG1358	-2.8	3.7e-21	-1.6707	9.9e-08
FBgn0034642	CG15674	-2.8	3.7e-14	-1.55588	0.00016
FBgn0036996	mag	-2.8	3.2e-27	-4.98169	7.8e-256
FBgn0037783	Npc2c	-2.8	6.1e-10	-4.54807	3.7e-10
FBgn0037819	CG14688	-2.8	1.2e-26	-1.73862	2.1e-11
FBgn0038136	CG8774	-2.8	1.6e-35	-3.11689	5.4e-48
FBgn0040942	CG12643	-2.8	4.9e-26	-2.7988	1.9e-42
FBgn0053966	CG33966	-2.8	1.3e-26	-3.15391	6.7e-32
FBgn0002869	MtnB	-2.9	2.9e-19	-1.76047	1.7e-05
FBgn0012037	Ance	-2.9	3.7e-40	-2.87974	1.1e-148
FBgn0031049	Sec61gamma	-2.9	3.1e-24	-1.75249	1.3e-12
FBgn0031636	CG12194	-2.9	3.4e-19	-2.36063	1.3e-33
FBgn0033048	CG7881	-2.9	1.2e-21	-2.08423	1.3e-40
FBgn0035173	CG13907	-2.9	4.1e-39	-1.91902	2.1e-60
FBgn0036242	CG6793	-2.9	0.00058	-2.33581	0.0033
FBgn0038194	Cyp6d5	-2.9	5.2e-38	-3.5516	4.9e-58
FBgn0038829	CG17271	-2.9	1.1e-27	-1.95796	2e-19
FBgn0050047	CG30047	-2.9	4.7e-29	-2.13452	3.2e-30
FBgn0051266	CG31266	-2.9	6.6e-24	-4.06537	1.3e-50
FBgn0051636	CG31636	-2.9	3.1e-27	-1.92085	7.1e-15
FBgn0051675	CG31675	-2.9	0.0026	-1.7633	0.035
FBgn0053965	CG33965	-2.9	1.7e-23	-3.19463	8.8e-33
FBgn0259101	CG42249	-2.9	5.4e-43	-1.8658	7.8e-44
FBgn0262353	CR43051	-2.9	6e-17	-1.90645	1.7e-16
FBgn0013689	mt:tRNA:A	-3	1.1e-05	-2.51855	3.3e-06
FBgn0013699	mt:tRNA:L:UUR	-3	4.9e-06	-2.47359	0.00035
FBgn0027608	CG2082	-3	2.1e-07	-2.58897	0.00017
FBgn0030594	CG9509	-3	1e-40	-2.16524	1.7e-74
FBgn0031860	CG11236	-3	6.1e-27	-2.10841	4e-16
FBgn0033733	CG8834	-3	6e-27	-2.02355	3e-22
FBgn0033826	CG4734	-3	5.8e-30	-3.07252	7.2e-41
FBgn0035538	DopEcR	-3	3.6e-14	-2.23919	7.1e-08
FBgn0036953	CG17145	-3	1.2e-06	-2.03355	0.032
FBgn0038790	MtnC	-3	9.6e-36	-3.0463	1.2e-198
FBgn0038839	CG10830	-3	2.5e-17	-2.72008	8.9e-15
FBgn0051463	CG31463	-3	9.1e-33	-1.52771	2.1e-11
FBgn0001145	Gs2	-3.1	2.8e-43	-2.2181	2.9e-68
FBgn0002939	ninaD	-3.1	1.9e-26	-4.70251	1.2e-74
FBgn0010425	epsilonTry	-3.1	3.4e-34	-2.00787	3.3e-33
FBgn0024315	Picot	-3.1	1.4e-31	-1.66787	4.2e-15
FBgn0030519	CG11151	-3.1	2.6e-36	-2.2354	3e-40
FBgn0031939	CG13796	-3.1	2e-18	-3.42285	1.2e-42
FBgn0032068	CG9466	-3.1	1.2e-32	-3.41103	3.6e-36
FBgn0032895	twit	-3.1	0.011	-2.2571	0.02
FBgn0034406	Jheh3	-3.1	3e-40	-1.56488	4e-36
FBgn0038845	CG10827	-3.1	9.6e-41	-3.37989	1e-48
FBgn0040398	CG14629	-3.1	4.8e-27	-1.70902	8.1e-15
FBgn0051823	CG31823	-3.1	5.6e-14	-2.40896	2.3e-11
FBgn0054026	CG34026	-3.1	2.5e-49	-1.85895	6.8e-22
FBgn0028949	CG15254	-3.2	1.7e-12	-3.74195	1e-12
FBgn0030509	CG11162	-3.2	3.2e-33	-3.77155	2.5e-38
FBgn0030836	CG8664	-3.2	3e-19	-2.39855	4.7e-08
FBgn0032715	CG17597	-3.2	2.6e-41	-1.87257	4.2e-49
FBgn0033720	CG13160	-3.2	1e-21	-1.87361	5.8e-09
FBgn0035661	CG10477	-3.2	5.2e-49	-3.03764	3.1e-64
FBgn0261788	Ank2	-3.2	1.4e-24	-2.39821	9.7e-37
FBgn0021776	mira	-3.3	3.5e-26	-2.17674	1.9e-13
FBgn0028920	CG8997	-3.3	2.3e-34	-4.30671	4.5e-41
FBgn0030536	CG11068	-3.3	0.0027	-1.62487	0.087
FBgn0031069	Pmp70	-3.3	9.3e-26	-1.82592	1.3e-15
FBgn0031245	CG3625	-3.3	2.3e-41	-2.24091	1.5e-41
FBgn0031813	CG9527	-3.3	2e-39	-2.23332	1.8e-31
FBgn0032066	CG9463	-3.3	7.3e-30	-4.9195	2.1e-45
FBgn0033728	Cpr49Ae	-3.3	0.086	-1.71523	0.0056
FBgn0040358	CG14625	-3.3	0.033	-3.23703	0.034
FBgn0043576	PGRP-SC1a	-3.3	4.1e-23	-3.41146	6.1e-49
FBgn0051265	CG31265	-3.3	3.1e-34	-3.99839	1.1e-43
FBgn0051719	RluA-1	-3.3	3.9e-30	-1.94251	6.1e-31
FBgn0052574	Twdlalpha	-3.3	0.089	-2.02449	0.021
FBgn0032069	CG9468	-3.4	2e-31	-5.16599	3.4e-57
FBgn0033097	Zip42C.2	-3.4	1.1e-13	-2.21075	2.3e-05
FBgn0033708	CG8850	-3.4	3.6e-05	-2.01467	0.025
FBgn0033774	CG12374	-3.4	3.6e-53	-3.39187	0.017
FBgn0036789	AstC-R2	-3.4	2.6e-21	-2.004	6.5e-06
FBgn0038135	CG8773	-3.4	1e-34	-2.01629	9.1e-18
FBgn0030237	CG15209	-3.5	6.2e-54	-2.71817	1.1e-23
FBgn0032067	CG9465	-3.5	9.8e-45	-3.98696	1.2e-27
FBgn0035670	CG10472	-3.5	3.4e-51	-2.54768	2.8e-86
FBgn0038482	CG4053	-3.5	3.1e-48	-3.71471	4.7e-51
FBgn0039342	CG5107	-3.5	2.8e-56	-3.60215	2.4e-36
FBgn0039380	CG5890	-3.5	0.00083	-3.94057	0.00011
FBgn0043575	PGRP-SC2	-3.5	2.1e-33	-3.13091	5.5e-167
FBgn0011556	zetaTry	-3.6	6.4e-55	-3.41679	2.4e-73
FBgn0031887	CG11289	-3.6	0.041	-5.75031	0.0027
FBgn0034588	CG9394	-3.6	2.5e-34	-2.61958	1.1e-12
FBgn0037913	fabp	-3.6	1.6e-32	-2.16216	2.5e-24
FBgn0051821	CG31821	-3.6	3.2e-56	-3.44862	8.1e-43
FBgn0013694	mt:tRNA:G	-3.7	3.9e-15	-3.1884	5.7e-11
FBgn0029843	Nep1	-3.7	4.5e-47	-3.7487	2.3e-82
FBgn0031182	Cyp6t1	-3.7	7.1e-51	-2.06069	1.7e-17
FBgn0034394	CG15096	-3.7	1.4e-32	-1.80388	5.2e-07
FBgn0036422	CG3868	-3.7	1.4e-45	-2.44949	9e-25
FBgn0051343	CG31343	-3.7	5.4e-68	-3.36146	3e-59
FBgn0065110	ppk10	-3.7	0.00015	-6.99569	4e-07
FBgn0003429	slo	-3.8	7.2e-58	-2.92441	1.7e-40
FBgn0037046	CG10581	-3.8	1.2e-09	-3.72042	1.5e-11
FBgn0085359	CG34330	-3.8	1.1e-53	-2.74791	5.1e-46
FBgn0026439	Eaat1	-3.9	3e-56	-2.27909	4.2e-46
FBgn0033215	CG1942	-3.9	4.3e-19	-4.1673	6.1e-26
FBgn0040261	Ugt36Bb	-3.9	1.4e-05	-3.99358	0.009
FBgn0259998	CG17571	-3.9	1.5e-62	-3.81265	6.9e-123
FBgn0027843	CAH2	-4	3.5e-55	-2.90104	5.3e-41
FBgn0031968	CG7231	-4	2.1e-60	-2.80019	9.6e-62
FBgn0035665	Jon65Aiii	-4	1.8e-32	-1.65783	3.2e-07
FBgn0037678	CG16749	-4	1.5e-65	-3.53527	8.7e-83
FBgn0037782	Npc2d	-4	7.4e-54	-2.10785	1.9e-29
FBgn0038701	CG18493	-4	1.1e-52	-3.61797	1.2e-203
FBgn0003356	Jon99Cii	-4.1	4.8e-87	-3.00875	3e-51
FBgn0003357	Jon99Ciii	-4.1	1.5e-81	-2.96057	1.3e-65
FBgn0030437	hec	-4.1	0.015	-2.79439	0.00012
FBgn0033867	Cpr50Ca	-4.1	0.049	-1.50124	0.044
FBgn0036024	CG18180	-4.1	5.2e-63	-2.15048	6.5e-37
FBgn0260479	CG31904	-4.1	9.3e-05	-4.88377	4.4e-08
FBgn0000565	Eip71CD	-4.2	2.2e-53	-1.79181	1.7e-30
FBgn0010357	betaTry	-4.2	1.2e-43	-2.47363	2.2e-35
FBgn0010497	dmGlut	-4.2	1.5e-69	-2.4747	4.6e-82
FBgn0015001	iotaTry	-4.2	1.6e-73	-4.43647	1.8e-174
FBgn0029795	CG15773	-4.2	4.3e-52	-1.6272	1.8e-10
FBgn0030098	CG12057	-4.2	2.2e-47	-4.6548	3.4e-267
FBgn0039472	CG17192	-4.2	5.3e-53	-3.89408	7.9e-59
FBgn0039760	CG9682	-4.2	6.6e-30	-3.86264	9.5e-86
FBgn0261611	CG42700	-4.2	1.7e-56	-3.49012	1.6e-15
FBgn0025391	Scgdelta	-4.3	6.1e-12	-2.42314	2.9e-06
FBgn0038973	Pebp1	-4.3	2.9e-34	-2.55444	1.9e-73
FBgn0039761	CG18404	-4.3	1.6e-49	-3.19734	6.1e-28
FBgn0267164	CR45604	-4.3	2.2e-10	-4.18998	2.2e-07
FBgn0005670	Cyp4d1	-4.4	3.7e-79	-4.68826	1.2e-214
FBgn0031929	CG18585	-4.4	2.3e-69	-4.52558	7e-153
FBgn0036833	CG3819	-4.4	2.3e-61	-1.51923	5.1e-18
FBgn0050031	CG30031	-4.4	6.9e-80	-2.14455	1.9e-19
FBgn0010359	gammaTry	-4.5	5.7e-81	-2.02599	5e-11
FBgn0028948	CG15253	-4.5	2.1e-44	-3.41481	7.7e-18
FBgn0040104	lectin-24A	-4.5	1.5e-33	-5.91546	4e-41
FBgn0051233	CG31233	-4.5	4.9e-55	-2.73334	6.8e-17
FBgn0052379	CG32379	-4.5	3.1e-53	-3.22975	6.3e-29
FBgn0053306	CG33306	-4.5	1.9e-82	-4.24128	1.1e-108
FBgn0266702	CR45192	-4.5	3e-38	-5.38667	2.1e-70
FBgn0010358	deltaTry	-4.6	2.1e-73	-1.97676	3.4e-13
FBgn0023197	Jon74E	-4.6	5.8e-53	-4.04629	9.3e-33
FBgn0035666	Jon65Aii	-4.6	7.4e-84	-3.66148	1e-58
FBgn0035781	CG8560	-4.6	1.2e-68	-5.07191	2.4e-101
FBgn0038479	CG17477	-4.6	2.3e-36	-5.35571	4.4e-22
FBgn0040060	yip7	-4.6	2.3e-57	-3.08473	1.1e-55
FBgn0051269	CG31269	-4.6	1.1e-27	-5.31994	3.4e-10
FBgn0011555	thetaTry	-4.7	3.3e-65	-2.22749	2.9e-38
FBgn0025620	CG13360	-4.7	7.1e-68	-3.47419	9.9e-37
FBgn0032253	CG5322	-4.7	4.3e-64	-5.99081	2.5e-160
FBgn0033216	CG1946	-4.7	4.9e-59	-5.39678	6.6e-53
FBgn0038702	CG3739	-4.7	4.6e-58	-4.56036	1.4e-193
FBgn0003358	Jon99Ci	-4.8	8.6e-106	-3.14489	1.4e-29
FBgn0050025	CG30025	-4.8	5.7e-91	-2.1882	2.6e-11
FBgn0031930	CG7025	-4.9	1.6e-82	-5.21234	6.6e-211
FBgn0035779	CG8562	-4.9	2.1e-89	-4.60351	2.5e-161
FBgn0036575	CG5157	-4.9	5.1e-28	-1.54872	0.00047
FBgn0250815	Jon65Aiv	-4.9	8e-04	-2.771	8e-18
FBgn0035926	CG5804	-5	6.1e-64	-4.4946	3.5e-157
FBgn0036321	CG14120	-5	1.2e-107	-4.69023	2.1e-45
FBgn0039471	CG6295	-5	1.3e-89	-5.35059	3e-65
FBgn0085358	Diedel3	-5	5.3e-91	-4.82162	6.3e-49
FBgn0035619	CG10592	-5.1	9.8e-65	-2.55024	1.9e-15
FBgn0052751	CG32751	-5.2	1.2e-102	-3.61583	2.1e-08
FBgn0001285	Jon44E	-5.3	1.6e-73	-2.89662	1.4e-23
FBgn0051091	CG31091	-5.3	0.00025	-4.49669	2.2e-34
FBgn0020906	Jon25Bi	-5.4	2.4e-74	-3.75899	6.7e-26
FBgn0031653	Jon25Biii	-5.4	4.4e-109	-6.17098	3e-93
FBgn0031248	CG11912	-5.5	1.1e-54	-3.41215	3.5e-36
FBgn0027611	LM408	-5.6	3.9e-99	-5.96867	1.8e-115
FBgn0039778	Jon99Fi	-5.6	3.1e-149	-4.99878	8.4e-48
FBgn0019928	Ser8	-5.7	4.8e-10	-2.95809	2.6e-25
FBgn0035886	Jon66Ci	-5.7	1.1e-138	-3.69524	3.5e-14
FBgn0039777	Jon99Fii	-5.9	1.1e-125	-5.0524	2.7e-66
FBgn0032144	CG17633	-6	3.6e-152	-5.99372	0
FBgn0033096	Zip42C.1	-6	2.9e-50	-6.84229	3e-15
FBgn0035620	CG5150	-6	5.4e-96	-3.03379	5.9e-13
FBgn0040959	Peritrophin-15a	-6	7.4e-90	-3.37179	5.3e-20
FBgn0004427	LysD	-6.3	8.1e-21	-5.65985	0.00011
FBgn0004428	LysE	-7.2	5.3e-151	-2.82902	1.1e-05
FBgn0031654	Jon25Bii	-8.4	7.1e-155	-6.33419	1.7e-05
FBgn0004425	LysB	-8.7	1.9e-13	-1.91579	0.0068
FBgn0002632	E(spl)m6-BFM	-11	5.8e-09	-5.62598	0.088

## Sheet: OverlapPe16h
Gene ID	Gene Name	log2FC females	padj females	log2FC males	padj males
FBgn0004240	Dpt	12	3.5e-17	9.5	3.3e-12
FBgn0034407	DptB	12	6.7e-28	9.9	6.8e-11
FBgn0039666	Diedel	12	3e-15	5.7	3.2e-05
FBgn0010388	Dro	11	1.3e-19	10	8.8e-11
FBgn0053468	CG33468	11	1.1e-127	9.5	9.1e-112
FBgn0036229	CG7248	10	1.8e-28	9.4	1.2e-20
FBgn0041579	AttC	10	2.3e-15	7.3	2.6e-07
FBgn0262141	CG42867	9.5	3.5e-09	7.4	2.2e-17
FBgn0036950	CG6996	9.4	1.3e-14	7.7	3.3e-14
FBgn0264549	CR43928	9.4	7.7e-13	9.1	1e-10
FBgn0036951	CG7017	9.3	6.1e-07	5	6e-15
FBgn0031701	TotM	9.1	6.7e-78	7.4	2.1e-33
FBgn0265644	CR44451	9.1	5.1e-11	7.7	7e-23
FBgn0044809	TotZ	9	1.3e-11	8.3	3.4e-08
FBgn0000527	e	8.7	8e-11	5.5	5.2e-11
FBgn0012344	Dh44	8.7	2.3e-34	6.8	3e-50
FBgn0033593	Listericin	8.7	7.1e-11	5.8	4.7e-06
FBgn0034467	CG15128	8.6	7.2e-21	1.7	0.0061
FBgn0035168	CG13889	8.6	2.7e-10	3.4	2.4e-08
FBgn0037083	CG5656	8.6	6.5e-14	7.8	3.7e-14
FBgn0044810	TotX	8.5	2.5e-08	4.8	1.6e-16
FBgn0052282	Drsl4	8.5	1.4e-10	8.4	2.6e-34
FBgn0263041	CG43336	8.5	6.5e-42	9.3	2.2e-24
FBgn0000276	CecA1	8.4	5.3e-10	7.1	1.1e-12
FBgn0266705	CR45195	8.4	1.1e-09	6.8	3.2e-06
FBgn0265577	CR44404	8.3	2e-14	7.9	2.3e-14
FBgn0030824	CG5070	8.2	4.6e-06	8.3	5.1e-16
FBgn0033874	CG6347	8.2	7e-10	4.6	7.4e-06
FBgn0053542	upd3	8.1	2.7e-76	14	6e-32
FBgn0000279	CecC	8	1.2e-08	7.7	0.016
FBgn0041581	AttB	8	2.2e-30	6.7	3e-22
FBgn0028396	TotA	7.9	2.3e-13	6.7	3.6e-46
FBgn0040837	CG8620	7.9	1.1e-212	7.1	6.6e-124
FBgn0035167	Gr61a	7.8	3.2e-14	6.5	3.5e-10
FBgn0038530	AttD	7.8	3.7e-17	9	5.6e-13
FBgn0033668	CG13188	7.7	1.6e-20	8.9	3e-24
FBgn0037850	CG14695	7.7	9.6e-104	6.5	7.7e-29
FBgn0031032	CG14204	7.6	5.7e-72	9.2	7e-69
FBgn0265663	CR44470	7.6	1.6e-07	6.5	0.00012
FBgn0035742	CG8629	7.5	3.8e-08	4.9	2.6e-05
FBgn0030904	upd2	7.4	7.1e-45	10	3.3e-34
FBgn0038727	CG7432	7.4	8.6e-08	7.3	3.6e-08
FBgn0051216	Naam	7.3	1.5e-130	7.6	2.5e-123
FBgn0266354	CG45002	7.3	0.00067	5.3	5.6e-22
FBgn0266807	CR45269	7.3	1.1e-07	7.1	3.5e-08
FBgn0266854	CR45315	7.3	4.2e-10	9.3	2.1e-11
FBgn0033458	CG18446	7.2	9.6e-52	6.6	1.7e-51
FBgn0043578	PGRP-SB1	7.2	1.1e-12	6.2	7.5e-19
FBgn0266852	CR45313	7.2	5.4e-25	6	2.2e-18
FBgn0010042	GstD6	7.1	1.3e-23	6.3	6.6e-30
FBgn0022359	Sodh-2	7.1	1.2e-31	4.8	2.1e-18
FBgn0033498	CG12209	7.1	3.1e-07	4	1.6e-07
FBgn0036681	Obp73a	7.1	5e-07	2.4	0.0042
FBgn0005660	Ets21C	7	9.6e-160	7.5	1.6e-173
FBgn0044812	TotC	7	7.8e-09	7.8	8.2e-81
FBgn0052185	edin	7	3e-11	9.5	2.8e-12
FBgn0262581	CG43121	7	4.1e-07	1.7	0.082
FBgn0265147	CR44216	6.9	1.2e-05	4.6	0.01
FBgn0265956	CR44743	6.9	1.5e-05	7.1	0.00011
FBgn0266818	CR45280	6.9	5.3e-25	4.6	6.4e-16
FBgn0267167	CR45607	6.9	9.2e-08	9	4.1e-10
FBgn0032549	CG4650	6.8	1.7e-31	6.3	4.6e-34
FBgn0040759	CG13177	6.8	3.3e-26	2.9	1.3e-19
FBgn0262531	CG43085	6.8	6.9e-06	5.8	3.2e-23
FBgn0264508	CR43907	6.8	2e-05	5.2	0.01
FBgn0264704	CR43973	6.8	4.4e-38	7.3	2.2e-26
FBgn0031562	CG3604	6.7	7.1e-49	3.5	1.8e-74
FBgn0032439	Ref2	6.7	3.9e-11	4.9	4.6e-11
FBgn0038838	TotB	6.7	4e-05	8.2	6.3e-08
FBgn0051955	CG31955	6.7	4.2e-61	6.5	4.3e-37
FBgn0263597	Acp98AB	6.7	3.7e-05	3.7	0.00081
FBgn0265671	CR44478	6.7	7e-15	7.2	1.1e-23
FBgn0031000	Muc18B	6.6	1.7e-34	7	4.6e-33
FBgn0034480	CG16898	6.6	1.5e-69	4.4	5.7e-43
FBgn0036568	ms(3)72Dt	6.6	5e-05	2.1	0.044
FBgn0039093	CG10183	6.5	0.00018	7	5.9e-12
FBgn0041225	Gr94a	6.5	9.9e-81	6.5	7.2e-67
FBgn0259710	CG42364	6.5	1e-06	5.1	2.3e-21
FBgn0033153	Gadd45	6.4	7.7e-244	4.8	5.7e-111
FBgn0033353	CG13749	6.4	1.3e-05	3.9	0.00091
FBgn0033928	Arc2	6.4	1.9e-138	5.2	1.6e-75
FBgn0037724	Fst	6.4	2e-250	4.9	3.9e-151
FBgn0037975	CG3397	6.4	7.7e-58	4.8	1.9e-27
FBgn0042207	CG18530	6.4	0.00014	5.3	4.1e-05
FBgn0052832	CG32832	6.4	1.4e-17	1.8	5.3e-05
FBgn0259964	Sfp33A3	6.4	5.1e-20	2.4	0.0051
FBgn0262944	CR43263	6.4	1.9e-05	5.8	3e-04
FBgn0266431	CG45061	6.4	6.6e-60	4.2	6.8e-20
FBgn0034468	Obp56a	6.3	1.9e-05	6.9	4.9e-20
FBgn0036949	CG7290	6.3	3.1e-33	8.4	6.5e-23
FBgn0053470	CG33470	6.3	1.3e-05	3	0.0035
FBgn0085256	CG34227	6.3	0.00016	5.5	0.039
FBgn0259711	CG42365	6.3	1.7e-150	5.8	1.2e-145
FBgn0037396	CG11459	6.2	5.2e-16	4.2	0.00011
FBgn0263030	CG43325	6.2	5.1e-05	6.5	0.00012
FBgn0014865	Mtk	6.1	1.4e-15	7.1	0.0037
FBgn0030642	CG15642	6.1	6.5e-05	4.7	1.4e-05
FBgn0032577	CG13244	6.1	6.2e-05	1.7	0.015
FBgn0033499	CG12914	6.1	1.3e-06	4.2	1.3e-10
FBgn0034317	CG14499	6.1	7.6e-102	6.4	1.8e-119
FBgn0034741	CG4269	6.1	2.4e-65	5.6	4.3e-18
FBgn0040465	Dip3	6.1	5.5e-05	4.8	3.2e-17
FBgn0260007	CG42493	6.1	8e-12	3.9	6.2e-05
FBgn0011693	Pdh	6	1.7e-13	5.7	7.4e-19
FBgn0030569	CG9411	6	1.4e-10	1.7	0.02
FBgn0039255	CG13646	6	9.7e-05	5.8	2.8e-06
FBgn0262536	CG43090	6	1.6e-15	4.1	3.6e-05
FBgn0265312	CR44285	6	0.00095	4.9	0.00074
FBgn0035575	CG7509	5.9	4.4e-06	4.4	5.1e-15
FBgn0036352	CG14110	5.9	0.097	6.4	0.0044
FBgn0041184	Socs36E	5.9	6.7e-162	7.4	3.1e-162
FBgn0052195	CG32195	5.9	2.4e-75	4.7	2.1e-36
FBgn0265800	CR44589	5.9	0.0015	5.8	0.0018
FBgn0001263	inaD	5.8	0.00027	6.7	1.2e-09
FBgn0033732	CG13157	5.8	2e-04	6	3.9e-05
FBgn0040251	Ugt86Di	5.8	9.6e-67	7.4	2.6e-85
FBgn0262881	CG43236	5.8	0.00013	5.9	0.00021
FBgn0266912	CR45372	5.8	0.0022	3.8	0.049
FBgn0010041	GstD5	5.7	2.7e-101	5.3	1.3e-125
FBgn0027074	CG17324	5.7	1.2e-39	4.5	2.1e-17
FBgn0030395	Mks1	5.7	0.0029	6.6	7.5e-05
FBgn0030495	CG11816	5.7	3e-11	3.7	5.2e-07
FBgn0030643	CG15641	5.7	0.00054	2.9	0.014
FBgn0050263	stum	5.7	0.0034	6	2.1e-09
FBgn0050383	CG30383	5.7	0.00034	4.1	0.0018
FBgn0069354	Porin2	5.7	9.6e-24	2.4	7.6e-05
FBgn0265715	CR44522	5.7	0.0034	5	0.028
FBgn0015351	CG14906	5.6	1.1e-125	5.8	2.3e-126
FBgn0030880	CG6788	5.6	0.0047	4.7	0.037
FBgn0036324	CG12520	5.6	5.2e-20	5.5	1.3e-07
FBgn0050045	Cpr49Aa	5.6	0.0022	7.3	2.8e-05
FBgn0051279	CG31279	5.6	2e-05	2.2	0.017
FBgn0052520	tRNA:CR32520	5.6	9e-07	4.7	0.048
FBgn0263290	CR43399	5.6	2.3e-07	4.3	0.0053
FBgn0000395	cv-2	5.5	7.4e-100	5.1	1e-119
FBgn0012003	tRNA:V3b:92Ba	5.5	0.007	7.4	3.2e-05
FBgn0013755	Bro	5.5	0.0085	5.6	0.045
FBgn0029589	CG14810	5.5	8.5e-07	2.2	0.071
FBgn0033730	Cpr49Ag	5.5	0.0067	6.6	0.0014
FBgn0085431	CG34402	5.5	4.6e-08	4.6	1.4e-14
FBgn0264460	CR43868	5.5	0.0077	1.9	0.098
FBgn0265059	CR44170	5.5	5e-09	3.5	3e-05
FBgn0265718	CR44525	5.5	0.0069	5.9	4.1e-06
FBgn0266258	CR44953	5.5	2.6e-89	4.3	1.7e-67
FBgn0266911	CR45371	5.5	0.0067	4.1	0.02
FBgn0267087	CR45531	5.5	4.8e-07	3.7	8.1e-05
FBgn0000278	CecB	5.4	2e-04	6.2	0.0015
FBgn0028514	CG4793	5.4	0.011	6.5	1e-04
FBgn0032057	CG9287	5.4	0.011	4.4	0.095
FBgn0032452	CG15484	5.4	1e-08	3.1	0.008
FBgn0036235	CG6938	5.4	0.012	5.7	7.1e-07
FBgn0052713	CG32713	5.4	2.4e-09	4	7.8e-11
FBgn0085329	CG34300	5.4	2.3e-12	3.2	0.0051
FBgn0266161	CR44867	5.4	0.0011	7.1	0.00019
FBgn0266633	CR45140	5.4	1.7e-109	4.9	6.5e-114
FBgn0266681	CR45171	5.4	7.6e-09	5.3	2.5e-16
FBgn0029970	Nek2	5.3	0.011	5.9	2.5e-08
FBgn0031001	CG7884	5.3	4e-18	2.7	3.8e-17
FBgn0031301	CG14339	5.3	1.3e-20	6.1	5e-04
FBgn0036351	CG14107	5.3	0.014	3.2	0.0085
FBgn0036567	CG13074	5.3	0.0017	4.1	1.6e-07
FBgn0263233	robls54B	5.3	0.0022	4.3	0.07
FBgn0259108	futsch	5.2	1.2e-14	3.9	1.1e-40
FBgn0262687	CR43157	5.2	0.018	1.7	0.064
FBgn0267101	CR45541	5.2	0.00019	5.1	0.0063
FBgn0267679	CR46015	5.2	2.9e-05	5.5	2.8e-05
FBgn0032211	CG13138	5.1	0.004	5.1	0.0067
FBgn0034335	GstE1	5.1	2e-105	4.5	7.2e-80
FBgn0039490	CG5882	5.1	1.7e-05	2.3	0.00019
FBgn0051099	CG31099	5.1	5.9e-06	2.9	7.9e-05
FBgn0263113	CG43370	5.1	2.4e-08	3.8	1.5e-06
FBgn0265296	Dscam2	5.1	1.4e-15	6.3	1.1e-44
FBgn0020416	Idgf1	5	9.7e-75	2	4e-07
FBgn0028645	beat-Ib	5	2.9e-05	4.8	4.2e-05
FBgn0030989	Inx5	5	5.4e-14	1.7	0.016
FBgn0031302	CG14340	5	2.4e-12	8.1	1e-11
FBgn0031802	ppk7	5	0.024	4.9	0.016
FBgn0038852	HHEX	5	0.029	5.6	0.0038
FBgn0039593	CG9989	5	1e-86	4.9	1.1e-62
FBgn0261277	rtv	5	3.6e-27	3	4.9e-15
FBgn0262364	CG43062	5	0.00023	3.6	3.7e-05
FBgn0263986	cd	5	8.6e-06	5.1	1.8e-08
FBgn0266100	CG44837	5	3e-07	3.2	7.6e-05
FBgn0266388	CR45028	5	3e-09	5.1	2.3e-06
FBgn0266405	CR45045	5	1.2e-20	5.4	3.3e-13
FBgn0266942	CR45393	5	5.2e-05	6.2	0.00052
FBgn0030310	PGRP-SA	4.9	8.2e-32	3.5	2.9e-37
FBgn0033519	CG11825	4.9	7.3e-60	2.4	0.0031
FBgn0035010	CG13579	4.9	0.0057	3.6	0.0041
FBgn0035948	CG5644	4.9	3.3e-30	5.7	3.9e-23
FBgn0037345	rev7	4.9	2.2e-105	4.7	4.4e-49
FBgn0086058	snoRNA:Me18S-G1189	4.9	3.8e-05	3.6	0.02
FBgn0265699	CR44506	4.9	3.7e-13	5.9	3.1e-48
FBgn0266162	CR44868	4.9	1.3e-10	5.1	1.3e-13
FBgn0034756	Cyp6d2	4.8	1.9e-81	2.7	9.5e-19
FBgn0034870	CG13559	4.8	0.00022	3.2	0.024
FBgn0035056	spz6	4.8	0.00018	1.5	0.066
FBgn0036363	CG10140	4.8	5.1e-24	2.2	2.1e-07
FBgn0036440	CG17177	4.8	7e-04	1.7	0.046
FBgn0038018	Tim17a1	4.8	0.048	1.8	0.027
FBgn0038842	hdly	4.8	1.1e-75	4.4	4.5e-151
FBgn0039848	lox	4.8	7.5e-12	3.4	9.4e-09
FBgn0040582	CG5791	4.8	0.00062	1.9	0.0038
FBgn0052072	Elo68alpha	4.8	0.04	6.4	0.00016
FBgn0085489	CG34460	4.8	2.5e-05	2.9	0.00025
FBgn0086038	snoRNA:Me28S-C1237	4.8	0.011	5.2	0.0082
FBgn0250869	CG42240	4.8	1.2e-103	3.9	8.9e-67
FBgn0261925	CG42792	4.8	0.0097	5.5	0.006
FBgn0262721	CG43165	4.8	1e-04	2.8	0.00019
FBgn0267148	CR45588	4.8	0.046	4.4	0.022
FBgn0010403	Obp83b	4.7	9.2e-06	6.7	0.00076
FBgn0024491	Bin1	4.7	1e-42	3.7	1.1e-45
FBgn0025558	CG4101	4.7	0.015	5.6	0.0044
FBgn0037974	CG12224	4.7	1.7e-49	2.1	2.7e-15
FBgn0039044	p53	4.7	6.7e-88	4.5	1.3e-94
FBgn0041241	Gr47b	4.7	0.0081	5.8	9.6e-05
FBgn0051633	CG31633	4.7	6.7e-104	4.5	5.6e-81
FBgn0052302	CG32302	4.7	7.1e-08	8.5	4.8e-08
FBgn0262524	ver	4.7	1.4e-66	3.9	3.5e-58
FBgn0265839	CR44628	4.7	0.0062	4.6	0.0031
FBgn0266044	CR44809	4.7	9.9e-30	4.7	1.4e-21
FBgn0266691	CR45181	4.7	0.014	4.5	0.058
FBgn0030189	CG2909	4.6	2.6e-92	3.5	3.9e-34
FBgn0030823	CG8918	4.6	0.00092	3.9	7.2e-09
FBgn0032221	CG5375	4.6	0.00014	2.7	0.017
FBgn0032585	CG4580	4.6	0.051	7.1	7.2e-07
FBgn0034329	IM1	4.6	2.8e-10	1.9	0.073
FBgn0036591	CG13050	4.6	0.019	6.8	5e-04
FBgn0037165	CG11437	4.6	0.073	4	0.015
FBgn0037175	CG14455	4.6	0.074	4.7	0.054
FBgn0039495	CG5909	4.6	0.018	3.3	0.0049
FBgn0039784	CG9698	4.6	0.068	3.4	0.085
FBgn0051313	CG31313	4.6	1.3e-57	3.6	2.9e-35
FBgn0051439	Muc96D	4.6	0.0025	2.9	5.3e-05
FBgn0052255	Gr64f	4.6	0.072	4.2	0.0012
FBgn0053337	CG33337	4.6	4.8e-95	7	1e-131
FBgn0260768	CG42566	4.6	6.4e-12	8.1	3e-40
FBgn0262003	CG42821	4.6	5.2e-06	2.9	1.1e-05
FBgn0264541	CG43920	4.6	4e-07	4.8	3.8e-05
FBgn0010381	Drs	4.5	2.5e-20	1.8	0.014
FBgn0027836	Dgp-1	4.5	1e-123	4.9	2e-109
FBgn0030207	CG2887	4.5	0.091	2.3	0.049
FBgn0031986	CG8673	4.5	0.082	1.6	0.06
FBgn0032023	CG14274	4.5	3.4e-09	3.4	3.6e-05
FBgn0032399	CG6785	4.5	4.4e-27	3	2.4e-10
FBgn0034288	CG5084	4.5	1.9e-60	5.2	4.7e-47
FBgn0036952	CG6933	4.5	1.2e-39	4.3	2.3e-16
FBgn0038902	CG6800	4.5	0.00012	4.6	1.7e-13
FBgn0038952	CG7069	4.5	4.3e-09	1.6	0.0018
FBgn0050489	Cyp12d1-p	4.5	2.7e-35	1.9	1.4e-15
FBgn0263770	CR43687	4.5	0.097	3.4	0.014
FBgn0265342	CG44296	4.5	3.4e-13	2.1	1.4e-05
FBgn0265929	CR44718	4.5	0.087	5	0.00042
FBgn0026390	Or33c	4.4	0.0043	6.7	2.2e-09
FBgn0030598	CG9503	4.4	0.014	3.6	0.00095
FBgn0031171	CG1801	4.4	6.2e-18	1.7	0.002
FBgn0034175	ste24b	4.4	2.5e-21	2.2	3.8e-05
FBgn0036447	CG17173	4.4	0.011	3.9	4e-06
FBgn0039294	Cad96Cb	4.4	6.8e-05	4	9.4e-05
FBgn0039316	CG11893	4.4	2.4e-56	5.3	5.6e-36
FBgn0039916	CG9935	4.4	4.5e-05	3.8	4.8e-19
FBgn0053158	CG33158	4.4	2.6e-73	4.6	1.1e-88
FBgn0054054	CG34054	4.4	6.1e-05	2.5	0.026
FBgn0085488	CG34459	4.4	3.4e-07	2.8	0.00076
FBgn0086348	se	4.4	0.00021	3.4	1.7e-07
FBgn0262689	CR43159	4.4	0.035	3.2	0.048
FBgn0266227	CR44922	4.4	4.4e-22	3.8	2.4e-21
FBgn0267196	CR45636	4.4	1.9e-11	6	8.2e-16
FBgn0003495	spz	4.3	1.1e-18	2.1	1.5e-10
FBgn0005619	Hdc	4.3	8.1e-10	7.1	3.7e-35
FBgn0013276	Hsp70Ab	4.3	1.6e-06	6.9	2.2e-20
FBgn0020414	Idgf3	4.3	3.2e-73	1.8	2.6e-09
FBgn0032125	Cpr30B	4.3	0.041	3.6	0.00011
FBgn0033945	CG12868	4.3	8e-66	3.4	1.1e-33
FBgn0034286	dpr13	4.3	0.00078	4	0.00012
FBgn0035267	CG13921	4.3	1.9e-09	2.9	2.1e-09
FBgn0038592	CG18599	4.3	0.0052	2.1	0.026
FBgn0039655	CG14507	4.3	3.6e-13	1.7	0.063
FBgn0039694	fig	4.3	1.8e-29	2.3	0.00011
FBgn0041337	Cyp309a2	4.3	0.018	2.7	0.0083
FBgn0051659	CG31659	4.3	2.5e-08	2.2	0.016
FBgn0052283	Drsl3	4.3	1.9e-23	10	6.9e-84
FBgn0259230	lectin-22C	4.3	0.033	4.9	0.0051
FBgn0263241	Mocs1	4.3	1.5e-78	2.9	8.5e-45
FBgn0264295	CG43773	4.3	8.2e-76	3	1.5e-50
FBgn0266145	CR44851	4.3	0.038	3.3	0.0077
FBgn0267210	CR45650	4.3	5e-10	3.5	0.004
FBgn0031560	CG16713	4.2	5.9e-58	2.5	9.1e-40
FBgn0032598	ChLD3	4.2	0.0028	3	0.0012
FBgn0032856	CG16798	4.2	0.0014	3.1	0.0022
FBgn0036485	FucTA	4.2	5.6e-09	2	4.6e-05
FBgn0036777	CG7341	4.2	2.5e-21	4.5	3.3e-18
FBgn0036806	Cyp12c1	4.2	1.9e-107	3.2	6.5e-39
FBgn0038953	CG18596	4.2	5e-103	4.2	1.1e-55
FBgn0050018	mthl13	4.2	0.037	6.6	4.3e-06
FBgn0050062	CG30062	4.2	0.0086	3.6	0.018
FBgn0052279	Drsl2	4.2	5.1e-06	7.6	8.7e-58
FBgn0261566	CG42680	4.2	0.00052	7.6	4.7e-06
FBgn0263336	CR43417	4.2	1.1e-17	4.2	1.4e-24
FBgn0264352	CR43808	4.2	0.00046	5.4	0.00042
FBgn0264440	CR43858	4.2	0.021	3.8	0.032
FBgn0265860	CR44649	4.2	0.027	5.5	0.051
FBgn0266437	CG45067	4.2	0.0081	2.9	0.00021
FBgn0267294	CR45730	4.2	0.0095	4.4	0.0038
FBgn0000439	Dfd	4.1	0.028	6.4	0.00016
FBgn0003961	Uro	4.1	3.5e-40	4.3	8.6e-07
FBgn0029907	Atx-1	4.1	0.00012	1.9	0.0043
FBgn0031643	CG3008	4.1	3.9e-99	3.6	7.5e-58
FBgn0032377	CG14937	4.1	7.3e-07	4.6	1.7e-25
FBgn0033791	Drl-2	4.1	0.0023	3.6	0.0022
FBgn0034224	insb	4.1	0.0015	5.2	4.6e-12
FBgn0035461	ntc	4.1	1.2e-18	1.8	5.5e-05
FBgn0038596	CG14312	4.1	0.0039	3.5	0.014
FBgn0038660	CG14291	4.1	3.2e-13	4.3	1.4e-20
FBgn0040477	cid	4.1	2.7e-05	3.4	0.0064
FBgn0047205	CR32385	4.1	9.6e-23	4.7	6.4e-29
FBgn0051296	CG31296	4.1	3.5e-10	3.7	2e-25
FBgn0264539	CR43918	4.1	4.8e-09	3.1	1.2e-05
FBgn0264564	CR43936	4.1	4.2e-11	3.5	1.8e-07
FBgn0265862	CR44651	4.1	0.033	3	0.018
FBgn0266627	CR45134	4.1	0.03	3.6	0.0064
FBgn0266727	CR45200	4.1	2.1e-05	2.9	0.00046
FBgn0267195	CR45635	4.1	1.7e-21	5.8	6.8e-41
FBgn0003250	Rh4	4	0.0047	3.8	0.0074
FBgn0012042	AttA	4	0.045	6.3	0.0029
FBgn0030706	CG8909	4	0.00015	6.4	2.4e-21
FBgn0031031	CG14218	4	5.8e-05	5.1	2.6e-10
FBgn0031650	CG14044	4	0.0014	2.8	0.00015
FBgn0032473	CG5204	4	0.064	2.3	0.0053
FBgn0033207	CG12826	4	0.0011	3.5	0.00077
FBgn0033389	Rad51C	4	5.2e-10	4.8	1.8e-10
FBgn0034030	CG8192	4	0.0059	2.5	0.004
FBgn0034692	CG13502	4	0.065	4.5	0.002
FBgn0035089	Phk-3	4	4.2e-50	3.9	3.5e-54
FBgn0050293	Cht12	4	6.3e-22	2	5.4e-06
FBgn0051694	CG31694	4	4.9e-96	3.9	7.3e-79
FBgn0086693	iav	4	6.7e-22	3	2.1e-25
FBgn0266993	CR45444	4	0.035	4	0.029
FBgn0267103	CR45543	4	0.065	3.9	0.034
FBgn0002576	lz	3.9	0.00017	2.6	0.037
FBgn0011916	tRNA:M2:48Bb	3.9	0.0025	5.3	0.00098
FBgn0031476	CG8813	3.9	5.9e-13	1.7	0.0013
FBgn0031803	ppk14	3.9	0.023	4.7	0.015
FBgn0032587	CG5953	3.9	1.7e-70	2.5	1e-28
FBgn0033203	CG2070	3.9	0.05	2.4	0.055
FBgn0033438	Mmp2	3.9	1e-42	4.5	7.7e-66
FBgn0038045	Sas	3.9	0.028	4.9	0.038
FBgn0086758	chinmo	3.9	2.3e-47	3.2	1.3e-18
FBgn0264542	CG43921	3.9	2.1e-12	1.8	1.4e-08
FBgn0264565	CR43937	3.9	3.3e-06	2.5	0.00086
FBgn0264945	CR44114	3.9	2.9e-05	2.9	2.2e-05
FBgn0004577	Pxd	3.8	0.012	5.4	4.4e-10
FBgn0010407	Ror	3.8	1.6e-06	3.1	3.8e-06
FBgn0031634	Ir25a	3.8	3.4e-23	3.9	5.7e-28
FBgn0031697	CG14024	3.8	0.069	3.5	0.00024
FBgn0035439	CG14961	3.8	1.5e-14	4.8	8.1e-39
FBgn0036195	CG6053	3.8	0.098	3.8	0.038
FBgn0036290	CG10638	3.8	1.1e-66	3.4	7.7e-50
FBgn0040670	e(y)2b	3.8	0.032	2.3	0.024
FBgn0041709	yellow-g	3.8	2.1e-12	2.7	1.2e-06
FBgn0042131	CG18808	3.8	0.023	2.6	0.0046
FBgn0045479	Gr64a	3.8	0.071	2.4	0.019
FBgn0051036	CG31036	3.8	0.058	5.7	1.9e-06
FBgn0051551	CG31551	3.8	0.089	2.4	0.093
FBgn0051954	CG31954	3.8	0.0018	3.9	0.00025
FBgn0263446	CR43469	3.8	0.092	3.6	0.00078
FBgn0267794	CR43174	3.8	4.2e-05	2.2	0.014
FBgn0000492	Dr	3.7	0.00039	2.9	1e-04
FBgn0003068	per	3.7	5.6e-65	2.4	7.7e-26
FBgn0015376	cutlet	3.7	1.7e-29	5.2	2.7e-40
FBgn0022355	Tsf1	3.7	0.00022	1.8	2.3e-12
FBgn0026404	Dronc	3.7	7.4e-70	3.1	1.6e-73
FBgn0030925	Hayan	3.7	1.9e-05	1.9	0.023
FBgn0031542	CG15414	3.7	1.7e-10	4.8	1.7e-18
FBgn0033835	IM10	3.7	0.087	4.1	0.066
FBgn0036619	Cpr72Ec	3.7	0.047	5.1	0.0023
FBgn0038455	CG14907	3.7	6.5e-66	3.5	1.7e-41
FBgn0039644	CG11897	3.7	1.1e-61	3.2	4.9e-30
FBgn0051897	CG31897	3.7	0.00082	2.4	0.0083
FBgn0260000	CG17570	3.7	6.2e-52	2.8	5.5e-23
FBgn0263843	CR43704	3.7	6.7e-05	2.6	0.048
FBgn0264271	CR43771	3.7	0.00058	2.2	0.058
FBgn0265156	CR44225	3.7	1.2e-07	3.3	1.2e-08
FBgn0266088	CR44830	3.7	0.0088	4.9	0.00028
FBgn0266697	CR45187	3.7	0.00016	3.6	1.3e-06
FBgn0266741	CR45214	3.7	0.0024	2.8	6.5e-08
FBgn0267347	squ	3.7	9.9e-18	2.7	6e-11
FBgn0267729	CR46060	3.7	0.016	5.1	0.013
FBgn0267730	CR46061	3.7	0.001	3.6	4.8e-06
FBgn0001256	ImpL1	3.6	0.03	4.8	0.046
FBgn0013275	Hsp70Aa	3.6	0.071	6	5.5e-07
FBgn0026263	bip1	3.6	6.7e-24	4.5	3.4e-39
FBgn0027654	jdp	3.6	2.2e-11	1.6	0.00012
FBgn0029681	CG15239	3.6	0.016	5.3	2.7e-10
FBgn0030839	CG5613	3.6	1.5e-40	2.2	1.3e-20
FBgn0030855	CG5800	3.6	2.8e-55	3.3	1.2e-45
FBgn0031649	hoe2	3.6	8.3e-30	3.3	9e-18
FBgn0032803	CG13082	3.6	0.0043	5.4	5.1e-05
FBgn0033204	CG2065	3.6	7.5e-32	3.4	7.1e-21
FBgn0034915	eIF6	3.6	3.7e-71	3.6	2.6e-71
FBgn0035358	CG14949	3.6	1.2e-52	2.1	2.5e-24
FBgn0035743	CG15829	3.6	3.1e-58	7.4	3.6e-69
FBgn0037391	CG2017	3.6	7.8e-39	3	2.6e-56
FBgn0037685	Or85f	3.6	0.0018	2.9	0.0058
FBgn0039328	CHKov2	3.6	5.5e-44	2.6	2.6e-31
FBgn0039510	CG3339	3.6	7.6e-08	4.1	4.5e-06
FBgn0050357	CG30357	3.6	3.3e-20	2.7	1.5e-16
FBgn0051464	CG31464	3.6	5.8e-08	6.1	3.2e-26
FBgn0260399	gwl	3.6	4.9e-07	2.2	2e-07
FBgn0260933	rempA	3.6	7.9e-18	3.3	6.5e-20
FBgn0262741	MRE23	3.6	8.9e-13	2.4	6.9e-12
FBgn0266218	CR44913	3.6	0.087	4.4	0.0025
FBgn0266629	CR45136	3.6	4.5e-05	4.6	1.1e-05
FBgn0267073	CR45517	3.6	4.2e-54	2.5	5.8e-29
FBgn0267635	CR45973	3.6	3.9e-05	3.7	6.8e-08
FBgn0025583	IM2	3.5	8.9e-07	2.3	6.8e-05
FBgn0027589	CG1688	3.5	0.0092	3.5	3.7e-05
FBgn0030696	CG8509	3.5	0.004	2.2	0.042
FBgn0031561	CG16712	3.5	1.3e-27	1.8	1.5e-33
FBgn0032343	CG6201	3.5	2.8e-20	3.2	5e-18
FBgn0033447	dila	3.5	6.8e-13	5.7	1.9e-83
FBgn0034909	CG4797	3.5	1.2e-47	4.3	8.7e-64
FBgn0035398	Cht7	3.5	0.013	3.1	1.5e-06
FBgn0035412	CG14957	3.5	5e-06	3.1	5.6e-07
FBgn0035996	CG3448	3.5	5.4e-33	3.1	8.3e-14
FBgn0037167	CG11425	3.5	9.1e-08	3.3	1.9e-11
FBgn0038191	CG9925	3.5	0.0023	2.8	0.0023
FBgn0040736	IM3	3.5	1.1e-18	2	1.5e-05
FBgn0046258	CG12880	3.5	0.00089	2.9	0.0068
FBgn0050109	CG30109	3.5	1.8e-55	2.8	9e-48
FBgn0083038	snoRNA:Psi18S-525a	3.5	0.00069	5	0.00057
FBgn0267023	CR45467	3.5	0.0078	2.3	0.016
FBgn0267156	CR45596	3.5	3.9e-22	4.6	6.5e-22
FBgn0267758	CR46089	3.5	5e-37	3.6	1.4e-30
FBgn0003930	snRNA:U4:39B	3.4	0.089	2.5	0.063
FBgn0004635	rho	3.4	4.3e-19	3.3	3e-17
FBgn0011774	Irbp	3.4	2.4e-54	2.3	5.1e-20
FBgn0014464	Cp7Fa	3.4	0.062	4.9	0.018
FBgn0020248	stet	3.4	0.00032	4	0.0016
FBgn0030763	CG9782	3.4	0.062	2.4	0.09
FBgn0031770	CG13995	3.4	0.088	2.3	0.069
FBgn0035104	CG13875	3.4	0.086	3.5	0.014
FBgn0035676	ssp6	3.4	0.082	2.3	0.076
FBgn0035806	PGRP-SD	3.4	1.9e-20	4.1	3e-29
FBgn0039459	IntS12	3.4	5.3e-38	2.9	2.5e-28
FBgn0041627	Ku80	3.4	1.7e-52	2.5	2.5e-27
FBgn0050184	CG30184	3.4	7e-05	1.9	0.084
FBgn0050287	CG30287	3.4	0.0035	3.5	0.058
FBgn0264481	CR43889	3.4	0.0027	4.4	1.3e-05
FBgn0265661	CR44468	3.4	0.00075	6	6.6e-05
FBgn0266859	CR45320	3.4	2.2e-14	2.3	1e-04
FBgn0003401	shu	3.3	1.7e-09	4	1.1e-08
FBgn0013765	cnn	3.3	2.1e-31	2.9	4e-27
FBgn0027584	CG4757	3.3	0.037	3.1	0.0028
FBgn0029879	APC7	3.3	5.8e-10	2.5	1.5e-05
FBgn0031700	CG14022	3.3	3.1e-07	3	1.9e-11
FBgn0033250	CG14762	3.3	3.6e-11	1.7	0.0039
FBgn0034076	Jhedup	3.3	0.087	6.2	0.0075
FBgn0035263	CG12035	3.3	0.0053	1.9	0.0037
FBgn0036101	NijA	3.3	4.6e-21	1.9	5.3e-17
FBgn0036910	Cyp305a1	3.3	4.8e-29	3.9	7.1e-37
FBgn0036979	CG13247	3.3	0.029	2.5	0.06
FBgn0038242	CG14852	3.3	0.055	7.6	4.2e-06
FBgn0050157	CG30157	3.3	1.9e-24	3.4	2.6e-25
FBgn0053469	CG33469	3.3	9.8e-20	2.9	1.6e-18
FBgn0265967	CR44754	3.3	5.5e-16	1.5	0.012
FBgn0267228	CR45668	3.3	1.5e-07	2.3	0.00011
FBgn0029937	CG8300	3.2	1.2e-37	1.7	1.9e-14
FBgn0031267	Ipk2	3.2	2.8e-34	1.9	3.5e-22
FBgn0033303	Cyp6a15Psi	3.2	7.1e-13	1.7	0.015
FBgn0034381	List	3.2	1.6e-18	2.5	4.8e-07
FBgn0034396	CG15097	3.2	2.2e-08	2.8	7.5e-09
FBgn0036187	RIOK1	3.2	2e-39	3.6	9.3e-51
FBgn0037472	CG10098	3.2	1.3e-31	2.2	8.7e-23
FBgn0040900	CG17777	3.2	0.06	2.3	0.049
FBgn0042185	CG18769	3.2	1.7e-36	2.9	1.6e-40
FBgn0050345	CG30345	3.2	2.9e-44	3	5.6e-51
FBgn0259926	CG42449	3.2	0.093	6.1	0.00055
FBgn0260968	CG42591	3.2	0.016	4.8	8.8e-08
FBgn0264748	CG44006	3.2	1.1e-18	2.9	6e-17
FBgn0264878	CR44069	3.2	0.00017	3.6	7.2e-07
FBgn0267763	CR46094	3.2	0.012	3.4	0.092
FBgn0001138	grn	3.1	0.051	4	0.0074
FBgn0010278	Ssrp	3.1	4.2e-41	2.8	1.7e-26
FBgn0027660	blot	3.1	3.5e-32	1.6	3.7e-14
FBgn0028523	CG5888	3.1	2.6e-05	3.2	0.036
FBgn0031169	CG1494	3.1	6.9e-07	4.6	3.3e-21
FBgn0031662	CG3792	3.1	5.8e-30	3	4e-41
FBgn0031675	CG9121	3.1	1.3e-05	3.1	6.8e-08
FBgn0033205	CG2064	3.1	1.7e-45	3	1.8e-26
FBgn0033644	Tret1-2	3.1	0.016	3.8	2.8e-10
FBgn0034005	ItgalphaPS4	3.1	5.8e-11	3.2	5e-13
FBgn0034140	CG8317	3.1	3.6e-11	4	4.5e-20
FBgn0034160	CG5550	3.1	1.1e-35	4.6	5e-108
FBgn0035513	Cpr64Ad	3.1	0.00095	3.3	0.0018
FBgn0035708	CG8398	3.1	3.1e-32	3.4	1.9e-47
FBgn0036289	CG10657	3.1	0.082	3.5	0.00065
FBgn0036947	obst-F	3.1	0.049	4.4	9e-07
FBgn0037122	CG14570	3.1	0.023	3.2	0.0066
FBgn0038088	CG10126	3.1	8e-37	1.6	1.3e-12
FBgn0038901	Burs	3.1	7.5e-31	3.8	5.7e-57
FBgn0039091	CG10182	3.1	1.9e-16	5.7	9.4e-48
FBgn0039178	CG6356	3.1	1.3e-05	2.3	0.014
FBgn0039332	alrm	3.1	0.0088	1.8	0.051
FBgn0039808	CG12071	3.1	1e-04	4.5	2e-22
FBgn0041180	Tep4	3.1	5.9e-53	3.1	1.1e-62
FBgn0051370	CG31370	3.1	8e-42	2.5	9.6e-30
FBgn0051436	CG31436	3.1	2.5e-40	2.7	8.1e-25
FBgn0051697	CG31697	3.1	2.6e-19	2	0.0015
FBgn0053696	CNMaR	3.1	0.0013	5.5	5e-26
FBgn0085232	CG34203	3.1	6.7e-19	1.7	3.3e-05
FBgn0085404	CG34375	3.1	8.5e-18	2.7	6.9e-21
FBgn0085452	CG34423	3.1	3e-06	1.8	0.024
FBgn0263659	CR43650	3.1	9.8e-14	4.9	2.1e-53
FBgn0266394	CR45034	3.1	0.025	3	0.0035
FBgn0267339	p38c	3.1	4.6e-36	2.1	5.6e-18
FBgn0010549	l(2)03659	3	9.5e-25	2.6	4.8e-17
FBgn0016076	vri	3	8.7e-57	3.7	5.1e-94
FBgn0020388	Gcn5	3	2.4e-47	2.5	3.4e-29
FBgn0028426	JhI-1	3	1.5e-29	3.2	1.3e-32
FBgn0030964	Pvf1	3	5.4e-25	2	1.3e-12
FBgn0032639	CG18563	3	0.0035	5.4	9e-10
FBgn0034312	CG10916	3	2.9e-48	2.3	1.2e-15
FBgn0035031	CG13587	3	0.066	4.9	0.034
FBgn0035170	dpr20	3	0.091	3	0.0025
FBgn0035669	CG6592	3	4.9e-14	3.8	3.9e-12
FBgn0036474	Or71a	3	0.00051	2.8	0.0073
FBgn0039596	CG10000	3	9.4e-29	2.6	2.7e-16
FBgn0040348	CG3703	3	4.5e-17	2	9.8e-08
FBgn0050151	CG30151	3	1.6e-16	2.2	1e-09
FBgn0051354	Hsp70Bbb	3	1.3e-05	3.2	1.2e-07
FBgn0051546	CG31546	3	9.4e-08	1.7	0.00015
FBgn0051704	CG31704	3	6.1e-17	1.7	1.4e-10
FBgn0260658	CG42541	3	3.4e-16	2.2	7.6e-13
FBgn0261853	CG42782	3	0.071	2.5	0.054
FBgn0264470	CR43878	3	0.054	2.7	0.045
FBgn0265978	CR44757	3	0.019	2.4	0.033
FBgn0266745	CG45218	3	1.1e-14	2	2.8e-08
FBgn0266853	CR45314	3	2.8e-29	3.5	1.2e-37
FBgn0003411	sisA	2.9	0.011	3.4	0.034
FBgn0024360	CG11418	2.9	1.5e-47	2.3	3.4e-29
FBgn0030994	HP1D3csd	2.9	7.4e-15	3.4	7e-24
FBgn0031042	CG14221	2.9	0.00013	3.2	1.2e-07
FBgn0031888	Pvf2	2.9	2.9e-14	2.2	1.2e-05
FBgn0032401	Plzf	2.9	8.6e-19	1.8	1.6e-08
FBgn0032415	rho-6	2.9	0.073	2.4	0.095
FBgn0033397	Cyp4p3	2.9	6.2e-17	1.5	1.5e-06
FBgn0034095	CG15701	2.9	0.0022	1.6	0.0045
FBgn0034248	CG14483	2.9	7.1e-07	2.1	1.1e-07
FBgn0035159	CG13896	2.9	4.9e-22	2	5.1e-07
FBgn0038172	Adgf-D	2.9	1.4e-05	2.2	6.3e-08
FBgn0042105	CG18748	2.9	1.9e-36	1.6	2.4e-10
FBgn0050001	CG30001	2.9	2.7e-05	5.3	6.7e-48
FBgn0050108	CG30108	2.9	2.5e-24	2.5	3e-27
FBgn0052631	CG32631	2.9	0.038	2.9	0.086
FBgn0053985	CG33985	2.9	0.0077	3.9	0.0056
FBgn0063496	GstE4	2.9	0.00024	2.4	0.00067
FBgn0063499	GstE10	2.9	1.7e-19	1.6	1.1e-06
FBgn0085438	CG34409	2.9	0.067	3.4	0.00072
FBgn0263314	CG43400	2.9	1.4e-24	3.8	4.6e-13
FBgn0264550	CR43929	2.9	2.6e-15	2	0.00012
FBgn0264746	CG44004	2.9	1.5e-18	3	5.3e-17
FBgn0265311	CR44284	2.9	2.5e-05	3.2	1.5e-12
FBgn0004865	Eip78C	2.8	6.9e-10	3.4	2.1e-18
FBgn0011582	Dop1R1	2.8	3.5e-05	3.9	6e-06
FBgn0011638	La	2.8	1.4e-38	3	4.7e-57
FBgn0025111	Ant2	2.8	1e-19	1.7	0.00028
FBgn0028434	Ercc1	2.8	3.9e-15	3.7	3.1e-11
FBgn0029974	dpr14	2.8	0.012	3.1	0.0039
FBgn0030028	Corp	2.8	5.9e-07	3.6	1.3e-11
FBgn0031522	CG3285	2.8	1.3e-12	1.9	6e-07
FBgn0033820	CG4716	2.8	1.9e-09	1.6	6.1e-14
FBgn0034094	Tsf3	2.8	3e-08	2.2	1.9e-09
FBgn0036436	CG4914	2.8	0.025	2.2	0.044
FBgn0037082	CG5664	2.8	2.8e-29	1.7	6.1e-08
FBgn0038652	CG7720	2.8	9e-50	2.3	3.6e-41
FBgn0039807	CG15546	2.8	0.00074	2.4	1.1e-08
FBgn0262740	Evi5	2.8	7.6e-44	1.8	1.3e-21
FBgn0263662	CR43653	2.8	0.00094	2.3	0.046
FBgn0263846	CG43707	2.8	6.2e-08	1.5	0.029
FBgn0263988	Dic61B	2.8	3.6e-05	1.6	0.011
FBgn0265149	CR44218	2.8	0.0069	4	0.0038
FBgn0265830	CR44619	2.8	0.017	2.9	0.0084
FBgn0265979	CR44758	2.8	3.5e-22	2.9	2.8e-25
FBgn0266929	CR45380	2.8	0.012	3.8	1.4e-06
FBgn0267793	CR45232	2.8	0.081	2.8	0.067
FBgn0014018	Rel	2.7	2e-38	2.7	1.5e-50
FBgn0022338	dnk	2.7	5.6e-25	2.5	3.1e-21
FBgn0030241	feo	2.7	4.3e-05	1.5	0.0042
FBgn0030778	CG4678	2.7	0.0081	2.5	0.0059
FBgn0031778	CR9162	2.7	5e-10	2.4	0.00044
FBgn0032135	GlcAT-S	2.7	3.4e-25	3.1	4.3e-42
FBgn0034397	CG15082	2.7	0.0041	3.5	1.6e-09
FBgn0035693	CG8219	2.7	0.0022	2.3	4.4e-05
FBgn0035903	CG6765	2.7	4e-07	3.3	1.3e-05
FBgn0035977	PGRP-LF	2.7	2.6e-09	2.1	0.00017
FBgn0036481	CG16959	2.7	0.0071	1.7	0.079
FBgn0036563	CG13075	2.7	6.4e-18	2	1.4e-18
FBgn0038405	CG8927	2.7	0.034	3.4	2.6e-07
FBgn0040323	GNBP1	2.7	1.2e-06	1.7	3e-05
FBgn0040735	CG16836	2.7	1.6e-07	2	2.8e-05
FBgn0041096	rols	2.7	1.5e-41	2.5	3.5e-41
FBgn0041243	Gr43a	2.7	0.032	3.7	0.00012
FBgn0051176	CG31176	2.7	2e-06	1.6	0.00065
FBgn0260474	CG30002	2.7	0.00096	1.8	0.0048
FBgn0260721	CR42548	2.7	0.00016	2.3	0.028
FBgn0262112	sro	2.7	0.086	3.1	0.024
FBgn0263620	CR43629	2.7	7.2e-24	2.4	6.4e-27
FBgn0265534	CR44384	2.7	0.069	2.8	0.044
FBgn0266956	CR45407	2.7	0.014	3.1	8e-04
FBgn0267715	CR46048	2.7	0.025	3	0.079
FBgn0001291	Jra	2.6	1.5e-32	2.4	9.5e-55
FBgn0001297	kay	2.6	1.2e-40	2.9	1.9e-82
FBgn0002716	mei-W68	2.6	0.00039	2.4	7.6e-05
FBgn0003117	pnr	2.6	0.027	2.7	0.00088
FBgn0010038	GstD2	2.6	1.1e-11	5.1	8.9e-09
FBgn0030592	CG9514	2.6	0.044	2.4	0.058
FBgn0031002	CG14196	2.6	1.8e-25	1.8	7.8e-15
FBgn0031058	CG14227	2.6	0.0026	2.7	5e-07
FBgn0032414	CG17211	2.6	0.021	2.8	0.00081
FBgn0034331	CG15067	2.6	1.9e-07	1.5	0.00087
FBgn0036503	CG13454	2.6	5.9e-09	4	4.5e-32
FBgn0036680	Cpr73D	2.6	1.9e-06	1.6	0.0044
FBgn0036934	sNPF-R	2.6	0.00037	2.2	8.6e-07
FBgn0037230	CG9780	2.6	6.5e-06	1.8	1.7e-07
FBgn0037555	Ada2b	2.6	1.9e-37	2.3	1e-24
FBgn0038299	Spn88Eb	2.6	1.7e-05	1.6	0.017
FBgn0038647	CG14302	2.6	0.015	4.4	4.3e-05
FBgn0039099	GILT2	2.6	4.3e-12	1.9	0.00013
FBgn0039464	CG6330	2.6	1.4e-19	2.3	3.8e-13
FBgn0039538	CG12883	2.6	1.5e-26	1.8	8.7e-15
FBgn0051344	CG31344	2.6	3.5e-17	2.5	6.4e-11
FBgn0052179	Krn	2.6	8.3e-30	2.2	1.2e-26
FBgn0259219	CG42319	2.6	3e-07	2.7	7.8e-08
FBgn0260932	cuff	2.6	2.6e-07	3.7	1e-20
FBgn0262481	CG43071	2.6	0.0099	2.3	0.0011
FBgn0263746	CR43671	2.6	3.4e-07	1.6	1.3e-05
FBgn0267600	CR45938	2.6	0.04	6.7	1.7e-06
FBgn0000246	c(3)G	2.5	5.5e-13	3.8	2.8e-36
FBgn0003984	vn	2.5	1.7e-16	2.8	2.8e-16
FBgn0004652	fru	2.5	3.6e-27	3	1.1e-30
FBgn0020880	CG7179	2.5	1.2e-05	2.6	2.2e-11
FBgn0027561	CG18659	2.5	2.3e-36	1.8	6.9e-21
FBgn0030859	CG12990	2.5	0.026	2.7	0.00096
FBgn0031414	eys	2.5	0.02	2.2	0.0079
FBgn0031894	CG4496	2.5	0.012	1.7	0.045
FBgn0032638	SPH93	2.5	0.087	6.2	4.5e-06
FBgn0032934	CG8679	2.5	3.1e-14	2	6.8e-12
FBgn0033388	CG8046	2.5	0.0016	4.9	9.8e-18
FBgn0034200	CG11395	2.5	4.5e-14	2.9	7.6e-21
FBgn0035445	CG12014	2.5	0.00075	2.6	3.5e-05
FBgn0036875	CG9449	2.5	8e-16	2.4	2.4e-16
FBgn0039431	plum	2.5	1.4e-13	2.5	1.1e-18
FBgn0042106	CG18754	2.5	0.016	3.1	7.9e-05
FBgn0051133	Slimp	2.5	4.7e-18	2.1	7.9e-15
FBgn0051324	CG31324	2.5	3.9e-25	3.2	1.9e-08
FBgn0052425	CG32425	2.5	6.7e-35	1.6	6.3e-18
FBgn0053983	obst-H	2.5	0.00014	2.9	0.0036
FBgn0083940	RhoU	2.5	2.2e-09	2	1.3e-06
FBgn0262794	CG43175	2.5	0.0019	2.6	0.043
FBgn0264345	CR43801	2.5	3.4e-05	3.2	0.0022
FBgn0264501	CR43900	2.5	0.009	3.1	0.00013
FBgn0266421	RPA3	2.5	8.8e-13	1.7	5.3e-07
FBgn0266709	Zmynd10	2.5	6.9e-06	1.6	0.0074
FBgn0267733	CR46064	2.5	2.2e-17	2.1	2.4e-10
FBgn0000578	ena	2.4	5.4e-15	2.5	3.9e-40
FBgn0002887	mus201	2.4	6.7e-16	1.7	9.1e-07
FBgn0005624	Psc	2.4	1.2e-11	2.9	4.2e-36
FBgn0013984	InR	2.4	8.3e-22	2.3	8.8e-30
FBgn0023506	Es2	2.4	1.5e-25	1.7	8.3e-12
FBgn0029689	CG6428	2.4	7.8e-22	1.7	3.1e-18
FBgn0031033	CG14219	2.4	1.6e-34	2.5	8.1e-51
FBgn0032781	CG9987	2.4	1.1e-32	1.9	2e-16
FBgn0032805	CG10337	2.4	3.4e-27	3.1	2.4e-44
FBgn0032935	Atg18b	2.4	3e-27	1.8	3.5e-16
FBgn0034493	CG8908	2.4	2.2e-09	2.6	3.1e-13
FBgn0034880	ItgalphaPS5	2.4	0.073	3	0.00052
FBgn0035187	Trh	2.4	0.077	4.7	0.0025
FBgn0036732	Oatp74D	2.4	1e-15	3.1	6.5e-39
FBgn0037554	DNApol-iota	2.4	1.9e-24	1.9	1.7e-13
FBgn0039003	wfs1	2.4	1.6e-24	2.5	1.6e-26
FBgn0039101	CG16710	2.4	0.014	2.6	0.0011
FBgn0039319	CG13659	2.4	1.9e-18	1.9	6.8e-21
FBgn0039488	CG6066	2.4	6e-20	2.1	3e-08
FBgn0039886	CG2003	2.4	3.2e-32	2.5	3.3e-30
FBgn0041582	tamo	2.4	3.2e-28	1.8	3.2e-25
FBgn0042102	CG18745	2.4	8.4e-26	2.2	3.2e-34
FBgn0050161	CG30161	2.4	0.065	2	0.018
FBgn0052177	Ndfip	2.4	3.4e-29	1.5	3.5e-20
FBgn0052982	CG32982	2.4	2.3e-26	2.9	7.8e-29
FBgn0261709	CR42746	2.4	0.096	4.9	0.035
FBgn0263354	CG42784	2.4	4.6e-09	2.7	2.2e-14
FBgn0263445	CR43468	2.4	0.00017	2.7	2.1e-06
FBgn0264562	Hr4	2.4	8.4e-06	3	1.4e-07
FBgn0264703	CR43972	2.4	0.0051	2.4	0.011
FBgn0266441	CG45071	2.4	3.7e-05	1.7	0.017
FBgn0000045	Act79B	2.3	3.1e-06	3.1	1.5e-08
FBgn0001234	Hsromega	2.3	1.8e-17	1.6	4.2e-24
FBgn0005664	Cry	2.3	2.5e-22	4.5	6.9e-84
FBgn0022029	l(2)k01209	2.3	1.6e-28	1.8	3e-25
FBgn0030927	CG15046	2.3	0.035	1.5	0.049
FBgn0032929	Mcm10	2.3	0.0015	2.2	0.0016
FBgn0033110	CG9447	2.3	0.024	6.4	1.1e-05
FBgn0033308	CG8736	2.3	0.064	3	0.027
FBgn0034950	Pask	2.3	0.058	4.2	3.1e-12
FBgn0035715	CG10103	2.3	7.4e-32	1.7	3e-20
FBgn0035975	PGRP-LA	2.3	3.9e-24	1.5	1.5e-18
FBgn0036805	Chmp1	2.3	5e-23	2.1	5.9e-33
FBgn0039564	CG5527	2.3	0.0086	2.9	4.3e-05
FBgn0040532	CG8369	2.3	7.8e-09	2	1.1e-13
FBgn0040733	CG15068	2.3	0.0094	2	0.00017
FBgn0261989	CG42807	2.3	2.3e-09	2.3	9.7e-47
FBgn0262656	dm	2.3	1.8e-13	2.7	3.3e-36
FBgn0265345	CR44299	2.3	0.025	1.7	0.079
FBgn0265719	CR44526	2.3	8e-12	2.3	1.5e-10
FBgn0266350	CR44999	2.3	0.07	4.7	0.055
FBgn0000826	png	2.2	0.026	2.6	0.00013
FBgn0001257	ImpL2	2.2	1.1e-07	2.3	7.6e-26
FBgn0010173	RpA-70	2.2	1e-30	1.9	7.1e-15
FBgn0010401	Os-C	2.2	0.014	2.1	0.053
FBgn0013279	Hsp70Bc	2.2	2e-04	3.1	2.5e-08
FBgn0015570	alpha-Est2	2.2	2.1e-07	2.3	1.7e-08
FBgn0024321	NK7.1	2.2	1.5e-19	1.8	3.7e-19
FBgn0030467	CG1764	2.2	7e-12	2.1	4e-10
FBgn0031498	CG17260	2.2	2.3e-16	1.6	6.8e-08
FBgn0035042	CG3640	2.2	2e-07	2	1.4e-07
FBgn0035153	ebd1	2.2	1.1e-19	2.1	8.4e-19
FBgn0037141	DNApol-eta	2.2	1.2e-07	1.7	6.5e-06
FBgn0037515	Sp7	2.2	2.4e-05	2	1.3e-07
FBgn0037844	CG4570	2.2	0.0081	3.3	4.6e-09
FBgn0038470	CG18213	2.2	1e-07	2.3	1.6e-08
FBgn0039209	CG13624	2.2	6.5e-31	2.2	2.1e-42
FBgn0052564	CG32564	2.2	0.097	2.4	8.3e-06
FBgn0053867	His-Psi:CR33867	2.2	0.0022	2.5	0.0052
FBgn0085298	CG34269	2.2	3.3e-05	2.1	6e-04
FBgn0261266	zuc	2.2	0.011	2.9	0.027
FBgn0262570	CG43110	2.2	1.2e-13	1.5	1.8e-07
FBgn0267611	CR45949	2.2	7.1e-10	3.3	1.3e-11
FBgn0001104	Galphai	2.1	1.3e-27	1.8	2.7e-19
FBgn0005638	slbo	2.1	6.5e-08	4.7	4.5e-18
FBgn0011660	Pms2	2.1	4.4e-07	1.8	5.2e-05
FBgn0028341	l(1)G0232	2.1	2.1e-26	2.4	4e-56
FBgn0030027	CG1632	2.1	0.027	4.4	5.9e-16
FBgn0030048	CG12112	2.1	3.1e-20	1.9	5.2e-10
FBgn0032620	CG12288	2.1	7.6e-11	3.1	2.4e-10
FBgn0032911	tadr	2.1	3.9e-05	2.6	1.9e-10
FBgn0034073	CG8414	2.1	4.4e-19	3.4	1.9e-69
FBgn0034614	CG9752	2.1	1.1e-05	2.4	0.00011
FBgn0035880	CG17352	2.1	3.4e-08	3.4	4.1e-40
FBgn0036237	viaf	2.1	3.9e-18	1.8	1.4e-13
FBgn0037627	CG13318	2.1	9.3e-06	2	0.00043
FBgn0037719	bocksbeutel	2.1	5.6e-25	1.7	1.4e-11
FBgn0038014	CG10041	2.1	0.072	3.3	0.01
FBgn0038418	pad	2.1	1.6e-07	3.2	3.9e-23
FBgn0039023	CG4723	2.1	0.05	1.9	0.018
FBgn0039031	CG17244	2.1	0.00033	2.1	6.2e-05
FBgn0039290	CG13654	2.1	3.3e-11	2.8	2.5e-35
FBgn0039492	CG6051	2.1	3.5e-26	2	1.7e-23
FBgn0039665	CG2310	2.1	4e-16	2.1	9.7e-21
FBgn0051414	CG31414	2.1	0.0062	2.2	0.00064
FBgn0052369	CG32369	2.1	5.6e-17	2.6	4.5e-56
FBgn0052594	be	2.1	1.8e-11	1.9	5.9e-19
FBgn0054057	CG34057	2.1	0.037	2.2	0.0061
FBgn0064237	Idgf5	2.1	0.0017	2.1	4.6e-05
FBgn0083985	CG34149	2.1	2.1e-06	2.6	3.1e-10
FBgn0085290	CG34261	2.1	0.0033	2.3	0.0079
FBgn0261636	CR42719	2.1	0.0047	1.7	0.029
FBgn0267567	CR45907	2.1	0.038	2.6	0.032
FBgn0001987	Gli	2	1.8e-19	2	4.3e-40
FBgn0005655	PCNA	2	1.5e-06	2.7	1.2e-17
FBgn0010222	Nmdmc	2	1.5e-17	1.8	4.9e-07
FBgn0011703	RnrL	2	3.9e-10	3.1	6.8e-33
FBgn0013278	Hsp70Bb	2	0.00034	2.4	2.9e-07
FBgn0022772	Orc1	2	7e-05	3.5	5.3e-13
FBgn0024920	Ts	2	2.2e-08	2.5	1.9e-06
FBgn0028411	Nxt1	2	2.4e-11	2	5.2e-10
FBgn0030929	CG15043	2	3.5e-15	2.6	8.2e-35
FBgn0034670	CG13488	2	1.5e-12	2.2	1.2e-16
FBgn0035209	msd1	2	0.013	2.2	0.008
FBgn0035405	pfk	2	2.9e-14	1.5	1.4e-09
FBgn0035462	IntS10	2	4.6e-11	1.5	1.2e-06
FBgn0036150	Ir68a	2	0.076	4	2e-06
FBgn0037092	M6	2	1.9e-22	2.2	1.2e-42
FBgn0038893	CG6353	2	7e-17	1.9	1.2e-11
FBgn0039307	CR13656	2	0.00027	1.9	5.1e-17
FBgn0041607	asparagine-synthetase	2	1.9e-15	2.4	2.1e-10
FBgn0046685	Wsck	2	1e-12	2.1	9.8e-19
FBgn0050414	CG30414	2	0.00078	2.6	3.1e-06
FBgn0261113	Xrp1	2	7.4e-16	1.7	2.6e-26
FBgn0261530	nbs	2	4.2e-14	2	3.6e-17
FBgn0266282	jnj	2	3.8e-14	1.6	4.7e-13
FBgn0000568	Eip75B	1.9	1.4e-23	2.7	1.4e-29
FBgn0001208	Hn	1.9	8e-04	2	9.6e-07
FBgn0004378	Klp61F	1.9	0.00048	2.1	4.4e-05
FBgn0011236	ken	1.9	2.2e-09	2.1	9e-18
FBgn0020309	crol	1.9	3.3e-24	1.5	9.1e-17
FBgn0028476	CG15817	1.9	2e-13	2.3	7.9e-44
FBgn0031252	CG13690	1.9	0.0016	2.1	0.0026
FBgn0032713	CG17323	1.9	6.6e-10	2	4.9e-12
FBgn0033065	Cyp6w1	1.9	1e-05	1.6	3.4e-05
FBgn0034540	Lrt	1.9	0.032	3.3	0.00011
FBgn0035557	CG11353	1.9	0.022	1.9	0.0027
FBgn0035812	CG7457	1.9	1.5e-15	1.7	3.9e-12
FBgn0036828	CG6841	1.9	3.4e-16	1.6	6.8e-10
FBgn0036844	Mkp3	1.9	4.4e-15	2.3	2.5e-29
FBgn0037531	CG10445	1.9	1.4e-05	2.9	3.3e-22
FBgn0037960	mthl5	1.9	0.00033	1.5	0.0077
FBgn0038035	lig3	1.9	1e-18	1.9	6.3e-09
FBgn0039415	CG6142	1.9	0.0037	3.8	1.9e-06
FBgn0039527	CG5639	1.9	4.1e-09	2.5	1.2e-27
FBgn0040475	SH3PX1	1.9	5.1e-24	2	2.6e-29
FBgn0040765	luna	1.9	1.1e-13	1.8	1.3e-12
FBgn0042101	CG18744	1.9	9.2e-14	1.8	1.5e-18
FBgn0050281	CG30281	1.9	0.026	1.9	0.0021
FBgn0051097	CG31097	1.9	2.2e-07	2.3	2.8e-22
FBgn0052758	CG32758	1.9	3.7e-17	1.9	9.1e-21
FBgn0067102	GlcT-1	1.9	4.1e-21	1.7	6.8e-18
FBgn0085424	nub	1.9	5.3e-22	3	9.9e-90
FBgn0086779	step	1.9	1.6e-21	2.2	1.9e-32
FBgn0259821	CG42402	1.9	0.035	1.7	0.0053
FBgn0260442	rhea	1.9	4.1e-21	2	7.5e-33
FBgn0261873	sdt	1.9	4.2e-20	1.6	4.1e-21
FBgn0262993	CR43301	1.9	5.6e-09	1.9	1.8e-09
FBgn0263039	CR43334	1.9	0.007	2.4	0.00077
FBgn0263219	Dscam4	1.9	0.011	4.2	3e-16
FBgn0263232	Nxf3	1.9	0.052	2.5	0.00027
FBgn0264776	CG44014	1.9	6.3e-12	2.6	4.7e-32
FBgn0266243	CR44938	1.9	0.00069	2.5	5e-05
FBgn0001978	stc	1.8	4.6e-16	1.6	1.3e-14
FBgn0003888	betaTub60D	1.8	6.7e-08	2.1	2.6e-11
FBgn0010762	simj	1.8	5.5e-18	1.8	5.9e-17
FBgn0013307	Odc1	1.8	0.0021	1.5	0.0024
FBgn0014859	Hr38	1.8	0.091	2.8	0.012
FBgn0020278	loco	1.8	7.4e-21	1.8	2.6e-16
FBgn0025625	Sik2	1.8	3.3e-06	1.5	3.6e-05
FBgn0027082	Aats-pro	1.8	8.2e-11	2.3	8.2e-15
FBgn0030501	BthD	1.8	0.0086	3	0.00038
FBgn0032006	Pvr	1.8	9.7e-20	1.9	1e-32
FBgn0034650	NC2alpha	1.8	9.2e-13	1.9	2.3e-12
FBgn0034761	CG4250	1.8	5.2e-08	2.5	1.3e-18
FBgn0036772	CG5290	1.8	1.2e-11	1.9	4.9e-13
FBgn0038344	CG5205	1.8	3e-14	2	1.7e-14
FBgn0040212	Dhap-at	1.8	2e-15	1.8	3e-19
FBgn0040658	CG13516	1.8	1.4e-10	1.7	5.7e-09
FBgn0041092	tai	1.8	3.2e-18	1.7	2.6e-16
FBgn0050000	GstT1	1.8	3.9e-13	1.6	1.6e-14
FBgn0051777	CG31777	1.8	0.011	2.7	1.3e-05
FBgn0051864	Qtzl	1.8	2.1e-10	1.5	4.1e-06
FBgn0052845	CG32845	1.8	8.1e-05	1.6	0.00012
FBgn0085195	CG34166	1.8	0.00097	2.3	8e-08
FBgn0262563	CG43103	1.8	7.1e-08	2.5	4.7e-10
FBgn0265137	Spn42Da	1.8	8.6e-19	2.2	9.2e-21
FBgn0265419	CR44331	1.8	6.7e-09	1.7	1.2e-07
FBgn0266812	CR45274	1.8	0.01	1.8	0.00016
FBgn0001224	Hsp23	1.7	7e-06	3.2	3e-06
FBgn0001225	Hsp26	1.7	2.8e-05	2	0.0015
FBgn0010379	Akt1	1.7	1.1e-14	1.6	2.1e-22
FBgn0011591	fng	1.7	3.7e-05	1.8	5e-07
FBgn0022213	Cas	1.7	1.1e-18	1.7	4.3e-14
FBgn0023416	Ac3	1.7	0.035	1.7	0.038
FBgn0029825	CG12728	1.7	1.1e-08	1.6	1.1e-07
FBgn0031490	CG17264	1.7	2.4e-12	1.8	1.3e-10
FBgn0031882	Rab30	1.7	4.4e-14	1.5	3.6e-15
FBgn0032698	CG10336	1.7	0.0038	2.2	0.002
FBgn0033051	Strica	1.7	1.1e-13	2.1	1.5e-31
FBgn0034047	CG12970	1.7	0.012	4.8	0.00022
FBgn0035086	CG12851	1.7	0.075	3.5	1.7e-12
FBgn0036240	CG6928	1.7	4.1e-11	2.8	4.3e-29
FBgn0037723	SpdS	1.7	0.0052	3.7	4.7e-08
FBgn0038440	Gr89a	1.7	0.0019	3.4	1.1e-18
FBgn0040322	GNBP2	1.7	0.039	1.7	0.0058
FBgn0052296	Mrtf	1.7	2.5e-14	1.7	4.8e-26
FBgn0259936	Uhg3	1.7	8.8e-06	1.9	0.00074
FBgn0264426	CG43844	1.7	0.072	1.8	0.038
FBgn0265186	CG44251	1.7	1.2e-18	2.3	3.6e-58
FBgn0265377	CR44318	1.7	3.9e-09	2	1.3e-07
FBgn0000404	CycA	1.6	4.9e-06	1.5	1e-04
FBgn0000636	Fas3	1.6	4e-14	1.5	7.8e-10
FBgn0002524	lace	1.6	1.4e-10	2.2	6.4e-25
FBgn0003328	scb	1.6	1.1e-14	1.9	1.2e-25
FBgn0010039	GstD3	1.6	1.7e-05	2.4	2.6e-06
FBgn0010040	GstD4	1.6	4.3e-05	3	3.9e-05
FBgn0011274	Dif	1.6	2.1e-12	1.8	3.2e-09
FBgn0011705	rost	1.6	6.5e-16	1.7	1.8e-25
FBgn0017577	Mcm5	1.6	7e-04	2	4.3e-06
FBgn0022700	Cht4	1.6	2.2e-06	2.8	2.7e-12
FBgn0026702	l(1)G0045	1.6	4e-08	1.6	5.8e-07
FBgn0027363	Stam	1.6	5.1e-15	1.5	6.4e-23
FBgn0027575	GABA-B-R2	1.6	0.00014	3.5	5.5e-33
FBgn0032906	RPA2	1.6	3.2e-09	2.1	1.5e-10
FBgn0033927	CR10102	1.6	1.3e-10	2.8	7.8e-27
FBgn0034294	Muc55B	1.6	2.9e-07	2.8	5.2e-36
FBgn0034578	CG15653	1.6	4.4e-07	1.7	1.9e-08
FBgn0038608	WRNexo	1.6	2e-04	2.8	3.3e-06
FBgn0039120	Nup98-96	1.6	1.3e-10	1.5	2.1e-10
FBgn0042179	CG18869	1.6	7.4e-09	1.7	6.5e-22
FBgn0054056	CG34056	1.6	0.011	1.6	8.3e-06
FBgn0058354	CR40354	1.6	0.024	2	0.017
FBgn0085443	spri	1.6	8.3e-12	1.6	1.9e-15
FBgn0260632	dl	1.6	3.5e-15	1.8	1.7e-29
FBgn0261545	CG42663	1.6	7.8e-13	2.1	6.4e-28
FBgn0263143	vret	1.6	0.047	1.7	0.088
FBgn0263239	dar1	1.6	0.0066	1.9	1.2e-05
FBgn0011692	pav	1.5	0.0063	2.1	1.4e-06
FBgn0020391	Nrk	1.5	0.0016	2.1	6.8e-08
FBgn0032819	CG10463	1.5	4.5e-09	1.6	7.7e-08
FBgn0033926	Arc1	1.5	1.3e-07	2.7	1.2e-23
FBgn0034276	Sardh	1.5	0.02	2.3	2e-04
FBgn0037550	CG9667	1.5	3.7e-08	2.2	8.3e-16
FBgn0260985	RfC4	1.5	1.1e-07	1.8	4.2e-10
FBgn0261016	clos	1.5	0.0057	2.8	2.7e-15
FBgn0264385	CR43837	1.5	0.016	3.2	9.5e-08
FBgn0265873	CR44662	1.5	0.0056	3.2	1.3e-09
FBgn0030102	CG12119	-1.5	5e-06	-2.8	3.6e-10
FBgn0037935	CG6834	-1.5	1e-09	-1.8	2.7e-15
FBgn0038082	CG5724	-1.5	8.8e-06	-2.3	1.1e-07
FBgn0038134	wntD	-1.5	0.078	-2.2	0.022
FBgn0038738	CG4572	-1.5	2.3e-14	-1.8	1.4e-26
FBgn0000108	Appl	-1.6	0.00059	-1.9	1.1e-09
FBgn0027552	CG10863	-1.6	1.2e-13	-1.8	4.6e-25
FBgn0030731	Mfe2	-1.6	4.2e-10	-2	4.2e-29
FBgn0033128	Tsp42Eg	-1.6	8.1e-14	-1.8	1.8e-23
FBgn0033434	CG1902	-1.6	3.6e-16	-1.8	6.7e-19
FBgn0033624	CG12384	-1.6	2.5e-13	-2	3.1e-18
FBgn0036587	CG4950	-1.6	0.0043	-2.1	0.011
FBgn0037607	CG8036	-1.6	2.3e-15	-2.1	4.7e-16
FBgn0039769	CG15534	-1.6	2e-04	-3.1	1.5e-29
FBgn0040384	CG32795	-1.6	1.7e-14	-1.6	5.7e-22
FBgn0051104	CG31104	-1.6	1.8e-08	-2.4	0.016
FBgn0052054	CG32054	-1.6	1.3e-10	-1.8	5.6e-09
FBgn0053514	CG33514	-1.6	3.8e-10	-2.6	8.2e-27
FBgn0261436	DhpD	-1.6	1.3e-15	-1.8	1.7e-16
FBgn0001248	Idh	-1.7	7.4e-16	-2.1	4.1e-24
FBgn0004620	GluRIIA	-1.7	0.0061	-2.1	1.1e-06
FBgn0010015	CanA1	-1.7	0.026	-1.5	0.023
FBgn0013699	mt:tRNA:L:UUR	-1.7	0.0028	-1.9	0.013
FBgn0013771	Cyp6a9	-1.7	5e-14	-2.3	2.2e-21
FBgn0023170	RpL39	-1.7	2.1e-07	-1.5	1.4e-06
FBgn0026438	Eaat2	-1.7	0.095	-2.1	0.015
FBgn0030245	CG1637	-1.7	3e-17	-2.1	3.2e-41
FBgn0031689	Cyp28d1	-1.7	1.3e-08	-3.4	1.6e-45
FBgn0032729	CG10639	-1.7	8.1e-15	-1.5	2e-13
FBgn0033431	CG1827	-1.7	7.1e-11	-1.8	2.1e-15
FBgn0034935	CG13565	-1.7	2e-12	-1.6	3.5e-07
FBgn0035082	CG2811	-1.7	2.6e-13	-1.9	3.9e-14
FBgn0037705	mura	-1.7	1.1e-13	-1.6	8.3e-16
FBgn0038947	Sar1	-1.7	5.1e-20	-1.5	1.1e-12
FBgn0039640	CG14516	-1.7	5.6e-09	-1.6	5.2e-06
FBgn0051345	CG31345	-1.7	0.023	-2	0.044
FBgn0052576	CG32576	-1.7	1.9e-11	-1.6	6.9e-07
FBgn0058263	MFS17	-1.7	2.5e-16	-1.7	3.6e-11
FBgn0063491	GstE9	-1.7	3.3e-15	-3.2	5.8e-31
FBgn0085257	CG34228	-1.7	1.6e-07	-1.6	0.00053
FBgn0085732	CR40190	-1.7	0.0016	-2.5	0.001
FBgn0085813	18SrRNA-Psi:CR41602	-1.7	0.027	-2.2	0.017
FBgn0261361	CG42638	-1.7	0.0016	-2.8	2.9e-05
FBgn0264294	Cyt-b5	-1.7	2.5e-18	-1.9	2.2e-14
FBgn0026061	Mipp1	-1.8	3e-17	-1.9	2.2e-21
FBgn0028539	CG31731	-1.8	4.1e-16	-1.6	2.5e-19
FBgn0029118	Sucb	-1.8	1.1e-17	-1.6	3.8e-10
FBgn0029723	Proc-R	-1.8	0.0016	-1.5	0.0098
FBgn0030196	Psf3	-1.8	5.6e-16	-1.7	1.2e-11
FBgn0030407	CG2543	-1.8	4e-05	-1.8	0.00014
FBgn0030774	spheroide	-1.8	1.3e-14	-2	1.7e-11
FBgn0030872	Ucp4A	-1.8	2.1e-17	-1.5	4.3e-15
FBgn0032949	Lamp1	-1.8	1.2e-20	-1.7	4e-24
FBgn0034275	CG5002	-1.8	7.1e-15	-1.5	8.5e-12
FBgn0035710	SP1173	-1.8	0.00011	-1.7	0.00013
FBgn0036300	CG10688	-1.8	1.9e-16	-1.5	1.5e-05
FBgn0037019	Pex16	-1.8	4.9e-16	-1.5	8.4e-13
FBgn0039326	CG10562	-1.8	4.5e-13	-1.9	3.6e-08
FBgn0039474	CG6283	-1.8	0.047	-2.4	4.7e-57
FBgn0040253	Ugt86Dg	-1.8	7.2e-11	-3.2	1.2e-09
FBgn0050381	CG30381	-1.8	1.7e-09	-1.6	7.1e-06
FBgn0052068	CG32068	-1.8	1.1e-10	-2	8.7e-27
FBgn0250876	Sema-5c	-1.8	2e-10	-2	4.8e-27
FBgn0000536	eas	-1.9	3e-21	-1.6	3.4e-21
FBgn0015568	alpha-Est1	-1.9	1.4e-10	-2.4	5.2e-35
FBgn0016726	RpL29	-1.9	3.6e-12	-1.5	7.1e-07
FBgn0025454	Cyp6g1	-1.9	5.8e-21	-2.2	6.5e-27
FBgn0026787	Nhe1	-1.9	2.9e-19	-1.6	9.4e-12
FBgn0027343	fz3	-1.9	5.6e-10	-1.6	4.7e-08
FBgn0031815	frj	-1.9	2.7e-15	-1.8	4e-17
FBgn0031974	CG12560	-1.9	4.5e-15	-2.5	9.1e-37
FBgn0032981	CG3635	-1.9	5.9e-10	-2.1	1.6e-06
FBgn0034058	Pex11	-1.9	4.4e-13	-1.5	4.5e-10
FBgn0035189	CG9119	-1.9	1.5e-18	-2.9	2e-33
FBgn0035917	Zasp66	-1.9	1.4e-15	-1.5	7.7e-07
FBgn0037215	CG12582	-1.9	2.8e-18	-2	4.6e-28
FBgn0037763	CG16904	-1.9	0.04	-2.5	0.0097
FBgn0038279	Sdr	-1.9	0.08	-2.7	4.8e-05
FBgn0040099	lectin-28C	-1.9	0.00047	-2.4	1e-09
FBgn0051431	CG31431	-1.9	9.1e-16	-1.7	1.4e-16
FBgn0260659	CG42542	-1.9	2.8e-22	-1.8	1.5e-20
FBgn0002789	Mp20	-2	3.2e-24	-1.7	1.8e-11
FBgn0004028	wupA	-2	3.8e-25	-1.6	2.4e-06
FBgn0010548	Aldh-III	-2	1.4e-20	-1.6	8.4e-12
FBgn0011834	Ser6	-2	6.3e-13	-2.1	3.4e-22
FBgn0015576	alpha-Est8	-2	2.9e-11	-1.9	9.9e-19
FBgn0019830	colt	-2	3e-16	-1.6	3.1e-11
FBgn0019886	Letm1	-2	7.5e-23	-1.6	1.9e-23
FBgn0022710	Ac13E	-2	1.4e-13	-1.6	1.8e-20
FBgn0023516	Pex5	-2	1.1e-18	-1.6	4.3e-13
FBgn0027528	CG9634	-2	9.1e-22	-1.9	4e-20
FBgn0028482	CG16857	-2	2e-06	-1.7	0.00089
FBgn0032923	CG9248	-2	3.4e-17	-1.6	4.8e-10
FBgn0033543	CG12338	-2	7.4e-18	-1.8	9e-19
FBgn0033981	Cyp6a21	-2	1.2e-12	-2.3	6e-25
FBgn0036090	CG8009	-2	2.1e-11	-1.8	3.9e-08
FBgn0040260	Ugt36Bc	-2	1.4e-19	-2.3	2.2e-42
FBgn0042110	CG18765	-2	3.2e-10	-3.1	1.9e-25
FBgn0053012	CG33012	-2	6.2e-07	-1.7	5.9e-11
FBgn0053558	mim	-2	2.4e-15	-1.6	1.7e-13
FBgn0086691	UK114	-2	6.4e-09	-2	3.6e-25
FBgn0262512	Vha14-1	-2	3.2e-21	-1.5	2.6e-07
FBgn0000416	Sap-r	-2.1	1.7e-18	-1.9	2.7e-41
FBgn0002569	Mal-A2	-2.1	2.1e-18	-2.9	4.3e-23
FBgn0003390	shf	-2.1	1.5e-18	-2	9.9e-18
FBgn0003462	Sod	-2.1	2.7e-24	-1.8	5.1e-25
FBgn0017558	Pdk	-2.1	1e-20	-2	5.3e-20
FBgn0023496	Lip1	-2.1	0.0024	-2.5	0.001
FBgn0025456	CREG	-2.1	2.5e-10	-2.1	2.8e-22
FBgn0028491	CG2930	-2.1	7.4e-21	-1.6	6.6e-24
FBgn0030362	regucalcin	-2.1	2.1e-15	-2.2	1.7e-20
FBgn0031320	CG5126	-2.1	1.2e-21	-2.5	9.3e-27
FBgn0032161	CG4594	-2.1	7.1e-15	-1.8	3.4e-10
FBgn0034405	Jheh2	-2.1	1.6e-15	-1.6	1.3e-11
FBgn0034755	CG3746	-2.1	9.9e-10	-1.8	9.7e-06
FBgn0036623	CG4729	-2.1	1.5e-13	-1.6	2.1e-17
FBgn0037046	CG10581	-2.1	4.4e-06	-1.7	0.00096
FBgn0039670	CG7567	-2.1	0.064	-1.6	3.2e-05
FBgn0039840	CG11340	-2.1	2.3e-10	-2.1	1.8e-17
FBgn0039941	CG17167	-2.1	5.5e-27	-1.5	4.9e-11
FBgn0040297	Nhe2	-2.1	3.7e-23	-2.2	1.2e-46
FBgn0040309	Jafrac1	-2.1	1.8e-24	-1.8	1.6e-22
FBgn0040636	CG13255	-2.1	9.9e-10	-2	3.9e-15
FBgn0052407	CG32407	-2.1	5.3e-18	-1.7	5e-14
FBgn0083228	Frq2	-2.1	5.1e-08	-1.6	6.9e-05
FBgn0260743	GC1	-2.1	2.1e-21	-1.8	3.4e-21
FBgn0263081	CG43349	-2.1	9.5e-17	-2.4	1.4e-35
FBgn0263773	fok	-2.1	2.3e-28	-2.8	6.6e-40
FBgn0001142	Gs1	-2.2	3.2e-27	-1.5	2.8e-21
FBgn0002022	Catsup	-2.2	3.9e-19	-1.9	2.2e-12
FBgn0002772	Mlc1	-2.2	3.7e-31	-1.9	2.2e-10
FBgn0004117	Tm2	-2.2	2.5e-27	-1.8	1.3e-09
FBgn0028663	VhaM9.7-b	-2.2	4e-26	-1.6	5.1e-08
FBgn0028875	nAChRalpha5	-2.2	0.00016	-2.4	2.7e-07
FBgn0029827	CG6048	-2.2	4.6e-21	-1.7	0.00028
FBgn0031693	Cyp4ac1	-2.2	2e-16	-2.7	3.6e-38
FBgn0032480	Edem2	-2.2	1.7e-25	-1.9	6.6e-21
FBgn0033494	KCNQ	-2.2	1.5e-19	-1.9	4.3e-23
FBgn0034052	CG8299	-2.2	1.3e-28	-2.5	1.1e-16
FBgn0034083	lbk	-2.2	2.6e-18	-1.6	9.2e-16
FBgn0034628	Acox57D-p	-2.2	2.7e-18	-1.6	9.3e-15
FBgn0035588	CG10672	-2.2	1.2e-20	-1.6	8.5e-08
FBgn0035934	TrpA1	-2.2	2.4e-20	-3	1.5e-18
FBgn0036756	cln3	-2.2	6.3e-17	-1.8	1.3e-31
FBgn0036820	CG6852	-2.2	4.4e-15	-1.9	1.6e-12
FBgn0037130	Syn1	-2.2	6.9e-12	-1.7	3e-09
FBgn0037386	CG1208	-2.2	7.5e-23	-2.7	4.2e-16
FBgn0037835	CG14687	-2.2	3.5e-13	-1.6	7.7e-05
FBgn0037870	CG18577	-2.2	1.7e-12	-3.1	1.7e-18
FBgn0039681	CG7582	-2.2	1.2e-05	-1.7	0.0018
FBgn0044872	FucTC	-2.2	1.2e-15	-2	4.8e-15
FBgn0050411	CG30411	-2.2	1.1e-12	-2.3	2.2e-27
FBgn0052633	CG32633	-2.2	6.9e-17	-1.5	3.2e-08
FBgn0085322	CG34293	-2.2	1.1e-11	-1.7	6.5e-05
FBgn0086254	CG6084	-2.2	2.8e-18	-2.1	4.7e-24
FBgn0261631	CG42714	-2.2	6.5e-08	-2.1	1.2e-12
FBgn0266448	CG45078	-2.2	2.5e-16	-1.9	2.4e-09
FBgn0001098	Gdh	-2.3	2e-13	-1.5	1.1e-18
FBgn0002564	Lsp1gamma	-2.3	1.1e-06	-2.5	1e-06
FBgn0004169	up	-2.3	2.3e-21	-1.6	1.9e-05
FBgn0011770	Gip	-2.3	1.2e-21	-3.3	1.3e-96
FBgn0023507	CG3835	-2.3	1.1e-30	-1.5	3e-14
FBgn0023549	Mct1	-2.3	4.8e-16	-1.9	6.6e-18
FBgn0026150	ApepP	-2.3	9.4e-28	-2.1	8e-31
FBgn0028480	CG17841	-2.3	4.2e-34	-2.4	2.3e-42
FBgn0030484	GstT4	-2.3	7.2e-19	-3.8	7.2e-43
FBgn0030756	CG9903	-2.3	1.4e-11	-2.8	4.7e-32
FBgn0030997	CG7990	-2.3	5.2e-13	-1.6	0.00061
FBgn0031692	TpnC25D	-2.3	4.4e-17	-1.9	1.4e-06
FBgn0032787	CG10195	-2.3	1.3e-15	-1.7	6.4e-08
FBgn0033214	CG1941	-2.3	2.5e-17	-2.1	3.6e-19
FBgn0034996	CG13575	-2.3	0.055	-1.8	0.019
FBgn0035083	Tina-1	-2.3	3.7e-21	-2	4.7e-24
FBgn0035544	CG15021	-2.3	0.098	-2.1	0.058
FBgn0036978	Toll-9	-2.3	3.3e-15	-1.8	7.5e-11
FBgn0036999	isoQC	-2.3	5.3e-15	-1.5	9.8e-05
FBgn0037749	CG9471	-2.3	1.8e-24	-2.2	5.9e-15
FBgn0037934	CG6830	-2.3	7.1e-26	-4.1	1.4e-64
FBgn0038115	CG7966	-2.3	1.1e-17	-1.6	1.1e-15
FBgn0038481	CG17475	-2.3	2.9e-17	-8.2	1.5e-16
FBgn0051075	CG31075	-2.3	1.6e-11	-1.7	1.2e-18
FBgn0062412	Ctr1B	-2.3	8.4e-24	-2	1.4e-15
FBgn0085475	CG34446	-2.3	7.7e-05	-2.1	0.00067
FBgn0085764	CR40668	-2.3	4.7e-07	-2.5	0.0053
FBgn0086367	t	-2.3	4.3e-20	-2.1	8.8e-25
FBgn0260753	Pdfr	-2.3	7.6e-10	-2.1	8.1e-07
FBgn0266084	Fhos	-2.3	1.4e-30	-1.9	8.4e-28
FBgn0000326	clt	-2.4	7.7e-19	-1.6	8.9e-09
FBgn0000455	Dip-C	-2.4	7e-20	-2.7	5.5e-50
FBgn0010100	Acon	-2.4	7.8e-17	-1.8	3.7e-17
FBgn0013681	mt:ND3	-2.4	3.5e-29	-1.5	3.2e-09
FBgn0014184	Oda	-2.4	4.4e-21	-1.8	2.7e-21
FBgn0022097	Vha36-1	-2.4	1e-33	-1.6	6e-12
FBgn0026088	CG14818	-2.4	3.3e-22	-2	7.8e-15
FBgn0030478	CG1640	-2.4	2.4e-26	-2.4	7.3e-61
FBgn0030521	CtsB1	-2.4	1.2e-41	-2.3	3e-50
FBgn0031184	CG14615	-2.4	4.6e-15	-2.1	1.1e-16
FBgn0032945	CG8665	-2.4	2.1e-18	-2.2	1.9e-16
FBgn0033635	CG7777	-2.4	3.8e-27	-1.9	2.7e-19
FBgn0034247	CG6484	-2.4	6.6e-26	-2.3	2.6e-07
FBgn0037448	CG15186	-2.4	2.4e-13	-2.2	6.4e-15
FBgn0039156	CG6178	-2.4	5.9e-27	-1.7	1.4e-18
FBgn0039890	CG2316	-2.4	5e-34	-1.8	2.1e-17
FBgn0040104	lectin-24A	-2.4	8.9e-13	-5.6	6.1e-53
FBgn0051116	ClC-a	-2.4	2.3e-31	-2.4	4.4e-36
FBgn0053080	CG33080	-2.4	2.7e-26	-2.8	5.5e-45
FBgn0085426	Rgk3	-2.4	8.9e-10	-1.7	7.1e-06
FBgn0259238	CG42336	-2.4	6.8e-25	-2.1	9.9e-16
FBgn0267486	Ptp36E	-2.4	2e-10	-1.9	1.9e-07
FBgn0267519	28SrRNA-Psi:CR45859	-2.4	0.0019	-2.3	0.057
FBgn0010470	Fkbp14	-2.5	1.6e-21	-1.9	1.8e-16
FBgn0015039	Cyp9b2	-2.5	2.3e-34	-3	3.3e-22
FBgn0016715	Reg-2	-2.5	2e-20	-2	8.9e-19
FBgn0030775	CG9673	-2.5	1.5e-22	-2.2	1.2e-18
FBgn0031285	CG3662	-2.5	1.6e-27	-2.5	2.6e-54
FBgn0034612	CG10505	-2.5	3.6e-28	-1.5	9.6e-06
FBgn0035265	CG18173	-2.5	9e-22	-2	5.8e-13
FBgn0037070	CG11309	-2.5	7.2e-12	-1.8	3.9e-05
FBgn0038294	Mf	-2.5	9.2e-27	-1.9	2e-08
FBgn0039595	AstA-R2	-2.5	3.2e-19	-2.9	1.1e-23
FBgn0041630	Hexo1	-2.5	3.7e-29	-2.2	6.4e-28
FBgn0085330	CG34301	-2.5	7.5e-10	-1.7	0.00048
FBgn0085474	CG34445	-2.5	4.6e-09	-2.6	3e-11
FBgn0261505	CR42653	-2.5	0.034	-3.2	0.021
FBgn0262736	Vha16-1	-2.5	5.7e-20	-1.6	6.5e-14
FBgn0000116	Argk	-2.6	2e-26	-1.6	2.3e-09
FBgn0002773	Mlc2	-2.6	2.9e-44	-1.8	3.4e-08
FBgn0010019	Cyp4g1	-2.6	4.1e-08	-3.4	0.017
FBgn0013704	mt:tRNA:R	-2.6	0.028	-2.6	0.001
FBgn0015033	Cyp4d8	-2.6	6.5e-15	-1.8	2.7e-10
FBgn0024997	CG2681	-2.6	3.6e-28	-2.4	1.9e-38
FBgn0030897	Frq1	-2.6	1.2e-06	-2.5	6e-07
FBgn0032603	CG17928	-2.6	1.7e-25	-2.3	8.4e-17
FBgn0032946	nrv3	-2.6	1.7e-12	-1.6	4.8e-05
FBgn0034618	CG9485	-2.6	3e-19	-2.3	1.1e-18
FBgn0035252	CG7970	-2.6	7.1e-39	-1.9	3.7e-17
FBgn0035679	CG10467	-2.6	3.6e-38	-2.8	6.4e-36
FBgn0035718	CG14820	-2.6	1.6e-18	-1.7	2.3e-07
FBgn0036899	tey	-2.6	7e-09	-2.6	1.8e-11
FBgn0037140	CG7442	-2.6	2.8e-26	-2.7	1.4e-27
FBgn0037440	CG1041	-2.6	1.2e-18	-2.2	1.9e-19
FBgn0038257	smp-30	-2.6	4e-15	-2.9	1.8e-59
FBgn0040827	CG13315	-2.6	1.5e-15	-3.3	1e-04
FBgn0052687	CG32687	-2.6	8.8e-29	-2.4	1.8e-21
FBgn0085819	28SrRNA-Psi:CR41609	-2.6	1.2e-06	-1.9	0.041
FBgn0259979	CG17337	-2.6	7.7e-42	-1.7	1.6e-22
FBgn0015222	Fer1HCH	-2.7	6.5e-30	-2.1	3.9e-44
FBgn0023179	amon	-2.7	6e-22	-1.5	4.9e-06
FBgn0028949	CG15254	-2.7	1.2e-08	-5.8	1e-39
FBgn0030437	hec	-2.7	0.051	-3	0.00017
FBgn0030600	hiw	-2.7	7.5e-44	-2.3	9.4e-45
FBgn0031908	CG5177	-2.7	2.2e-32	-1.9	2.6e-07
FBgn0033297	Mal-A8	-2.7	1.5e-13	-4.9	2e-08
FBgn0033936	CG17386	-2.7	0.021	-3.1	1.4e-12
FBgn0034439	CG10062	-2.7	1.5e-16	-1.8	3e-12
FBgn0034988	cN-IIIB	-2.7	1e-19	-1.7	4.6e-09
FBgn0037144	CG7458	-2.7	4.3e-35	-1.9	2.9e-13
FBgn0038752	CG4462	-2.7	1.6e-39	-2	1.1e-19
FBgn0040531	CG11741	-2.7	2.3e-11	-2.1	0.03
FBgn0051446	CG31446	-2.7	6.4e-39	-2.2	2.2e-12
FBgn0053127	CG33127	-2.7	3.9e-35	-2.7	1.8e-31
FBgn0262624	Tmhs	-2.7	8.4e-06	-2.6	0.00088
FBgn0262844	CG43208	-2.7	5.2e-09	-3.4	5e-07
FBgn0015221	Fer2LCH	-2.8	5.3e-17	-2.1	7.8e-49
FBgn0020506	Amyrel	-2.8	1.7e-06	-4.3	1.9e-31
FBgn0032775	CG17544	-2.8	3.1e-34	-1.8	2.7e-28
FBgn0033631	Sod3	-2.8	3.1e-43	-1.9	1.7e-18
FBgn0034488	CG11208	-2.8	1.8e-28	-2.3	2.9e-29
FBgn0034897	Sesn	-2.8	4.5e-37	-2.2	1.7e-34
FBgn0034971	CG3209	-2.8	1.6e-53	-2.3	2.6e-30
FBgn0050195	CG30195	-2.8	0.00011	-2.6	0.016
FBgn0063667	CG32335	-2.8	4.9e-09	-3.4	3e-15
FBgn0260479	CG31904	-2.8	0.00027	-3.1	1.5e-06
FBgn0263234	Phae1	-2.8	1.2e-24	-2.8	5.9e-18
FBgn0263830	CG40486	-2.8	3.9e-13	-1.8	4e-06
FBgn0265829	CR44618	-2.8	1.4e-14	-2.4	7.9e-06
FBgn0002570	Mal-A1	-2.9	9.3e-41	-4.1	0.0011
FBgn0010053	Jheh1	-2.9	8.6e-26	-1.8	1.7e-12
FBgn0027572	CG5009	-2.9	8e-33	-2.2	1e-11
FBgn0028940	Cyp28a5	-2.9	2.9e-26	-3.5	8.5e-40
FBgn0035241	CG12105	-2.9	0.00083	-1.7	0.075
FBgn0036789	AstC-R2	-2.9	5.8e-21	-2.2	6.4e-08
FBgn0037620	ranshi	-2.9	3.9e-20	-2.3	8.6e-08
FBgn0039856	CG1774	-2.9	1.4e-32	-2	2.8e-23
FBgn0040383	CG5254	-2.9	4.9e-36	-2.8	3.2e-32
FBgn0051636	CG31636	-2.9	1.6e-18	-2.3	2.3e-08
FBgn0051674	CG31674	-2.9	9.8e-32	-2.5	5.8e-44
FBgn0053533	lectin-37Db	-2.9	5.5e-55	-3.8	3.5e-62
FBgn0261975	CG42806	-2.9	1.2e-30	-2.3	1.9e-18
FBgn0002868	MtnA	-3	2.2e-19	-3.2	5.9e-63
FBgn0013689	mt:tRNA:A	-3	1.4e-06	-3.2	1.2e-08
FBgn0016123	Aph-4	-3	1.7e-17	-1.9	9e-09
FBgn0029994	CG2254	-3	5.6e-35	-2.8	2.5e-22
FBgn0032726	CG10621	-3	7.6e-17	-2.8	3.5e-58
FBgn0033679	CG8888	-3	5e-33	-2.2	8.1e-11
FBgn0035173	CG13907	-3	1.1e-43	-2.2	9.9e-40
FBgn0035383	CG2107	-3	5.5e-33	-2	5.9e-14
FBgn0035780	CG18417	-3	3.6e-22	-3	2.1e-27
FBgn0039225	Ets96B	-3	0.03	-2	4.4e-05
FBgn0039882	CG11576	-3	1.4e-41	-2.2	8.9e-28
FBgn0040342	CG3706	-3	2e-22	-3.9	7.7e-33
FBgn0040398	CG14629	-3	5.5e-31	-2.7	2.4e-30
FBgn0043471	kappaTry	-3	3.1e-39	-2.7	3.2e-19
FBgn0051300	CG31300	-3	4.6e-37	-3.6	2e-15
FBgn0052669	CG32669	-3	2.4e-52	-2.4	5.5e-41
FBgn0053181	CG33181	-3	3.6e-22	-2.3	2.2e-24
FBgn0053519	Unc-89	-3	3.7e-22	-1.6	9.6e-05
FBgn0266446	CG45076	-3	2e-33	-1.8	4.5e-06
FBgn0011296	l(2)efl	-3.1	3.5e-33	-1.8	8.5e-08
FBgn0030005	CG2120	-3.1	3.4e-25	-2.5	1.2e-13
FBgn0033720	CG13160	-3.1	6.2e-14	-2.1	1.7e-06
FBgn0034642	CG15674	-3.1	2.7e-17	-2.7	2.5e-09
FBgn0038681	Cyp12a4	-3.1	1.1e-60	-2.6	3.2e-52
FBgn0038829	CG17271	-3.1	3.7e-33	-1.9	2.9e-13
FBgn0051741	CG31741	-3.1	0.00016	-4.6	5.9e-09
FBgn0052473	CG32473	-3.1	2.9e-36	-3.6	1.2e-28
FBgn0085291	CR34262	-3.1	9.8e-05	-2	0.037
FBgn0085405	CG34376	-3.1	7.4e-37	-2.6	1.6e-48
FBgn0000473	Cyp6a2	-3.2	1.6e-42	-3.1	3e-51
FBgn0010482	l(2)01289	-3.2	5.5e-34	-2.1	2.5e-07
FBgn0021776	mira	-3.2	4.5e-27	-2.3	8.9e-11
FBgn0026565	CG1315	-3.2	9.6e-36	-2.9	3.3e-46
FBgn0029091	CS-2	-3.2	6.6e-46	-3.4	8.4e-28
FBgn0030367	Cyp311a1	-3.2	1.1e-15	-3.6	7.4e-41
FBgn0032336	AstC	-3.2	3.2e-50	-2.9	3.5e-14
FBgn0033999	CG8093	-3.2	4e-24	-5.2	4.9e-230
FBgn0034440	CG10073	-3.2	0.00081	-2.2	0.0036
FBgn0037783	Npc2c	-3.2	8.4e-08	-3.3	2.9e-12
FBgn0261794	kcc	-3.2	6.7e-27	-2.8	2.1e-36
FBgn0261930	vnd	-3.2	5.5e-55	-2.2	5.4e-13
FBgn0262353	CR43051	-3.2	2e-19	-3.1	9.3e-12
FBgn0027348	bgm	-3.3	6.5e-31	-1.7	1e-08
FBgn0030519	CG11151	-3.3	1.4e-51	-2.9	1.8e-30
FBgn0033196	CG1358	-3.3	1.8e-43	-1.7	1.7e-08
FBgn0033215	CG1942	-3.3	8e-35	-2.6	8.1e-15
FBgn0038916	dnd	-3.3	3e-27	-2.2	3.2e-25
FBgn0039053	CG6738	-3.3	5.3e-06	-1.6	0.00073
FBgn0040942	CG12643	-3.3	3.7e-27	-3.5	7.3e-24
FBgn0053192	MtnD	-3.3	3.1e-71	-3.1	2.6e-17
FBgn0086408	stl	-3.3	1.1e-22	-4.1	4e-21
FBgn0262357	CG43055	-3.3	1e-33	-2.3	1.6e-27
FBgn0264695	Mhc	-3.3	9.7e-29	-1.9	9.8e-06
FBgn0000046	Act87E	-3.4	1.9e-21	-1.7	0.00024
FBgn0031636	CG12194	-3.4	4.7e-25	-2.2	7.1e-25
FBgn0031939	CG13796	-3.4	4.8e-36	-3.6	9.4e-20
FBgn0034497	CG9090	-3.4	3.2e-26	-1.9	0.001
FBgn0034928	CG13562	-3.4	4.4e-06	-3.2	0.00023
FBgn0036824	CG3902	-3.4	8.1e-30	-2.3	4.3e-38
FBgn0037913	fabp	-3.4	7.3e-39	-3	9.2e-36
FBgn0038878	CG3301	-3.4	8e-31	-3.9	3.2e-35
FBgn0039774	CDase	-3.4	1.7e-40	-3.2	2e-65
FBgn0052483	CG32483	-3.4	1.1e-48	-1.9	3.6e-10
FBgn0259101	CG42249	-3.4	5.2e-65	-2.7	3.4e-50
FBgn0263235	Phae2	-3.4	7.1e-61	-2	1.4e-06
FBgn0263748	CG43673	-3.4	0.0056	-2.9	4.5e-29
FBgn0024315	Picot	-3.5	2e-32	-2	3.2e-19
FBgn0032727	CG10623	-3.5	1.7e-47	-3.1	7.4e-68
FBgn0036837	CG18135	-3.5	4.8e-26	-2.6	8.9e-24
FBgn0038700	CG3734	-3.5	5.6e-44	-3.2	5.7e-46
FBgn0039151	CG13607	-3.5	1.2e-30	-1.7	6e-05
FBgn0050043	CG30043	-3.5	1.3e-55	-1.8	3.7e-22
FBgn0051266	CG31266	-3.5	1.8e-49	-6.9	3.2e-61
FBgn0051463	CG31463	-3.5	1.1e-28	-3.1	1.2e-48
FBgn0002571	Mal-A3	-3.6	7.2e-44	-4.8	1.8e-105
FBgn0031741	CG11034	-3.6	1.2e-49	-2.5	3.6e-51
FBgn0031913	CG5958	-3.6	1.3e-64	-3.4	1.2e-34
FBgn0031914	CG5973	-3.6	5.7e-54	-3.4	1.5e-77
FBgn0032913	CG9259	-3.6	1.3e-15	-1.8	1e-09
FBgn0034406	Jheh3	-3.6	1.4e-41	-2.6	4e-21
FBgn0036242	CG6793	-3.6	1.5e-05	-2.3	5e-05
FBgn0036821	CG3961	-3.6	1.8e-57	-3.1	3.5e-52
FBgn0037714	CG9396	-3.6	2.4e-49	-2.3	3.4e-21
FBgn0038606	CG15803	-3.6	1e-06	-2.3	0.00047
FBgn0038839	CG10830	-3.6	1.3e-25	-3.3	1.4e-14
FBgn0039313	CG11892	-3.6	4.6e-05	-1.9	3e-14
FBgn0039591	CG9988	-3.6	3.6e-17	-1.8	0.0041
FBgn0051719	RluA-1	-3.6	1.2e-37	-2.4	2.1e-24
FBgn0025391	Scgdelta	-3.7	1.1e-12	-3.2	3.6e-09
FBgn0026439	Eaat1	-3.7	1.7e-35	-2.8	6.3e-30
FBgn0030594	CG9509	-3.7	1.8e-52	-2.5	1.5e-45
FBgn0030776	CG4653	-3.7	4.3e-42	-3.5	9e-24
FBgn0031069	Pmp70	-3.7	2.5e-33	-2.2	1.9e-17
FBgn0031249	CG11911	-3.7	1.3e-58	-2.6	6.4e-20
FBgn0032715	CG17597	-3.7	1e-75	-2.7	3.4e-35
FBgn0032839	CG10659	-3.7	8.5e-53	-3.2	1.1e-19
FBgn0033292	Cyp4ad1	-3.7	2.1e-36	-2.2	5.4e-06
FBgn0033708	CG8850	-3.7	1.9e-05	-2.2	0.024
FBgn0033733	CG8834	-3.7	3.9e-45	-3.7	3.5e-33
FBgn0051089	CG31089	-3.7	4.8e-06	-2.7	1.1e-09
FBgn0010423	TpnC47D	-3.8	5.4e-43	-2.8	1e-11
FBgn0033296	Mal-A7	-3.8	1.1e-17	-6.1	4.3e-05
FBgn0034485	CG11099	-3.8	0.014	-2.7	0.06
FBgn0034784	CG9826	-3.8	5.3e-21	-2.2	1.3e-05
FBgn0037819	CG14688	-3.8	4e-44	-2.4	4.3e-19
FBgn0262146	MtnE	-3.8	1.2e-56	-3.4	7.2e-14
FBgn0031182	Cyp6t1	-3.9	1.5e-42	-3.2	3.6e-31
FBgn0032131	CG3841	-3.9	8.2e-35	-2.7	2e-31
FBgn0043470	lambdaTry	-3.9	9.8e-49	-4.5	6.2e-90
FBgn0085359	CG34330	-3.9	2.1e-102	-2.8	5.1e-40
FBgn0261788	Ank2	-3.9	3e-27	-3	8.1e-32
FBgn0267164	CR45604	-3.9	8.4e-10	-4.6	1.2e-08
FBgn0000565	Eip71CD	-4	1.6e-38	-2.5	8.2e-30
FBgn0019643	Dat	-4	4.2e-62	-2.9	3.1e-15
FBgn0030237	CG15209	-4	4.1e-85	-3.6	1.1e-34
FBgn0035356	CG16986	-4	5.5e-41	-2.3	4.7e-10
FBgn0039154	Npc2f	-4	3e-46	-4.4	5.8e-38
FBgn0266001	CR44775	-4	0.0026	-1.6	0.026
FBgn0031533	CG2772	-4.1	3.2e-71	-3.6	8.7e-26
FBgn0031813	CG9527	-4.1	2e-65	-2.9	1.2e-48
FBgn0031906	CG5160	-4.1	3.7e-25	-3.8	1.2e-19
FBgn0034588	CG9394	-4.1	5.5e-28	-3.6	1.7e-24
FBgn0037146	CG7470	-4.1	2.1e-70	-3.7	7.2e-20
FBgn0038415	CG17929	-4.1	3.3e-33	-2.6	2.7e-19
FBgn0050047	CG30047	-4.1	1e-76	-3.6	1.1e-57
FBgn0051259	CG31259	-4.1	7.5e-32	-1.7	3.7e-05
FBgn0027843	CAH2	-4.2	2.4e-66	-3.5	2.7e-30
FBgn0031860	CG11236	-4.2	8.1e-37	-3.2	2.4e-28
FBgn0031968	CG7231	-4.2	1.9e-48	-3.3	1.5e-43
FBgn0033294	Mal-A4	-4.2	1.2e-69	-4.1	3.8e-83
FBgn0038845	CG10827	-4.2	1.1e-51	-4.7	6.2e-85
FBgn0250836	CG8628	-4.2	4.9e-66	-4.9	1.9e-84
FBgn0001145	Gs2	-4.3	1.5e-57	-3	2.4e-34
FBgn0003429	slo	-4.3	8.5e-61	-4	2.7e-70
FBgn0015036	Cyp4ae1	-4.3	1.1e-14	-2.8	0.00048
FBgn0030777	CG9672	-4.3	9.9e-51	-2.8	5e-21
FBgn0035040	CG4741	-4.3	1.6e-54	-2.8	4.2e-10
FBgn0035868	CG7194	-4.3	8.1e-44	-3.1	5.7e-16
FBgn0038136	CG8774	-4.3	4.1e-59	-4.7	4.4e-107
FBgn0030509	CG11162	-4.4	4.9e-43	-6.4	1.2e-85
FBgn0031245	CG3625	-4.4	1.9e-86	-3.6	6.8e-44
FBgn0033048	CG7881	-4.4	2.9e-55	-2.9	1.9e-61
FBgn0033623	CG13202	-4.4	1.4e-12	-2.6	2.8e-07
FBgn0035538	DopEcR	-4.4	3.6e-30	-3.1	7.8e-15
FBgn0039380	CG5890	-4.4	0.00015	-4.2	0.00083
FBgn0039476	CG6271	-4.4	0.0066	-3.9	0.012
FBgn0051198	CG31198	-4.4	9.2e-64	-3.2	2.1e-50
FBgn0031289	CG13950	-4.5	1.5e-27	-2.2	0.00012
FBgn0035926	CG5804	-4.5	3.4e-103	-5.2	3.5e-148
FBgn0053965	CG33965	-4.5	1.9e-41	-5.2	4.3e-37
FBgn0011556	zetaTry	-4.6	1.1e-96	-5.8	2.6e-198
FBgn0028853	CG15263	-4.6	0.00026	-6.3	2.5e-09
FBgn0051265	CG31265	-4.6	7.5e-84	-7.6	1.2e-12
FBgn0085345	CG34316	-4.6	4.5e-24	-4.8	2.9e-41
FBgn0012037	Ance	-4.7	1.3e-113	-3.7	3.1e-31
FBgn0261611	CG42700	-4.7	8.3e-79	-3.2	8.9e-34
FBgn0034292	CG5767	-4.8	2.9e-36	-1.9	6.3e-05
FBgn0037782	Npc2d	-4.8	6.2e-78	-3.8	2e-65
FBgn0038702	CG3739	-4.8	4.6e-118	-4.4	1.5e-85
FBgn0019928	Ser8	-4.9	9.7e-30	-5	1.3e-70
FBgn0029795	CG15773	-4.9	2.9e-49	-1.8	7.4e-12
FBgn0038194	Cyp6d5	-4.9	3.5e-164	-4.6	3.2e-72
FBgn0039768	CG15533	-4.9	5.1e-09	-5.2	4e-102
FBgn0050360	Mal-A6	-4.9	8.7e-54	-4.9	0.00018
FBgn0053966	CG33966	-4.9	2.1e-49	-5.6	9.7e-80
FBgn0054026	CG34026	-4.9	3.1e-72	-3.9	0.00031
FBgn0030148	CG3106	-5	4.6e-41	-3.4	4.8e-18
FBgn0038613	Vha100-4	-5	3.3e-49	-2.6	2e-09
FBgn0038740	CG4562	-5	3.2e-45	-2.7	3.5e-20
FBgn0028532	CG7968	-5.1	3.4e-71	-5.4	8e-173
FBgn0038482	CG4053	-5.1	6.7e-91	-5.6	5e-61
FBgn0003863	alphaTry	-5.2	2.9e-132	-3.3	1.9e-15
FBgn0025620	CG13360	-5.2	4.9e-92	-4.7	4.9e-54
FBgn0031887	CG11289	-5.2	0.006	-5.5	0.011
FBgn0034437	CG10051	-5.2	6.5e-36	-2.1	1.8e-06
FBgn0051823	CG31823	-5.2	7.4e-20	-3.6	6.5e-13
FBgn0259998	CG17571	-5.2	1.2e-85	-6.8	2.4e-288
FBgn0011987	tRNA:SeC	-5.3	7.3e-06	-2.5	0.043
FBgn0029843	Nep1	-5.3	3.6e-93	-5.1	1.8e-91
FBgn0034808	CG9896	-5.3	3.3e-134	-2.5	3.5e-20
FBgn0038701	CG18493	-5.3	2.6e-130	-4.6	3.5e-148
FBgn0002939	ninaD	-5.4	2.2e-70	-7.2	3.8e-219
FBgn0035670	CG10472	-5.4	5.7e-85	-5.6	1.4e-131
FBgn0051041	CG31041	-5.4	9.7e-51	-1.7	8.5e-05
FBgn0036321	CG14120	-5.5	4.2e-50	-5.2	3.1e-65
FBgn0036422	CG3868	-5.5	5.5e-106	-3.3	9.1e-27
FBgn0038135	CG8773	-5.5	1.7e-71	-3.9	2.6e-44
FBgn0051343	CG31343	-5.5	2e-116	-5.3	4e-72
FBgn0028534	CG7916	-5.6	1.3e-93	-7.3	1.6e-183
FBgn0036996	mag	-5.6	1.1e-121	-6.3	4.8e-150
FBgn0032049	Bace	-5.7	1.4e-203	-5.8	2.5e-05
FBgn0037678	CG16749	-5.8	1.6e-116	-5.5	1.2e-119
FBgn0038973	Pebp1	-5.8	2.8e-63	-3.4	7.3e-35
FBgn0043575	PGRP-SC2	-5.8	4.2e-85	-4.2	4.1e-51
FBgn0051821	CG31821	-5.8	8.1e-105	-5	2.8e-45
FBgn0065110	ppk10	-5.8	4.2e-06	-2.3	0.00022
FBgn0020508	Ag5r2	-5.9	1.1e-142	-4.2	6.2e-68
FBgn0035667	Jon65Ai	-5.9	2.9e-65	-5.4	9.4e-09
FBgn0000079	Amy-p	-6	3.5e-116	-3.8	7.6e-11
FBgn0010497	dmGlut	-6	1.1e-122	-3.3	7.6e-107
FBgn0038790	MtnC	-6	8.3e-107	-6	3.5e-11
FBgn0051269	CG31269	-6	2.9e-36	-10	1.3e-13
FBgn0000078	Amy-d	-6.1	2e-99	-4	0.00024
FBgn0001089	Gal	-6.1	7.1e-123	-5.6	7.7e-164
FBgn0033826	CG4734	-6.1	1.3e-166	-5.6	3.1e-63
FBgn0034394	CG15096	-6.1	4.4e-158	-3	7.4e-15
FBgn0035666	Jon65Aii	-6.1	5.2e-81	-7.1	3.4e-107
FBgn0039475	CG6277	-6.1	3.2e-47	-4.9	1.7e-51
FBgn0051233	CG31233	-6.1	1.8e-55	-3.5	3.7e-23
FBgn0052379	CG32379	-6.1	1.3e-94	-5.4	1.8e-17
FBgn0030098	CG12057	-6.2	2e-16	-7.6	6.8e-154
FBgn0034318	CG14500	-6.2	3e-58	-3.3	2.3e-20
FBgn0033216	CG1946	-6.3	3.6e-121	-5.4	2.6e-37
FBgn0038479	CG17477	-6.3	1.3e-56	-6.4	1.5e-31
FBgn0011555	thetaTry	-6.4	5.9e-80	-4.5	4e-31
FBgn0030837	CG8661	-6.6	5.1e-120	-4.7	2.5e-06
FBgn0031929	CG18585	-6.6	2.8e-129	-6.1	6.2e-194
FBgn0053306	CG33306	-6.6	3.7e-86	-6.7	3.9e-235
FBgn0265976	CR44755	-6.6	0.00068	-2.9	0.021
FBgn0002869	MtnB	-6.7	1.2e-61	-5.5	6.9e-09
FBgn0035619	CG10592	-6.7	7.4e-76	-4.6	2.8e-44
FBgn0028920	CG8997	-6.8	1.1e-189	-7.4	0
FBgn0035779	CG8562	-6.9	4.6e-228	-8	5.1e-168
FBgn0035887	Jon66Cii	-6.9	5.4e-234	-2.2	0.0029
FBgn0004427	LysD	-7	6e-18	-4.3	8.8e-05
FBgn0036831	CG6839	-7	4.4e-86	-2.9	1.1e-08
FBgn0002632	E(spl)m6-BFM	-7.1	4.9e-08	-3.6	0.093
FBgn0015001	iotaTry	-7.1	1.4e-132	-6.2	2.3e-180
FBgn0033096	Zip42C.1	-7.1	2e-59	-4.4	1.2e-18
FBgn0036833	CG3819	-7.1	1.5e-132	-3.1	0.0016
FBgn0033097	Zip42C.2	-7.2	2.4e-46	-3.1	3.3e-05
FBgn0001285	Jon44E	-7.3	5e-190	-3.9	3.4e-70
FBgn0005670	Cyp4d1	-7.3	4.9e-124	-6.4	4.3e-124
FBgn0028948	CG15253	-7.3	7.4e-92	-5.7	3.7e-33
FBgn0037996	CG4830	-7.5	8.7e-80	-2.5	8.6e-05
FBgn0039342	CG5107	-7.5	6.7e-93	-6	2e-35
FBgn0028533	CG7953	-7.6	2.2e-184	-8.3	0
FBgn0032067	CG9465	-7.6	3.5e-97	-5.8	3.2e-165
FBgn0266702	CR45192	-7.7	2.2e-55	-7	5.7e-50
FBgn0010425	epsilonTry	-7.8	3.4e-236	-4.1	8.6e-29
FBgn0035620	CG5150	-7.8	1.5e-103	-6.1	2.7e-47
FBgn0035661	CG10477	-7.8	0	-6.6	3.6e-53
FBgn0035665	Jon65Aiii	-7.8	9.9e-121	-3.8	0.0019
FBgn0030836	CG8664	-8	1e-25	-4.4	2.6e-13
FBgn0033327	PGRP-SC1b	-8	3e-212	-7	2.8e-67
FBgn0035781	CG8560	-8	3.7e-152	-7	4.6e-126
FBgn0031930	CG7025	-8.1	1.7e-180	-6.5	2.8e-116
FBgn0036024	CG18180	-8.1	0	-3.9	0.0043
FBgn0040060	yip7	-8.1	9.8e-212	-5.4	1e-04
FBgn0040959	Peritrophin-15a	-8.1	3.3e-230	-3.9	7.6e-74
FBgn0010357	betaTry	-8.3	3.4e-198	-4.7	0.00019
FBgn0033774	CG12374	-8.4	1.9e-296	-6.4	3.1e-05
FBgn0032066	CG9463	-8.6	1.2e-113	-7.9	1.2e-259
FBgn0039471	CG6295	-8.6	2.3e-131	-6.7	1.7e-49
FBgn0027611	LM408	-8.7	8.8e-274	-6.8	3.2e-205
FBgn0004425	LysB	-8.8	6.9e-20	-3.9	0.0042
FBgn0010358	deltaTry	-8.8	7.3e-137	-4.2	9.1e-12
FBgn0031248	CG11912	-8.8	0	-4.8	4.1e-47
FBgn0032068	CG9466	-8.8	3.3e-191	-6.4	1.3e-136
FBgn0004428	LysE	-8.9	3e-198	-2.3	1.9e-09
FBgn0043576	PGRP-SC1a	-8.9	1.1e-156	-8.3	7e-118
FBgn0032253	CG5322	-9	2.6e-137	-7.4	1.6e-242
FBgn0003358	Jon99Ci	-9.1	2.2e-184	-6.3	3.1e-10
FBgn0032069	CG9468	-9.2	1.9e-151	-8.6	0
FBgn0039472	CG17192	-9.2	3.7e-168	-6.8	5.3e-99
FBgn0250815	Jon65Aiv	-9.5	0	-5.2	0.00011
FBgn0023197	Jon74E	-9.8	0	-7	2.4e-07
FBgn0039760	CG9682	-9.8	7.2e-184	-5.7	4.6e-31
FBgn0039777	Jon99Fii	-9.8	0	-8.3	1.1e-79
FBgn0010359	gammaTry	-9.9	1.7e-74	-4.4	3.4e-11
FBgn0003357	Jon99Ciii	-10	0	-6.7	2.3e-06
FBgn0039761	CG18404	-10	4.8e-131	-6.4	4.3e-05
FBgn0039778	Jon99Fi	-10	0	-7.8	8.3e-18
FBgn0050025	CG30025	-10	2.5e-92	-3.6	6.7e-13
FBgn0050031	CG30031	-10	3.4e-27	-4.6	1.5e-13
FBgn0003356	Jon99Cii	-11	0	-6.6	3.2e-06
FBgn0032144	CG17633	-11	0	-8.4	2.7e-09
FBgn0035886	Jon66Ci	-11	3e-26	-7.9	1.8e-25
FBgn0051091	CG31091	-11	1.1e-16	-6.9	1.3e-38
FBgn0085358	Diedel3	-11	3.5e-157	-7.8	1e-06
FBgn0020906	Jon25Bi	-12	0	-7	9.6e-06
FBgn0031653	Jon25Biii	-12	0	-9.7	8e-11
FBgn0031654	Jon25Bii	-13	0	-8.3	4.6e-08

## Sheet: Female-biasedPe6
Gene ID	Gene Name	log2FC	padj
FBgn0044809	TotZ	8.5	2.8e-10
FBgn0000527	e	8	9.1e-09
FBgn0035124	ttm2	7.5	2.3e-07
FBgn0262581	CG43121	7.2	3e-07
FBgn0033498	CG12209	7.1	1.7e-07
FBgn0034328	IM23	6.9	5.6e-06
FBgn0028944	Semp1	6.8	1.8e-05
FBgn0034278	CG14488	6.7	3.2e-05
FBgn0050093	CG30093	6.7	2.4e-05
FBgn0051682	Tengl1	6.7	0.0077
FBgn0036568	ms(3)72Dt	6.5	7.7e-05
FBgn0263770	CR43687	6.5	8.2e-05
FBgn0266912	CR45372	6.5	7e-05
FBgn0054040	CG34040	6.4	2.4e-15
FBgn0036437	CG5048	6.2	2.5e-05
FBgn0053017	CG33017	6.2	0.00035
FBgn0034595	CG15657	6.1	2.1e-06
FBgn0033520	Prx2540-1	5.9	1.9e-38
FBgn0038690	CG11703	5.9	0.00091
FBgn0051099	CG31099	5.9	2e-08
FBgn0266437	CG45067	5.8	1e-05
FBgn0010381	Drs	5.7	8.8e-07
FBgn0030525	CG10996	5.7	0.00035
FBgn0035461	ntc	5.7	3.5e-41
FBgn0264460	CR43868	5.6	0.0049
FBgn0030244	CG2157	5.5	0.00011
FBgn0033521	CG12896	5.5	1.1e-57
FBgn0036236	CG6931	5.5	0.0053
FBgn0050378	CG30378	5.5	0.0065
FBgn0053233	CG33233	5.5	0.0067
FBgn0069354	Porin2	5.5	4.4e-22
FBgn0264826	CR44034	5.5	0.00075
FBgn0265530	CR44380	5.5	0.0055
FBgn0034850	CG9875	5.4	0.0093
FBgn0259964	Sfp33A3	5.4	6.2e-13
FBgn0031171	CG1801	5.2	7.5e-28
FBgn0039498	CG17991	5.2	9.7e-06
FBgn0000278	CecB	5.1	0.00016
FBgn0029660	CG10801	5.1	0.00054
FBgn0029993	CG1571	5.1	0.021
FBgn0030614	CG9072	5.1	0.0032
FBgn0036351	CG14107	5.1	0.02
FBgn0039371	CG4960	5.1	0.0047
FBgn0041337	Cyp309a2	5.1	0.00083
FBgn0031986	CG8673	5	0.029
FBgn0033876	Syngr	5	0.0056
FBgn0035694	CG13299	5	0.03
FBgn0260007	CG42493	5	5.4e-07
FBgn0032401	Plzf	4.9	8.5e-73
FBgn0032637	CG5050	4.9	8.5e-08
FBgn0033518	Prx2540-2	4.9	8.6e-43
FBgn0035176	CG13905	4.9	1.1e-08
FBgn0035852	CG7387	4.9	8.5e-07
FBgn0037296	Prosbeta2R2	4.9	0.0073
FBgn0052520	tRNA:CR32520	4.9	9.5e-05
FBgn0085325	CG34296	4.9	0.028
FBgn0032061	CG9314	4.8	1.5e-07
FBgn0032125	Cpr30B	4.8	0.0063
FBgn0035782	CG14835	4.8	0.01
FBgn0037579	CG18193	4.8	0.009
FBgn0038018	Tim17a1	4.8	0.029
FBgn0038067	CG11598	4.8	0.039
FBgn0020414	Idgf3	4.7	4.7e-51
FBgn0024184	unc-4	4.7	0.015
FBgn0030647	CG6324	4.7	0.0081
FBgn0262364	CG43062	4.7	0.0018
FBgn0266973	CR45424	4.7	0.058
FBgn0034329	IM1	4.6	1.3e-11
FBgn0034739	CG3927	4.6	0.00021
FBgn0035727	CG10063	4.6	0.00036
FBgn0036567	CG13074	4.6	0.014
FBgn0050293	Cht12	4.6	2.1e-32
FBgn0053462	CG33462	4.6	0.068
FBgn0020416	Idgf1	4.5	6.4e-38
FBgn0025838	CG2652	4.5	0.09
FBgn0031918	CG6055	4.5	1e-05
FBgn0032291	CG17118	4.5	0.004
FBgn0033090	CG15909	4.5	0.02
FBgn0033500	CG12913	4.5	0.081
FBgn0036440	CG17177	4.5	0.0028
FBgn0266836	CR45298	4.5	0.023
FBgn0013277	Hsp70Ba	4.4	0.032
FBgn0031749	CG14000	4.4	0.1
FBgn0032582	CG13258	4.4	0.093
FBgn0032609	CG13280	4.4	0.087
FBgn0032615	CG6012	4.4	1.1e-60
FBgn0033767	CG13148	4.4	0.024
FBgn0034565	CG15650	4.4	0.03
FBgn0037101	CG7634	4.4	1.9e-07
FBgn0038952	CG7069	4.4	1.9e-08
FBgn0051139	CG31139	4.4	0.092
FBgn0086058	snoRNA:Me18S-G1189	4.4	0.00095
FBgn0264904	CR44095	4.4	4.9e-10
FBgn0034487	Efhc1.2	4.3	0.0057
FBgn0035426	CG12078	4.3	0.032
FBgn0037078	CG12971	4.3	0.037
FBgn0266776	CR45241	4.3	0.00024
FBgn0026563	CG1979	4.2	1.4e-20
FBgn0028525	c(2)M	4.2	0.01
FBgn0031501	CG17261	4.2	3.7e-12
FBgn0032577	CG13244	4.2	0.053
FBgn0039673	CG7568	4.2	0.044
FBgn0042131	CG18808	4.2	0.0035
FBgn0045770	S-Lap3	4.2	0.043
FBgn0051659	CG31659	4.2	6.1e-08
FBgn0085488	CG34459	4.2	2.9e-06
FBgn0085489	CG34460	4.2	0.00054
FBgn0259183	CG42287	4.2	0.043
FBgn0259791	bora	4.2	0.01
FBgn0267771	CR46102	4.2	0.023
FBgn0003719	tld	4.1	0.05
FBgn0025573	PpN58A	4.1	0.001
FBgn0036485	FucTA	4.1	1.3e-10
FBgn0050383	CG30383	4.1	0.052
FBgn0050489	Cyp12d1-p	4.1	2e-46
FBgn0051161	CG31161	4.1	0.0045
FBgn0052865	alphagamma-element:CR32865	4.1	0.058
FBgn0053527	SIFa	4.1	0.015
FBgn0265342	CG44296	4.1	8.1e-11
FBgn0020509	Acp62F	4	0.079
FBgn0030721	CG12698	4	0.00049
FBgn0030989	Inx5	4	5.1e-08
FBgn0031707	CG14020	4	0.07
FBgn0034030	CG8192	4	0.0065
FBgn0045479	Gr64a	4	0.041
FBgn0053252	CG33252	4	0.045
FBgn0263446	CR43469	4	0.066
FBgn0264606	Fife	4	0.054
FBgn0265757	CR44564	4	0.03
FBgn0039310	CG11878	3.9	1.6e-34
FBgn0083972	CG34136	3.9	0.015
FBgn0264979	CG4267	3.9	7.7e-06
FBgn0032221	CG5375	3.8	0.0061
FBgn0032402	CG14945	3.8	8e-43
FBgn0035263	CG12035	3.8	8.3e-05
FBgn0250835	CG15394	3.8	0.022
FBgn0265862	CR44651	3.8	0.077
FBgn0266741	CR45214	3.8	0.00035
FBgn0267794	CR43174	3.8	4e-05
FBgn0003495	spz	3.7	6.5e-16
FBgn0012042	AttA	3.7	0.06
FBgn0031476	CG8813	3.7	4.1e-10
FBgn0036619	Cpr72Ec	3.7	0.029
FBgn0039609	CG14529	3.7	0.051
FBgn0052463	Tengl2	3.7	0.069
FBgn0053503	Cyp12d1-d	3.7	1.5e-17
FBgn0054054	CG34054	3.7	0.0026
FBgn0264437	CR43855	3.7	0.042
FBgn0027793	CG14787	3.6	0.037
FBgn0034511	GNBP-like3	3.6	4e-12
FBgn0036186	CG6071	3.6	0.058
FBgn0036498	CG13455	3.6	2.3e-06
FBgn0041246	Gr32a	3.6	0.056
FBgn0262681	CR43151	3.6	0.0011
FBgn0003250	Rh4	3.5	0.029
FBgn0029589	CG14810	3.5	0.024
FBgn0030120	CG17440	3.5	0.035
FBgn0039494	grass	3.5	5.3e-17
FBgn0039848	lox	3.5	2.7e-05
FBgn0264818	CR44026	3.5	0.049
FBgn0026197	noe	3.4	0.0047
FBgn0030807	CG13000	3.4	0.063
FBgn0032835	CG16772	3.4	0.00022
FBgn0034381	List	3.4	9.2e-22
FBgn0067905	IM14	3.4	0.044
FBgn0086519	Cpr47Eg	3.4	0.09
FBgn0261548	CG42666	3.4	2e-38
FBgn0264984	CR44135	3.4	4.2e-22
FBgn0266625	CR45132	3.4	0.041
FBgn0266727	CR45200	3.4	0.0017
FBgn0029657	CG12535	3.3	0.00034
FBgn0035170	dpr20	3.3	0.046
FBgn0036934	sNPF-R	3.3	1.6e-07
FBgn0037742	Rpt3R	3.3	0.0011
FBgn0040653	IM4	3.3	2.8e-06
FBgn0050356	CG30356	3.3	0.0041
FBgn0051798	CG31798	3.3	5.8e-10
FBgn0069913	CG4681	3.3	0.002
FBgn0262484	CG43074	3.3	0.058
FBgn0266100	CG44837	3.3	0.0094
FBgn0000346	comt	3.2	1.3e-09
FBgn0003117	pnr	3.2	0.0013
FBgn0024491	Bin1	3.2	7.3e-20
FBgn0029986	CG15332	3.2	0.01
FBgn0030158	CG9686	3.2	0.066
FBgn0030894	CG7192	3.2	1.4e-42
FBgn0032004	CG8292	3.2	4e-08
FBgn0033791	Drl-2	3.2	0.044
FBgn0034224	insb	3.2	0.053
FBgn0038784	CG4362	3.2	2.2e-06
FBgn0040968	CG14933	3.2	5.9e-06
FBgn0053868	His2B:CG33868	3.2	4e-04
FBgn0263650	CR43641	3.2	0.0012
FBgn0264565	CR43937	3.2	0.00078
FBgn0265362	CG44303	3.2	0.0089
FBgn0000163	baz	3.1	2.4e-47
FBgn0003411	sisA	3.1	0.0022
FBgn0031139	CG11227	3.1	0.0011
FBgn0033397	Cyp4p3	3.1	4.6e-17
FBgn0033885	DJ-1alpha	3.1	0.089
FBgn0034053	Cyp4aa1	3.1	1.4e-13
FBgn0038596	CG14312	3.1	0.083
FBgn0051473	CG31473	3.1	8.4e-13
FBgn0051546	CG31546	3.1	6.5e-08
FBgn0052832	CG32832	3.1	0.0087
FBgn0260399	gwl	3.1	6.3e-06
FBgn0261990	CG42808	3.1	2.1e-10
FBgn0263846	CG43707	3.1	1.9e-09
FBgn0264271	CR43771	3.1	0.012
FBgn0010044	GstD8	3	3e-26
FBgn0030640	CG6294	3	0.00081
FBgn0031522	CG3285	3	3.3e-16
FBgn0033706	Vha36-2	3	0.064
FBgn0034249	RhoGAP54D	3	1.5e-15
FBgn0037396	CG11459	3	0.015
FBgn0038088	CG10126	3	1.5e-30
FBgn0039038	CG6688	3	1.2e-17
FBgn0040333	brv3	3	0.0013
FBgn0053474	CG33474	3	6.2e-10
FBgn0264472	CG43880	3	0.037
FBgn0265049	CR44164	3	0.04
FBgn0002576	lz	2.9	0.028
FBgn0030641	CG6299	2.9	0.0016
FBgn0033063	CG14589	2.9	0.0039
FBgn0033190	CG2137	2.9	3.6e-06
FBgn0052252	CR32252	2.9	0.052
FBgn0085232	CG34203	2.9	2.1e-14
FBgn0264470	CR43878	2.9	0.067
FBgn0264707	RhoGEF3	2.9	2.7e-25
FBgn0027601	pdgy	2.8	1.6e-35
FBgn0034396	CG15097	2.8	1.3e-05
FBgn0035325	CG13806	2.8	7.8e-07
FBgn0036563	CG13075	2.8	1.1e-27
FBgn0036723	CG12229	2.8	0.00011
FBgn0037163	laza	2.8	4.8e-32
FBgn0037518	CG2641	2.8	3.6e-23
FBgn0039083	CG10177	2.8	2.6e-08
FBgn0050178	CG30178	2.8	0.03
FBgn0063498	GstE2	2.8	1e-04
FBgn0261709	CR42746	2.8	0.033
FBgn0267023	CR45467	2.8	0.077
FBgn0267210	CR45650	2.8	0.003
FBgn0002715	mei-S332	2.7	6e-11
FBgn0026756	Ugt37a1	2.7	2.9e-20
FBgn0027513	ana2	2.7	4e-04
FBgn0029689	CG6428	2.7	4.8e-27
FBgn0036931	CG14183	2.7	3.1e-09
FBgn0037581	CG7352	2.7	0.0073
FBgn0040323	GNBP1	2.7	2.2e-07
FBgn0040496	CG17104	2.7	0.098
FBgn0040763	CG18336	2.7	2.2e-06
FBgn0063495	GstE5	2.7	1.2e-19
FBgn0085419	Rgk2	2.7	2e-11
FBgn0259184	CG42288	2.7	0.024
FBgn0260658	CG42541	2.7	2.9e-12
FBgn0014141	cher	2.6	1.4e-30
FBgn0030808	RhoGAP15B	2.6	1.2e-30
FBgn0030925	Hayan	2.6	0.021
FBgn0032911	tadr	2.6	6.4e-10
FBgn0033644	Tret1-2	2.6	0.077
FBgn0033905	CG18324	2.6	0.092
FBgn0034200	CG11395	2.6	1.1e-15
FBgn0034664	CG4377	2.6	1.9e-16
FBgn0040256	Ugt86Dd	2.6	2.9e-26
FBgn0051176	CG31176	2.6	5.7e-07
FBgn0051347	CG31347	2.6	8.8e-08
FBgn0085456	CG34427	2.6	0.094
FBgn0259164	CG42269	2.6	1.3e-08
FBgn0262112	sro	2.6	0.098
FBgn0262536	CG43090	2.6	0.044
FBgn0262741	MRE23	2.6	1.3e-08
FBgn0263746	CR43671	2.6	1.9e-07
FBgn0264542	CG43921	2.6	2.1e-05
FBgn0266629	CR45136	2.6	0.0071
FBgn0266829	CR45291	2.6	0.0082
FBgn0001258	ImpL3	2.5	4.5e-17
FBgn0026239	gukh	2.5	3.4e-28
FBgn0028523	CG5888	2.5	0.0026
FBgn0030764	CG9777	2.5	0.0042
FBgn0031089	CG9572	2.5	5.1e-06
FBgn0031490	CG17264	2.5	2.3e-23
FBgn0033137	Tsp42Ep	2.5	0.0022
FBgn0034663	CG4363	2.5	1.9e-15
FBgn0035638	Tektin-C	2.5	0.088
FBgn0039023	CG4723	2.5	0.012
FBgn0039273	CG9996	2.5	1.1e-12
FBgn0050361	mtt	2.5	5.8e-07
FBgn0051897	CG31897	2.5	0.092
FBgn0053218	CR33218	2.5	0.043
FBgn0085766	CR40679	2.5	0.0041
FBgn0259192	CG42296	2.5	0.091
FBgn0259741	CG42395	2.5	2.6e-05
FBgn0264539	CR43918	2.5	0.01
FBgn0265575	yin	2.5	1e-15
FBgn0003464	sol	2.4	1.6e-25
FBgn0010583	dock	2.4	8.2e-24
FBgn0011648	Mad	2.4	9.4e-28
FBgn0016794	dos	2.4	1.6e-23
FBgn0026374	Rhp	2.4	1e-18
FBgn0029890	CG4095	2.4	0.022
FBgn0031866	Nlg2	2.4	0.023
FBgn0031888	Pvf2	2.4	2.1e-08
FBgn0032431	CG5435	2.4	0.065
FBgn0032456	MRP	2.4	1.7e-17
FBgn0032699	CG10383	2.4	1.3e-24
FBgn0033875	CG6357	2.4	7.6e-20
FBgn0035734	CG14823	2.4	0.072
FBgn0036319	Ent3	2.4	1.5e-12
FBgn0037712	CG16789	2.4	4.4e-06
FBgn0038243	CG8066	2.4	2e-14
FBgn0038380	CG14877	2.4	2.5e-11
FBgn0043362	bchs	2.4	2.5e-22
FBgn0050161	CG30161	2.4	0.076
FBgn0050203	CG30203	2.4	0.055
FBgn0261988	Gprk2	2.4	8.4e-21
FBgn0263662	CR43653	2.4	0.017
FBgn0000451	ect	2.3	5.5e-07
FBgn0001226	Hsp27	2.3	3.2e-14
FBgn0017456	Ubc84D	2.3	0.00075
FBgn0026582	Hmg-2	2.3	8.4e-15
FBgn0029903	pod1	2.3	2.6e-24
FBgn0030006	CG17982	2.3	1.2e-15
FBgn0031170	CG1718	2.3	8.4e-15
FBgn0032400	CG6770	2.3	2.4e-14
FBgn0032731	Swip-1	2.3	4.2e-22
FBgn0032820	fbp	2.3	4.4e-22
FBgn0033610	CG18335	2.3	0.04
FBgn0033979	Cyp6a19	2.3	0.00022
FBgn0034005	ItgalphaPS4	2.3	2.5e-05
FBgn0034179	CG6805	2.3	1.1e-16
FBgn0035359	CG1143	2.3	1.2e-17
FBgn0035476	CG12766	2.3	5.9e-21
FBgn0035929	CG13311	2.3	2.2e-07
FBgn0037727	CG8358	2.3	3.4e-08
FBgn0039755	CG15531	2.3	1e-07
FBgn0042627	v(2)k05816	2.3	7.7e-12
FBgn0046258	CG12880	2.3	0.078
FBgn0050280	CG30280	2.3	0.0094
FBgn0051092	LpR2	2.3	3e-21
FBgn0051869	CG31869	2.3	2.1e-05
FBgn0264087	Slob	2.3	7.5e-07
FBgn0267635	CR45973	2.3	0.06
FBgn0004389	bnk	2.2	0.033
FBgn0004569	aos	2.2	4.6e-07
FBgn0016675	Lectin-galC1	2.2	0.00047
FBgn0019890	Smg5	2.2	3.9e-20
FBgn0020248	stet	2.2	0.089
FBgn0030300	Sk1	2.2	1e-22
FBgn0030958	CR6900	2.2	0.00055
FBgn0030980	CG7406	2.2	0.021
FBgn0033636	tou	2.2	7.4e-15
FBgn0033845	mars	2.2	1.1e-07
FBgn0034997	CG3376	2.2	3.2e-09
FBgn0035300	CG1139	2.2	1.5e-17
FBgn0035983	CG4080	2.2	1.4e-20
FBgn0036294	CG10654	2.2	2.5e-05
FBgn0037195	CG11226	2.2	6.1e-06
FBgn0037304	CG1113	2.2	0.0032
FBgn0038250	CG3505	2.2	0.00039
FBgn0038465	Irc	2.2	2.9e-12
FBgn0038866	CG5810	2.2	0.00019
FBgn0039452	CG14245	2.2	5.2e-09
FBgn0050033	CG30033	2.2	0.004
FBgn0050371	CG30371	2.2	0.034
FBgn0052023	CG32023	2.2	5.5e-11
FBgn0063492	GstE8	2.2	1.3e-16
FBgn0259734	CG42388	2.2	1.2e-20
FBgn0259878	Fs	2.2	0.03
FBgn0261854	aPKC	2.2	1.9e-23
FBgn0266810	CR45272	2.2	9.4e-14
FBgn0266977	CG45428	2.2	0.0068
FBgn0003068	per	2.1	3.7e-14
FBgn0010223	Galphaf	2.1	5.1e-19
FBgn0010762	simj	2.1	3.6e-16
FBgn0024909	Taf7	2.1	1.5e-12
FBgn0027341	Gfat1	2.1	1.4e-17
FBgn0027569	cert	2.1	5.4e-20
FBgn0028509	CenG1A	2.1	9.9e-20
FBgn0030846	CG12992	2.1	0.028
FBgn0031002	CG14196	2.1	4.4e-20
FBgn0031080	CG12655	2.1	0.014
FBgn0031474	CG2991	2.1	7e-19
FBgn0032382	Mal-B2	2.1	1.1e-05
FBgn0033649	pyr	2.1	4.7e-15
FBgn0034512	CG18067	2.1	1.4e-07
FBgn0036836	CG11619	2.1	8.6e-07
FBgn0037517	CG10086	2.1	2.1e-20
FBgn0038095	Cyp304a1	2.1	5.1e-06
FBgn0039307	CR13656	2.1	6.6e-11
FBgn0040532	CG8369	2.1	7e-08
FBgn0040778	CG17977	2.1	0.0011
FBgn0050026	CG30026	2.1	1.4e-06
FBgn0052179	Krn	2.1	1.8e-14
FBgn0053258	CG33258	2.1	1.8e-11
FBgn0053329	Sp212	2.1	0.029
FBgn0263408	CR43454	2.1	0.018
FBgn0263494	CR43483	2.1	0.028
FBgn0264678	CR43963	2.1	0.0017
FBgn0266745	CG45218	2.1	2.9e-05
FBgn0000615	exu	2	1.5e-12
FBgn0000636	Fas3	2	5.5e-17
FBgn0004852	Ac76E	2	9.7e-18
FBgn0004885	tok	2	0.0028
FBgn0010786	l(3)02640	2	6.5e-16
FBgn0011591	fng	2	2.2e-07
FBgn0016081	fry	2	5.9e-16
FBgn0023214	edl	2	1e-08
FBgn0024329	Mekk1	2	4.2e-15
FBgn0025624	CG4025	2	1.3e-16
FBgn0026620	tacc	2	8.8e-19
FBgn0028740	CG6362	2	0.019
FBgn0029976	snz	2	5.6e-15
FBgn0030927	CG15046	2	0.078
FBgn0031060	CG14231	2	4.7e-14
FBgn0031700	CG14022	2	0.029
FBgn0032472	CG9928	2	0.017
FBgn0032682	CG10176	2	1e-08
FBgn0032891	Oseg5	2	3e-08
FBgn0032934	CG8679	2	3.1e-07
FBgn0032935	Atg18b	2	1e-13
FBgn0033388	CG8046	2	0.025
FBgn0033753	Cyp301a1	2	0.00041
FBgn0033785	Sans	2	0.00042
FBgn0034331	CG15067	2	8.5e-06
FBgn0034644	CG10082	2	5.9e-20
FBgn0034860	CG9812	2	2.2e-07
FBgn0035462	IntS10	2	4.6e-09
FBgn0035693	CG8219	2	0.073
FBgn0036777	CG7341	2	0.0016
FBgn0038720	CG6231	2	8.8e-11
FBgn0039209	CG13624	2	1.9e-17
FBgn0039311	CG10513	2	0.061
FBgn0040211	hgo	2	0.079
FBgn0051183	CG31183	2	3.6e-12
FBgn0052476	mthl14	2	1.4e-17
FBgn0053301	CG33301	2	1.3e-14
FBgn0259163	CG42268	2	9.3e-16
FBgn0260866	dnr1	2	1e-15
FBgn0261553	CG42671	2	6.4e-18
FBgn0261610	CG42699	2	2.6e-06
FBgn0266282	jnj	2	5.8e-11
FBgn0267237	CR45677	2	0.0022
FBgn0001217	Hsc70-2	1.9	1.6e-06
FBgn0004657	mys	1.9	4.3e-14
FBgn0005640	Eip63E	1.9	3e-17
FBgn0010235	Klc	1.9	2.5e-16
FBgn0015010	Ag5r	1.9	0.092
FBgn0022800	Cad96Ca	1.9	0.04
FBgn0030052	CG12065	1.9	5e-16
FBgn0030234	CG15211	1.9	7.5e-16
FBgn0030483	CG12725	1.9	0.077
FBgn0030797	CG13004	1.9	7.4e-12
FBgn0031778	CR9162	1.9	0.00066
FBgn0033212	CG1399	1.9	2.6e-17
FBgn0033234	CG8791	1.9	3e-12
FBgn0033321	CG8738	1.9	0.022
FBgn0033538	CG11883	1.9	8.6e-07
FBgn0034655	CG10307	1.9	0.029
FBgn0036106	CG6409	1.9	5.4e-16
FBgn0036773	CG13698	1.9	1.2e-07
FBgn0038431	CG10405	1.9	0.00053
FBgn0038733	CG11407	1.9	1.6e-07
FBgn0039075	CG4393	1.9	2.7e-12
FBgn0039530	Tusp	1.9	0.0018
FBgn0039564	CG5527	1.9	0.073
FBgn0039809	CG15547	1.9	1.2e-08
FBgn0039966	Rab21	1.9	8.1e-11
FBgn0041183	Tep1	1.9	0.066
FBgn0050446	Tdc2	1.9	0.082
FBgn0051230	CG31230	1.9	0.012
FBgn0051467	CG31467	1.9	7e-04
FBgn0052040	CG32040	1.9	0.058
FBgn0054043	CG34043	1.9	9.6e-10
FBgn0086253	rumi	1.9	0.00019
FBgn0261461	RhoGAP18B	1.9	1.1e-17
FBgn0261550	CG42668	1.9	2e-18
FBgn0261560	Thor	1.9	3.1e-16
FBgn0262740	Evi5	1.9	3.4e-13
FBgn0264602	CR43951	1.9	0.017
FBgn0265967	CR44754	1.9	0.00037
FBgn0266375	IP3K2	1.9	1.2e-10
FBgn0266696	CG45186	1.9	3.8e-17
FBgn0001090	bnb	1.8	4.7e-06
FBgn0002641	mal	1.8	1.1e-12
FBgn0002973	numb	1.8	7.8e-16
FBgn0003187	qua	1.8	0.05
FBgn0003514	sqh	1.8	4.1e-14
FBgn0005659	Ets98B	1.8	0.029
FBgn0013305	Nmda1	1.8	3.2e-14
FBgn0015025	CkIIalpha-i1	1.8	1.3e-06
FBgn0015754	Lis-1	1.8	1.1e-16
FBgn0025627	CG4194	1.8	0.0018
FBgn0028526	CG15293	1.8	0.00012
FBgn0028988	Spn42Dd	1.8	1.8e-07
FBgn0029508	Tsp42Ea	1.8	2.3e-05
FBgn0029663	CG10804	1.8	0.038
FBgn0030051	spirit	1.8	0.022
FBgn0030160	CG9691	1.8	0.00059
FBgn0030687	CG17209	1.8	1e-15
FBgn0031694	Cyp4ac2	1.8	3.4e-05
FBgn0032938	CG8671	1.8	9.6e-16
FBgn0033236	CG14764	1.8	7.8e-12
FBgn0033302	Cyp6a14	1.8	2e-10
FBgn0033448	hebe	1.8	2.8e-14
FBgn0033696	Cyp6g2	1.8	0.025
FBgn0033788	CG13323	1.8	6.2e-15
FBgn0034094	Tsf3	1.8	0.0024
FBgn0035279	Cpr62Ba	1.8	0.00083
FBgn0035697	CG10163	1.8	2.1e-07
FBgn0035790	Cyp316a1	1.8	0.024
FBgn0036309	Hip1	1.8	2.2e-14
FBgn0036896	wnd	1.8	1.5e-11
FBgn0037354	CG12171	1.8	1e-12
FBgn0038598	CG7131	1.8	0.0029
FBgn0038921	CG6332	1.8	0.0083
FBgn0039022	CG4725	1.8	0.052
FBgn0039099	GILT2	1.8	3.5e-06
FBgn0039271	CG11839	1.8	1.6e-06
FBgn0039474	CG6283	1.8	5.7e-10
FBgn0042103	CG18746	1.8	4.1e-11
FBgn0050466	CG30466	1.8	0.0014
FBgn0051158	Efa6	1.8	1.3e-12
FBgn0051272	CG31272	1.8	1.3e-08
FBgn0051729	CG31729	1.8	3.2e-16
FBgn0086656	shrb	1.8	3.2e-15
FBgn0260450	CalpC	1.8	5e-11
FBgn0260748	CG5004	1.8	1.8e-15
FBgn0262563	CG43103	1.8	1.5e-07
FBgn0263507	CR43496	1.8	2.7e-09
FBgn0264078	Flo2	1.8	1.3e-13
FBgn0264877	CR44068	1.8	0.065
FBgn0265784	CrebB	1.8	3.7e-13
FBgn0266430	CG45060	1.8	2.9e-09
FBgn0267035	CR45479	1.8	0.04
FBgn0267568	CR45908	1.8	0.011
FBgn0267792	rgr	1.8	8.8e-13
FBgn0000659	fkh	1.7	2.3e-12
FBgn0001208	Hn	1.7	0.0015
FBgn0003162	Pu	1.7	0.0082
FBgn0003353	sei	1.7	0.013
FBgn0003575	su(s)	1.7	1.1e-10
FBgn0004901	Prat	1.7	3.4e-12
FBgn0010877	l(3)05822	1.7	9.6e-13
FBgn0011224	heph	1.7	4e-08
FBgn0015279	Pi3K92E	1.7	2.7e-11
FBgn0020249	stck	1.7	1.3e-12
FBgn0023083	fray	1.7	1.2e-08
FBgn0024222	ird5	1.7	1.3e-10
FBgn0026702	l(1)G0045	1.7	6e-08
FBgn0027598	cindr	1.7	1.9e-13
FBgn0027930	MP1	1.7	6.7e-06
FBgn0028582	lqf	1.7	4.3e-15
FBgn0028897	CG4935	1.7	1.6e-05
FBgn0029128	tyn	1.7	0.0038
FBgn0030268	Klp10A	1.7	7.9e-14
FBgn0030320	CG2247	1.7	1.1e-09
FBgn0030412	Tomosyn	1.7	2.8e-12
FBgn0031321	Tgt	1.7	4e-08
FBgn0032669	CG15155	1.7	0.061
FBgn0032694	MESR3	1.7	1.1e-13
FBgn0034730	ppk12	1.7	0.0015
FBgn0034878	pita	1.7	6e-10
FBgn0035166	CG13902	1.7	7.6e-08
FBgn0035392	CG1271	1.7	1e-09
FBgn0035497	CG14995	1.7	4.5e-11
FBgn0035812	CG7457	1.7	2.1e-08
FBgn0035954	Doc3	1.7	0.075
FBgn0036518	RhoGAP71E	1.7	3e-11
FBgn0038484	CG5246	1.7	2.8e-10
FBgn0039611	CG14528	1.7	0.088
FBgn0039869	CG1890	1.7	6.3e-11
FBgn0039946	ATbp	1.7	0.00015
FBgn0042104	CG18747	1.7	2.1e-11
FBgn0051174	CG31174	1.7	0.037
FBgn0051637	CG31637	1.7	2.1e-09
FBgn0051720	mthl15	1.7	6.4e-13
FBgn0052137	CG32137	1.7	1.1e-12
FBgn0053307	CG33307	1.7	0.044
FBgn0063494	GstE6	1.7	2.1e-11
FBgn0083969	CG34133	1.7	9.7e-12
FBgn0085404	CG34375	1.7	0.00025
FBgn0259168	mnb	1.7	2.1e-11
FBgn0261530	nbs	1.7	1.3e-07
FBgn0262617	CG43143	1.7	1.1e-10
FBgn0263400	CG43446	1.7	1.6e-05
FBgn0264426	CG43844	1.7	0.047
FBgn0264822	CR44030	1.7	0.059
FBgn0265434	zip	1.7	1e-09
FBgn0266099	CG44836	1.7	0.029
FBgn0266674	Sec15	1.7	4e-12
FBgn0001186	Hex-A	1.6	7.3e-12
FBgn0002887	mus201	1.6	0.00014
FBgn0005642	wdn	1.6	7.1e-11
FBgn0010113	hdc	1.6	4.3e-09
FBgn0010379	Akt1	1.6	1.6e-10
FBgn0014073	Tie	1.6	0.0081
FBgn0020880	CG7179	1.6	0.01
FBgn0023001	melt	1.6	1.3e-09
FBgn0023094	cyc	1.6	1.1e-10
FBgn0026760	Tehao	1.6	6.9e-09
FBgn0027562	CG10345	1.6	0.0068
FBgn0029866	CG3842	1.6	0.0095
FBgn0030004	CG10958	1.6	2.2e-06
FBgn0030467	CG1764	1.6	2.1e-05
FBgn0030749	AnxB11	1.6	2.8e-09
FBgn0031534	Snx1	1.6	3.1e-13
FBgn0032223	GATAd	1.6	3.5e-11
FBgn0033055	Tbce	1.6	2.2e-09
FBgn0033170	sPLA2	1.6	0.059
FBgn0033240	CG2906	1.6	7.2e-07
FBgn0033798	CG15870	1.6	0.00045
FBgn0034602	Lapsyn	1.6	1.2e-09
FBgn0034709	Swim	1.6	1.9e-07
FBgn0035577	CG13708	1.6	0.00077
FBgn0036353	CG10171	1.6	6.9e-09
FBgn0036828	CG6841	1.6	1.5e-09
FBgn0037217	CG14636	1.6	0.075
FBgn0037238	CG1090	1.6	0.0039
FBgn0037315	Cerk	1.6	1.3e-12
FBgn0037824	CG14684	1.6	0.097
FBgn0038290	CG6912	1.6	3.6e-09
FBgn0038325	Atg4b	1.6	1.3e-09
FBgn0038485	CG5255	1.6	0.011
FBgn0039024	CG4721	1.6	0.059
FBgn0039092	CG16723	1.6	1.4e-08
FBgn0039167	CG17786	1.6	0.014
FBgn0040064	yip2	1.6	1.5e-11
FBgn0040236	c11.1	1.6	1.3e-11
FBgn0040334	Tsp3A	1.6	8.5e-09
FBgn0041210	HDAC4	1.6	7.2e-10
FBgn0051122	CG31122	1.6	1.4e-08
FBgn0051683	CG31683	1.6	2.9e-05
FBgn0052177	Ndfip	1.6	4e-11
FBgn0085455	CG34426	1.6	2.7e-05
FBgn0086442	mib2	1.6	1.1e-11
FBgn0086448	Gpi1	1.6	9.3e-07
FBgn0260635	Diap1	1.6	1.5e-12
FBgn0261278	grp	1.6	4.5e-11
FBgn0263289	scrib	1.6	1.9e-10
FBgn0264712	CG1172	1.6	5.5e-10
FBgn0265419	CR44331	1.6	1e-05
FBgn0265961	CR44748	1.6	0.084
FBgn0000546	EcR	1.5	4.7e-09
FBgn0001134	Grd	1.5	0.026
FBgn0001257	ImpL2	1.5	4.6e-05
FBgn0003415	skd	1.5	4.3e-08
FBgn0004395	unk	1.5	1.1e-07
FBgn0004797	mdy	1.5	2.6e-07
FBgn0011202	dia	1.5	7.5e-12
FBgn0015522	olf186-M	1.5	2.3e-05
FBgn0020391	Nrk	1.5	0.0025
FBgn0024980	Syx4	1.5	1e-10
FBgn0025879	Timp	1.5	6.3e-08
FBgn0026148	CG12253	1.5	0.0022
FBgn0029824	CG3726	1.5	1.9e-07
FBgn0030699	CG8578	1.5	4.6e-11
FBgn0030847	CG12991	1.5	1.1e-10
FBgn0031937	CG13795	1.5	0.017
FBgn0032719	CG17321	1.5	0.045
FBgn0035488	CG11593	1.5	2.9e-06
FBgn0037279	CG1129	1.5	1.9e-11
FBgn0037848	Tsp86D	1.5	1.2e-08
FBgn0038652	CG7720	1.5	1.5e-10
FBgn0038747	RhoGAP92B	1.5	1.1e-10
FBgn0039102	SPE	1.5	0.024
FBgn0039139	Ime4	1.5	1e-05
FBgn0039645	CG11898	1.5	9.6e-11
FBgn0040208	Kat60	1.5	2.2e-09
FBgn0041205	key	1.5	2.1e-09
FBgn0043796	CG12219	1.5	3.7e-07
FBgn0053511	CG33511	1.5	0.00015
FBgn0053867	His-Psi:CR33867	1.5	0.075
FBgn0067783	att-ORFA	1.5	1.8e-07
FBgn0085428	Nox	1.5	0.00015
FBgn0259212	cno	1.5	2.4e-07
FBgn0260960	Baldspot	1.5	1.6e-10
FBgn0261393	alpha-Est5	1.5	2.3e-09
FBgn0261674	CG42709	1.5	1.6e-08
FBgn0262570	CG43110	1.5	2.2e-05
FBgn0262993	CR43301	1.5	4.2e-06
FBgn0263080	CG43348	1.5	2.3e-08
FBgn0263601	mib1	1.5	4.2e-10
FBgn0267487	Ptp61F	1.5	3e-08
FBgn0002607	RpL19	-1.5	9.9e-12
FBgn0011272	RpL13	-1.5	1.1e-10
FBgn0011336	OstStt3	-1.5	2.4e-10
FBgn0011361	mtacp1	-1.5	3.5e-09
FBgn0011455	l(3)neo18	-1.5	1.3e-08
FBgn0013674	mt:CoI	-1.5	4.9e-12
FBgn0013684	mt:ND5	-1.5	1.8e-11
FBgn0014028	SdhB	-1.5	4.9e-09
FBgn0014032	Sptr	-1.5	3.8e-08
FBgn0014395	tilB	-1.5	4.4e-05
FBgn0024179	wit	-1.5	4.2e-09
FBgn0026372	RpL23A	-1.5	5.8e-11
FBgn0026409	Mpcp	-1.5	4.6e-09
FBgn0026753	Vha13	-1.5	8.7e-12
FBgn0026787	Nhe1	-1.5	1.3e-09
FBgn0027348	bgm	-1.5	4.7e-08
FBgn0027590	GstE12	-1.5	7.3e-11
FBgn0029868	CG3446	-1.5	7e-09
FBgn0029930	CG12541	-1.5	0.02
FBgn0030305	CG1749	-1.5	5.9e-08
FBgn0031771	CG9140	-1.5	7.5e-12
FBgn0031774	CG9147	-1.5	3.6e-06
FBgn0031815	frj	-1.5	3.2e-10
FBgn0031992	CG8498	-1.5	1.8e-07
FBgn0032160	CG4598	-1.5	4.2e-08
FBgn0032987	RpL21	-1.5	1.2e-10
FBgn0033187	CG2144	-1.5	1.8e-08
FBgn0034688	CG11474	-1.5	5.7e-08
FBgn0035113	pyx	-1.5	0.0026
FBgn0035420	CG14967	-1.5	5.5e-08
FBgn0035422	RpL28	-1.5	4.4e-11
FBgn0037875	ZnT86D	-1.5	1.1e-10
FBgn0038414	CG6901	-1.5	1.7e-08
FBgn0040773	CoVIIc	-1.5	4.9e-08
FBgn0043471	kappaTry	-1.5	2.6e-10
FBgn0051098	CG31098	-1.5	1.8e-09
FBgn0058002	CG40002	-1.5	5.4e-07
FBgn0066084	RpL41	-1.5	1.8e-07
FBgn0085257	CG34228	-1.5	1.4e-05
FBgn0260441	RpS12	-1.5	5.2e-10
FBgn0261596	RpS24	-1.5	3.6e-10
FBgn0261631	CG42714	-1.5	3.9e-06
FBgn0262146	MtnE	-1.5	7.2e-12
FBgn0264386	Ca-alpha1T	-1.5	4.6e-06
FBgn0266666	Sem1	-1.5	1.6e-07
FBgn0000014	abd-A	-1.6	0.0011
FBgn0000536	eas	-1.6	4.3e-13
FBgn0002626	RpL32	-1.6	9e-12
FBgn0002772	Mlc1	-1.6	9.5e-13
FBgn0003360	sesB	-1.6	6.7e-10
FBgn0004431	LysX	-1.6	1.2e-08
FBgn0005614	trpl	-1.6	0.03
FBgn0010015	CanA1	-1.6	0.048
FBgn0010516	wal	-1.6	2.4e-12
FBgn0013347	TfIIA-S	-1.6	1.1e-08
FBgn0013675	mt:CoII	-1.6	8.8e-12
FBgn0013679	mt:ND1	-1.6	1.8e-12
FBgn0014391	sun	-1.6	1.4e-08
FBgn0014469	Cyp4e2	-1.6	6.9e-09
FBgn0015568	alpha-Est1	-1.6	4.8e-11
FBgn0015777	nrv2	-1.6	0.00022
FBgn0015808	ScpX	-1.6	9.5e-10
FBgn0016726	RpL29	-1.6	5.3e-10
FBgn0019644	ATPsyn-b	-1.6	4.2e-10
FBgn0020307	dve	-1.6	7.1e-09
FBgn0022710	Ac13E	-1.6	9e-10
FBgn0023529	CG2918	-1.6	2.9e-08
FBgn0023534	CG17778	-1.6	8.8e-09
FBgn0023549	Mct1	-1.6	1.9e-08
FBgn0024994	Csat	-1.6	2.5e-09
FBgn0025286	RpL31	-1.6	3.6e-10
FBgn0027343	fz3	-1.6	2.3e-08
FBgn0027785	NP15.6	-1.6	1.4e-10
FBgn0030447	CG2200	-1.6	6e-09
FBgn0030605	CG5548	-1.6	6.1e-09
FBgn0030897	Frq1	-1.6	0.0051
FBgn0031183	CG14621	-1.6	2e-07
FBgn0031233	Tbc1d15-17	-1.6	9.2e-08
FBgn0031256	CG4164	-1.6	9.1e-11
FBgn0031865	Nha1	-1.6	9.9e-12
FBgn0031908	CG5177	-1.6	5.6e-11
FBgn0032338	CG16854	-1.6	0.061
FBgn0032394	CG6746	-1.6	1.1e-07
FBgn0032453	CG6180	-1.6	1.1e-09
FBgn0032612	CG13282	-1.6	0.072
FBgn0032643	CG6453	-1.6	1.9e-11
FBgn0033162	CG1707	-1.6	1.3e-09
FBgn0033357	Tom7	-1.6	5.8e-08
FBgn0033426	CG1814	-1.6	9.8e-08
FBgn0034138	RpS15	-1.6	6.3e-11
FBgn0035335	mRpL23	-1.6	2.2e-05
FBgn0035410	CG14964	-1.6	0.016
FBgn0036316	CG10960	-1.6	5.3e-09
FBgn0036919	Grasp65	-1.6	4e-10
FBgn0037019	Pex16	-1.6	9.2e-11
FBgn0037356	CG12170	-1.6	5.9e-10
FBgn0037838	CG4089	-1.6	0.084
FBgn0037930	CG14715	-1.6	3e-08
FBgn0039674	CG1907	-1.6	1.1e-11
FBgn0039697	CG7834	-1.6	3.3e-12
FBgn0039757	RpS7	-1.6	8.8e-12
FBgn0040260	Ugt36Bc	-1.6	3e-11
FBgn0040634	CG4186	-1.6	0.00023
FBgn0040754	CG17059	-1.6	6.6e-08
FBgn0041630	Hexo1	-1.6	1.3e-13
FBgn0051345	CG31345	-1.6	0.063
FBgn0052645	CG32645	-1.6	0.0079
FBgn0061492	loj	-1.6	2.7e-09
FBgn0250820	meigo	-1.6	8.6e-11
FBgn0250906	Pgk	-1.6	3.9e-11
FBgn0260743	GC1	-1.6	1.4e-10
FBgn0261439	SdhA	-1.6	1.4e-09
FBgn0262126	Sec24CD	-1.6	8.8e-08
FBgn0262508	CG43078	-1.6	8.8e-10
FBgn0263006	Ca-P60A	-1.6	2e-09
FBgn0263413	CR43459	-1.6	0.00011
FBgn0266582	NDUFS3	-1.6	2.7e-11
FBgn0266958	CR45409	-1.6	0.039
FBgn0000339	cni	-1.7	1.8e-11
FBgn0000455	Dip-C	-1.7	2.9e-11
FBgn0001218	Hsc70-3	-1.7	1.2e-08
FBgn0002773	Mlc2	-1.7	3.4e-14
FBgn0003462	Sod	-1.7	1.2e-11
FBgn0003751	trk	-1.7	0.056
FBgn0010350	CdsA	-1.7	1e-12
FBgn0014002	Pdi	-1.7	2.6e-11
FBgn0015288	RpL22	-1.7	1.1e-10
FBgn0016122	Acer	-1.7	1.5e-07
FBgn0017566	ND75	-1.7	1.1e-13
FBgn0019957	ND42	-1.7	1.9e-11
FBgn0021906	RFeSP	-1.7	1.4e-11
FBgn0021967	Pdsw	-1.7	1.2e-10
FBgn0025814	Mgstl	-1.7	4.5e-07
FBgn0027579	mino	-1.7	5.4e-10
FBgn0027779	VhaSFD	-1.7	5.7e-12
FBgn0028342	l(1)G0230	-1.7	3.9e-10
FBgn0028397	Tob	-1.7	5.3e-10
FBgn0029594	CG14806	-1.7	5.7e-10
FBgn0029830	Grip	-1.7	2e-05
FBgn0029969	CG10932	-1.7	1.6e-12
FBgn0030057	Ppt1	-1.7	1.3e-06
FBgn0030331	CG15221	-1.7	3.7e-06
FBgn0030351	CG1840	-1.7	3.1e-06
FBgn0030608	Lsd-2	-1.7	2e-14
FBgn0030775	CG9673	-1.7	2.3e-10
FBgn0030853	CG5703	-1.7	2.9e-10
FBgn0031184	CG14615	-1.7	3e-09
FBgn0031505	CG12400	-1.7	3.8e-09
FBgn0031875	CG3430	-1.7	0.0029
FBgn0032029	CG17292	-1.7	6.8e-10
FBgn0032721	CG10602	-1.7	2.9e-12
FBgn0032729	CG10639	-1.7	4.2e-12
FBgn0032833	CoIV	-1.7	4e-11
FBgn0033570	CG7712	-1.7	5e-11
FBgn0034058	Pex11	-1.7	1.3e-09
FBgn0034061	CG8386	-1.7	6.8e-10
FBgn0035046	NDUFA8	-1.7	2.6e-09
FBgn0035082	CG2811	-1.7	3.3e-12
FBgn0035252	CG7970	-1.7	1.6e-11
FBgn0035334	CG8993	-1.7	1e-09
FBgn0035695	CG10226	-1.7	9.2e-06
FBgn0035911	CG6638	-1.7	6e-10
FBgn0036300	CG10688	-1.7	4.2e-12
FBgn0036502	CG7841	-1.7	1e-07
FBgn0036512	CG16979	-1.7	4.5e-10
FBgn0036713	Mip	-1.7	0.0089
FBgn0037890	CG17734	-1.7	2.7e-10
FBgn0038271	CG3731	-1.7	7.8e-11
FBgn0038437	CG14898	-1.7	0.00011
FBgn0038438	Der-2	-1.7	5.7e-10
FBgn0038868	CG5862	-1.7	3.6e-13
FBgn0038947	Sar1	-1.7	4.9e-15
FBgn0038980	Octbeta1R	-1.7	0.047
FBgn0039053	CG6738	-1.7	0.0088
FBgn0039396	CCAP-R	-1.7	0.038
FBgn0040340	TRAM	-1.7	7.8e-12
FBgn0040505	Alk	-1.7	0.0047
FBgn0040793	CG7630	-1.7	4.2e-08
FBgn0047135	CG32276	-1.7	5.8e-11
FBgn0050339	CG30339	-1.7	3.8e-10
FBgn0050355	CG30355	-1.7	0.038
FBgn0050499	CG30499	-1.7	6.3e-10
FBgn0058263	MFS17	-1.7	4.2e-11
FBgn0069923	CG41128	-1.7	3.1e-09
FBgn0259722	CG42376	-1.7	7.7e-09
FBgn0261436	DhpD	-1.7	8.9e-13
FBgn0262512	Vha14-1	-1.7	1.2e-12
FBgn0262559	Mdh2	-1.7	6.9e-09
FBgn0263258	chas	-1.7	1.8e-08
FBgn0265177	CG44242	-1.7	3.7e-09
FBgn0265798	CR44587	-1.7	0.0032
FBgn0001989	l(2)35Di	-1.8	6.7e-12
FBgn0002931	net	-1.8	0.004
FBgn0002985	odd	-1.8	1.2e-08
FBgn0004607	zfh2	-1.8	4.4e-06
FBgn0010612	l(2)06225	-1.8	3e-10
FBgn0014342	mia	-1.8	2.5e-08
FBgn0015222	Fer1HCH	-1.8	4.5e-11
FBgn0015622	Cnx99A	-1.8	1e-14
FBgn0020235	ATPsyn-gamma	-1.8	1.5e-11
FBgn0027580	CG1516	-1.8	2.3e-13
FBgn0029161	slmo	-1.8	0.034
FBgn0029848	Btd	-1.8	5.6e-06
FBgn0029888	CG3192	-1.8	2.1e-11
FBgn0030776	CG4653	-1.8	1.8e-10
FBgn0031148	Cbs	-1.8	3.9e-10
FBgn0031228	CG11455	-1.8	3.6e-11
FBgn0031360	CG31937	-1.8	5.6e-13
FBgn0031684	CG8680	-1.8	1.2e-11
FBgn0031830	CoVb	-1.8	2.8e-12
FBgn0031857	CG11321	-1.8	0.00054
FBgn0032252	loh	-1.8	7.2e-07
FBgn0032787	CG10195	-1.8	4.2e-10
FBgn0032981	CG3635	-1.8	6.5e-09
FBgn0033257	CG8713	-1.8	0.016
FBgn0033289	CG2121	-1.8	0.089
FBgn0033431	CG1827	-1.8	9.9e-10
FBgn0033635	CG7777	-1.8	1.4e-13
FBgn0034733	CG4752	-1.8	8e-15
FBgn0035121	Tudor-SN	-1.8	1.5e-10
FBgn0035588	CG10672	-1.8	4.5e-11
FBgn0035718	CG14820	-1.8	2.3e-09
FBgn0035868	CG7194	-1.8	3.9e-13
FBgn0036728	CG7580	-1.8	8.3e-11
FBgn0037130	Syn1	-1.8	2.8e-07
FBgn0037203	slif	-1.8	1e-13
FBgn0037602	CG8021	-1.8	1.6e-05
FBgn0037620	ranshi	-1.8	9e-08
FBgn0037671	VhaM8.9	-1.8	9e-14
FBgn0037873	SdhC	-1.8	5e-11
FBgn0038080	CG12279	-1.8	2.2e-08
FBgn0038756	CG4783	-1.8	1.1e-09
FBgn0039112	CG10219	-1.8	1.1e-10
FBgn0039324	CG10553	-1.8	4.9e-10
FBgn0039737	CG7920	-1.8	4.9e-11
FBgn0040660	CG13551	-1.8	4.9e-14
FBgn0040931	CG9034	-1.8	1.4e-06
FBgn0041629	Hexo2	-1.8	4.1e-09
FBgn0043043	Desat2	-1.8	0.0082
FBgn0050291	CG30291	-1.8	9.6e-12
FBgn0051793	CG31793	-1.8	6.1e-08
FBgn0051898	CG31898	-1.8	0.067
FBgn0052446	Atox1	-1.8	1.8e-12
FBgn0053497	Sdic2	-1.8	0.077
FBgn0085475	CG34446	-1.8	8.5e-05
FBgn0250755	CG42233	-1.8	0.00039
FBgn0250814	CG4169	-1.8	1e-14
FBgn0261373	CG33228	-1.8	2.5e-07
FBgn0261682	CG42729	-1.8	0.033
FBgn0262952	mt:ND4	-1.8	7.1e-16
FBgn0263748	CG43673	-1.8	0.055
FBgn0000044	Act57B	-1.9	3.1e-09
FBgn0010217	ATPsyn-beta	-1.9	5.7e-13
FBgn0010591	Sply	-1.9	1.4e-15
FBgn0015031	cype	-1.9	5e-11
FBgn0015033	Cyp4d8	-1.9	3.9e-11
FBgn0016119	ATPsyn-Cf6	-1.9	2.4e-13
FBgn0016120	ATPsyn-d	-1.9	1.1e-13
FBgn0016691	Oscp	-1.9	5.7e-15
FBgn0019624	CoVa	-1.9	2.6e-14
FBgn0019925	Surf4	-1.9	3.1e-15
FBgn0023507	CG3835	-1.9	2.1e-18
FBgn0023513	CG14803	-1.9	0.00015
FBgn0023516	Pex5	-1.9	1.4e-14
FBgn0026619	Taz	-1.9	3.4e-14
FBgn0030634	CG9164	-1.9	4.9e-05
FBgn0030718	CG9172	-1.9	1.8e-13
FBgn0030756	CG9903	-1.9	3.6e-11
FBgn0031066	CoVIb	-1.9	5.3e-11
FBgn0031436	CG3214	-1.9	1.9e-11
FBgn0031692	TpnC25D	-1.9	9.2e-12
FBgn0031979	CG7429	-1.9	8.2e-07
FBgn0032790	CG10194	-1.9	2.6e-11
FBgn0034245	CG14482	-1.9	3.9e-11
FBgn0034405	Jheh2	-1.9	7.3e-14
FBgn0034968	RpL12	-1.9	3.9e-16
FBgn0035044	CG3663	-1.9	1.1e-12
FBgn0035909	ergic53	-1.9	6.2e-15
FBgn0036820	CG6852	-1.9	5.5e-13
FBgn0037144	CG7458	-1.9	1.2e-14
FBgn0037275	CG14655	-1.9	0.017
FBgn0037481	MAGE	-1.9	0.00045
FBgn0037619	CG8159	-1.9	4.2e-06
FBgn0037942	CG14721	-1.9	5.6e-12
FBgn0039172	Spase22-23	-1.9	2.2e-12
FBgn0039830	CG1746	-1.9	1.5e-12
FBgn0042126	CG18788	-1.9	1.7e-05
FBgn0050043	CG30043	-1.9	2e-16
FBgn0051548	CG31548	-1.9	3.8e-16
FBgn0052576	CG32576	-1.9	7.2e-09
FBgn0066292	CheB42c	-1.9	0.096
FBgn0085229	CG34200	-1.9	8.7e-12
FBgn0085261	CG34232	-1.9	5.8e-14
FBgn0085291	CR34262	-1.9	0.0049
FBgn0260857	Bet1	-1.9	5.5e-13
FBgn0262515	VhaAC45	-1.9	6.2e-12
FBgn0263598	Vha68-2	-1.9	4.3e-13
FBgn0266449	Kr-h2	-1.9	1.3e-14
FBgn0001098	Gdh	-2	1.5e-12
FBgn0002022	Catsup	-2	3.3e-15
FBgn0005666	bt	-2	4.8e-11
FBgn0011828	Pxn	-2	4.4e-09
FBgn0015221	Fer2LCH	-2	5.6e-09
FBgn0020907	Scp2	-2	6.6e-12
FBgn0023179	amon	-2	1e-10
FBgn0027291	l(1)G0156	-2	1.1e-11
FBgn0027582	CG6230	-2	2.8e-13
FBgn0027583	CG7601	-2	7e-14
FBgn0028663	VhaM9.7-b	-2	4e-17
FBgn0030005	CG2120	-2	3e-12
FBgn0030343	ATP7	-2	4.5e-15
FBgn0030932	Ggt-1	-2	8.9e-15
FBgn0031021	CG12203	-2	1.3e-13
FBgn0032161	CG4594	-2	2e-12
FBgn0032511	CG9306	-2	1.1e-13
FBgn0032775	CG17544	-2	1.7e-13
FBgn0033434	CG1902	-2	5.3e-19
FBgn0033579	CG13229	-2	0.00011
FBgn0033807	AQP	-2	8.3e-05
FBgn0034135	Syn2	-2	0.043
FBgn0034488	CG11208	-2	1e-15
FBgn0034576	CG9350	-2	7.1e-15
FBgn0034645	CG10320	-2	1.4e-13
FBgn0034877	levy	-2	1.6e-12
FBgn0035032	CG4692	-2	3.3e-13
FBgn0035265	CG18173	-2	8.2e-17
FBgn0036999	isoQC	-2	3.4e-13
FBgn0038076	Cyp313a4	-2	9.9e-05
FBgn0038742	Arc42	-2	1.3e-13
FBgn0039156	CG6178	-2	7.8e-15
FBgn0039877	CG2118	-2	8.2e-14
FBgn0040342	CG3706	-2	3.4e-14
FBgn0050010	CG30010	-2	1.1e-08
FBgn0050195	CG30195	-2	0.0045
FBgn0050377	CG30377	-2	0.061
FBgn0050381	CG30381	-2	6.1e-09
FBgn0053096	CG33096	-2	0.024
FBgn0085426	Rgk3	-2	2.8e-07
FBgn0086687	Desat1	-2	1.6e-18
FBgn0266884	CR45345	-2	0.095
FBgn0000046	Act87E	-2.1	3.3e-10
FBgn0011227	ox	-2.1	2.2e-16
FBgn0011672	Mvl	-2.1	7.7e-15
FBgn0015324	Vha26	-2.1	9.4e-18
FBgn0028662	VhaPPA1-1	-2.1	8.5e-20
FBgn0028940	Cyp28a5	-2.1	1.2e-11
FBgn0031092	CG9577	-2.1	1e-12
FBgn0032629	beat-IIIc	-2.1	0.033
FBgn0033047	CG7882	-2.1	5.5e-15
FBgn0034318	CG14500	-2.1	1.9e-08
FBgn0034755	CG3746	-2.1	4.6e-07
FBgn0036662	CG9706	-2.1	1.3e-14
FBgn0038224	CG3321	-2.1	6e-13
FBgn0039766	CG15536	-2.1	2.6e-06
FBgn0040529	CG9603	-2.1	8.8e-13
FBgn0040636	CG13255	-2.1	2.1e-09
FBgn0047038	CG6463	-2.1	1.7e-15
FBgn0051248	CG31248	-2.1	2.7e-10
FBgn0085201	CG34172	-2.1	0.064
FBgn0085220	CG34191	-2.1	1.8e-12
FBgn0086357	Sec61alpha	-2.1	4.7e-15
FBgn0259238	CG42336	-2.1	2.8e-17
FBgn0260659	CG42542	-2.1	1.5e-19
FBgn0260753	Pdfr	-2.1	3.7e-07
FBgn0262854	CG43218	-2.1	1.5e-05
FBgn0264991	CG44142	-2.1	0.023
FBgn0265937	CR44724	-2.1	0.035
FBgn0000116	Argk	-2.2	3.3e-19
FBgn0001142	Gs1	-2.2	1e-19
FBgn0005671	Vha55	-2.2	8.3e-17
FBgn0010423	TpnC47D	-2.2	1.8e-16
FBgn0014857	His3.3A	-2.2	3.8e-20
FBgn0015609	CadN	-2.2	0.033
FBgn0022097	Vha36-1	-2.2	6e-24
FBgn0025700	CG5885	-2.2	1.6e-19
FBgn0027835	Dp1	-2.2	2.4e-16
FBgn0029118	Sucb	-2.2	7e-20
FBgn0030362	regucalcin	-2.2	7.1e-15
FBgn0032913	CG9259	-2.2	3.9e-09
FBgn0032923	CG9248	-2.2	1.2e-19
FBgn0033913	CG8468	-2.2	2.6e-20
FBgn0033961	CG12859	-2.2	1e-13
FBgn0034612	CG10505	-2.2	1.4e-14
FBgn0035091	CG3829	-2.2	5.1e-15
FBgn0039358	CG5028	-2.2	3.1e-13
FBgn0040388	boi	-2.2	0.00032
FBgn0062412	Ctr1B	-2.2	5.2e-16
FBgn0062442	Cisd2	-2.2	1.5e-16
FBgn0085322	CG34293	-2.2	1.4e-11
FBgn0250838	CG30415	-2.2	1e-16
FBgn0263916	Ent2	-2.2	1.7e-17
FBgn0264272	mwh	-2.2	3.9e-08
FBgn0000326	clt	-2.3	2.5e-15
FBgn0003002	opa	-2.3	0.038
FBgn0004513	Mdr65	-2.3	0.0049
FBgn0010053	Jheh1	-2.3	3e-17
FBgn0011211	blw	-2.3	2.9e-17
FBgn0019952	Orct	-2.3	1.8e-17
FBgn0026061	Mipp1	-2.3	1.5e-23
FBgn0029723	Proc-R	-2.3	0.00018
FBgn0031011	CG8034	-2.3	3.2e-22
FBgn0035356	CG16986	-2.3	1.7e-19
FBgn0036978	Toll-9	-2.3	8.2e-18
FBgn0039881	CG1971	-2.3	8.3e-05
FBgn0083167	Neb-cGP	-2.3	3.2e-18
FBgn0085244	CG34215	-2.3	0.0032
FBgn0259229	CG42329	-2.3	1e-13
FBgn0260964	Vmat	-2.3	0.077
FBgn0262476	CG43066	-2.3	5.1e-08
FBgn0263762	CG43679	-2.3	0.0071
FBgn0263911	CoVIII	-2.3	5.5e-17
FBgn0264002	MsR2	-2.3	8.8e-06
FBgn0265976	CR44755	-2.3	0.095
FBgn0014143	croc	-2.4	8e-04
FBgn0021795	Tapdelta	-2.4	7.6e-23
FBgn0024997	CG2681	-2.4	1.3e-21
FBgn0025839	CG3621	-2.4	1.4e-18
FBgn0030292	CG11752	-2.4	3.5e-16
FBgn0033584	CG7737	-2.4	3.4e-13
FBgn0038412	Zip89B	-2.4	3e-08
FBgn0038799	CG4288	-2.4	7.4e-16
FBgn0038922	CG6439	-2.4	9.4e-18
FBgn0040531	CG11741	-2.4	2.1e-09
FBgn0040607	CG14244	-2.4	0.079
FBgn0053127	CG33127	-2.4	2.3e-22
FBgn0260499	qvr	-2.4	0.067
FBgn0002578	Kaz-m1	-2.5	4.3e-30
FBgn0004649	yl	-2.5	0.082
FBgn0029828	CG6067	-2.5	7.1e-22
FBgn0033381	GstE13	-2.5	3.8e-14
FBgn0034618	CG9485	-2.5	2.6e-18
FBgn0034883	CG17664	-2.5	6.9e-24
FBgn0035887	Jon66Cii	-2.5	2.4e-30
FBgn0038916	dnd	-2.5	9.3e-21
FBgn0039313	CG11892	-2.5	4.2e-12
FBgn0039591	CG9988	-2.5	2.6e-09
FBgn0041004	CG17715	-2.5	8.7e-06
FBgn0052230	CG32230	-2.5	3.4e-21
FBgn0259979	CG17337	-2.5	4.2e-29
FBgn0261975	CG42806	-2.5	4.9e-21
FBgn0262736	Vha16-1	-2.5	5.3e-24
FBgn0030777	CG9672	-2.6	1.1e-16
FBgn0032946	nrv3	-2.6	1e-13
FBgn0034292	CG5767	-2.6	5.6e-12
FBgn0036622	CG4753	-2.6	1.4e-22
FBgn0052483	CG32483	-2.6	5.4e-27
FBgn0261955	kdn	-2.6	7.1e-15
FBgn0003863	alphaTry	-2.7	1.8e-28
FBgn0011016	SsRbeta	-2.7	1e-22
FBgn0051041	CG31041	-2.7	5.5e-12
FBgn0086408	stl	-2.7	8.8e-09
FBgn0262636	Lin29	-2.7	0.059
FBgn0013710	mt:tRNA:Y	-2.8	0.00012
FBgn0016123	Aph-4	-2.8	1.3e-17
FBgn0024250	brk	-2.8	3.5e-19
FBgn0030574	CG9413	-2.8	4.7e-23
FBgn0034497	CG9090	-2.8	1.6e-16
FBgn0035083	Tina-1	-2.8	4e-32
FBgn0037635	CG9837	-2.8	2.5e-11
FBgn0038752	CG4462	-2.8	8.5e-30
FBgn0051286	CG31286	-2.8	0.011
FBgn0265001	ppk18	-2.8	1.5e-06
FBgn0033274	CG14757	-2.9	3.7e-16
FBgn0036750	CG6034	-2.9	1.4e-05
FBgn0036824	CG3902	-2.9	1.1e-25
FBgn0038914	fit	-2.9	9.5e-07
FBgn0051259	CG31259	-2.9	9.5e-23
FBgn0052669	CG32669	-2.9	9.6e-41
FBgn0259748	CG42397	-2.9	1e-32
FBgn0028422	GluRIID	-3	0.0086
FBgn0030946	CG6659	-3	9.4e-26
FBgn0031143	CG1532	-3	4.2e-28
FBgn0034403	CG18190	-3	0.021
FBgn0036428	Gbs-70E	-3	3.1e-25
FBgn0037618	CG11762	-3	0.001
FBgn0039114	Lsd-1	-3	8.3e-20
FBgn0051089	CG31089	-3	1.6e-05
FBgn0264835	CR44043	-3	0.074
FBgn0000964	tj	-3.1	0.0056
FBgn0031970	CG7227	-3.1	0.00047
FBgn0032143	CG4017	-3.1	0.0015
FBgn0034808	CG9896	-3.1	7.5e-45
FBgn0034942	CG13566	-3.1	0.046
FBgn0039151	CG13607	-3.1	2.3e-22
FBgn0085828	CR42195	-3.1	0.016
FBgn0034437	CG10051	-3.2	1.9e-22
FBgn0034636	CG10440	-3.2	0.0071
FBgn0039723	CG15522	-3.2	3.3e-05
FBgn0020508	Ag5r2	-3.3	9.9e-41
FBgn0031249	CG11911	-3.3	2.1e-38
FBgn0035154	CG3344	-3.3	7.9e-35
FBgn0262624	Tmhs	-3.3	2.1e-06
FBgn0030260	CG1537	-3.4	0.049
FBgn0034784	CG9826	-3.4	7.3e-05
FBgn0036831	CG6839	-3.5	5.6e-40
FBgn0265161	CR44230	-3.6	0.0034
FBgn0267708	CR46041	-3.6	0.0021
FBgn0031289	CG13950	-3.7	7.2e-19
FBgn0262516	Trpml	-3.7	0.0016
FBgn0267253	CG32700	-3.7	0.083
FBgn0004650	fs(1)N	-3.8	0.089
FBgn0032645	CG15142	-3.8	0.013
FBgn0038740	CG4562	-3.8	8.7e-25
FBgn0264674	CR43959	-3.8	1e-05
FBgn0035282	CNMa	-3.9	8.1e-13
FBgn0036023	CG18179	-3.9	1.1e-50
FBgn0053199	CG33199	-3.9	0.016
FBgn0267505	pre-rRNA:CR45845	-3.9	0.0047
FBgn0030148	CG3106	-4	2e-31
FBgn0052571	TwdlX	-4	0.065
FBgn0036381	CG8745	-4.1	6.5e-40
FBgn0036715	Cad74A	-4.1	0.0093
FBgn0260657	CG42540	-4.1	0.042
FBgn0001120	gnu	-4.2	0.064
FBgn0261681	CG42728	-4.2	2.5e-10
FBgn0033763	CG8646	-4.3	0.026
FBgn0035667	Jon65Ai	-4.3	1.2e-77
FBgn0034490	CG9864	-4.4	4.3e-78
FBgn0036956	CG13813	-4.7	8.5e-31
FBgn0262880	CG43235	-4.7	0.031
FBgn0003861	trp	-6	0.00027
FBgn0037996	CG4830	-6.3	1.5e-14
FBgn0032809	CG13078	-6.7	3.5e-99

## Sheet: Male-biasedPe6
Gene ID	Gene Name	log2FC	padj
FBgn0033110	CG9447	5.66084	0.0025
FBgn0033668	CG13188	5.44179	1.9e-05
FBgn0004430	LysS	5.32615	0.00023
FBgn0035031	CG13587	5.27816	0.018
FBgn0046756	pncr017:3R	4.84238	0.048
FBgn0033736	CG13154	4.80244	0.049
FBgn0034047	CG12970	4.58264	0.0014
FBgn0085213	CG34184	4.51143	0.088
FBgn0026391	Or33b	4.50478	0.096
FBgn0259926	CG42449	4.47137	0.094
FBgn0036235	CG6938	4.09135	0.023
FBgn0032638	SPH93	4.01819	0.053
FBgn0034187	CG6967	3.91981	0.0013
FBgn0085250	CG34221	3.89954	0.033
FBgn0011916	tRNA:M2:48Bb	3.88745	0.076
FBgn0266802	CR45264	3.82274	0.056
FBgn0261799	dsx-c73A	3.66844	0.026
FBgn0263079	CG43338	3.62626	0.018
FBgn0053985	CG33985	3.62385	0.016
FBgn0033658	TwdlBeta	3.52389	1.9e-06
FBgn0040609	CG3348	3.49049	5.1e-31
FBgn0016053	pgc	3.43288	0.085
FBgn0263096	CR43364	3.41269	0.078
FBgn0000210	br	3.24233	2.4e-05
FBgn0004170	sc	3.18359	0.08
FBgn0033443	CG1698	3.09559	3.3e-111
FBgn0034429	CG18607	3.07419	0.00026
FBgn0034290	CG5773	3.05769	4.2e-19
FBgn0014388	sty	3.04837	2.1e-79
FBgn0261856	CR42785	3.0104	8.6e-62
FBgn0267779	CR46110	2.99866	0.081
FBgn0083032	snoRNA:Psi18S-525g	2.98818	0.092
FBgn0039487	gb	2.97788	4.2e-17
FBgn0035607	CG4835	2.94236	2.3e-16
FBgn0264439	CR43857	2.90473	0.091
FBgn0267762	CR46093	2.89599	2e-04
FBgn0033659	Damm	2.89117	6.4e-15
FBgn0031324	CG14342	2.85614	0.09
FBgn0264863	CR44054	2.84774	0.0053
FBgn0085265	CG34236	2.7945	3.8e-17
FBgn0032002	CG8353	2.7653	1.7e-15
FBgn0036226	CG7252	2.76144	0.0058
FBgn0085195	CG34166	2.75251	1.9e-10
FBgn0036767	CG16775	2.57977	2.8e-107
FBgn0051954	CG31954	2.57051	0.069
FBgn0003525	stg	2.49859	0.074
FBgn0265017	CR43751	2.36313	0.06
FBgn0000448	Hr46	2.33808	0.00015
FBgn0032381	Mal-B1	2.32647	0.0024
FBgn0003118	pnt	2.32329	1.8e-21
FBgn0033760	CG8785	2.32036	7.6e-23
FBgn0039473	CG17191	2.31669	0.003
FBgn0265377	CR44318	2.2885	5e-14
FBgn0000246	c(3)G	2.26509	1.9e-07
FBgn0051344	CG31344	2.23119	4e-12
FBgn0003382	sha	2.21794	0.00014
FBgn0028950	CG15255	2.21432	6.8e-40
FBgn0037562	CG11671	2.19605	1.6e-14
FBgn0265979	CR44758	2.19571	2.4e-12
FBgn0028573	prc	2.1881	0.034
FBgn0053510	CG33510	2.17346	1.2e-23
FBgn0263975	CR43727	2.15709	6.5e-05
FBgn0053116	CG33116	2.13285	2.1e-35
FBgn0032283	CG7296	2.10743	2.2e-09
FBgn0038981	CG5346	2.10422	7e-72
FBgn0052758	CG32758	2.0826	1.2e-34
FBgn0040733	CG15068	2.07518	6.9e-05
FBgn0250867	CG42238	2.06947	5.9e-18
FBgn0031484	CG3165	2.03662	1.4e-23
FBgn0032446	CG5780	2.03426	0.00021
FBgn0086782	amn	2.02177	0.03
FBgn0034391	CG15080	1.95235	0.1
FBgn0004858	elB	1.95183	1.2e-29
FBgn0264994	CR44145	1.95043	0.00069
FBgn0266455	CG45080	1.94287	0.0019
FBgn0264727	CR43995	1.94284	0.0037
FBgn0031055	et	1.9364	0.022
FBgn0032436	CG5418	1.93491	0.093
FBgn0265873	CR44662	1.93061	0.0076
FBgn0039736	CG7912	1.90623	1e-22
FBgn0263354	CG42784	1.89953	4.1e-05
FBgn0030817	CG4991	1.88654	2e-06
FBgn0031515	CG9664	1.87778	1.4e-29
FBgn0030769	CG13012	1.85084	6.4e-08
FBgn0266041	CR44806	1.84521	0.00043
FBgn0086663	snoRNA:Psi18S-1275	1.84323	0.037
FBgn0036240	CG6928	1.839	9.2e-13
FBgn0259735	CG42389	1.83637	8.9e-22
FBgn0259936	Uhg3	1.82654	0.001
FBgn0034270	CG6401	1.82483	2.5e-08
FBgn0051777	CG31777	1.80338	0.042
FBgn0028504	CG12182	1.80144	0.0017
FBgn0036749	CG7460	1.79767	1.8e-23
FBgn0039137	CG13604	1.79311	1.9e-16
[truncated: 465 more rows]

## Sheet: Female-biasedPe16
Gene ID	Gene Name	log2FC	padj
[truncated: 1,139 more rows]

[truncated: 1 more sheets: Male-biasedPe16]
