# Supplementary material for: Sex differences in Drosophila intestinal metabolism contribute to sexually dimorphic infection outcome and alter gut pathogen virulence
Source: Proc Natl Acad Sci U S A. 2026 Jun 24;123(26):e2514992123. doi: 10.1073/pnas.2514992123 (PMC13320730; doi:10.1073/pnas.2514992123)
Supplement: Supplementary file 3 — Dataset S02 (XLSX) [file pnas.2514992123.sd02.xlsx]

## Sheet: FPe6hvsUC
Protein Ids	First Protein Description	Gene Name	Log10 pvalue (F6hvsFUC)	log2 FC (F6hvsFUC)
Q9VUE4	Uncharacterized protein	CG3868	7.62301	7.69213
Q24325	Transcription initiation factor TFIID subunit 2	Taf2	2.84188	5.60091
Q9V3C5	Guanine nucleotide exchange factor subunit Rich	Rich	2.4376	5.15097
A1Z892;Q7JX87	Peroxiredoxin 2540-2	NA	6.16456	5.04878
Q9VAD6	Conserved oligomeric Golgi complex subunit 7	Cog7	2.71831	4.63423
Q9XZ08	Exostosin-3	botv	4.59736	4.31174
Q9VX77	Coiled-coil-helix-coiled-coil-helix domain containing 2, isoform A	Chchd2	1.6298	4.2116
Q4V4P1	IP04230p	CG12868	3.76938	4.191
C0HK94;C0HK92;C0HK95	Uncharacterized protein CG45076	NA	1.60049	3.91037
Q70PY2	Peptidoglycan-recognition protein SB1	PGRP-SB1	6.28156	3.57295
P10987	Actin-5C	Act5C	2.9033	3.52591
Q9W4L0	Uncharacterized protein	CG12693	1.64784	3.49996
A1ZAP7	RNA helicase	Mov10	1.80502	3.49631
A8DYL3	Verprolin 1, isoform G	Vrp1	5.62241	3.46778
Q9VCY3	COP9 signalosome complex subunit 6	CSN6	2.31124	3.4658
Q961B3	LD24878p	Nt5a	2.58808	3.35381
A1Z9S1	Biogenesis of lysosome-related organelles complex 1 subunit 1	Blos1	5.90739	3.30103
A1Z892;Q7JX87;A1Z893	DI01187p	NA	6.52621	3.29082
M9PH26	Helix loop helix protein 4C, isoform B	HLH4C	3.37389	3.27488
M9PCE3	Uncharacterized protein, isoform D	CG18304	2.74674	3.19271
Q9Y143	BcDNA.GH05536	CG5867	3.12215	3.10133
Q0KHU0	Myosin 10A, isoform D	Myo10A	1.32986	3.09084
A0A0C4FEI3	Uncharacterized protein, isoform F	CG6184	2.90581	3.06643
Q9VZS6	Putative neutral sphingomyelinase	nSMase	3.64018	2.96898
Q9VMU5	Protein quick-to-court	qtc	5.51433	2.85064
Q9W303;Q23997	Imaginal disk growth factor 6	NA	2.40374	2.84309
Q8T4A5	Thiamine diphosphokinase	CG14721	6.25253	2.80767
Q9V3E3	39S ribosomal protein L50, mitochondrial	mRpL50	2.55069	2.78101
Q7KSB5	S-formylglutathione hydrolase	CG4390	1.53413	2.77973
A0A1Z1CH25	Uncharacterized protein, isoform H	CG11891	3.9706	2.77836
M9PB21	Fatty acid synthase 2, isoform B	FASN2	1.94527	2.75686
Q9VK00	Uncharacterized protein, isoform A	CG16826	4.09601	2.71944
Q9V3S3	Protamine A, isoform A	ProtA	1.88314	2.71804
Q9V3F8	Pyrroline-5-carboxylate reductase	P5cr	2.21351	2.70351
Q9VMX0	39S ribosomal protein L28, mitochondrial	mRpL28	1.1248	2.66793
Q9VBQ5;Q7K2E1	LD05247p	NA	3.93767	2.61953
P11997	Larval serum protein 1 gamma chain	Lsp1gamma	1.76742	2.61213
M9PE54	Uncharacterized protein, isoform B	CG3597	6.30532	2.60903
Q9VHD3	Probable maleylacetoacetate isomerase 1	GstZ1	1.65215	2.58089
Q9VG95;Q9VG96;Q9VG93;Q9VG98	Glutathione S-transferase D7	NA	5.66287	2.57232
Q7JVH0	Splicing factor YJU2	CG8435	2.60885	2.56546
M9PH63	Uncharacterized protein, isoform B	CG42240	3.65944	2.516
O17432;Q9VP22;P48609;P23573;M9PE01	Cyclin-dependent kinase 5 homolog	NA	1.86362	2.51197
Q9VG98	Glutathione S-transferase D2	GstD2	6.31133	2.4466
Q24562	Splicing factor U2AF 50 kDa subunit	U2af50	2.60904	2.36098
Q7K0X9	LD23667p	Syx7	2.01486	2.35841
C0HK95	Protein anoxia up-regulated	fau	1.9951	2.35767
Q9VMA6	LD20162p	CG31633	2.39765	2.35025
Q9V9U2;P91659	Uncharacterized protein D3-100EF	NA	1.37342	2.34224
P29843;P11147;P29845;Q1IF59	Heat shock 70 kDa protein cognate 4	NA	3.51324	2.32183
Q9VG40	Probable cytochrome P450 313a4	Cyp313a4	1.07045	2.30403
A1Z7Q8	Alicorn, isoform A	alc	1.94241	2.29097
P11997;P11996	Larval serum protein 1 beta chain	NA	1.82201	2.26822
Q9VU15	LD47455p	Sf3a2	1.54965	2.23607
Q9VGA0;Q9VG96;Q9VG98	Glutathione S-transferase D4	NA	4.84333	2.23038
Q9VY18	Antigen 5-related, isoform A	Ag5r	2.92709	2.20374
Q9VGL0	LD43047p	CG14712	3.6312	2.19028
Q9VDI5	Uncharacterized protein, isoform A	CG17271	1.25286	2.18692
Q9VQF4	Phosphoglycerate kinase	CG9961	2.60913	2.15701
Q9W1Y1	ER membrane protein complex subunit 8/9 homolog	EMC8-9	2.24034	2.15111
Q9VSI1	LD21269p	CG7182	2.57004	2.15082
Q9W5W7	GH19483p	CG9581	2.74761	2.13932
Q9VED8	Deoxyribonuclease II	DNaseII	1.06693	2.13539
Q9VZ01	NADH dehydrogenase [ubiquinone] flavoprotein 3, mitochondrial	CG11752	2.97636	2.12138
Q9VA02	Probable 2-oxoglutarate dehydrogenase E1 component DHKTD1 homolog, mitochondrial	CG1544	1.45415	2.11854
Q9V3G3	Peptidyl-prolyl cis-trans isomerase E	cyp33	4.46288	2.10893
Q9VKV5	CD2 antigen cytoplasmic tail-binding protein 2 homolog	holn1	1.75712	2.10882
A8DYH2	Ubiquitin-fold modifier 1	Ufm1	2.69974	2.10686
Q9VT39	DUF4477 domain-containing protein	CG14174	2.45231	2.10486
Q8SX78	LD05679p	CG44243	2.10522	2.10355
Q8T3P2	GM01014p	CG42365	7.22947	2.09655
Q9VGQ8	Arfaptin	Arfip	2.0102	2.09549
Q9VG96	Glutathione S-transferase D4	GstD4	4.76238	2.09165
O76928	Carmine, isoform A	cm	1.72214	2.07909
Q7JY00	HL02043p	Syx6	2.48284	2.05469
Q9W258	Babos, isoform A	babos	1.81781	2.0499
P29845;Q1IF59	Heat shock 70 kDa protein cognate 5	NA	2.86127	2.04001
Q8T088	WD repeat-containing protein 55 homolog	CG14722	1.76119	1.99936
Q7JVG2	Aps, isoform A	Aps	2.00698	1.99266
A0A0B4KF34	Uncharacterized protein, isoform D	CG31550	1.45488	1.99163
Q8IQG9	Adenylate kinase 1, isoform B	Ak1	2.23291	1.97637
Q9VNC9	LD36006p	CG2519	2.2311	1.95807
Q9VNI9	IP18173p	Sec20	2.78423	1.95657
A0A0B4LHR8	Uncharacterized protein, isoform G	CG31064	1.31241	1.9565
Q9I7M2	GTP-binding protein 10 homolog	CG10628	2.20473	1.95191
Q7PLK1	MIP30541p	CG40298	1.69498	1.94193
A1A708	Uncharacterized protein CG4951	CG4951	2.52288	1.93318
Q9W1E9	Flavin-containing monooxygenase	Fmo-1	1.90902	1.93184
Q9VG30;Q9VMG1;Q9VG29	UDP-glycosyltransferase family 37 member A3	NA	4.1733	1.93008
M9PEM2	Uncharacterized protein, isoform E	CG34126	2.63498	1.92777
O46085	GH08708p	Pex5	1.08626	1.92273
Q8T043	Chaski, isoform A	chk	2.60392	1.90994
Q7KTF8	Nicotinic acetylcholine receptor alpha6, isoform E	nAChRalpha6	3.93035	1.90164
Q9VZD5	Probable 28S ribosomal protein S6, mitochondrial	mRpS6	2.51437	1.89537
P20007	Phosphoenolpyruvate carboxykinase [GTP]	Pepck1	3.40477	1.88794
Q9W380	RH45008p	CG9034	2.27702	1.88595
Q9W1I8	LD03592p	Snap29	1.74817	1.88238
Q9VG30;Q9VG29	UDP-glycosyltransferase family 37 member A3	NA	3.68878	1.88139
A1Z893	DI01187p	CG12896	2.88237	1.88119
Q8SY33	Protein Gawky	gw	1.75951	1.8707
Q9VP50	SD17025p	CG7632	3.45435	1.86633
Q9VZN0	Uncharacterized protein, isoform D	CG32264	5.82031	1.86417
A1Z803	FI02892p	Marc	4.05142	1.85929
P29843;P29844;P11147;O97125	Heat shock protein 68	NA	3.47086	1.85879
P29843	Heat shock 70 kDa protein cognate 1	Hsc70-1	3.09523	1.85297
Q6NP69	GST-containing FLYWCH zinc-finger protein	gfzf	1.56963	1.85189
Q8SX68	CTTNBP2 N-terminal-like protein	Naus	1.73154	1.84859
Q9VRE4	LD23009p	CG32512	2.66974	1.84133
Q9VMN1	FI01434p	CG11149	1.93932	1.83193
Q86B83	LD12611p	CG33099	1.41076	1.83012
A0A0B4KGI0;Q9VGM1;Q9VLN6	Uncharacterized protein, isoform E	NA	1.73205	1.82498
Q9VFC7	Mf5 protein	Mf	2.61516	1.81403
Q9VQC4	Glycerate kinase	CG9886	1.68665	1.79746
Q9W469	Agmatine N-acetyltransferase	AgmNAT	1.51948	1.79534
P00408	Cytochrome c oxidase subunit 2	COX2	2.85107	1.79521
Q24388	Larval serum protein 2	Lsp2	1.91033	1.79402
Q9W3X8	RH42690p	CG3198	1.71675	1.78563
A1Z9E2	Protein lin-54 homolog	mip120	1.22834	1.78465
Q9V7Y2	Sphingosine-1-phosphate lyase	Sply	4.04883	1.77285
Q9W3K3	LD41718p	CG2260	2.60939	1.75796
Q9VKE6	Alpha-glucosidase	Mal-B1	2.33107	1.75694
Q8MST5	Tubulin beta chain	betaTub97EF	3.80829	1.75492
Q7KPG8	CDK-activating kinase assembly factor MAT1	Mat1	3.33061	1.75353
Q7K1S1	LD45826p	CG8067	2.5915	1.75056
P29844;P11147	Heat shock 70 kDa protein cognate 4	NA	3.35077	1.74711
Q9VP05	Mediator of RNA polymerase II transcription subunit 1	MED1	1.7638	1.74536
Q9VD92	Protein archease-like	Archease	2.19499	1.73853
P29843;Q9BIS2;Q9BIR7;P29844;Q9VG58;P11147;P11146;Q8INI8;P02825;P82910;O97125	Heat shock protein 68	NA	3.11266	1.73638
Q8T0U2	GH06435p	CG5089	1.17466	1.72554
Q9BIS2;Q9BIR7;Q9VG58;Q8INI8;P02825;P82910	Major heat shock 70 kDa protein Ab	NA	1.17578	1.72087
Q95RG8	ARF GTPase-activating protein Git	Git	1.99638	1.72031
P02844;P02843	Vitellogenin-1	NA	2.06791	1.71734
Q7K4M9	LD31969p	CG15118	2.62082	1.71301
Q9W1H5	Decapping protein 1, isoform A	DCP1	2.20974	1.71177
A0A0B4KGI0;Q9VLN6;Q8MT77	Uncharacterized protein, isoform E	NA	2.22586	1.70904
Q9VU76	Combover, isoform A	cmb	2.10328	1.70497
Q9VSL6	Glutathione S transferase O1	GstO1	1.99813	1.70418
O97125	Heat shock protein 68	Hsp68	3.27169	1.70371
Q9VYL1	Folylpolyglutamate synthase	Fpgs	2.08428	1.70002
A1ZBW7	WASH complex subunit 2	FAM21	1.93124	1.69824
Q9VNF5	3-oxoacyl-[acyl-carrier-protein] synthase	CG12170	1.75794	1.69749
Q9W0E3	GATOR complex protein Iml1	Iml1	3.24435	1.69744
P08111	Lethal(2) giant larvae protein	l(2)gl	4.37067	1.69514
Q9VBS7	Uncharacterized protein, isoform B	CG10550	2.79347	1.6872
M9PBC6	Bub3 interacting GLEBS and zinc finger domain protein, isoform F	BuGZ	3.47469	1.68205
P42207	Septin-1	Septin1	3.44472	1.67078
Q9VRH6	Translation factor waclaw, mitochondrial	waw	1.65944	1.66072
Q24560;P08841;Q8MST5	Tubulin beta-3 chain	NA	3.07582	1.65999
Q9VMS7	Probable cytochrome P450 4ac3	Cyp4ac3	2.21781	1.65877
Q9VAC4	GEO09167p1	Nph	1.47301	1.65063
Q9VBX2	Molybdopterin synthase catalytic subunit	Mocs2B	3.22083	1.64911
Q7KSC4	Mitochondrial pyruvate carrier 1	Mpc1	2.34929	1.64488
P53501;P83967;P10981;P02574	Actin, larval muscle	NA	2.08522	1.63893
P53501;P83967;P10981;P02574	Actin, larval muscle	NA	2.08522	1.63893
P53501;P83967;P10981;P02574	Actin, larval muscle	NA	2.08522	1.63893
P53501;P83967;P10981;P02574	Actin, larval muscle	NA	2.08522	1.63893
Q94519	Acyl carrier protein, mitochondrial	ND-ACP	2.08177	1.63853
Q9VIW6	RE17845p	Rab9	1.31702	1.63799
Q9V438	Protein disulfide-isomerase A6 homolog	CaBP1	2.27659	1.63741
Q7PL91	GEO11417p1	ND-AGGG	2.18454	1.63626
Q9VGJ8	RE03989p	CG6830	3.86589	1.62783
Q9VYQ9	LD24662p	Tango4	2.18789	1.62271
Q7K159	LD06557p	mip40	1.11704	1.61851
Q7K3Z3	NSFL1 cofactor p47	p47	1.29238	1.61516
Q9VHG5	Insulator binding factor 1, isoform A	Ibf1	1.03156	1.61421
Q9VLL3	A-kinase anchor protein 200	Akap200	1.77454	1.60901
Q709R6	LEM domain-containing protein Bocksbeutel	bocks	1.52196	1.60306
Q7JN06	Boundary element associated factor	BEAF-32	1.49956	1.60261
Q9W0L3	Uncharacterized protein	mat	1.93914	1.59888
Q05825	ATP synthase subunit beta, mitochondrial	ATPsynbeta	3.51306	1.59845
Q7K274	LD15586p	l(2)k09913	3.16823	1.59432
Q9VW73	Ragulator complex protein LAMTOR1	Lamtor1	1.7195	1.59122
Q9VL32;Q9VC63;Q9VLP5	FI20190p1	NA	1.4175	1.59015
O44386;Q9VD26	Integrin alpha-PS3	NA	3.74247	1.58949
Q7KM15	Transcription factor BTF3	bic	2.28767	1.589
O02649;Q9VPS5;Q9VMN5	Heat shock protein 60A	NA	3.36652	1.58767
P49415	Syndecan	Sdc	1.25087	1.5863
A1ZBH7	Happyhour, isoform A	hppy	3.54848	1.58049
Q9VG29	UDP-glycosyltransferase family 37 member A3	Ugt37A3	4.67001	1.57752
Q9VTX8	Protein odr-4 homolog	CG10616	3.14659	1.56763
B7Z0E2	FI18812p1	Unr	2.24865	1.56451
Q9VE85	Nucleoporin 43kD	Nup43	3.23022	1.56292
Q9W0U6	FGE-sulfatase domain-containing protein	CG7049	1.32574	1.5483
Q9VTI5;Q9W3X6	Fumarate hydratase	NA	3.21388	1.54586
Q9V6U8	Nedd8-activating enzyme E1 catalytic subunit	Uba3	3.02659	1.54275
Q9W410	GH06635p	CG3815	3.56184	1.54195
Q960J9	LD47544p	CG32633	3.54605	1.53856
Q9W0L6	GH22266p	CG13907	2.63228	1.53811
Q9V9T5	GM14617p	Mccc1	3.81895	1.53773
Q9W1E8	Adaptor protein complex AP-3 small chain sigma3	or	2.08964	1.53667
Q9VRJ9	Ubiquitin thioesterase OTU1	Yod1	1.97074	1.53235
Q9VLN1	WD repeat-containing protein 82	Wdr82	2.30295	1.52305
Q9VP57	LD15904p	pzg	3.07521	1.522
Q9VR33	IP13216p	tank	3.57487	1.52054
Q9VI16	Carnitine O-Acetyl-Transferase, isoform A	CRAT	4.02102	1.5198
Q8SZU0	GH13879p	CG9331	3.07085	1.51719
Q0E8G6	Cleavage and polyadenylation specificity factor subunit 5	Cpsf5	3.08059	1.51285
Q7KTW9	Asparagine synthetase [glutamine-hydrolyzing]	AsnS	4.83786	1.51208
Q9VHP0;P09052	ATP-dependent RNA helicase vasa	NA	3.90568	1.51079
Q9VAH7	RE62393p	yata	3.36475	1.50419
Q9VWS2	Nucleoporin Nup35	Nup35	3.22615	1.50287
Q9VAG5	Claret, isoform A	ca	1.88704	1.50072
A1ZBR1;Q9VL46	FI06026p	NA	1.70765	1.49483
Q9VCR0	Uncharacterized protein, isoform A	CG17109	2.86482	1.4912
Q7KVY7	Syntaxin-4	Syx4	3.70517	1.4908
Q7K3B7	2-hydroxyacyl-CoA lyase	Hacl	3.02659	1.49056
Q9V9X4	Methylthioribose-1-phosphate isomerase	CG11334	3.74851	1.48982
Q9VIE8	Aconitate hydratase, mitochondrial	mAcon1	3.25557	1.48953
Q9VV39	Mitochondrial ribosomal protein S34	mRpS34	2.05466	1.47805
Q9VB17	IP11341p	CG5611	2.92928	1.47802
Q95SS8	Transmembrane protein 70 homolog, mitochondrial	CG7506	2.01947	1.47795
Q9W3X6	Fumarate hydratase	Fum1	3.68459	1.47321
Q9W1J3	Gastrulation defective protein 1 homolog	CG5543	1.7171	1.47213
Q9VDT4	Uncharacterized protein, isoform A	CG4686	1.95846	1.47071
Q9VN50	Eukaryotic translation initiation factor 3 subunit F-1	eIF3f1	4.40687	1.4704
Q9W266	Protein windpipe	wdp	2.97267	1.47014
Q8MQS4	GH06923p	Reps	1.59987	1.46446
A0A0B4LGD0	Uncharacterized protein, isoform C	CG43691	1.99878	1.46371
Q9VY24	Uncharacterized protein, isoform B	CG5321	1.64499	1.4631
P14199	Protein ref(2)P	ref(2)P	4.47531	1.46056
Q8IPW1	Arouser, isoform A	aru	1.09647	1.45528
Q7JXB9	Endonuclease	EndoG	1.23359	1.45495
Q24173	Geranylgeranyl transferase type-1 subunit beta	betaggt-I	2.58511	1.45413
A1Z830	Uncharacterized protein, isoform A	CG12128	2.44356	1.45099
A8QI34	Sodium/potassium-transporting ATPase subunit alpha	JYalpha	1.25165	1.4499
Q9VN44	FI07923p	Karybeta3	3.4755	1.44705
Q8T0L3	E1 ubiquitin-activating enzyme	Uba1	3.31641	1.4419
Q9VIF3	Ubiquinone biosynthesis O-methyltransferase, mitochondrial	Coq3	2.44951	1.44122
Q9VIK9	eEF1A lysine and N-terminal methyltransferase homolog	CG2614	1.85478	1.44101
P81900	cAMP-dependent protein kinase type II regulatory subunit	Pka-R2	2.68506	1.44069
Q8MZG9;A1Z729;Q7JYX2;Q7JUS1	Uncharacterized protein	NA	2.92076	1.43941
Q9VV60	Tyrosine--tRNA ligase	TyrRS	3.297	1.43754
Q9VVI0	SD09427p	U4-U6-60K	3.19673	1.43385
Q9W3R7	Autophagy protein 5	Atg5	1.82854	1.42958
Q9W062	Microfibrillar-associated protein 1	Mfap1	2.29254	1.42818
Q9VXI1	Beta hydroxy acid dehydrogenase 1, isoform A	Had1	2.55398	1.42795
Q9VRP3	AT08565p	Txl	2.28687	1.42446
Q9VMY8	Auxilin, isoform A	aux	1.69252	1.41726
Q9VK19	FI07225p	Ski6	3.30555	1.4152
Q9W3N9	LD24105p	Acat1	3.731	1.41468
Q8INM3	Protein slender lobes	sle	4.37421	1.4102
Q9VDD8	Ubiquitin carboxyl-terminal hydrolase	Usp8	2.78007	1.40729
P31409	V-type proton ATPase subunit B	Vha55	3.31682	1.40653
Q9VJH9;Q9VJH8;Q9VJI0	FI03416p	NA	3.64503	1.40631
Q9VQJ8	Protein-lysine N-methyltransferase CG9643	CG9643	1.65938	1.40533
Q24297	Small nuclear ribonucleoprotein F	SmF	1.80936	1.40527
Q24090	GH08712p	Snr1	2.12298	1.40287
C0HK94	Uncharacterized protein CG45078	CG45078	2.79593	1.40154
Q9VMA3	Protein cup	cup	1.18596	1.40132
Q9W0M5	Protein DPCD	CG13901	1.04699	1.39961
Q9VTE9	Nedd8-activating enzyme E1 regulatory subunit	APP-BP1	2.38339	1.39853
Q9W0X8	LD43587p	CG2790	1.4612	1.38932
A1Z838	GPI ethanolamine phosphate transferase 1	PIG-N	3.97197	1.38927
Q94524	Dynein light chain Tctex-type	Dlc90F	2.52671	1.3878
Q9VUW3	Inositol-1-monophosphatase	CG17028	1.68358	1.38614
Q9VXY3	Dihydrolipoamide acetyltransferase component of pyruvate dehydrogenase complex	Dbct	3.15172	1.38497
Q9VBU0;A0A1Z1CH25	Uncharacterized protein, isoform H	NA	2.46838	1.38413
O97111	LD29223p	par-6	1.72246	1.3825
Q8INK3	Fatty acid binding protein, isoform C	fabp	1.68258	1.38237
Q9VJQ3	RH54244p	yellow-c	1.51874	1.38034
Q7K3M5;A1Z9L3	ATP-dependent RNA helicase DHX8	NA	2.03802	1.37992
Q9VSM7	Cytosol aminopeptidase	S-Lap2	1.67112	1.37923
Q9VJZ5	LD07294p	Tap42	1.59108	1.37476
Q0E8R3	Bruno 2, isoform E	bru2	2.46321	1.37254
Q9VQI5	LP04564p	Ifrd1	5.8055	1.36969
Q9W1Q5	FI21439p1	CG3520	2.36706	1.36573
Q9W0H3	Lipid droplet-associated hydrolase	sturkopf	2.1594	1.3617
Q27415	Nucleoplasmin-like protein	Nlp	1.04736	1.36165
Q7KTC0;Q9VLN6	Multidrug-Resistance like protein 1, isoform I	NA	1.664	1.36094
P00334	Alcohol dehydrogenase	Adh	3.67189	1.35893
Q27331	V-type proton ATPase catalytic subunit A isoform 2	Vha68-2	3.09626	1.35746
Q9VPX8	Ditrans,polycis-polyprenyl diphosphate synthase ((2E,6E)-farnesyldiphosphate specific)	Tango14	2.56336	1.35673
Q9VWK3	GH13361p	Mur18B	2.21346	1.35502
P11147	Heat shock 70 kDa protein cognate 4	Hsc70-4	3.32998	1.35355
C6SV36	IP19903p	CG44250	3.482	1.35098
Q9VZV5	Cysteine and histidine-rich protein 1 homolog	CG32486	1.43375	1.35041
Q7K2W6	GH04080p	PPO1	3.14758	1.34964
P32392	Actin-related protein 3	Arp3	3.16386	1.34886
Q9VMQ5	Ubiquinone biosynthesis monooxygenase COQ6, mitochondrial	Coq6	3.41297	1.34872
P02843	Vitellogenin-1	Yp1	1.39644	1.3477
Q9W4N8	LD30122p	Vap33	3.15076	1.34683
Q9VYF8	2-methoxy-6-polyprenyl-1,4-benzoquinol methylase, mitochondrial	Coq5	1.35328	1.3459
P40793	Cdc42 homolog	Cdc42	3.38339	1.34178
A1ZBE9	Methionine--tRNA ligase, cytoplasmic	MetRS	3.60364	1.34101
Q9VGZ0	Probable cytochrome P450 12e1, mitochondrial	Cyp12e1	2.89601	1.339
Q8IRY7	Caspase-8	Dredd	4.47038	1.33802
Q9VPX5	Vacuolar protein sorting-associated protein 29	Vps29	2.65391	1.33355
Q9VWD5	LD35087p	CG14232	2.3576	1.33147
Q95083	Proteasome subunit alpha type-5	Prosalpha5	3.24768	1.32878
Q4QQ12	Mitochondrial inner membrane protease subunit 2	CG11110	1.89576	1.32578
O62618	Mitogen-activated protein kinase p38a	p38a	1.63273	1.32466
Q24185	Protein hook	hook	2.12696	1.32389
Q8SXQ8	RE72485p	meep	2.08744	1.32351
Q9V521	Phenoloxidase 2	PPO2	2.94356	1.32173
Q9W3X6;Q9W3X5	Fumarate hydratase	NA	3.33014	1.32099
Q9VTZ6	Phosphomannomutase	Pmm2	3.61332	1.31992
Q9VE69	Uncharacterized protein, isoform D	NA	2.41961	1.31642
A1Z729;Q7JYX2	Uncharacterized protein	NA	3.26116	1.31584
Q9VIX4;B7Z028	Acyl-coenzyme A oxidase	NA	2.969	1.31559
P25843	Profilin	chic	2.57757	1.31432
Q9VNZ3	DNA-directed RNA polymerases I, II, and III subunit RPABC3	Polr2H	1.70156	1.31343
P11146	Heat shock 70 kDa protein cognate 2	Hsc70-2	1.10661	1.31247
Q8SXY2	Fatty acid 2-hydroxylase	fa2h	3.62984	1.31215
Q02645	Protein hu-li tai shao	hts	2.88738	1.31163
Q24560;P08841;P61857	Tubulin beta-3 chain	NA	3.45546	1.30833
Q7KM15;Q9VPR2	Transcription factor BTF3	NA	1.94297	1.30791
Q94522	Succinate--CoA ligase [ADP/GDP-forming] subunit alpha, mitochondrial	Scsalpha1	2.90557	1.3049
Q9VVM8	FI02004p	CG5290	2.94407	1.30457
Q9W3Q1	GM14286p	Pdp	1.61095	1.30299
Q9VW14	rRNA methyltransferase 3, mitochondrial	CG14100	1.52069	1.30198
Q9VU75	RH45712p	CG14109	1.52376	1.30036
Q8I7C3	LIM and SH3 domain protein Lasp	Lasp	2.4255	1.29736
Q9VYV3	Thioredoxin domain-containing protein 5 homolog	prtp	2.47651	1.2936
M9PD06	Ubiquitin carboxyl-terminal hydrolase 32	Usp32	1.67972	1.29295
Q9VHF0	LP08712p	Srr	1.1738	1.2926
Q9W2E6	Poor Imd response upon knock-in, isoform A	pirk	1.36529	1.29122
A0A0B4KF40	Sulfotransferase 3, isoform C	St3	2.9617	1.2909
Q9VDV3	Nuclear pore complex protein Nup58	Nup58	2.2963	1.28897
P35421	Phosphoribosylformylglycinamidine synthase	Pfas	3.58272	1.28864
Q7KLW9	Pre-mRNA-processing factor 19	Prp19	2.31824	1.28827
Q9VUR4	FI11905p	CG7656	1.47587	1.28757
Q27331;Q9VK47;P48602	V-type proton ATPase catalytic subunit A isoform 1	NA	3.652	1.28639
A0A0B4K5Z8	Protein transport protein SEC23	Sec23	3.77377	1.28417
Q7JW12	Thioredoxin-related transmembrane protein 2 homolog	CG11007	2.50858	1.284
A1ZAK8	P-element somatic inhibitor, isoform C	Psi	2.64184	1.28396
P18934	NADH-ubiquinone oxidoreductase chain 4L	ND4L	1.27865	1.28109
Q9V3C0	ATP-dependent RNA helicase abstrakt	abs	2.3253	1.27995
Q8SWW2	CG13189 protein	Zip48C	2.49964	1.27917
P21187	Polyadenylate-binding protein	pAbp	3.87255	1.27711
M9PHT8	Uncharacterized protein, isoform D	CG4991	1.83524	1.27103
O97183	GH07456p	Polr2C	1.82454	1.27048
A8JUR0	Uncharacterized protein, isoform C	CG8028	1.46799	1.26982
Q9VY28	Probable 28S ribosomal protein S25, mitochondrial	mRpS25	2.09303	1.2685
Q24246;Q7KWG3;T2FGB0;B5RJJ8;Q8IRZ3	Cytoplasmic dynein 1 intermediate chain	NA	3.18589	1.26667
Q9W3U1	Actin-histidine N-methyltransferase	Setd3	2.57902	1.2659
Q7KJA9	Protein O-GlcNAc transferase	sxc	1.24676	1.26404
Q9W1F4	THO complex subunit 5	thoc5	1.48783	1.264
Q9W2X6	ATP synthase, delta subunit, isoform A	ATPsyndelta	1.65955	1.26241
Q9VBS6	Uncharacterized protein, isoform A	CG31087	2.63341	1.2599
Q9VN63	LD28447p	CG14657	2.5207	1.2595
P24156	Protein l(2)37Cc	Phb1	2.87354	1.25503
P13395	Spectrin alpha chain	alpha-Spec	3.37224	1.25467
Q9VB98	Probable Rho GTPase-activating protein CG5521	CG5521	4.61974	1.25396
Q9W4T4	cAMP-specific 3',5'-cyclic phosphodiesterase, isoform I	dnc	1.14221	1.25248
Q9VKD3	Cysteine desulfurase, mitochondrial	Nfs1	2.76117	1.25121
Q9VNK6	GH15170p	CG11459	1.90335	1.25028
Q7JWI7	Hermes, isoform A	hrm	1.917	1.24938
A1Z7K9	PAN2-PAN3 deadenylation complex catalytic subunit PAN2	PAN2	3.38882	1.24759
Q9VVR9	Probable cytochrome P450 12c1, mitochondrial	Cyp12c1	3.86771	1.24703
P12426	Adenine phosphoribosyltransferase	Aprt	3.85832	1.24496
Q9VP68	Uncharacterized protein, isoform A	CG10512	3.73396	1.24394
Q9VCV4	Cytoplasmic aconitate hydratase	Irp-1A	3.16864	1.24372
Q9VJ86	Bicoid stability factor	bsf	2.49133	1.24275
Q9W1X8	Probable GDP-L-fucose synthase	Gmer	1.41108	1.24059
Q8MLS1	5-formyltetrahydrofolate cyclo-ligase	Mthfs	2.63802	1.2392
P54399	Protein disulfide-isomerase	Pdi	3.44398	1.23885
P08841	Tubulin beta-3 chain	betaTub60D	4.27903	1.23817
Q8IPT0	ER membrane protein complex subunit 10	EMC10	2.39361	1.23813
Q9VBS0	CHK domain ov2	CHKov2	1.70948	1.23723
Q9VI04	Beta-alanine synthase	pyd3	2.54983	1.23693
P10676	Neither inactivation nor afterpotential protein C	ninaC	2.77326	1.23481
Q95ST2	Protein wntless	wls	1.7546	1.23433
Q4V4D1	IP10846p	CG18765	2.17508	1.23393
A1Z979	Uncharacterized protein	CG13324	2.0376	1.23195
Q95T35;A8JNU6	Oxoglutarate dehydrogenase (succinyl-transferring)	NA	3.09727	1.22934
Q9V3G6	CCR4-NOT transcription complex subunit 10	Not10	1.2631	1.22748
Q9W1V3	rRNA 2'-O-methyltransferase fibrillarin	Fib	3.00358	1.2271
Q9VGZ3	Cytoplasmic aconitate hydratase	Irp-1B	3.56757	1.22069
Q29QQ9	IP10364p	Rrp42	1.90023	1.21898
Q9VWV6	Transferrin	Tsf1	2.09725	1.21803
Q8T4D6;Q9VIE8	Aconitate hydratase, mitochondrial	NA	3.06792	1.21684
Q7JVZ8	Glutathione S transferase E11, isoform A	GstE11	1.94325	1.21679
Q9VZ20	Dynein light intermediate chain	Dlic	2.63664	1.21651
Q8INN6;E1JIH3	Uncoordinated 115a, isoform B	NA	3.72327	1.20995
Q9V3E9	FI17138p1	spag	3.41984	1.2079
Q8IMQ2	Neprilysin 5, isoform D	Nep5	2.44953	1.20643
Q9W2F4	Cricklet	clt	1.8574	1.20614
Q9VG08	L-dopachrome tautomerase yellow-f2	yellow-f2	1.53619	1.20315
Q9VC18	Bifunctional purine biosynthesis protein ATIC	CG11089	3.57765	1.20311
A8DY97	Uncharacterized protein, isoform C	CG30015	1.45254	1.20307
Q9W4I3	39S ribosomal protein L30, mitochondrial	mRpL30	1.76685	1.20125
Q0E8J0	MEP-1, isoform A	MEP-1	2.33149	1.20117
Q8IQ80	GH06117p	pst	3.2555	1.20075
Q9W0M0	Dodecenoyl-CoA delta-isomerase	Dci	1.30354	1.20071
Q27589;O46051	Probable cytochrome P450 4d14	NA	1.69848	1.19806
Q9W5R5	LD47843p	Slmap	2.03366	1.19783
Q9VR42	Serine/threonine-protein kinase RIO3	CG3008	1.89238	1.19755
Q9VYM7	Uncharacterized protein, isoform C	CG42258	1.8697	1.19648
Q9VH39	Protein NDUFAF4 homolog	CG11722	3.04303	1.19389
Q24050	Elongator complex protein 5	CG2034	1.90296	1.19152
Q9VGC5	RE54693p	CG4830	3.2438	1.18958
P33438	Glutactin	Glt	1.86263	1.18702
Q9VBT4	IP12282p	CG31104	3.1068	1.18525
Q9VZL5	Caffeine, calcium, zinc sensitivity 1	Ccz1	1.54364	1.18477
Q9VXC9	RH40504p	CG9676	1.97523	1.1839
P54385	Glutamate dehydrogenase, mitochondrial	Gdh	2.66049	1.183
Q7JWF1	Electron transfer flavoprotein-ubiquinone oxidoreductase	Etf-QO	3.42961	1.18262
Q9W452	Peptidase S1 domain-containing protein	CG6067	3.09583	1.18177
Q9W3X7	NADH dehydrogenase [ubiquinone] 1 beta subcomplex subunit 8, mitochondrial	ND-ASHI	2.50481	1.18121
P42003	Protein mothers against dpp	Mad	1.58702	1.18099
P29844	Endoplasmic reticulum chaperone BiP	Hsc70-3	3.34138	1.18093
M9PE19	Purine nucleoside phosphorylase	CG16758	1.26642	1.18009
Q9VCW3	Nuclear pore complex protein Nup133	Nup133	1.1174	1.17683
Q9W5W8	RE22677p	Ech1	3.98814	1.17664
Q9VNG2	LD24014p	Wdr33	2.46716	1.1762
Q86B87	Modifier of mdg4	mod(mdg4)	1.89676	1.17313
P10333	Accessory gland-specific peptide 26Aa	Acp26Aa	1.03471	1.17291
Q8SXK2	Arginine--tRNA ligase	ArgRS-m	1.89988	1.17285
Q9VHJ5	Carbonic anhydrase	CAHbeta	2.36278	1.17148
Q9VTN4	MIP04801p	CG14131	1.09135	1.16912
O18404	3-hydroxyacyl-CoA dehydrogenase type-2	scu	2.70359	1.16865
Q9VGS9	LD21102p	Ugt35A1	3.8989	1.1686
Q9VEB1	Malate dehydrogenase, mitochondrial	Mdh2	2.84457	1.16836
Q9VLL0	Beta-alanine-activating enzyme	Aasdh	3.18239	1.1622
Q7JY94	Ubiquitin-like modifier-activating enzyme ATG7	Atg7	2.48011	1.15927
Q9W2E7	Protein Rae1	Rae1	2.50821	1.15776
Q8MT18	RH49423p	Idh3g	3.13952	1.15659
Q9VD58	GH26270p	Idh3b	2.97979	1.1557
A1Z7X7	Glutathione S transferase T2	GstT2	3.12891	1.15507
O46079	Protein KTI12 homolog	CG3587	1.15571	1.15457
A0A0B4KI34	CIN85 and CD2AP related, isoform J	cindr	2.97779	1.15436
Q24560	Tubulin beta-1 chain	betaTub56D	3.3241	1.15361
Q7JWE2	GH09427p	CG42807	2.58591	1.15255
Q9W551	GEO02601p1	CG14817	3.93155	1.14914
Q9VVG5	RH19679p	CG7630	1.20681	1.14908
Q8INU6;Q8SZU0	FI03731p	NA	2.56636	1.14854
Q9W255	GH05812p	qkr58E-1	2.85374	1.14814
Q8IPP8;Q9VNF3	Uncharacterized protein	NA	2.95087	1.14775
P06607	Vitellogenin-3	Yp3	1.22056	1.14736
Q9VRP2	Uncharacterized protein, isoform A	CG10576	2.87253	1.14696
Q9VHG4	ATPase H(+)-transporting accessory protein 2	ATP6AP2	2.18818	1.14398
Q7KN90	Cysteine--tRNA ligase, cytoplasmic	CysRS	3.90276	1.14332
O76462	Bem46	Bem46	3.47395	1.14268
Q8T0S6	Serine/threonine-protein kinase hippo	hpo	2.09782	1.14233
Q9VU68	Actin-interacting protein 1	flr	2.32535	1.14231
Q9VKX4	28S ribosomal protein S7, mitochondrial	mRpS7	2.4662	1.14164
Q8SX57	LD44221p	CG31549	3.17847	1.14162
P23696	Serine/threonine-protein phosphatase PP2A	mts	2.427	1.13791
Q9VZK8	Aldo_ket_red domain-containing protein	CG12766	2.63492	1.13635
Q9VVS6	Autophagy-related 3	Atg3	2.16025	1.13621
P48604	GrpE protein homolog, mitochondrial	Roe1	2.28688	1.13618
P07909	Heterogeneous nuclear ribonucleoprotein A1	Hrb98DE	2.32539	1.13512
P08182	Casein kinase II subunit beta	CkIIbeta	2.18333	1.13371
Q8INF2	Phosphatidate cytidylyltransferase, mitochondrial	CG33331	1.08575	1.1337
Q9VJ38	39S ribosomal protein L13, mitochondrial	mRpL13	1.18703	1.13284
Q9VPR6	Kinase	Ipk2	1.38623	1.13258
P48462	Serine/threonine-protein phosphatase beta isoform	flw	2.7149	1.13218
Q9V4E0	Complex I-49kD	ND-49	2.93177	1.13163
M9PDQ9	Uncharacterized protein, isoform D	CG31974	2.82995	1.13116
Q9V3K5	GH20441p	CG4691	1.50708	1.13091
Q9VW43	Probable cytochrome P450 305a1	Cyp305a1	1.5175	1.12978
Q9W303	Chitinase-like protein Idgf4	Idgf4	2.50046	1.12844
A0A0B4K6V8	Alpha-Esterase-5, isoform B	alpha-Est5	4.29201	1.12755
Q9XZ19	Uncharacterized protein	CG3909	2.44418	1.12666
A8DY89	Chitin-binding type-2 domain-containing protein	CG34220	4.05031	1.12614
Q9V3Y7	Uncharacterized protein, isoform A	CG15293	3.30636	1.12489
M9PEP7	Uncharacterized protein	CG43673	4.67888	1.12459
Q9VET3	Aminoacyl-tRNA hydrolase	CG14903	1.55293	1.12394
Q9W1R1	GH10609p	yellow-d	1.42558	1.1234
P29845	Heat shock 70 kDa protein cognate 5	Hsc70-5	3.05046	1.12311
Q9V3H2	26S proteasome non-ATPase regulatory subunit 14	Rpn11	2.31754	1.12273
O02195	Eukaryotic translation initiation factor 3 subunit I	eIF3i	3.01784	1.12257
P29843;P11147	Heat shock 70 kDa protein cognate 4	NA	3.01084	1.11931
Q9W5T4	RE33981p	CG12547	1.26095	1.11532
Q03042	cGMP-dependent protein kinase, isozyme 1	Pkg21D	1.47919	1.11526
Q9VSH9	PHAF1 protein CG7083	CG7083	2.07019	1.11461
A1ZBU8	Uncharacterized protein, isoform A	Bbd	1.31498	1.11426
A0A0B4K620	Mustard, isoform V	mtd	3.49118	1.11399
X2JCC3	Poly(A)-specific ribonuclease	Pop2	2.55258	1.11394
Q9NFU0	Fragile X messenger ribonucleoprotein 1 homolog	Fmr1	2.64874	1.11206
P15007	Enolase	Eno	2.38687	1.11158
Q9VGZ3;Q9VCV4	Cytoplasmic aconitate hydratase	NA	3.50135	1.1112
Q9VQ26	Rab3 GTPase-activating protein catalytic subunit	Rab3GAP1	2.62074	1.11034
Q9VUZ0	Translocon-associated protein subunit beta	SsRbeta	2.38409	1.11003
Q9VPY7	LD42035p	CG5126	3.15465	1.10722
Q9V4T3	Probable cytochrome P450 4ad1	Cyp4ad1	2.91473	1.10689
Q9VFS0	Adenosine deaminase	Adgf-C	2.35883	1.10681
Q7JZB4	Mannose-1-phosphate guanyltransferase beta	CG1129	2.82469	1.10599
Q24478	Centrosome-associated zinc finger protein CP190	Cp190	2.96385	1.10597
Q7JXB5	Phosphoenolpyruvate carboxykinase (GTP)	Pepck2	1.17384	1.10492
Q7K2D2	Dynactin subunit 2	DCTN2-p50	2.40993	1.10361
Q9V784	SAM50-like protein CG7639	CG7639	3.15057	1.10301
Q9VTU8	Carbonic anhydrase 2, isoform A	CAH2	2.69658	1.10172
Q9W3K5	Glutamate--cysteine ligase	Gclc	3.63867	1.10073
Q9V564	Conserved oligomeric Golgi complex subunit 6	Cog6	1.4074	1.10066
Q6NR46	RE58623p	Spt-I	2.81755	1.10025
P91929	NADH dehydrogenase [ubiquinone] 1 alpha subcomplex subunit 10, mitochondrial	ND-42	3.80408	1.10025
P07764	Fructose-bisphosphate aldolase	Ald1	3.70356	1.09937
Q9Y171	BcDNA.GH02220	OXA1L	3.0404	1.09918
M9PEH8	Fiery mountain, isoform D	fmt	2.40752	1.09877
P48555	Ras-related protein Ral-a	Rala	2.12868	1.09769
Q9VKI8	GH03305p	CG6287	3.5003	1.09747
Q6NNB2	LP07472p	CG8777	3.25077	1.0962
Q08473	RNA-binding protein squid	sqd	1.76128	1.09498
Q9VGR2	Protein arginine methyltransferase NDUFAF7 homolog, mitochondrial	CG17726	1.39252	1.09445
Q9VXE6	Nuclear pore complex protein Nup153	Nup153	3.02754	1.09418
Q9VS02	Uncharacterized protein	CG9953	2.35744	1.09291
Q95SX8	N-alpha-acetyltransferase 60	Naa60	1.24588	1.09244
P48554;P40792;P40793	Ras-related protein Rac1	NA	2.59662	1.09142
Q9V396	Carbonic anhydrase	CAH1	3.42104	1.09021
Q4V4H7	IP04046p	CG13323	2.55969	1.08956
Q9VL77	Cysteine-rich PDZ-binding protein	CG4537	1.39952	1.08762
A1Z9E3	Elongation factor Tu	mEFTu1	3.2295	1.08735
Q9VSW1	UTP--glucose-1-phosphate uridylyltransferase	UGP	3.0201	1.08731
Q8IMX1	Poly(A)-specific ribonuclease	twin	2.56507	1.08697
Q9VG69	LP03547p	Srlp	2.34439	1.08688
Q9VQK0	FHIP family protein CG3558	CG3558	2.66241	1.08445
Q8IPP8	Uncharacterized protein	CG31548	2.97697	1.08409
P48605	T-complex protein 1 subunit gamma	CCT3	3.5153	1.08385
Q9VVE2	Protein rogdi	rogdi	2.83015	1.08356
E8NHA2	HECT and RLD domain containing E3 ubiquitin ligase 4, isoform C	Herc4	2.22133	1.08351
Q6GUT7	ACP53C14A	Acp53C14a	1.97601	1.08196
Q8SXU3	RE21160p	CG8207	2.98792	1.0796
Q9VIX7	Fondue, isoform B	fon	1.48756	1.07767
Q9VFF0	GH01077p	UQCR-C1	3.09957	1.07742
Q8IPX7	Exosome complex component RRP40	Rrp40	3.26321	1.07648
O97182	Actin-related protein 2/3 complex subunit	Arpc1	3.25067	1.07611
Q9W058	Succinyl-CoA:3-ketoacid-coenzyme A transferase, mitochondrial	SCOT	3.31843	1.07557
Q9VFL9	FI07901p	CG33109	1.21524	1.07442
Q7K3J0	T-complex protein 1 subunit theta	CCT8	2.78134	1.0743
P49455	Tropomyosin-1, isoforms 33/34	Tm1	1.88961	1.07378
Q9VGA0	Glutathione S transferase D9, isoform A	GstD9	2.38079	1.07309
Q9I7K7	Arrestin_C domain-containing protein	CG18744	1.55526	1.07279
Q7K0E6	Aspartate--tRNA ligase, cytoplasmic	AspRS	3.31158	1.07275
A0A0B4K7U0	Uncharacterized protein, isoform M	M7BP	1.92621	1.07244
Q5U191	Pummelig, isoform A	puml	2.68222	1.07136
A1Z6V5	FI01422p	Spn43Ab	3.40061	1.07117
Q9VYX8	LD04844p	CG1572	1.17062	1.07064
Q9W1H8	GH13256p	Mtpbeta	3.89394	1.07048
Q9VGA1	Glutathione S transferase D10, isoform A	GstD10	3.75234	1.0692
Q8IQZ7	FI19014p1	Fim	3.38309	1.06895
Q9VMX1	KIF-binding protein	CG14043	3.08585	1.06848
M9PDE7	Uncharacterized protein, isoform O	CG44085	1.62962	1.06816
Q9VVI2	Enhancer of mRNA-decapping protein 3	Edc3	2.67657	1.06791
Q9VA97	Pyridoxal phosphate homeostasis protein	CG1983	2.41373	1.0677
Q95RJ9	F-box-like/WD repeat-containing protein ebi	ebi	2.63367	1.06525
Q7K3V6	Elongation factor Tu, mitochondrial	mEFTu2	1.69364	1.06523
Q9VU84	Drebrin-like protein	Abp1	3.6393	1.06474
Q9I7K3	N-acyl-aliphatic-L-amino acid amidohydrolase	CG6465	2.80713	1.0645
Q7KTG0	LD45607p	CG4619	3.80275	1.06388
Q9VKX2	Malate dehydrogenase	Mdh1	2.55948	1.06346
M9PDW8	Uncharacterized protein, isoform T	CG34417	2.95425	1.06268
E2QD26	Phosphopantothenoylcysteine synthetase, isoform C	Ppcs	1.63782	1.06249
Q9VDK7	Signal recognition particle subunit SRP72	Srp72	2.81411	1.06186
Q9VWE4	RNA polymerase II subunit A C-terminal domain phosphatase SSU72	Ssu72	1.59147	1.06134
P06603;P06605	Tubulin alpha-1 chain	NA	3.12981	1.06108
Q8MMC4	Protein CDV3 homolog	CG3760	2.66481	1.05961
Q6NNF2	High affinity cAMP-specific and IBMX-insensitive 3',5'-cyclic phosphodiesterase 8	Pde8	2.7745	1.05926
M9PF61	Aldo-keto reductase 1B, isoform C	Akr1B	3.3554	1.05905
Q8SXR7	Fatty acid transport protein 3, isoform A	Fatp3	4.41318	1.05832
E1JIZ4	Malic enzyme	Men-b	3.12962	1.05779
Q9VIE7	GMP synthase (glutamine-hydrolyzing)	bur	2.98751	1.05616
Q8IQX8	Histidine--tRNA ligase	HisRS	3.48575	1.05588
Q9W437	Raptor, isoform B	raptor	3.8633	1.05504
Q9W443	Uncharacterized protein, isoform D	CG5921	3.77315	1.05481
Q9VUK8	Glycine--tRNA ligase	GlyRS	3.53208	1.05432
Q9VZW7	Carnitine palmitoyltransferase 2	CPT2	2.93764	1.05321
P05205	Heterochromatin protein 1	Su(var)205	1.92377	1.05316
Q9W379	Zinc finger protein ZPR1	Zpr1	2.25244	1.0528
Q8T4D6	Aconitate hydratase, mitochondrial	mAcon2	2.46003	1.05273
Q9W345	Palmitoyltransferase ZDHHC8	Zdhhc8	2.91165	1.05099
Q9VG92	Glutathione S transferase D8	GstD8	2.93623	1.05033
A0A0U1RVK6	Fructose-bisphosphatase	fbp	2.27132	1.04994
Q94901	RNA-binding protein lark	lark	2.3966	1.04908
Q9VTG5	AarF domain containing kinase 5, isoform A	Adck5	2.51668	1.04756
A1ZA47	PDZ and LIM domain protein Zasp	Zasp52	2.50304	1.04595
A0A0B4KF06	Valine--tRNA ligase	ValRS	3.18649	1.04547
Q9VY93	Probable methylthioribulose-1-phosphate dehydratase	CG11134	2.44156	1.0454
Q4V4H7;A1Z979	Uncharacterized protein	NA	2.21785	1.04533
A0A4D6K5M0	Golgi microtubule-associated protein, isoform D	NA	2.5798	1.04481
Q9VLS7	LD21067p	PAPLA1	2.98484	1.04163
Q9VIP3	FI02810p	CG10747	3.46166	1.04143
Q9W023	FI03626p	CG1317	1.62332	1.04131
Q7K105	LD20892p	Myd88	1.45597	1.03908
Q9VRI0	RNA helicase	Hlc	2.51294	1.03639
Q0E9E2	Pyruvate carboxylase	PCB	3.41266	1.03452
M9PB92	CCR4-NOT transcription complex subunit 4, isoform K	Cnot4	1.73962	1.03393
Q9VV87	Elongation of very long chain fatty acids protein 6	Baldspot	2.94093	1.03327
Q9VWJ9	FI07229p	CG7889	1.24166	1.03212
Q9VD64	Dead end	dnd	1.77925	1.03198
X2JI50	Uncharacterized protein, isoform F	CG2841	3.28308	1.03179
Q9Y112	BcDNA.GH10614	CG10863	2.61746	1.03134
M9PB01	WD repeat domain 62, isoform G	Wdr62	1.17363	1.03003
Q94518	Nascent polypeptide-associated complex subunit alpha	Nacalpha	1.52548	1.02923
Q9VFU8	Moesin/ezrin/radixin homolog 1	yrt	3.99492	1.02826
Q9VHA1	Spermidine synthase, isoform A	SpdS	1.27503	1.02499
Q9VHC3	Blistery, isoform A	by	2.57021	1.02496
Q9VE00	Probable cytochrome P450 12a4, mitochondrial	Cyp12a4	3.5342	1.02451
P82147	Protein lethal(2)essential for life	l(2)efl	2.38988	1.0236
Q9VN86	AT14148p	Sccpdh1	3.03859	1.02358
Q9V895	Acidic leucine-rich nuclear phosphoprotein 32 family member A	Mapmodulin	1.73203	1.02135
Q7PLS1	LD01937p	CG12567	3.0806	1.02063
Q8MKN0	Ubiquinone biosynthesis protein COQ9, mitochondrial	Coq9	2.49924	1.01992
Q8SYL0	CDP-diacylglycerol--glycerol-3-phosphate 3-phosphatidyltransferase	PGS1	2.836	1.01891
Q8MSS7	Mitochondrial ribosomal protein S2	mRpS2	2.30506	1.01871
Q24208	Eukaryotic translation initiation factor 2 subunit 3	eIF2gamma	2.63441	1.01801
A1ZAB5	Protein clueless	clu	3.14422	1.0179
Q9VG31	Malic enzyme	Men	3.25622	1.01625
Q8INL3	Peptide deformylase	CG31373	1.37333	1.01556
Q9VIG3	IP12580p1	CG9259	1.76151	1.01526
Q07327	Protein ROP	Rop	2.4341	1.0149
B7Z0R7	Autophagy-related 16, isoform F	Atg16	3.32077	1.0131
Q9VTP1	IP06473p	CG14130	2.55776	1.0129
Q9W503	RH61816p	CG3091	2.87705	1.01279
X2JEI9	Rho GTPase activating protein at 19D, isoform D	RhoGAP19D	1.80649	1.01187
Q9VF37	Crossover suppressor on 3 of Gowen	c(3)G	1.57016	1.01078
Q9VG05	Uncharacterized protein, isoform H	CG7518	2.10341	1.00779
A0A0B4KGF6	Uncharacterized protein, isoform F	CG2747	1.06141	1.00712
Q8MM24	Chitinase-like protein Idgf1	Idgf1	1.35775	1.0061
Q9VW58	LD33138p	CG8004	2.97683	1.00419
Q8INK9	Methionine-R-sulfoxide reductase B1	SelR	1.24841	1.00341
P20478	Glutamine synthetase 2 cytoplasmic	Gs2	2.78023	1.00318
Q9VZY9	Proline--tRNA ligase	ProRS-m	1.9121	1.0003
Q9V9U1	FI02923p	Smvt	1.56276	-1.00483
A0A4D6K2Q0	Uncharacterized protein, isoform H	NA	1.49172	-1.00562
E1JGK8	Uncharacterized protein, isoform A	CG42518	3.71103	-1.00631
Q9VMJ5	Beta-galactosidase	Gal	2.36642	-1.00665
Q9VWD9	LD38919p	Ubqn	3.37753	-1.00981
Q9VTE1	Immediate early response 3-interacting protein 1	CG32069	3.79138	-1.01662
A1ZAB3	Protein-tyrosine-phosphatase	Ptp52F	3.45875	-1.01724
Q9VLP2	Protein quiver	CG7781	1.03456	-1.02097
Q95V55	Forkhead box protein O	foxo	1.58328	-1.02595
P17207	Serine protease 3	Jon99Ci	2.20608	-1.02611
B7Z126	Tousled-like kinase, isoform G	Tlk	1.99175	-1.02696
Q9VPB7	FI17508p1	Pcif1	3.98556	-1.03961
Q8MYW9	O-acyltransferase	CG8112	3.30597	-1.04472
Q9VWD1	Cytochrome c oxidase subunit	COX6B	5.2953	-1.05102
Q8IQI5	Uncharacterized protein, isoform B	CG32112	1.19925	-1.05161
Q9VL25	RE48269p	ath	1.87864	-1.05465
P91664	Protein max	Max	1.7841	-1.05732
P18489	Synaptobrevin	Syb	4.76855	-1.06018
Q9VEM7	Peptidase S1 domain-containing protein	CG4053	2.69942	-1.06026
Q24312	DNA-binding protein Ewg	ewg	1.32023	-1.07355
Q7K0L5	LP01562p	veil	2.8616	-1.07704
Q9VLF8	Uncharacterized protein, isoform A	CG9555	2.30098	-1.08291
Q9VZ32	Uncharacterized protein, isoform C	CG42249	2.305	-1.08592
P18935	Cytochrome b	CYTB	3.28024	-1.08769
M9MSG8	Piezo-type mechanosensitive ion channel component	Piezo	3.35435	-1.09151
Q9VEG9	Nurim homolog	CG7655	3.68122	-1.09531
A8Y535	Cytochrome b-c1 complex subunit 6	UQCR-11	2.36067	-1.09824
P48149	40S ribosomal protein S15Aa	RpS15Aa	4.26595	-1.10009
P52905	Trypsin iota	iotaTry	3.3097	-1.11142
Q961C8	LD22649p	red	1.788	-1.11647
Q9XZ63	Mesencephalic astrocyte-derived neurotrophic factor homolog	Manf	4.31329	-1.12018
A8DYU5	Uncharacterized protein	CG34176	3.45935	-1.12104
Q7K1H9	GH07575p	CG10912	3.70241	-1.12458
M9PDI0	Midkine and pleiotrophin 2, isoform D	miple2	2.9918	-1.12885
Q9VVZ4	Uncharacterized protein	CG14095	1.07271	-1.13243
E1JIX4	Uncharacterized protein	CG42488	2.31258	-1.13518
Q9VKV0;Q9VKU8	LD40728p	NA	2.78906	-1.13883
Q8MS27	39S ribosomal protein L35, mitochondrial	mRpL35	3.45248	-1.14118
Q9W0A0	Protein draper	drpr	3.71368	-1.14344
Q9VS67	RE13502p	CG18417	3.22771	-1.14593
Q8IN25	Aminopeptidase	CG31198	4.4845	-1.14636
Q8INH6;Q9VFX0	FI18373p1	NA	3.59596	-1.15093
O18400	Pituitary homeobox homolog Ptx1	Ptx1	2.36309	-1.15133
O97365	BM-40	SPARC	2.03036	-1.15298
Q9W3D1	Chromatin assembly factor 1, p180 subunit	Caf1-180	4.52502	-1.15445
A0A0B4KF19	Uncharacterized protein, isoform C	CG6191	2.77565	-1.15577
Q9V3W6	Innexin inx7	Inx7	3.66481	-1.15801
Q9VHF4	RE70963p	CG45050	3.66632	-1.16479
Q7JWP5	Tetraspanin	Tsp42Eg	1.12646	-1.16842
Q9VI24	LD25151p	Zif	2.25554	-1.16887
Q9VRV4;Q9VRV5	D19B	NA	1.84796	-1.16912
Q8IPZ9	FI02831p	CG33281	1.46395	-1.17179
A1Z7F3;A1Z7F2	Alpha-glucosidase	NA	1.98496	-1.17385
Q9VJ22	GH09876p	CG10650	3.4792	-1.17585
Q9W1X5	GH04942p	nahoda	1.09991	-1.17796
Q9W550	FI20216p1	CG14805	4.42583	-1.17843
P22808	Homeobox protein vnd	vnd	3.44496	-1.18836
Q9VFX0	Aminopeptidase	CG8773	3.43805	-1.18868
M9PGG8	Uncharacterized protein, isoform B	CG17493	1.0102	-1.19622
A2RVG6	IP17501p	ome	3.302	-1.19649
Q9VB90;Q9VB88;Q9VB89	FI01825p	NA	3.08626	-1.20065
C0HK99;C0HK98	Peptidoglycan-recognition protein SC1a	NA	1.28669	-1.20171
Q9VLK3	Beta-site APP-cleaving enzyme, isoform A	Bace	1.63815	-1.20934
Q9V4X2	Peptidoglycan-recognition protein SC2	PGRP-SC2	2.66544	-1.21109
P08144;O18408;P81641	Alpha-amylase-related protein	NA	1.66737	-1.21311
Q8INA0	Peptidase S1 domain-containing protein	CG31267	2.42344	-1.21552
Q9W2M2	Trehalase	Treh	3.92132	-1.21757
Q9VRS8;Q9VRS9;C0HKF8;C0HKF7	Jonah 65Aii	NA	1.53702	-1.21977
Q8T8W2	AT21555p	Lfg	5.84509	-1.22383
Q9VKF6;Q9VE75;Q9VE77	V-type proton ATPase subunit a	NA	4.10091	-1.225
Q7K0P4	Post-GPI attachment to proteins factor 3	PGAP3	2.47659	-1.22642
Q9VW87	Protein snakeskin	Ssk	3.03752	-1.22716
P18929	NADH-ubiquinone oxidoreductase chain 1	ND1	3.55842	-1.22815
P08144;P81641	Alpha-amylase A	NA	2.12254	-1.22846
Q9VPC4	VWFC domain-containing protein	CG13252	1.18974	-1.22928
Q9VGF5	LP09696p	Tango9	1.55863	-1.23293
Q9VSU3	GEO09635p1	CG13315	3.48738	-1.2333
Q9V421	Metalloendopeptidase	CG15253	1.33836	-1.24224
Q9VRS8;Q9VA67;Q7JX43;Q9VA66;C0HKF8;C0HKF7	Jonah 44E, isoform A	NA	1.71909	-1.24233
O02194	Presenilin homolog	Psn	3.31187	-1.24305
Q9VFW9	Aminopeptidase	CG8774	3.73772	-1.24564
Q9VXP8	Peptidase S1 domain-containing protein	CG8952	2.27918	-1.24826
A1Z8J7	KappaTry	kappaTry	2.91482	-1.24931
P18931	NADH-ubiquinone oxidoreductase chain 4	ND4	2.55765	-1.25143
Q7K0L5;Q8SZY4	LP01562p	NA	3.47241	-1.25149
Q2PE22	GEO11136p1	CG34026	2.12725	-1.25175
Q7K480	7SK snRNA methylphosphate capping enzyme bin3	bin3	1.36155	-1.25751
Q9VLH9	Alpha-mannosidase	LManVI	2.97556	-1.26194
Q2PE19	DUF753 domain-containing protein	CG34040	2.59537	-1.2637
Q9W4C5	Sodium-dependent nutrient amino acid transporter 1	NAAT1	5.106	-1.26465
M9PB30	Dumpy, isoform Q	dpy	3.97073	-1.27329
Q7JR71	Extracellular superoxide dismutase [Cu-Zn]	Sod3	3.3763	-1.27966
Q8INH6;Q9VFX0;Q9VFW9	FI18373p1	NA	3.13722	-1.28004
Q7K2V7	Tetraspanin	Tsp42Eb	3.51565	-1.28181
Q7K4Y0;Q9VG68	Desaturase 1, isoform A	NA	4.38847	-1.28574
Q8MRN5	Aminopeptidase	CG31233	4.09777	-1.28925
Q9VWJ8	LP07257p	CG7992	3.00512	-1.29036
Q9VJ59	PRA1 family protein	Jwa	4.28873	-1.29068
A0A0B4KEI1	Uncharacterized protein, isoform C	CG11825	3.1577	-1.30027
Q9VCK1	GILT-like protein 2	GILT2	2.57655	-1.30299
Q9VDU0	Uncharacterized protein	Acsx4	1.26281	-1.31945
Q7JRM9	GH11283p	Nmda1	4.36193	-1.32285
Q9VKV2	Alpha-mannosidase	LManI	4.56782	-1.32299
P07190	Maltase A1	Mal-A1	2.27386	-1.32605
Q8MLT4	Gp150, isoform D	Gp150	4.10676	-1.3279
Q9VIT5	Ascorbate ferrireductase (transmembrane)	CG13077	2.39502	-1.337
Q9VB93	RE23868p	CG6295	1.88335	-1.33898
A8JRD0	Lipophorin receptor 1, isoform K	LpR1	2.25293	-1.33931
Q9W362	La-related protein 7	Larp7	1.88753	-1.33973
Q9VB90	RE56633p	CG6283	1.58829	-1.34166
Q9VF46	GH25158p	CG5399	4.10504	-1.34201
Q7K3X8	Alkaline phosphatase	Alp6	3.15842	-1.34807
Q9VRM8	Alkaline phosphatase	Alp10	3.78331	-1.35844
X2JB52	Purple acid phosphatase	CG1637	4.02884	-1.36333
Q8SXY5	RE54525p	Rcd2	2.74845	-1.36578
Q9VRM9	Alkaline phosphatase	Alp9	3.7433	-1.36589
Q9U1H8	CAAX prenyl protease 2	Sras	1.93345	-1.36842
Q9NG98	DNA topoisomerase 3-alpha	Top3alpha	3.31647	-1.3749
P83548	Vanin-like protein 3	CG32750	4.78066	-1.38429
Q7K5M2	GH05836p	CG10139	2.56561	-1.39154
B7Z0L3	Peptidase S1 domain-containing protein	CG31266	2.74649	-1.39403
Q9VDS0	IP21853p	CG4462	5.9441	-1.39653
Q9VBH8	60S ribosomal protein L34	RpL34a	1.34021	-1.40035
Q27367	Protein croquemort	crq	3.52112	-1.40309
Q9VHF7	RE08710p	CG16749	3.09561	-1.40633
Q9VBR6	RE74917p	tobi	3.32563	-1.43667
Q8MKL0	LP07082p	CG30043	4.31731	-1.43887
Q9W2J4	UDP-glucuronosyltransferase	Ugt49B1	1.60864	-1.44034
Q8IPF8	Mucin related 29B	Mur29B	2.7558	-1.44042
Q9VTI5	Fumarate hydratase	Fum3	1.47161	-1.45346
Q9VCK9;Q9VWG6	RE58966p	NA	5.06959	-1.46633
M9PBA3	Uncharacterized protein, isoform A	CG44008	2.43744	-1.4729
Q9VCF0	Uncharacterized protein CG5902	CG5902	2.65976	-1.47762
Q9W226	GEO07239p1	CG30195	3.32965	-1.47834
P08120	Collagen alpha-1(IV) chain	Col4a1	3.3039	-1.4831
A1Z7F1	Alpha-glucosidase	Mal-A6	2.71602	-1.49576
Q7K527	Tetraspanin	Tsp42El	3.74168	-1.50074
Q10714	Angiotensin-converting enzyme	Ance	2.96841	-1.50314
Q8I079	J domain-containing protein	CG32640	2.41327	-1.50731
Q9VDE4	Bride of doubletime	Bdbt	2.72082	-1.50806
Q9VMM2	Uncharacterized protein, isoform B	CG11034	4.10561	-1.50853
P04357	Metallothionein-1	MtnA	3.78276	-1.5119
Q9VG15	FI17111p1	CG7381	4.55976	-1.51454
Q9VWM9	Diedel 3, isoform A	Diedel3	2.13481	-1.52275
Q9VXA8	Decapping nuclease DXO homolog	Rai1	1.88609	-1.5243
A0A0B4KHF0	Ferritin	Fer2LCH	3.0843	-1.52462
Q9VDX6	Uncharacterized protein	CG18493	3.29522	-1.54436
Q9VXC6	Peptidase S1 domain-containing protein	CG4653	3.42057	-1.56019
P00417	Cytochrome c oxidase subunit 3	COX3	2.78147	-1.56302
P42279	Trypsin eta	etaTry	2.75707	-1.56944
Q9VXC7	RE37738p	CG9673	3.67737	-1.56965
Q9W040	Intraflagellar transport protein 172 homolog	Oseg2	2.50906	-1.57008
Q9VP04	ORM1-like protein	ORMDL	2.04723	-1.57213
Q9VRP9	E3 ubiquitin-protein ligase Bre1	Bre1	2.2443	-1.57602
Q9VCY8	Adiponectin receptor protein	AdipoR	1.35138	-1.57762
Q9VLZ1	Peptidase_M14 domain-containing protein	CG7025	4.12596	-1.58085
A1ZA64	Peptidase S1 domain-containing protein	CG8299	4.25629	-1.58866
Q8SWX4	Aminopeptidase	CG31343	4.31545	-1.5908
Q9VJ24	Uncharacterized protein, isoform A	CG15170	4.36224	-1.60459
Q9W2C4	GH06474p	CG4377	3.3476	-1.60795
Q9VCC8	LP08842p	Npc2f	2.56173	-1.6106
Q9VLH0	Tetraspanin	Tsp29Fb	2.28516	-1.61401
Q9VII7	Serpin 38F, isoform A	Spn38F	2.21059	-1.63778
Q9VII1	Protein quiver	CG9336	2.36158	-1.65063
Q9VRZ3	RE62864p	CG14820	4.36137	-1.65385
Q9VQN3	GH01206p	OtopLb	3.75045	-1.65434
Q9VES1	ADP-ribosylation factor-like protein 6-interacting protein 1	Arl6IP1	1.93908	-1.67121
Q0E9G3	Protein kintoun	Nop17l	2.54466	-1.67322
Q9W2M5	Chitinase 9	Cht9	2.8846	-1.67725
Q86B58	IP10114p	CG33127	3.98242	-1.67986
A1Z7E8	Alpha-glucosidase	Mal-A4	3.53456	-1.68044
A0A0B4KEX7	Uncharacterized protein	CG43788	1.54828	-1.69191
Q9VMX7	Jonah 25Bi	Jon25Bi	2.9109	-1.69462
Q7JYV3	RH58587p	CG12374	4.19794	-1.70217
Q1EC46	IP01817p	Tsp42Er	4.23608	-1.70535
P04814	Trypsin alpha	alphaTry	2.6408	-1.70875
Q8MT42	GEO12560p1	CG13102	3.63889	-1.70994
Q8I9B4	Metallothionein-4	MtnD	2.28475	-1.71193
Q9VXC8	LP05929p	sphe	4.16714	-1.72692
A1Z7F3	Alpha-glucosidase	Mal-A8	3.48086	-1.73519
Q9W1W4	RE45066p	CG9896	5.85467	-1.73549
Q9VLI0;Q9VLH9;Q9VLI2	Alpha-mannosidase	NA	4.3676	-1.7385
Q7KTA2	CG33306 protein	CG33306	2.09983	-1.75179
Q8MLU9	Uncharacterized protein	CG13492	3.7524	-1.75184
A0A0B4KFB8;Q9VN31	Uncharacterized protein, isoform C	NA	1.71301	-1.75907
Q9V445	Metalloendopeptidase	CG15255	2.78967	-1.76278
Q0E8E1	GH08173p	CG42514	5.42691	-1.76377
Q9VSJ1;Q9VSJ2;Q9VA67;Q7JX43;Q9VA66;Q9VMX9;C0HKF8;C0HKF7	Jonah 44E, isoform A	NA	1.51628	-1.76681
Q9VLZ2	Uncharacterized protein, isoform A	CG18585	3.97929	-1.76906
Q8IRI8	Uncharacterized protein	CG32483	2.00717	-1.77268
P35004	Trypsin beta	betaTry	3.34064	-1.78489
Q9VLI0;Q9VLH9	Alpha-mannosidase	NA	3.98989	-1.78751
Q9W2C5	DUF753 domain-containing protein	CG4363	3.36129	-1.79254
Q9VS20	Acyl-CoA binding protein 4	Acbp4	1.48672	-1.7935
P07192	Maltase A3	Mal-A3	3.42918	-1.80214
A1ZB23	IP19117p	CG14495	2.35599	-1.84214
A1Z7F2	Alpha-glucosidase	Mal-A7	2.97552	-1.84252
P07191	Maltase A2	Mal-A2	3.59403	-1.84293
P16620	Tyrosine-protein phosphatase 69D	Ptp69D	2.13948	-1.86865
Q9VLI2	Alpha-mannosidase	LManIII	3.75685	-1.88414
Q9VPN7	Peptidase S1 domain-containing protein	CG11912	3.6831	-1.88803
Q7JZ25	Chloride channel protein	ClC-b	2.36834	-1.89768
Q9VGR7	J domain-containing protein CG6693	CG6693	2.00856	-1.92285
A0A0B4KI27	Ferritin	Fer1HCH	3.24865	-1.94393
Q8IMW8	AT20732p	CG33340	3.07286	-1.95105
Q9VU95	Alanine--glyoxylate aminotransferase 2-like	CG8745	4.62401	-1.96419
Q9VYH2	Hexosyltransferase	Chpf	1.56822	-1.968
Q9VA70	Neutral ceramidase	CDase	3.66349	-1.98038
Q9VFD0	Uncharacterized protein	CG3984	2.98947	-1.98465
P61857	Tubulin beta-2 chain	betaTub85D	1.31775	-1.99223
Q9VKC5	RH17958p	CG6770	4.5612	-2.01982
Q7K088	GEO08224p1	Obp56e	2.11795	-2.02899
Q7K5K9;Q500X4;A1Z9G3	Cytosol aminopeptidase	NA	1.19683	-2.0389
A1Z7F1;A1Z7F2	Alpha-glucosidase	NA	3.1481	-2.05416
Q9VMX8	Jonah 25Bii, isoform A	Jon25Bii	2.99608	-2.0616
Q961J8	GH20109p	CG8560	4.52569	-2.06462
Q9VLI0	Alpha-mannosidase	LManV	4.21409	-2.08154
Q9VU78	Lipase domain-containing protein	CG10116	3.35395	-2.08657
Q7JW48	RE12410p	CG10911	5.03438	-2.10318
A1ZB21	DUF725 domain-containing protein	CG5767	4.40401	-2.11852
P35005	Trypsin epsilon	epsilonTry	5.02537	-2.11998
Q9VLI1	Alpha-mannosidase	LManIV	1.76949	-2.13097
Q4V3S6	IP02554p	Ser8	2.73627	-2.16129
Q9Y125	BcDNA.GH08312	Sap-r	7.14455	-2.18353
Q86PF4	GH08978p	CG10126	1.53712	-2.18692
Q9VLQ7	Serpin 28F	Spn28F	1.46856	-2.20061
Q9VPT9	Integral membrane protein 2	CG3662	4.0152	-2.21485
Q7JWG9	39S ribosomal protein L52, mitochondrial	mRpL52	1.76869	-2.21671
Q9VRS8;Q9VA67;Q7JX43;Q9VA66;C0HKF8;C0HKF7;Q9VMX8	Jonah 44E, isoform A	NA	3.09068	-2.238
Q9VRT2	RE65433p	CG10472	4.95945	-2.24481
Q8IPB7	Alpha-mannosidase	LManII	3.41322	-2.26919
E2QCS7	AB hydrolase-1 domain-containing protein	CG17097	1.57248	-2.27383
Q9VVM3	DUF3421 domain-containing protein	CG16775	3.70819	-2.27767
A0A0C4DHF9	Entomoglyceroporin 2, isoform C	Eglp2	1.75516	-2.29317
Q8MYU0	Fledgling of Klp38B, isoform A	fok	3.65467	-2.30166
Q9V3M3	Metalloendopeptidase	CG15254	3.90646	-2.32283
Q9VRS6	Jonah 65Aiv	Jon65Aiv	3.61627	-2.32598
Q7JPN9	LambdaTry	lambdaTry	3.41513	-2.33144
Q7KUM2	TIL domain-containing protein	CG33259	1.19752	-2.33648
Q9VKV2;Q9VLI2	Alpha-mannosidase	NA	2.58634	-2.34376
Q59DY6	C-type lectin 37Da	lectin-37Da	3.39055	-2.35654
Q9V395	BcDNA.LD28419	rtet	6.74289	-2.36556
Q8T4A8	AT07769p	CG7542	2.64002	-2.39817
Q9VRS8;Q9VMX9;Q9VMX8	Jonah 25Bii, isoform A	NA	3.49539	-2.42652
Q9VRS9;Q9VMX8	Jonah 25Bii, isoform A	NA	2.57385	-2.43315
Q9VRS7	GH01508p	Jon65Aiii	3.67135	-2.49554
Q9W0N8	GH21114p	hiro	2.10938	-2.55118
Q9VAY6	Pre-mRNA-splicing factor SPF27	BCAS2	1.51758	-2.62732
Q9VRS3;Q9VRS7;Q9VRS6	Uncharacterized protein, isoform A	NA	3.68768	-2.64211
Q9VLI0;Q8IPB7	Alpha-mannosidase	NA	3.86485	-2.65421
Q9V3U5	CG7916 protein	CG7916	7.71358	-2.66811
P42280	Trypsin zeta	zetaTry	4.44717	-2.67001
P42278	Trypsin theta	thetaTry	4.51237	-2.6946
Q9VS66	FI02848p	CG8562	3.95548	-2.6987
Q4V6M5	GEO10720p1	CG32023	1.43866	-2.69961
Q9VSJ1;Q9VSJ2	Jonah 66Ci	NA	2.8609	-2.73264
Q9W2L6	Glycerophosphocholine phosphodiesterase	CG9394	3.05679	-2.74875
Q9W487	Uncharacterized protein, isoform A	CG15773	5.47796	-2.75415
Q9VH26	Carbonic anhydrase	CAH7	3.59938	-2.8114
Q9V4W1	mRNA export factor Gle1	Gle1	2.95132	-2.81965
Q7JRD4	Peroxin-13	Pex13	2.29577	-2.83374
Q9VHT7	Uncharacterized protein	CG31463	1.51094	-2.84064
Q9VRS4	Machete	yip7	4.82155	-2.8527
Q9VY19	Antigen 5-related 2	Ag5r2	4.85782	-2.87312
Q9VVM2	LP12049p	CG5506	4.35385	-2.87502
Q9VYU7	Dusky	dy	1.01571	-2.89193
Q6ILC6	HDC09735	CG42397	4.93529	-3.00499
Q9VBQ4	GH01257p	CG5107	3.89304	-3.03004
Q9VS66;Q961J8	GH20109p	NA	2.45755	-3.10123
Q9VH32	Niemann-Pick type C-2d	Npc2d	3.94618	-3.1356
O77436	EG:34F3.5 protein	CG13360	4.89403	-3.14861
A8DYZ1	Uncharacterized protein	CG14913	1.7363	-3.24931
Q9VL86	Zinc carboxypeptidase A 1	CG17633	4.42486	-3.25783
Q9VRL7	Uncharacterized protein	CG4835	3.91281	-3.2854
Q9V3P4	CG7953 protein	CG7953	3.91533	-3.36846
Q9VPN8	Peptidase S1 domain-containing protein	CG11911	5.87835	-3.48658
Q9VA67;Q9VA66	Jonah 99Fi	NA	3.53754	-3.50356
Q9VMX9	Jonah 25Biii	Jon25Biii	5.57195	-3.58651
Q9VDX5	Uncharacterized protein	CG3739	2.73179	-3.59156
Q9VCI5	Succinate dehydrogenase [ubiquinone] cytochrome b small subunit, mitochondrial	SdhD	3.40012	-3.62689
Q9VRS3	Uncharacterized protein, isoform A	CG10477	6.63836	-3.7136
C0HKA4;C0HKA2;C0HKA3	Trypsin delta	NA	3.96995	-3.86447
Q9VRS9	Jonah 65Ai, isoform A	Jon65Ai	6.61064	-3.99124
Q9VSJ1;Q9VSJ2;Q9VMX9	Jonah 25Biii	NA	4.6014	-4.39822
Q9VRS8	Jonah 65Aii	Jon65Aii	6.91995	-4.40087
Q9V3A0	CG8997 protein	CG8997	7.9355	-5.18621
Q9W377	LP05863p	CG12057	5.01667	-5.21298
Q9VSJ1	Jonah 66Ci	Jon66Ci	6.43478	-5.23518
Q8MR63	Aldose 1-epimerase	CG32445	7.89509	-5.25475
Q9W5U8	Uncharacterized protein, isoform A	CG17571	5.55479	-6.6188

## Sheet: MPe6hvsUC
Protein Ids	First Protein Description	Gene Name	Log10 pvalue (M6hvsMUC)	log2 FC (M6hvsMUC)
Q9VUE4	Uncharacterized protein	CG3868	8.42105	6.89232
Q9V3A4	Protein catecholamines up	Catsup	7.34636	4.82795
Q9V3C5	Guanine nucleotide exchange factor subunit Rich	Rich	2.13375	4.43934
Q9VX77	Coiled-coil-helix-coiled-coil-helix domain containing 2, isoform A	Chchd2	1.7049	4.34961
A1Z892;Q7JX87	Peroxiredoxin 2540-2	NA	2.85245	4.12461
Q9U6P7	FI18813p1	Syt4	1.34047	3.36427
Q9VTT1	IP04456p	CG17154	1.31064	3.22354
Q24325	Transcription initiation factor TFIID subunit 2	Taf2	1.57472	3.22352
Q9VCR2;Q9VCQ9	RE20374p	NA	1.46925	3.10495
A1Z892;Q7JX87;A1Z893	DI01187p	NA	4.27297	3.09287
P20007	Phosphoenolpyruvate carboxykinase [GTP]	Pepck1	5.50531	3.00916
Q9VTN4	MIP04801p	CG14131	3.75337	2.99013
P53501;P10987;P02572;P10981;P02574	Actin-42A	NA	1.4398	2.84743
Q9VAD6	Conserved oligomeric Golgi complex subunit 7	Cog7	1.46608	2.84015
Q9VHR6	Autophagy-related protein 13 homolog	Atg13	4.79456	2.83024
Q9VVB4	Coiled-coil domain-containing protein 22 homolog	CG9951	1.11055	2.80531
A1Z893	DI01187p	CG12896	3.95327	2.78556
Q9Y143	BcDNA.GH05536	CG5867	1.98713	2.756
Q9VBQ5;Q7K2E1	LD05247p	NA	2.51283	2.74999
Q9W5W7	GH19483p	CG9581	2.37106	2.71807
Q9VGZ2	FI06805p	Rrp46	3.59413	2.5726
O46085	GH08708p	Pex5	1.75284	2.4618
Q9VLC0	Vacuolar protein sorting-associated protein 54	scat	2.06132	2.42349
Q9VNF5	3-oxoacyl-[acyl-carrier-protein] synthase	CG12170	2.55818	2.4185
Q8SY33	Protein Gawky	gw	1.87519	2.36894
Q8T4A5	Thiamine diphosphokinase	CG14721	1.90508	2.33766
A1ZBW7	WASH complex subunit 2	FAM21	4.58055	2.31761
Q9VBU0;A0A1Z1CH25	Uncharacterized protein, isoform H	NA	2.0842	2.2605
Q9VGQ8	Arfaptin	Arfip	3.38045	2.24199
Q9W2V3	CG2885	RabX2	1.35537	2.21074
P10987	Actin-5C	Act5C	1.77198	2.19394
Q9VLN1	WD repeat-containing protein 82	Wdr82	4.03864	2.19013
A1Z9S1	Biogenesis of lysosome-related organelles complex 1 subunit 1	Blos1	4.03831	2.18678
P23647	Serine/threonine-protein kinase fused	fu	1.41551	2.17047
M9PDE7	Uncharacterized protein, isoform O	CG44085	4.15936	2.14904
Q9VIF3	Ubiquinone biosynthesis O-methyltransferase, mitochondrial	Coq3	2.22368	2.01964
Q9VIX7	Fondue, isoform B	fon	2.56013	2.0115
Q9VKW3	Replication factor C subunit 3	RfC3	1.58371	1.95709
P53501;P83967;P10981;P02574	Actin, larval muscle	NA	3.17948	1.94482
P53501;P83967;P10981;P02574	Actin, larval muscle	NA	3.17948	1.94482
P53501;P83967;P10981;P02574	Actin, larval muscle	NA	3.17948	1.94482
P53501;P83967;P10981;P02574	Actin, larval muscle	NA	3.17948	1.94482
A0A1Z1CH25	Uncharacterized protein, isoform H	CG11891	4.41062	1.93272
A8DYL3	Verprolin 1, isoform G	Vrp1	1.42009	1.90304
Q9VCY3	COP9 signalosome complex subunit 6	CSN6	1.00398	1.8957
Q9VWJ9	FI07229p	CG7889	3.10029	1.89446
A1ZBI8;A1ZBI6	Arylalkylamine N-acetyltransferase-like 5	NA	3.19911	1.87638
Q9W485	Integrator complex subunit 6	IntS6	3.37072	1.87038
Q8MKL1	UPF0598 protein CG30010	CG30010	3.80512	1.8654
A1Z729;Q7JYX2	Uncharacterized protein	NA	5.07909	1.85842
Q9W380	RH45008p	CG9034	1.43791	1.83236
Q9VRH6	Translation factor waclaw, mitochondrial	waw	1.98841	1.82389
P29843;P11147;P29845;Q1IF59	Heat shock 70 kDa protein cognate 4	NA	4.10525	1.81163
Q9VY24	Uncharacterized protein, isoform B	CG5321	1.88112	1.79533
Q9VZZ0	RE02644p	CG1246	4.42521	1.78951
Q24560;P08841;Q8MST5	Tubulin beta-3 chain	NA	5.24361	1.7813
Q9VES8	RE28913p	CG10340	1.8532	1.73947
Q9VR81	N-acetylglucosamine-6-phosphate deacetylase	CG17065	1.23503	1.7354
Q9I7S2	RH22417p	CG11158	2.9189	1.73375
Q7K012	Brahma associated protein 55kD	Bap55	1.8085	1.732
Q9VZY9	Proline--tRNA ligase	ProRS-m	2.37679	1.72428
M9PB21	Fatty acid synthase 2, isoform B	FASN2	1.17022	1.72277
Q9VMD2	LD47671p	CG9536	1.54946	1.71185
Q9W3Q1	GM14286p	Pdp	4.18092	1.71069
Q9VGJ8;Q9VGJ7	FI23918p1	NA	1.05061	1.70312
Q7K1S1	LD45826p	CG8067	2.94533	1.68787
Q9VV39	Mitochondrial ribosomal protein S34	mRpS34	5.35331	1.68603
Q9V406	Activator protein 4	crp	2.44275	1.68467
Q9VHD3	Probable maleylacetoacetate isomerase 1	GstZ1	1.08687	1.67451
Q9VE75;Q9VE77	V-type proton ATPase subunit a	NA	2.71939	1.67351
Q9W1X8	Probable GDP-L-fucose synthase	Gmer	1.93519	1.66499
Q9VDD0	Histone-lysine N-trimethyltransferase SMYD5	Smyd5	1.74483	1.66178
Q95TN1	Probable trafficking protein particle complex subunit 13 homolog	CG4953	1.24098	1.65312
Q7KTF8	Nicotinic acetylcholine receptor alpha6, isoform E	nAChRalpha6	2.26729	1.6371
A0A0B4LGD0	Uncharacterized protein, isoform C	CG43691	1.79601	1.63233
Q7PLI0	Adherens junction protein p120	p120ctn	1.34992	1.62404
Q9VBT4	IP12282p	CG31104	3.84962	1.62275
Q9W2M9	FI16623p1	CG15653	1.32837	1.617
Q9VHP0;P09052	ATP-dependent RNA helicase vasa	NA	4.39071	1.61042
Q9VBT2;Q9VBT3;Q9VBT4	CHK domain-containing protein	NA	1.63553	1.59795
Q5BIA9	RE10908p	CG8613	1.6853	1.59706
Q9W3K4	LD45266p	CG1575	5.04819	1.59172
Q9W3F7	Mitoguardin	Miga	2.11116	1.58839
Q8INL3;Q9VGY2	Peptide deformylase	NA	1.02137	1.58328
Q9VW98	IP11764p	CG13813	2.0491	1.5735
Q8MSS7	Mitochondrial ribosomal protein S2	mRpS2	3.60251	1.57042
Q8MST5	Tubulin beta chain	betaTub97EF	6.00862	1.564
Q9VMA6	LD20162p	CG31633	2.7275	1.56062
Q7KVY7	Syntaxin-4	Syx4	1.20249	1.55048
Q9VSI1	LD21269p	CG7182	3.50782	1.5471
Q9V4I1;Q9V4I0	Cytochrome P450 9b1	NA	1.05923	1.54528
Q9VD92	Protein archease-like	Archease	1.61772	1.54075
Q7JXA2	LOBE	PRAS40	3.25445	1.53593
Q9W410	GH06635p	CG3815	4.47283	1.53488
A0A0B4LHR8	Uncharacterized protein, isoform G	CG31064	1.45327	1.52583
Q27889	Serine/threonine-protein phosphatase 2B catalytic subunit 2	Pp2B-14D	3.01034	1.5202
Q8T490	AT09807p	CG17110	1.21361	1.51841
E1JIZ4	Malic enzyme	Men-b	3.81789	1.51549
P29843;P11147	Heat shock 70 kDa protein cognate 4	NA	2.37332	1.51391
Q9W452	Peptidase S1 domain-containing protein	CG6067	4.79701	1.50297
Q9VXY3	Dihydrolipoamide acetyltransferase component of pyruvate dehydrogenase complex	Dbct	4.78587	1.49728
Q7KSB5	S-formylglutathione hydrolase	CG4390	2.41608	1.48911
Q9VJ64	LD21810p	CG10383	1.59191	1.48604
Q9VGL0	LD43047p	CG14712	1.46021	1.48395
Q9VBS6	Uncharacterized protein, isoform A	CG31087	3.67381	1.48116
Q7K7B0	EG:EG0003.4 protein	Ugt37C1	1.07384	1.46864
Q24560	Tubulin beta-1 chain	betaTub56D	5.18556	1.46402
A0A4D6K5M0	Golgi microtubule-associated protein, isoform D	NA	1.89574	1.46218
Q9VFF0	GH01077p	UQCR-C1	4.46412	1.45976
Q8IQI0	Sin3A-associated protein 130, isoform C	Sap130	1.21451	1.45942
Q9VG31	Malic enzyme	Men	3.12623	1.45485
M9PCB8	Uncharacterized protein, isoform C	CG31635	1.74779	1.45292
Q9W1I8	LD03592p	Snap29	1.20431	1.45208
Q9VN50	Eukaryotic translation initiation factor 3 subunit F-1	eIF3f1	2.42331	1.45189
P49847	Transcription initiation factor TFIID subunit 6	Taf6	2.37362	1.44788
Q9VJI9	Cytosolic Fe-S cluster assembly factor NUBP1 homolog	CG17904	2.20128	1.4411
Q9VBH7	tRNA (adenine(58)-N(1))-methyltransferase catalytic subunit TRMT61A	CG14544	2.95421	1.42482
Q8T3P2	GM01014p	CG42365	3.3494	1.42261
Q7JXB9	Endonuclease	EndoG	1.79248	1.41628
A8E6R2	IP18034p	CG11241	2.27523	1.41327
P20478	Glutamine synthetase 2 cytoplasmic	Gs2	3.65915	1.41205
P29845;Q1IF59	Heat shock 70 kDa protein cognate 5	NA	4.9227	1.41131
Q9W330	Phosphotransferase	Hex-A	3.35987	1.41084
Q9U6M0	Evolutionarily conserved signaling intermediate in Toll pathway, mitochondrial	ECSIT	1.95748	1.40941
Q9VK00	Uncharacterized protein, isoform A	CG16826	2.79486	1.40859
Q9VGC3	Conserved oligomeric Golgi complex subunit 1	Cog1	1.44098	1.39691
P06603;P06605	Tubulin alpha-1 chain	NA	4.65453	1.395
Q9VCD0	Glutamyl-tRNA(Gln) amidotransferase subunit B, mitochondrial	GatB	2.59204	1.39347
Q7KW39	Probable methylmalonate-semialdehyde dehydrogenase [acylating], mitochondrial	CG17896	5.78589	1.38375
Q9VE85	Nucleoporin 43kD	Nup43	2.07911	1.38146
P29843;Q9BIS2;Q9BIR7;P29844;Q9VG58;P11147;P11146;Q8INI8;P02825;P82910;O97125	Heat shock protein 68	NA	3.92305	1.37443
X2JAG8	Serine/threonine-protein kinase PRP4 homolog	Prp4k	1.73202	1.36815
Q9W225	GEO07911p1	CG3746	2.09995	1.3609
Q9V6U8	Nedd8-activating enzyme E1 catalytic subunit	Uba3	2.33531	1.36038
Q7K4Z4	Protein immune deficiency	imd	1.09718	1.35678
Q9VIK7	LD18032p	CG31678	1.39828	1.35552
Q9VMR6	MIP06029p	Acsf2	5.57537	1.35208
P53501;P10987;P83967;P02572;P10981	Actin-42A	NA	3.67855	1.35137
Q7JWF1	Electron transfer flavoprotein-ubiquinone oxidoreductase	Etf-QO	3.91641	1.34932
Q7KJA9	Protein O-GlcNAc transferase	sxc	2.05821	1.34778
Q7K3W2	Mitochondrial-processing peptidase subunit alpha	CG8728	4.41068	1.34406
P12426	Adenine phosphoribosyltransferase	Aprt	4.07475	1.32795
Q9W3R7	Autophagy protein 5	Atg5	1.66812	1.32787
Q86B87	Modifier of mdg4	mod(mdg4)	3.44192	1.32328
Q9W401	Probable citrate synthase, mitochondrial	kdn	4.70374	1.31769
Q8SX57	LD44221p	CG31549	5.27472	1.30983
Q95RG8	ARF GTPase-activating protein Git	Git	1.77963	1.30643
M9PHV4	Uncharacterized protein, isoform F	CG42354	3.71532	1.30421
Q9VP50	SD17025p	CG7632	3.54278	1.30173
Q9VH09	Glycine cleavage system P protein	CG3999	1.27406	1.30069
Q03017	NF-kappa-B inhibitor cactus	cact	4.12867	1.30056
C0HK99;C0HK98	Peptidoglycan-recognition protein SC1a	NA	1.15219	1.29641
Q9VCQ9	RE20374p	CG6733	2.92894	1.29473
Q9VBP6	Succinate-semialdehyde dehydrogenase	Ssadh	4.36314	1.29115
Q9VG30;Q9VMG1;Q9VG29	UDP-glycosyltransferase family 37 member A3	NA	3.78842	1.28977
Q8MQS4	GH06923p	Reps	2.7447	1.28174
Q8IRE4	tRNA (guanine(37)-N1)-methyltransferase	CG32281	1.80943	1.27542
Q9V3E3	39S ribosomal protein L50, mitochondrial	mRpL50	3.43666	1.27361
Q7JY00	HL02043p	Syx6	1.38544	1.27229
Q9VTV9	Delta-aminolevulinic acid dehydratase	Pbgs	2.37017	1.27128
Q9VGJ8	RE03989p	CG6830	4.41476	1.27043
Q9VIE8	Aconitate hydratase, mitochondrial	mAcon1	4.4209	1.26795
M9PBC6	Bub3 interacting GLEBS and zinc finger domain protein, isoform F	BuGZ	1.99789	1.26655
Q9VEY4	LD45246p	CG5916	1.58668	1.26155
Q9W127	GH17932p	CG3663	4.95352	1.25653
A1Z9K4	Related to the N terminus of tre oncogene, isoform A	RN-tre	1.48814	1.25626
Q9VEG8	RE59232p	CG31249	1.63939	1.25486
P06603;P06604;P06605;P06606	Tubulin alpha-1 chain	NA	1.11595	1.24521
Q9VGC5	RE54693p	CG4830	3.9021	1.245
Q7K025	GH09761p	CG11892	2.10109	1.23693
Q9VSY4	Alpha-tubulin N-acetyltransferase 1	Atat	1.58188	1.23425
Q8T0L3	E1 ubiquitin-activating enzyme	Uba1	5.21437	1.2334
Q9VIG3	IP12580p1	CG9259	2.80753	1.23217
Q9W4F8	LD42868p	CG4041	2.73744	1.23209
A8QI34	Sodium/potassium-transporting ATPase subunit alpha	JYalpha	1.56403	1.22623
P33438	Glutactin	Glt	3.91004	1.22505
P29843;P29844;P11147;O97125	Heat shock protein 68	NA	2.91858	1.22248
Q24090	GH08712p	Snr1	2.98349	1.22163
Q8T0S6	Serine/threonine-protein kinase hippo	hpo	1.25364	1.22087
P53501;P10987;P83967;P02572;P10981;P45891	Actin-42A	NA	2.9481	1.21848
P13395	Spectrin alpha chain	alpha-Spec	3.91627	1.2165
P31409	V-type proton ATPase subunit B	Vha55	5.1745	1.2132
A1Z8G0	Menage a trois, isoform A	metro	1.8587	1.20738
O62618	Mitogen-activated protein kinase p38a	p38a	1.9758	1.20506
Q9VHC3	Blistery, isoform A	by	6.55835	1.20174
Q8SXQ1	Aldehyde dehydrogenase (NAD(+))	Aldh7A1	4.29378	1.19479
Q9XZ58	COP9 signalosome complex subunit 5	CSN5	1.94446	1.19336
Q9VZU4	NADH dehydrogenase [ubiquinone] iron-sulfur protein 3, mitochondrial	ND-30	4.4281	1.18548
Q7JY94	Ubiquitin-like modifier-activating enzyme ATG7	Atg7	1.44205	1.18461
Q27331;Q9VK47;P48602	V-type proton ATPase catalytic subunit A isoform 1	NA	3.58909	1.18234
Q9VSF4	Probable deoxyhypusine synthase	Dhps	1.60991	1.18036
Q9V7Y2	Sphingosine-1-phosphate lyase	Sply	4.97921	1.17932
Q9VRR3	Uncharacterized protein, isoform A	CG32407	2.40085	1.17893
Q8MZG9;A1Z729;Q7JYX2;Q7JUS1	Uncharacterized protein	NA	3.22335	1.17233
Q9VMX0	39S ribosomal protein L28, mitochondrial	mRpL28	2.16815	1.17227
P35421	Phosphoribosylformylglycinamidine synthase	Pfas	2.38566	1.17159
Q9W056	Proton-coupled amino acid transporter-like protein CG1139	CG1139	1.60029	1.16846
Q7K0D8	Nuclear pore complex protein Nup50	Nup50	4.23729	1.16407
P53624	Mannosyl-oligosaccharide alpha-1,2-mannosidase IA	alpha-Man-Ia	1.42268	1.16238
Q95028	L-lactate dehydrogenase	Ldh	2.88274	1.15843
Q9V3G3	Peptidyl-prolyl cis-trans isomerase E	cyp33	1.19384	1.15562
M9PH63	Uncharacterized protein, isoform B	CG42240	1.00164	1.15443
P29844;P11147	Heat shock 70 kDa protein cognate 4	NA	3.56504	1.15243
Q8MT58	Carnosine dipeptidase 2, isoform A	Cndp2	4.5809	1.14944
M9PJN5	Histone deacetylase 6, isoform G	HDAC6	5.31794	1.14761
A8DZ19	Rho-type guanine nucleotide exchange factor, isoform F	RtGEF	3.37645	1.14384
Q9V9X4	Methylthioribose-1-phosphate isomerase	CG11334	3.39524	1.14246
Q7KLW9	Pre-mRNA-processing factor 19	Prp19	2.69324	1.1408
Q9VZZ1	Uncharacterized protein, isoform A	CG1143	1.2793	1.13734
Q9VCR2	Uncharacterized protein, isoform A	CG6726	2.32147	1.13543
A0A0B4KG03	Flyers-cup, isoform F	f-cup	1.85892	1.13478
Q9VH77	Mannose-6-phosphate isomerase	Mpi	3.06481	1.12874
Q9VUW2	Inositol-1-monophosphatase	CG17029	3.70467	1.127
Q8SYL1	Lethal (2) 09851, isoform A	l(2)09851	1.4647	1.12287
Q9VSL6	Glutathione S transferase O1	GstO1	2.09705	1.12181
P00334	Alcohol dehydrogenase	Adh	2.52038	1.11557
Q9XZ19	Uncharacterized protein	CG3909	2.32498	1.1138
Q9VXI1	Beta hydroxy acid dehydrogenase 1, isoform A	Had1	4.30378	1.11339
Q9V9A7	Probable methylcrotonoyl-CoA carboxylase beta chain, mitochondrial	Mccc2	4.08538	1.11166
Q9VGT0	UDP-glucuronosyltransferase	Ugt35B1	1.72743	1.11078
Q94511	NADH-ubiquinone oxidoreductase 75 kDa subunit, mitochondrial	ND-75	6.44265	1.11064
P09208	Insulin-like receptor	InR	1.09935	1.11041
P32392	Actin-related protein 3	Arp3	4.97102	1.10987
Q9V9S8	Ferrochelatase, mitochondrial	FeCH	4.26331	1.10909
Q27331	V-type proton ATPase catalytic subunit A isoform 2	Vha68-2	6.7884	1.10718
Q9V345	COP9 signalosome complex subunit 4	CSN4	3.72627	1.10692
Q59DP4	Uncharacterized protein, isoform A	CG33521	1.4254	1.10279
Q24560;P08841;P61857	Tubulin beta-3 chain	NA	4.14363	1.1019
Q9VV60	Tyrosine--tRNA ligase	TyrRS	3.18895	1.10182
Q94522	Succinate--CoA ligase [ADP/GDP-forming] subunit alpha, mitochondrial	Scsalpha1	5.49445	1.10105
Q9VGR2	Protein arginine methyltransferase NDUFAF7 homolog, mitochondrial	CG17726	4.52768	1.09812
Q05825	ATP synthase subunit beta, mitochondrial	ATPsynbeta	4.01704	1.09783
Q9VLN0	Uncharacterized protein	CG13390	1.4067	1.09252
Q9VYL1	Folylpolyglutamate synthase	Fpgs	1.5121	1.09023
Q8SZU0	GH13879p	CG9331	4.9098	1.08777
P53501;P10987;P83967;P02572;P10981;P45891;P02574	Actin-42A	NA	3.10308	1.08125
Q9VVE2	Protein rogdi	rogdi	1.92357	1.08017
A0A0B4K6V8	Alpha-Esterase-5, isoform B	alpha-Est5	5.18783	1.07852
Q9VW85	Uncharacterized protein, isoform C	CG42674	2.17237	1.0783
P11147	Heat shock 70 kDa protein cognate 4	Hsc70-4	4.00032	1.07665
Q9VNX4	Multifunctional fusion protein	P5CDh1	3.17902	1.07308
Q8INL3	Peptide deformylase	CG31373	1.84909	1.07146
A8DYH2	Ubiquitin-fold modifier 1	Ufm1	2.08378	1.07006
Q9VY93	Probable methylthioribulose-1-phosphate dehydratase	CG11134	3.07274	1.06889
Q8IPP8	Uncharacterized protein	CG31548	4.28064	1.06853
Q8SXU3	RE21160p	CG8207	4.26325	1.06814
P00408	Cytochrome c oxidase subunit 2	COX2	3.24545	1.06658
Q9VMA7	Transport and Golgi organization protein 1	Tango1	3.48851	1.06513
Q9VFC7	Mf5 protein	Mf	3.47906	1.0642
P07764	Fructose-bisphosphate aldolase	Ald1	4.41036	1.05756
O76752	Sepiapterin reductase	Sptr	4.61039	1.05616
Q9VAR0	LD39455p	CG1951	1.67528	1.05131
Q9VMA2	Probable galactose-1-phosphate uridylyltransferase	Galt	3.18404	1.05092
A0A0B4K7U0	Uncharacterized protein, isoform M	M7BP	3.31732	1.05042
Q9VU87	Vacuolar protein-sorting-associated protein 36	Vps36	2.27253	1.04976
O02195	Eukaryotic translation initiation factor 3 subunit I	eIF3i	3.81101	1.04926
Q9VNV3	ATP-dependent RNA helicase Ddx1	Ddx1	3.36409	1.04904
Q9VEQ0	Xylulose kinase	CG3534	2.74621	1.04331
Q9V428	Icarus, isoform A	ics	2.08343	1.04016
Q7KVX1	Pyruvate dehydrogenase E1 component subunit alpha	Pdha	2.81327	1.03944
Q9VF85	Serine--tRNA ligase	SerRS-m	1.99698	1.03782
E1JHE4;Q7KVJ6;Q8SXR7	Fatty acid transport protein 1, isoform F	NA	2.47379	1.03768
Q8IPX7	Exosome complex component RRP40	Rrp40	5.20257	1.02968
Q9VBY2	FI08810p	CG11920	3.30424	1.02878
Q7JW61	Ubiquitin carboxyl-terminal hydrolase	Usp20-33	2.8548	1.02789
Q9VG29	UDP-glycosyltransferase family 37 member A3	Ugt37A3	4.85169	1.02574
Q9VET9	AT03047p	Decay	4.86589	1.02393
P16163	Uricase	Uro	1.6306	1.0208
Q9VI04	Beta-alanine synthase	pyd3	4.69919	1.01842
P91929	NADH dehydrogenase [ubiquinone] 1 alpha subcomplex subunit 10, mitochondrial	ND-42	5.59803	1.01805
Q9VD58	GH26270p	Idh3b	4.86089	1.01647
Q9W265	Probable hydroxyacid-oxoacid transhydrogenase, mitochondrial	T3dh	2.54876	1.0156
Q9VNE3	O-phosphoseryl-tRNA(Sec) selenium transferase	SecS	1.64975	1.01468
Q9VLX0	Lysine ketoglutarate reductase/saccharopine dehydrogenase, isoform A	LKRSDH	2.00271	1.01128
Q9VMY9	Guanine deaminase	DhpD	3.27665	1.01128
Q7K5K3	Pyruvate dehydrogenase E1 component subunit beta	Pdhb	3.97383	1.01034
Q24216	Cyclin-dependent kinase 7	Cdk7	2.4776	1.00692
Q9V9E3	Presequence protease, mitochondrial	CG3107	3.09337	1.00519
Q9VVI0	SD09427p	U4-U6-60K	1.49247	1.00483
A1Z7K9	PAN2-PAN3 deadenylation complex catalytic subunit PAN2	PAN2	2.57866	1.00466
O77430	GEO01111p1	SkpA	1.71446	-1.00095
D2A6K3	Aldehyde reductase Y, isoform D	ARY	1.27688	-1.00389
Q9VXH4	RE16337p	CG9921	1.94242	-1.0064
Q8SXS7	RE36938p	CG3734	2.64248	-1.00801
Q9VD02	GH14779p	CG7054	1.52514	-1.01157
Q9VKV0;Q9VKU8	LD40728p	NA	1.63794	-1.01672
Q7K188	Protein quiver	CG6329	1.28278	-1.02022
Q9VCK1	GILT-like protein 2	GILT2	2.40681	-1.02282
Q7K204	Barricade, isoform A	barc	1.22135	-1.02447
Q9VZE7	Choline transporter-like 1	Ctl1	2.39532	-1.02553
Q9W0A0	Protein draper	drpr	3.86561	-1.02612
Q9VSZ0	Uncharacterized protein, isoform A	CG33926	6.58945	-1.02722
Q8I079	J domain-containing protein	CG32640	1.27128	-1.02739
Q9VEM7	Peptidase S1 domain-containing protein	CG4053	2.32634	-1.02782
P61851	Superoxide dismutase [Cu-Zn]	Sod1	2.30395	-1.03641
Q9VH78	Probable Dol-P-Man:Man(7)GlcNAc(2)-PP-Dol alpha-1,6-mannosyltransferase	Alg12	3.47353	-1.03818
Q9VSP9	Acyl-CoA binding protein 5	Acbp5	2.53221	-1.03929
Q9W4C5	Sodium-dependent nutrient amino acid transporter 1	NAAT1	3.08539	-1.04434
Q9VU22	Uncharacterized protein	CG14120	3.4801	-1.04918
Q9W436	Neprilysin-1	Nep1	5.04101	-1.0502
Q9VEM9	Peptidase S1 domain-containing protein	CG31265	1.23709	-1.051
Q9VZ32	Uncharacterized protein, isoform C	CG42249	2.53924	-1.05547
Q0E8E1	GH08173p	CG42514	1.00868	-1.05574
Q7K0L5	LP01562p	veil	5.41057	-1.05789
Q9XYZ4	Double-strand break repair protein	mre11	1.60894	-1.06016
Q9VUN7	DDB1- and CUL4-associated factor 13	CG7275	1.9108	-1.06053
M9NGP0	Mnt, isoform I	Mnt	1.55174	-1.06328
Q9VUV6	GXIVsPLA2, isoform A	GXIVsPLA2	1.30484	-1.06364
Q9VLI0;Q9VLH9	Alpha-mannosidase	NA	1.78479	-1.06812
Q9VXY0	Probable cytochrome P450 4s3	Cyp4s3	1.34341	-1.06852
Q8INY3	FI02050p	ninaD	2.36061	-1.07435
Q9VS67	RE13502p	CG18417	2.00567	-1.077
Q9VJ22	GH09876p	CG10650	4.36499	-1.07733
Q7KN04	Spondin-1	fat-spondin	1.86804	-1.078
A6MHQ4	Sodium/potassium-transporting ATPase subunit beta-1-interacting protein	NKAIN	1.35341	-1.08732
Q9W244	Plexus, isoform A	px	2.56064	-1.08942
Q8IMX8	U6 snRNA-associated Sm-like protein LSm3	LSm3	1.5931	-1.09087
Q95RU0	Protein cueball	cue	1.19705	-1.09134
Q9VAM8	AT13706p	Cyt-c1L	2.68198	-1.09758
Q9VMY5	Beta-Mannosidase, isoform A	beta-Man	6.78674	-1.10213
Q9VMJ5	Beta-galactosidase	Gal	3.82185	-1.10222
Q9VL24	Niemann-Pick type C-1a, isoform A	Npc1a	1.41456	-1.11153
Q9Y0E4	Klarsicht protein	NA	1.44925	-1.11211
Q7JWW5	Cytoplasmic tRNA 2-thiolation protein 1	CG8078	2.41864	-1.11426
Q9VGF5	LP09696p	Tango9	2.09195	-1.11713
Q9VW43	Probable cytochrome P450 305a1	Cyp305a1	2.00928	-1.11817
Q9VLH9	Alpha-mannosidase	LManVI	2.95613	-1.12526
Q9VFN9	GEO07882p1	CG9922	1.59516	-1.12582
M9PGK1	Glycosyltransferase family 92 protein	CG3655	1.80462	-1.12675
P52905	Trypsin iota	iotaTry	2.88462	-1.1288
Q8IN25	Aminopeptidase	CG31198	5.33864	-1.12883
Q9VLU9	Uncharacterized protein, isoform E	CG7231	3.17281	-1.13231
Q9VFB6	RUN and TBC1 domain-containing protein 3	CG12241	1.92205	-1.13236
O46072	Probable ATP-dependent RNA helicase kurz	kz	3.08208	-1.13281
Q7JXV9	Vacuolar protein-sorting-associated protein 25	Vps25	2.54252	-1.13321
Q95V55	Forkhead box protein O	foxo	1.75303	-1.1421
Q9VMT2	GEO07854p1	TpnC25D	1.75508	-1.14573
Q7JZ25	Chloride channel protein	ClC-b	2.0149	-1.14685
Q9VFW9	Aminopeptidase	CG8774	2.29048	-1.15118
Q8MRN5	Aminopeptidase	CG31233	4.26524	-1.15119
Q9VVM2	LP12049p	CG5506	3.01249	-1.1515
Q7KVG9	Chip, isoform B	Chi	2.40226	-1.15351
Q9VPC4	VWFC domain-containing protein	CG13252	1.46648	-1.17222
A0A0B4LF16	Palmitoyltransferase	CG1407	5.77715	-1.17686
Q8IQE0	Uncharacterized protein	CG32054	4.19574	-1.17782
Q9VAQ0	Cullin 5	Cul5	1.39365	-1.18086
P07190	Maltase A1	Mal-A1	2.52235	-1.18234
Q7K0L5;Q8SZY4	LP01562p	NA	4.80628	-1.18692
Q9VA42;Q9VA41	GEO08227p1	NA	2.81927	-1.18779
Q94514	Cytochrome c oxidase subunit 5A, mitochondrial	COX5A	2.48022	-1.19294
Q9W550	FI20216p1	CG14805	2.67907	-1.19544
Q9VLP3	Guanine nucleotide exchange factor MSS4 homolog	strat	1.24938	-1.19695
A0A0B4KFF9	Jitterbug, isoform N	jbug	1.46041	-1.19701
A1Z7F1	Alpha-glucosidase	Mal-A6	2.56787	-1.19817
Q8INU9	Uncharacterized protein	CG31680	1.21908	-1.19881
Q8INH6;Q9VFX0;Q9VFW9	FI18373p1	NA	5.11584	-1.19949
Q9VAJ0	GH04784p	CG7582	1.64936	-1.20729
Q10714	Angiotensin-converting enzyme	Ance	2.87861	-1.2123
P18173	Glucose dehydrogenase [FAD, quinone]	Gld	1.81221	-1.2127
Q9VLH0	Tetraspanin	Tsp29Fb	1.78852	-1.21694
Q8T481	AT11343p	CG32022	1.13466	-1.21966
Q9VD28	Bifunctional arginine demethylase and lysyl-hydroxylase PSR	JMJD6	1.48192	-1.22329
Q2PDZ1	Uncharacterized protein, isoform B	CG33258	1.03167	-1.23889
Q9VLI2	Alpha-mannosidase	LManIII	3.25178	-1.24084
Q9Y125	BcDNA.GH08312	Sap-r	2.98986	-1.2439
F0JAT6	MIP06238p	CG43057	1.55075	-1.24905
Q9W145	Steroidogenic acute regulatory protein-like	Start1	1.94752	-1.25867
Q9W430	Biotinidase	Btnd	1.41865	-1.26079
Q4V6H2	Glutathione peroxidase	CG15116	1.61111	-1.26514
Q9VMM2	Uncharacterized protein, isoform B	CG11034	4.2906	-1.26784
Q9VDS0	IP21853p	CG4462	3.12904	-1.27528
Q8IPB7	Alpha-mannosidase	LManII	3.11627	-1.27619
E1JHS6	Seminal fluid protein 24C1	Sfp24C1	1.41631	-1.27861
Q9VHK7	GEO07179p1	CG8369	1.43766	-1.28047
Q9VLI0;Q9VLH9;Q9VLI2	Alpha-mannosidase	NA	3.23042	-1.28077
Q8IN41	Protein Turandot X	TotX	1.56725	-1.28202
Q95RS6	IP12536p	CG40160	2.40441	-1.28489
Q9VJJ1	COX assembly mitochondrial protein	CG17996	1.10321	-1.28796
Q9W221	MIP04282p	CG13510	1.3017	-1.28813
P08144;O18408;P81641	Alpha-amylase-related protein	NA	2.51851	-1.28949
O77436	EG:34F3.5 protein	CG13360	6.71691	-1.29165
Q9VB74	NKAP family protein CG6066	CG6066	1.03416	-1.29298
A0ZWY4	CG12780 protein	CG12780	1.9576	-1.29505
Q9VMV5	Viking, isoform A	vkg	2.50542	-1.29606
Q8SWX4	Aminopeptidase	CG31343	4.56223	-1.30576
Q9V464	Histone chaperone asf1	asf1	1.86724	-1.30621
A1Z7F3	Alpha-glucosidase	Mal-A8	2.83373	-1.30796
Q9VRZ3	RE62864p	CG14820	2.90029	-1.30812
E1JIS4	Uncharacterized protein	CG34034	1.14475	-1.31675
Q7JVK8	GEO08987p1	CG5323	1.1861	-1.32423
P11995;P11997	Larval serum protein 1 alpha chain	NA	1.47231	-1.32768
Q9VLI0	Alpha-mannosidase	LManV	2.79408	-1.32832
A1Z7F2	Alpha-glucosidase	Mal-A7	2.61464	-1.32921
A2VEI2	Calcium uptake protein 1 homolog, mitochondrial	MICU1	1.83821	-1.32993
Q9VC36	Polybromo	polybromo	1.33535	-1.33721
Q9VFD0	Uncharacterized protein	CG3984	1.17489	-1.33744
Q9VRM9	Alkaline phosphatase	Alp9	3.8833	-1.33875
A1Z8J7	KappaTry	kappaTry	4.86036	-1.34292
A0A0B4KGZ0	Methyl-CpG binding domain protein-like, isoform C	MBD-like	1.00757	-1.34404
Q2PE19	DUF753 domain-containing protein	CG34040	4.87717	-1.3494
Q9VGR7	J domain-containing protein CG6693	CG6693	2.73761	-1.34975
Q9VEM8	Uncharacterized protein, isoform A	CG17475	1.55093	-1.34988
B4ZJ91	Seminal fluid protein 24Bb	Sfp24Bb	1.18411	-1.35018
Q9VB90	RE56633p	CG6283	3.86912	-1.35054
B4ZJA2	RT03039p	Sfp65A	1.11397	-1.35216
Q9VRS8;Q9VRS9;C0HKF8;C0HKF7	Jonah 65Aii	NA	1.87955	-1.35944
Q9VPY0	Integrator complex subunit 14	IntS14	1.14637	-1.36083
Q9VCD9	Uncharacterized protein, isoform C	CG6000	1.36218	-1.36301
Q9W1W4	RE45066p	CG9896	4.11682	-1.36636
Q9W4Y3	Terribly reduced optic lobes, isoform AT	trol	2.85199	-1.36842
P17207	Serine protease 3	Jon99Ci	2.42467	-1.37016
Q8MT42	GEO12560p1	CG13102	5.39082	-1.37488
Q9VLZ1	Peptidase_M14 domain-containing protein	CG7025	2.50559	-1.37788
Q24207	Protein boule	bol	1.32068	-1.38469
Q27367	Protein croquemort	crq	4.09094	-1.39048
A8DY52	Uncharacterized protein	CG11112	1.4616	-1.3969
Q86B58	IP10114p	CG33127	3.77683	-1.40131
Q9VUZ8	GEO07442p1	PDCD-5	4.41627	-1.40223
A8DYU5	Uncharacterized protein	CG34176	2.48398	-1.41346
E2QCS3	Methuselah-like 15, isoform C	mthl15	1.54787	-1.4235
Q9VTI5	Fumarate hydratase	Fum3	1.70415	-1.42607
P04357	Metallothionein-1	MtnA	3.20895	-1.42756
Q9VWM9	Diedel 3, isoform A	Diedel3	3.72339	-1.42845
Q9VA78	Sphingomyelin phosphodiesterase	CG15533	5.3571	-1.43243
Q4V4H7	IP04046p	CG13323	1.66335	-1.43555
Q9VRS9;Q9VMX8	Jonah 25Bii, isoform A	NA	1.42473	-1.44326
Q6IHT7	HDC01001	Sfp26Ad	1.14361	-1.44601
Q9VTC4	MIP18 family protein galla-2	galla-2	2.06356	-1.44602
P23779	Cystatin-like protein	Cys	1.52375	-1.45166
P05552	Transcription factor Adf-1	Adf1	1.6667	-1.45413
M9PDX8	Nervana 3, isoform E	nrv3	1.52793	-1.46794
P83548	Vanin-like protein 3	CG32750	2.67468	-1.47193
Q0E8T1	Uncharacterized protein, isoform B	CG14034	1.46876	-1.47421
P08144;P81641	Alpha-amylase A	NA	3.64755	-1.4748
P07191	Maltase A2	Mal-A2	3.14346	-1.47893
Q59E33	LD21442p	scaf6	1.58923	-1.48223
Q9VRM8	Alkaline phosphatase	Alp10	2.36397	-1.49269
Q9VBR6	RE74917p	tobi	5.32986	-1.49272
Q8SXY5	RE54525p	Rcd2	4.12258	-1.49381
Q9VH26	Carbonic anhydrase	CAH7	1.48694	-1.49651
A1ZB23	IP19117p	CG14495	1.57317	-1.50291
Q8MLT4	Gp150, isoform D	Gp150	6.83151	-1.50705
M9PBN2	Neural lazarillo, isoform B	NLaz	4.53734	-1.51963
Q9VXC8	LP05929p	sphe	4.2938	-1.52093
Q9VG15	FI17111p1	CG7381	4.75183	-1.5265
Q9VT05	RE10106p	CG3408	1.10363	-1.52683
Q9VS51	Cln7, isoform A	Cln7	1.26621	-1.53427
Q9VWG5	NRF domain-containing protein	CG14219	1.16805	-1.53873
O01346	Beta-1,4-mannosyltransferase egh	egh	1.78591	-1.53955
A1Z7F1;A1Z7F2	Alpha-glucosidase	NA	2.49843	-1.54404
Q7K527	Tetraspanin	Tsp42El	1.26337	-1.56755
Q2PE22	GEO11136p1	CG34026	4.24074	-1.57144
Q0KI07	IP19836p	CG34130	1.48757	-1.57223
Q9VDW9	LP03867p	CG3517	1.56917	-1.58628
Q9W2C4	GH06474p	CG4377	4.55543	-1.5889
P22808	Homeobox protein vnd	vnd	4.92817	-1.59216
Q9VII1	Protein quiver	CG9336	1.35392	-1.5955
Q9VKC5	RH17958p	CG6770	4.05413	-1.59653
Q9VXC6	Peptidase S1 domain-containing protein	CG4653	4.78126	-1.61197
Q8IRI8	Uncharacterized protein	CG32483	2.84414	-1.61981
B7Z031	Protein peste	pes	1.84032	-1.63685
Q9VDG4	Alkaline phosphatase	Alp5	5.36569	-1.64319
Q9VPT9	Integral membrane protein 2	CG3662	1.86578	-1.64491
Q9VIW6	RE17845p	Rab9	1.19354	-1.65348
Q9W0N8	GH21114p	hiro	1.19627	-1.66121
B7Z0L3	Peptidase S1 domain-containing protein	CG31266	3.52304	-1.66343
Q9VXC7	RE37738p	CG9673	5.92876	-1.66587
Q9VXP8	Peptidase S1 domain-containing protein	CG8952	2.31711	-1.67866
Q8MKL0	LP07082p	CG30043	2.19551	-1.67969
Q9VRL3	Probable prefoldin subunit 4	Pfdn4	3.70072	-1.68371
Q961J8	GH20109p	CG8560	3.90899	-1.68562
C0PV13	MIP07141p	Sfp26Ac	1.51377	-1.69385
B4ZJ99	Seminal fluid protein 51E	Sfp51E	1.58289	-1.69842
Q9VMX7	Jonah 25Bi	Jon25Bi	3.68802	-1.69926
Q7JW48	RE12410p	CG10911	4.92688	-1.70317
P42279	Trypsin eta	etaTry	4.42717	-1.70458
Q9VLZ2	Uncharacterized protein, isoform A	CG18585	4.11601	-1.70825
Q9VEL4	Uncharacterized protein	CG31419	1.99721	-1.71472
Q8INA0	Peptidase S1 domain-containing protein	CG31267	2.83184	-1.71959
Q9VLB4	Uncharacterized protein	CG31883	1.25469	-1.72059
Q9VN88	LD45836p	Vps37B	3.22459	-1.72405
Q8MLU9	Uncharacterized protein	CG13492	6.97919	-1.73069
A0A0B4KHF0	Ferritin	Fer2LCH	4.60194	-1.73326
B4ZJA7	GEO13347p1	Sfp87B	2.11924	-1.75014
E2QCS7	AB hydrolase-1 domain-containing protein	CG17097	1.58799	-1.75042
Q9VA70	Neutral ceramidase	CDase	5.33136	-1.75249
Q9VIL5	GEO08953p1	CG17472	2.082	-1.75988
Q9VAT8	Uncharacterized protein, isoform A	CG9997	1.45319	-1.76339
Q9W2C5	DUF753 domain-containing protein	CG4363	7.28428	-1.76428
P08120	Collagen alpha-1(IV) chain	Col4a1	2.84437	-1.78102
Q8SXQ7	Peptidoglycan-recognition protein LF	PGRP-LF	1.2411	-1.78289
Q7KE33	Odorant binding protein c	Obp51a	1.51742	-1.783
Q9VLQ7	Serpin 28F	Spn28F	1.52801	-1.79015
Q9VHF7	RE08710p	CG16749	6.48778	-1.79297
P02825;P82910	Major heat shock 70 kDa protein Ab	NA	2.58619	-1.79403
Q9VRS9	Jonah 65Ai, isoform A	Jon65Ai	4.20356	-1.7984
Q9VCU6	Heterochromatin protein 1c	HP1c	1.28855	-1.79883
Q9VWG4	NRF domain-containing protein	CG14205	1.77521	-1.8309
M9PG65	Seminal fluid protein 78E, isoform B	Sfp78E	1.65596	-1.83872
A1Z8X9	Peptidase_M28 domain-containing protein	CG33012	2.83111	-1.85349
Q7K3X8	Alkaline phosphatase	Alp6	7.11575	-1.85471
Q9VBY5	Uncharacterized protein	CG11839	1.48585	-1.85542
Q9VAT7	Aquarius	aqrs	2.06338	-1.85952
Q9VHF4	RE70963p	CG45050	1.16718	-1.86276
A0A6F7TBF5	Uncharacterized protein, isoform D	NA	2.40105	-1.86683
Q9VS65	Peptidase_M14 domain-containing protein	CG32379	1.24822	-1.88271
B4ZJ93	Seminal fluid protein 24F	Sfp24F	1.29502	-1.88641
Q9W3N7	NADH dehydrogenase [ubiquinone] 1 beta subcomplex subunit 1	ND-MNLL	1.36106	-1.89
Q8IN43	Protein Turandot C	TotC	1.68182	-1.8929
Q9VRS8	Jonah 65Aii	Jon65Aii	1.43432	-1.91766
Q8IMY4	Sulfhydryl oxidase	Qsox4	2.36092	-1.92928
A0A0B4K7N3	Antares, isoform B	antr	2.4662	-1.94545
Q9VII7	Serpin 38F, isoform A	Spn38F	1.39299	-1.95555
A1Z7E8	Alpha-glucosidase	Mal-A4	5.53312	-1.95977
P07192	Maltase A3	Mal-A3	4.99074	-1.96201
Q9VHK6	GEO04668p1	IscU	1.42396	-1.96889
Q9V9Y4	pH-sensitive chloride channel 2	pHCl-2	1.90998	-1.96907
Q9VSU3	GEO09635p1	CG13315	4.90912	-1.98672
Q9VKS9;Q9VKT1	GH10507p	NA	1.51626	-2.00236
Q9VRS8;Q9VA67;Q7JX43;Q9VA66;C0HKF8;C0HKF7	Jonah 44E, isoform A	NA	2.03447	-2.00614
Q9VMX8	Jonah 25Bii, isoform A	Jon25Bii	4.385	-2.00732
Q9VRS7	GH01508p	Jon65Aiii	2.91605	-2.01768
Q9VS66	FI02848p	CG8562	3.31736	-2.02862
P35005	Trypsin epsilon	epsilonTry	4.14721	-2.02952
Q9VKS9	GH10507p	CG18284	1.07684	-2.04875
Q9VB92	IP10831p	CG17192	2.07007	-2.05718
Q9VD61	Sulfhydryl oxidase	Qsox2	1.69374	-2.06051
C0HKF8;C0HKF7	Serine protease 1	NA	3.58844	-2.06557
Q9VT25	Peptidase S1 domain-containing protein	CG18180	2.77205	-2.0706
Q9VJ24	Uncharacterized protein, isoform A	CG15170	1.94491	-2.07454
Q9VG42	Glycine N-methyltransferase	Gnmt	1.69081	-2.07853
Q8T429	AT20289p	CG11037	1.64907	-2.09991
A0A0B4JCT2	Uncharacterized protein, isoform B	CG17575	1.2011	-2.1006
A0A0C4DHF9	Entomoglyceroporin 2, isoform C	Eglp2	2.32808	-2.10794
M9PGG8	Uncharacterized protein, isoform B	CG17493	1.61673	-2.12713
Q9VLI0;Q8IPB7	Alpha-mannosidase	NA	4.07982	-2.13216
Q9V3U5	CG7916 protein	CG7916	2.34708	-2.14156
Q9VBQ4	GH01257p	CG5107	3.37406	-2.16957
Q9V3T7	Uncharacterized protein	CG15263	4.08861	-2.17049
Q9VAI6	General odorant-binding protein 99b	Obp99b	1.28435	-2.17932
A0A0B4KI27	Ferritin	Fer1HCH	4.74199	-2.18055
Q7JYV3	RH58587p	CG12374	4.17043	-2.19314
A1Z979	Uncharacterized protein	CG13324	1.25004	-2.22976
Q9VT25;Q9VT24	RE53819p	NA	1.78239	-2.23166
Q9VB93	RE23868p	CG6295	3.02801	-2.23847
Q9VRS8;Q9VA67;Q7JX43;Q9VA66;C0HKF8;C0HKF7;Q9VMX8	Jonah 44E, isoform A	NA	1.90584	-2.24771
A0A0B4KFC9	Uncharacterized protein, isoform C	CG10073	1.50837	-2.27431
Q9V445	Metalloendopeptidase	CG15255	3.25759	-2.28175
Q9I7M8	ATP-dependent DNA helicase II subunit 2	Ku80	1.50945	-2.28877
Q9VU78	Lipase domain-containing protein	CG10116	4.48772	-2.31287
Q9VEL5	Uncharacterized protein	CG31418	2.84886	-2.32979
Q9V3M3	Metalloendopeptidase	CG15254	4.07341	-2.3375
Q9VTL4	Uncharacterized protein	CG6071	1.57476	-2.38774
P09085	Homeotic protein caudal	cad	2.02559	-2.42334
Q9VXW7	Germ cell-expressed bHLH-PAS, isoform C	gce	1.72083	-2.42891
Q8IPX4	Uncharacterized protein, isoform A	CG31659	1.68756	-2.42945
Q7K088	GEO08224p1	Obp56e	2.43549	-2.44484
Q9VA67;Q9VA66	Jonah 99Fi	NA	1.43375	-2.44767
Q9VLZ8	Serpin 28B, isoform A	Spn28B	1.08069	-2.47483
Q9VI17	SCP domain-containing protein	CG42564	2.24695	-2.4809
Q9VD62	Sulfhydryl oxidase	Qsox3	1.78338	-2.48222
Q9W2M5	Chitinase 9	Cht9	3.27982	-2.48725
Q9VS66;Q961J8	GH20109p	NA	2.87524	-2.51837
Q9VPN8	Peptidase S1 domain-containing protein	CG11911	5.44357	-2.52253
Q9VHW5	LD38634p	CG11035	2.28356	-2.52714
P35004	Trypsin beta	betaTry	4.29904	-2.53394
Q9VSJ1;Q9VSJ2;Q9VMX9	Jonah 25Biii	NA	3.01182	-2.55721
Q9VRS3;Q9VRS7;Q9VRS6	Uncharacterized protein, isoform A	NA	4.22169	-2.56114
Q9VSJ1;Q9VSJ2;Q9VA67;Q7JX43;Q9VA66;Q9VMX9;C0HKF8;C0HKF7	Jonah 44E, isoform A	NA	1.1485	-2.56348
P04814	Trypsin alpha	alphaTry	3.90236	-2.57726
Q9VFS8	26S proteasome non-ATPase regulatory subunit 9	CG9588	1.50872	-2.60618
Q9VAY6	Pre-mRNA-splicing factor SPF27	BCAS2	1.63596	-2.63504
Q7JY62	AT03573p	lectin-46Cb	2.03226	-2.64814
P11995;P11996	Larval serum protein 1 alpha chain	NA	1.19188	-2.65303
O46202	Accessory gland protein Acp62F	Acp62F	2.59147	-2.66918
A1Z7Z6	Lectin-46Ca	lectin-46Ca	2.34483	-2.70083
Q9VRT2	RE65433p	CG10472	5.24543	-2.71201
A0A0B4KEX7	Uncharacterized protein	CG43788	2.46713	-2.72401
E1JHG2	GEO13384p1	Sfp33A3	2.00947	-2.72773
P42280	Trypsin zeta	zetaTry	5.54233	-2.72946
Q4V3S6	IP02554p	Ser8	5.32103	-2.74232
Q8MYU0	Fledgling of Klp38B, isoform A	fok	4.04321	-2.74552
Q9VL86	Zinc carboxypeptidase A 1	CG17633	3.81998	-2.75666
Q7JPN9	LambdaTry	lambdaTry	5.16335	-2.76266
Q9VRS6	Jonah 65Aiv	Jon65Aiv	5.04553	-2.77116
Q9VA42	Niemann-Pick type C-2g, isoform A	Npc2g	3.50639	-2.77825
Q9W2L6	Glycerophosphocholine phosphodiesterase	CG9394	2.34124	-2.81599
Q7KUM2	TIL domain-containing protein	CG33259	1.05853	-2.82951
Q9VCI5	Succinate dehydrogenase [ubiquinone] cytochrome b small subunit, mitochondrial	SdhD	2.28294	-2.83184
P05623	Accessory gland-specific peptide 70A	SP	2.40242	-2.87321
Q9VLM0	Lectin-29Ca	lectin-29Ca	1.85205	-2.88742
Q9VH32	Niemann-Pick type C-2d	Npc2d	3.12589	-2.91639
B4ZJA3	GEO11768p1	Sfp70A4	2.56905	-2.986
Q9VBL6	Accessory gland-specific peptide 57Da	Mst57Da	1.64388	-3.04454
Q9V416	Anoctamin	CG15270	2.00725	-3.0591
Q058X1	IP13351p	CG30047	3.30793	-3.08847
Q6GV06	IP20609p (Fragment)	lectin-30A	2.41094	-3.09756
P42278	Trypsin theta	thetaTry	3.36126	-3.13592
Q9VDX5	Uncharacterized protein	CG3739	5.01856	-3.14823
Q6IH48	HDC03337	CG34051	2.3768	-3.18484
P10333	Accessory gland-specific peptide 26Aa	Acp26Aa	1.85982	-3.19293
Q9VHT7	Uncharacterized protein	CG31463	2.02405	-3.215
Q9VT24	RE53819p	CG18179	1.97561	-3.27706
Q6GUT7	ACP53C14A	Acp53C14a	2.23147	-3.31767
C4NAP3	Seminal fluid protein 38D	Sfp38D	1.14707	-3.36904
Q9VRS3	Uncharacterized protein, isoform A	CG10477	5.26128	-3.41061
Q6GUR9	ACP53C14B	Acp53C14b	1.42467	-3.41856
Q9VRS4	Machete	yip7	6.69238	-3.48806
Q8T4A8	AT07769p	CG7542	3.63697	-3.67319
O46199	Accessory gland protein Acp53Ea	Acp53Ea	2.62033	-3.80532
Q9W377	LP05863p	CG12057	3.3995	-4.12304
Q9V3P4	CG7953 protein	CG7953	6.26134	-4.36982
Q9VRS8;Q9VMX9;Q9VMX8	Jonah 25Bii, isoform A	NA	2.38476	-4.41184
Q9V3A0	CG8997 protein	CG8997	5.25625	-4.4622
Q9VZT2	RE68649p	CG14966	2.09695	-4.48909
Q9V4X2	Peptidoglycan-recognition protein SC2	PGRP-SC2	5.8744	-4.58696
Q7KE32	IP02289p	Obp56f	5.2212	-4.65402
Q9VMX9	Jonah 25Biii	Jon25Biii	5.82309	-4.71733
Q9VLK3	Beta-site APP-cleaving enzyme, isoform A	Bace	2.85711	-4.85567
Q9W5U8	Uncharacterized protein, isoform A	CG17571	2.11663	-5.27763

## Sheet: FPe16hvsUC
Protein Ids	First Protein Description	Gene Name	Log10 pvalue (F16hvsFUC)	log2 FC (F16hvsFUC)
Q9VUE4	Uncharacterized protein	CG3868	7.48724	7.09809
Q9V3C5	Guanine nucleotide exchange factor subunit Rich	Rich	6.26323	5.62004
Q9VAD6	Conserved oligomeric Golgi complex subunit 7	Cog7	3.18959	5.40139
Q9VX77	Coiled-coil-helix-coiled-coil-helix domain containing 2, isoform A	Chchd2	2.16379	5.38696
A1Z892;Q7JX87	Peroxiredoxin 2540-2	NA	6.28194	5.38449
Q70PY2	Peptidoglycan-recognition protein SB1	PGRP-SB1	6.82788	5.10665
Q24325	Transcription initiation factor TFIID subunit 2	Taf2	2.72682	5.05436
Q9V3A4	Protein catecholamines up	Catsup	8.12643	4.65458
C0HK94;C0HK92;C0HK95	Uncharacterized protein CG45076	NA	1.91409	4.60536
Q4V4P1	IP04230p	CG12868	4.00303	4.51059
P10987	Actin-5C	Act5C	3.50765	4.3917
Q9W303;Q23997	Imaginal disk growth factor 6	NA	3.43534	4.22718
A0A1Z1CH25	Uncharacterized protein, isoform H	CG11891	6.12122	4.1319
Q9VCY3	COP9 signalosome complex subunit 6	CSN6	2.72726	4.06642
A8DYL3	Verprolin 1, isoform G	Vrp1	7.80832	4.05277
A8JR16	Uncharacterized protein, isoform C	CG6118	1.35558	3.91496
Q9VBQ5;Q7K2E1	LD05247p	NA	4.94768	3.78951
Q961B3	LD24878p	Nt5a	2.89624	3.77471
Q7KSB5	S-formylglutathione hydrolase	CG4390	2.11604	3.70115
P29843;P11147;P29845;Q1IF59	Heat shock 70 kDa protein cognate 4	NA	5.25829	3.65983
Q9VIX7	Fondue, isoform B	fon	4.53605	3.63583
Q9W2V3	CG2885	RabX2	2.77579	3.51014
Q9VSI1	LD21269p	CG7182	4.15175	3.50886
M9PB21	Fatty acid synthase 2, isoform B	FASN2	3.89908	3.48884
Q9VMX0	39S ribosomal protein L28, mitochondrial	mRpL28	1.51777	3.36446
A1Z892;Q7JX87;A1Z893	DI01187p	NA	6.33958	3.35606
P23647	Serine/threonine-protein kinase fused	fu	4.95322	3.28147
Q9VG95;Q9VG96;Q9VG93;Q9VG98	Glutathione S-transferase D7	NA	5.93651	3.23753
Q9VED8	Deoxyribonuclease II	DNaseII	2.4186	3.21831
Q9VG98	Glutathione S-transferase D2	GstD2	6.70542	3.17185
Q8T4A5	Thiamine diphosphokinase	CG14721	6.65573	3.14272
Q9W5W7	GH19483p	CG9581	3.99834	3.14243
Q9VRJ1	Alanine--tRNA ligase, mitochondrial	AlaRS-m	4.68233	3.14047
Q9VVB4	Coiled-coil domain-containing protein 22 homolog	CG9951	1.27842	3.12933
Q9Y143	BcDNA.GH05536	CG5867	3.04836	3.10351
Q8SY33	Protein Gawky	gw	3.4667	3.08417
A0A0C4FEI3	Uncharacterized protein, isoform F	CG6184	2.90142	3.06693
Q9VZS6	Putative neutral sphingomyelinase	nSMase	3.68897	3.02483
Q9VRH6	Translation factor waclaw, mitochondrial	waw	4.17869	3.02403
Q0KHU0	Myosin 10A, isoform D	Myo10A	1.54705	3.0069
P29843;P29844;P11147;O97125	Heat shock protein 68	NA	5.19502	2.99636
Q9VNF5	3-oxoacyl-[acyl-carrier-protein] synthase	CG12170	3.33834	2.9814
Q8IN06	Glycerol-3-phosphate dehydrogenase [NAD(+)]	Gpdh3	3.62525	2.9378
Q9VAC4	GEO09167p1	Nph	2.70379	2.9288
P29845;Q1IF59	Heat shock 70 kDa protein cognate 5	NA	4.16382	2.8818
Q9VGA0;Q9VG96;Q9VG98	Glutathione S-transferase D4	NA	5.6623	2.87971
Q9VMU5	Protein quick-to-court	qtc	5.75281	2.87942
Q24562	Splicing factor U2AF 50 kDa subunit	U2af50	3.12198	2.8747
Q9V3F8	Pyrroline-5-carboxylate reductase	P5cr	2.35558	2.87423
Q9V3E3	39S ribosomal protein L50, mitochondrial	mRpL50	2.63404	2.85269
Q6IL18	HDC10707	CG43085	3.56486	2.79912
Q9VHD3	Probable maleylacetoacetate isomerase 1	GstZ1	1.81926	2.7817
Q9VA02	Probable 2-oxoglutarate dehydrogenase E1 component DHKTD1 homolog, mitochondrial	CG1544	2.22851	2.76707
Q9VGL0	LD43047p	CG14712	4.94598	2.74661
P08841	Tubulin beta-3 chain	betaTub60D	6.44084	2.74546
P53501;P83967;P10981;P02574	Actin, larval muscle	NA	4.31983	2.7405
P53501;P83967;P10981;P02574	Actin, larval muscle	NA	4.31983	2.7405
P53501;P83967;P10981;P02574	Actin, larval muscle	NA	4.31983	2.7405
P53501;P83967;P10981;P02574	Actin, larval muscle	NA	4.31983	2.7405
Q8MST5	Tubulin beta chain	betaTub97EF	5.53792	2.72353
Q9VZZ0	RE02644p	CG1246	6.48917	2.70391
P29746	Protein bangles and beads	bnb	1.66674	2.7037
Q9W380	RH45008p	CG9034	3.35225	2.68708
P29843;Q9BIS2;Q9BIR7;P29844;Q9VG58;P11147;P11146;Q8INI8;P02825;P82910;O97125	Heat shock protein 68	NA	4.54786	2.65685
A1Z7Q8	Alicorn, isoform A	alc	2.33547	2.65589
Q7KTW9	Asparagine synthetase [glutamine-hydrolyzing]	AsnS	7.82141	2.65267
Q8SX68	CTTNBP2 N-terminal-like protein	Naus	3.63851	2.64798
Q9VMA6	LD20162p	CG31633	2.73126	2.64343
P29844;P11147	Heat shock 70 kDa protein cognate 4	NA	5.04616	2.63364
Q9VNK6	GH15170p	CG11459	4.66809	2.62871
Q9VTT1	IP04456p	CG17154	1.52878	2.62559
Q9W3Q1	GM14286p	Pdp	4.0583	2.6218
Q9VG96	Glutathione S-transferase D4	GstD4	5.5643	2.61023
A0A0B4LGD0	Uncharacterized protein, isoform C	CG43691	2.57635	2.57012
C0HK95	Protein anoxia up-regulated	fau	2.2335	2.56365
Q9XZ08	Exostosin-3	botv	3.46989	2.54396
O17432;Q9VP22;P48609;P23573;M9PE01	Cyclin-dependent kinase 5 homolog	NA	1.87627	2.54224
Q24560;P08841;Q8MST5	Tubulin beta-3 chain	NA	4.54499	2.54122
Q8IQG9	Adenylate kinase 1, isoform B	Ak1	2.86583	2.53853
Q9W1Y1	ER membrane protein complex subunit 8/9 homolog	EMC8-9	2.6338	2.53794
A1ZBU8	Uncharacterized protein, isoform A	Bbd	3.51754	2.53792
Q9W3K3	LD41718p	CG2260	4.0885	2.53026
P17917	Proliferating cell nuclear antigen	PCNA	3.26413	2.52236
A8DYH2	Ubiquitin-fold modifier 1	Ufm1	3.31182	2.52006
Q9VBU0;A0A1Z1CH25	Uncharacterized protein, isoform H	NA	4.97599	2.51665
Q9VK00	Uncharacterized protein, isoform A	CG16826	3.73414	2.50886
Q7K012	Brahma associated protein 55kD	Bap55	3.93502	2.49552
Q9VFC7	Mf5 protein	Mf	3.55756	2.49337
Q94519	Acyl carrier protein, mitochondrial	ND-ACP	3.17485	2.49298
Q9V3D6	Probable cleavage and polyadenylation specificity factor subunit 2	Cpsf100	2.17819	2.48114
P02844;P02843	Vitellogenin-1	NA	3.13919	2.47683
Q9VGT0	UDP-glucuronosyltransferase	Ugt35B1	3.09795	2.47558
M9PBC6	Bub3 interacting GLEBS and zinc finger domain protein, isoform F	BuGZ	4.68191	2.46493
Q9V3G3	Peptidyl-prolyl cis-trans isomerase E	cyp33	5.64574	2.44866
Q9VDI5	Uncharacterized protein, isoform A	CG17271	1.42947	2.44736
Q7K0X9	LD23667p	Syx7	2.10732	2.44166
Q9VGZ2	FI06805p	Rrp46	4.36245	2.43754
Q9VP05	Mediator of RNA polymerase II transcription subunit 1	MED1	3.57033	2.43605
O62618	Mitogen-activated protein kinase p38a	p38a	3.52845	2.42699
A1Z893	DI01187p	CG12896	4.18929	2.41743
Q95RG8	ARF GTPase-activating protein Git	Git	3.10196	2.40209
Q9V6U8	Nedd8-activating enzyme E1 catalytic subunit	Uba3	4.52449	2.39704
Q9W258	Babos, isoform A	babos	2.1854	2.39682
Q9VQC4	Glycerate kinase	CG9886	2.35196	2.38323
Q24560	Tubulin beta-1 chain	betaTub56D	6.18963	2.36765
Q9W1H5	Decapping protein 1, isoform A	DCP1	4.28603	2.36341
Q8T3P2	GM01014p	CG42365	6.37587	2.36304
O02649;Q9VPS5;Q9VMN5	Heat shock protein 60A	NA	4.78972	2.35625
A1Z9S1	Biogenesis of lysosome-related organelles complex 1 subunit 1	Blos1	5.17496	2.34813
M9PDE7	Uncharacterized protein, isoform O	CG44085	3.96038	2.34721
Q8IMF4	RE24176p	CG2201	2.63546	2.34445
Q9VW43	Probable cytochrome P450 305a1	Cyp305a1	3.73596	2.33766
P11147	Heat shock 70 kDa protein cognate 4	Hsc70-4	5.23287	2.33236
Q9VE85	Nucleoporin 43kD	Nup43	5.21235	2.3285
Q24297	Small nuclear ribonucleoprotein F	SmF	3.1336	2.31938
Q9VMR8	Protein Turandot M	TotM	3.3344	2.31833
M9PH26	Helix loop helix protein 4C, isoform B	HLH4C	1.04731	2.31402
Q9V9U2;P91659	Uncharacterized protein D3-100EF	NA	1.53619	2.30596
Q9VP50	SD17025p	CG7632	4.52679	2.29722
M9PH63	Uncharacterized protein, isoform B	CG42240	3.24761	2.28822
Q9VIF3	Ubiquinone biosynthesis O-methyltransferase, mitochondrial	Coq3	2.42158	2.28638
Q9VG40	Probable cytochrome P450 313a4	Cyp313a4	1.06277	2.27967
Q9VES8	RE28913p	CG10340	2.2185	2.27175
Q8IRE4	tRNA (guanine(37)-N1)-methyltransferase	CG32281	3.18764	2.26546
O76928	Carmine, isoform A	cm	1.92044	2.2637
Q9VL46	Uncharacterized protein, isoform A	CG33301	1.81709	2.26299
O97125	Heat shock protein 68	Hsp68	4.25508	2.25463
Q9V3T7	Uncharacterized protein	CG15263	1.15338	2.25232
Q8T0L3	E1 ubiquitin-activating enzyme	Uba1	5.36777	2.24516
Q9VU15	LD47455p	Sf3a2	1.54089	2.23155
Q9VGQ8	Arfaptin	Arfip	2.43415	2.21695
P29843	Heat shock 70 kDa protein cognate 1	Hsc70-1	3.70656	2.21265
Q9VSL6	Glutathione S transferase O1	GstO1	2.45562	2.20494
P29843;P11147	Heat shock 70 kDa protein cognate 4	NA	4.86786	2.20394
Q9VWV6	Transferrin	Tsf1	4.06187	2.20335
A1Z6V5	FI01422p	Spn43Ab	5.24704	2.19171
Q86B83	LD12611p	CG33099	1.79805	2.19008
Q7KLW9	Pre-mRNA-processing factor 19	Prp19	4.16464	2.17981
A0A0B4KF34	Uncharacterized protein, isoform D	CG31550	1.651	2.1714
Q9VN44	FI07923p	Karybeta3	4.96268	2.17056
Q9VXY3	Dihydrolipoamide acetyltransferase component of pyruvate dehydrogenase complex	Dbct	4.92327	2.16904
Q9VN50	Eukaryotic translation initiation factor 3 subunit F-1	eIF3f1	5.56887	2.16722
Q7K3Z3	NSFL1 cofactor p47	p47	1.81841	2.16522
P32392	Actin-related protein 3	Arp3	5.22256	2.16429
Q9VV39	Mitochondrial ribosomal protein S34	mRpS34	3.42753	2.16143
Q8T043	Chaski, isoform A	chk	2.93898	2.16097
P33438	Glutactin	Glt	3.63828	2.15675
Q6NP69	GST-containing FLYWCH zinc-finger protein	gfzf	1.89882	2.15281
Q9VFL9	FI07901p	CG33109	2.62995	2.14212
Q9VBT4	IP12282p	CG31104	4.9465	2.13917
Q8MQS4	GH06923p	Reps	3.28289	2.1387
Q9VNC9	LD36006p	CG2519	2.43772	2.13354
A1Z803	FI02892p	Marc	4.586	2.12885
Q9W410	GH06635p	CG3815	4.67212	2.12527
Q8MZG9;A1Z729;Q7JYX2;Q7JUS1	Uncharacterized protein	NA	4.78581	2.12394
Q05825	ATP synthase subunit beta, mitochondrial	ATPsynbeta	4.51437	2.12356
Q9I7M2	GTP-binding protein 10 homolog	CG10628	3.81728	2.1217
Q9VCR2;Q9VCQ9	RE20374p	NA	1.07115	2.11523
Q9VTN4	MIP04801p	CG14131	1.74368	2.11119
Q9VQU4	Lectin-24A	lectin-24A	1.37838	2.10507
A1ZBW7	WASH complex subunit 2	FAM21	4.45027	2.10449
Q960T2	Synapse-associated protein of 47 kDa	Sap47	2.97466	2.09701
Q7KPG8	CDK-activating kinase assembly factor MAT1	Mat1	3.90134	2.09297
Q9VFF0	GH01077p	UQCR-C1	5.64552	2.09007
Q9VI04	Beta-alanine synthase	pyd3	5.2468	2.08434
Q9VZ01	NADH dehydrogenase [ubiquinone] flavoprotein 3, mitochondrial	CG11752	2.85177	2.08333
Q8T088	WD repeat-containing protein 55 homolog	CG14722	1.84035	2.08063
Q960J9	LD47544p	CG32633	4.5528	2.08041
Q8SXQ8	RE72485p	meep	3.49741	2.0804
Q9W1I8	LD03592p	Snap29	1.92251	2.07886
Q9VE69	Uncharacterized protein, isoform D	NA	2.52047	2.07779
P06603;P06605	Tubulin alpha-1 chain	NA	5.37827	2.07702
Q8INM3	Protein slender lobes	sle	6.10314	2.07586
Q9W0L3	Uncharacterized protein	mat	2.37982	2.07234
Q86B87	Modifier of mdg4	mod(mdg4)	3.37238	2.06901
Q9VU76	Combover, isoform A	cmb	2.52826	2.06114
Q9VG30;Q9VMG1;Q9VG29	UDP-glycosyltransferase family 37 member A3	NA	4.83222	2.06056
Q9VKV5	CD2 antigen cytoplasmic tail-binding protein 2 homolog	holn1	1.71651	2.05782
Q9VIE8	Aconitate hydratase, mitochondrial	mAcon1	4.59335	2.05747
A1ZBH7	Happyhour, isoform A	hppy	4.33476	2.05432
P21187	Polyadenylate-binding protein	pAbp	6.00163	2.04802
P31409	V-type proton ATPase subunit B	Vha55	4.74396	2.03841
Q9V7Y2	Sphingosine-1-phosphate lyase	Sply	4.95756	2.03432
Q9VVS6	Autophagy-related 3	Atg3	4.22103	2.03373
Q7K3W2	Mitochondrial-processing peptidase subunit alpha	CG8728	6.42699	2.03218
Q9VQI5	LP04564p	Ifrd1	6.77665	2.02163
Q9VG08	L-dopachrome tautomerase yellow-f2	yellow-f2	2.42354	2.01755
P08111	Lethal(2) giant larvae protein	l(2)gl	5.04825	2.01697
M9PEM2	Uncharacterized protein, isoform E	CG34126	2.7549	2.01572
Q7K4M9	LD31969p	CG15118	3.33108	2.0143
M9PE54	Uncharacterized protein, isoform B	CG3597	4.89954	2.00482
Q9VV60	Tyrosine--tRNA ligase	TyrRS	4.72638	2.00441
Q27415	Nucleoplasmin-like protein	Nlp	1.65268	1.99985
Q9VHP0;P09052	ATP-dependent RNA helicase vasa	NA	6.38496	1.99628
Q9VD71	RE30121p	CG6569	1.88712	1.99387
A1Z9E2	Protein lin-54 homolog	mip120	1.39618	1.98704
Q9V521	Phenoloxidase 2	PPO2	4.37288	1.98548
Q7KM15	Transcription factor BTF3	bic	2.78801	1.98358
Q9VYF8	2-methoxy-6-polyprenyl-1,4-benzoquinol methylase, mitochondrial	Coq5	2.07059	1.9828
Q94522	Succinate--CoA ligase [ADP/GDP-forming] subunit alpha, mitochondrial	Scsalpha1	4.205	1.96674
Q9V9X4	Methylthioribose-1-phosphate isomerase	CG11334	5.04117	1.96663
Q7JXB9	Endonuclease	EndoG	1.77346	1.96544
A1Z729;Q7JYX2	Uncharacterized protein	NA	4.02729	1.96504
Q9V3H2	26S proteasome non-ATPase regulatory subunit 14	Rpn11	4.03826	1.95929
P13395	Spectrin alpha chain	alpha-Spec	5.89837	1.95531
A1A708	Uncharacterized protein CG4951	CG4951	2.76811	1.95459
Q9VWS2	Nucleoporin Nup35	Nup35	5.04755	1.95256
Q8SX57	LD44221p	CG31549	5.63632	1.95253
P52295	Importin subunit alpha	Pen	1.26126	1.95123
Q7JVG2	Aps, isoform A	Aps	1.95436	1.94141
Q9W0N6	LD27967p	Vti1a	3.37907	1.94008
Q7K1S1	LD45826p	CG8067	2.87194	1.93846
Q9VAG5	Claret, isoform A	ca	2.61772	1.93667
Q9VZD5	Probable 28S ribosomal protein S6, mitochondrial	mRpS6	2.51068	1.93238
Q8SYL1	Lethal (2) 09851, isoform A	l(2)09851	1.93984	1.92257
Q9W0E3	GATOR complex protein Iml1	Iml1	3.59083	1.92235
Q24090	GH08712p	Snr1	4.07191	1.9218
Q02645	Protein hu-li tai shao	hts	4.39905	1.92125
Q9VGU7	Arrestin_C domain-containing protein	CG14696	2.69134	1.9208
Q9W3N9	LD24105p	Acat1	4.79506	1.91743
Q9VNI9	IP18173p	Sec20	2.80795	1.91181
Q9VE75;Q9VE77	V-type proton ATPase subunit a	NA	4.54851	1.91156
Q9VRE4	LD23009p	CG32512	3.23397	1.9113
Q95083	Proteasome subunit alpha type-5	Prosalpha5	4.52752	1.91023
Q709R6	LEM domain-containing protein Bocksbeutel	bocks	1.87221	1.90938
A1ZBR1;Q9VL46	FI06026p	NA	3.54055	1.90677
Q9VW14	rRNA methyltransferase 3, mitochondrial	CG14100	2.32927	1.9065
Q9VRJ9	Ubiquitin thioesterase OTU1	Yod1	2.57926	1.90304
Q9VIK9	eEF1A lysine and N-terminal methyltransferase homolog	CG2614	2.51182	1.89925
Q9V3Y7	Uncharacterized protein, isoform A	CG15293	4.36174	1.89219
Q9VBS0	CHK domain ov2	CHKov2	2.95536	1.88549
Q8SZU0	GH13879p	CG9331	3.99865	1.88532
Q9VY24	Uncharacterized protein, isoform B	CG5321	1.80759	1.88153
Q9VBS6	Uncharacterized protein, isoform A	CG31087	4.06671	1.87887
Q9V406	Activator protein 4	crp	5.86898	1.87841
P91929	NADH dehydrogenase [ubiquinone] 1 alpha subcomplex subunit 10, mitochondrial	ND-42	5.93866	1.8774
Q9VDU7	LD05707p	Naam	2.58305	1.86328
A1ZBE9	Methionine--tRNA ligase, cytoplasmic	MetRS	4.87506	1.85771
Q9V9T5	GM14617p	Mccc1	4.64664	1.85357
Q7JY00	HL02043p	Syx6	2.20199	1.84579
E1JIZ4	Malic enzyme	Men-b	5.71967	1.84534
P42207	Septin-1	Septin1	3.84795	1.84317
Q9VBT2;Q9VBT3;Q9VBT4	CHK domain-containing protein	NA	3.33263	1.84285
Q9W2M6	Chitinase 4	Cht4	3.51143	1.84164
Q03017	NF-kappa-B inhibitor cactus	cact	5.2057	1.84071
O02195	Eukaryotic translation initiation factor 3 subunit I	eIF3i	5.23742	1.84021
Q9VX92	Rho GTPase activating protein at 15B, isoform C	RhoGAP15B	2.52746	1.83678
Q9VVI0	SD09427p	U4-U6-60K	4.62559	1.83677
Q7JWF1	Electron transfer flavoprotein-ubiquinone oxidoreductase	Etf-QO	5.63932	1.83659
Q7KTF8	Nicotinic acetylcholine receptor alpha6, isoform E	nAChRalpha6	3.94332	1.83412
Q24560;P08841;P61857	Tubulin beta-3 chain	NA	5.32948	1.83275
A8QI34	Sodium/potassium-transporting ATPase subunit alpha	JYalpha	1.64076	1.83266
Q9W303	Chitinase-like protein Idgf4	Idgf4	3.85317	1.83153
Q7KJA9	Protein O-GlcNAc transferase	sxc	3.10887	1.82895
Q9VEY4	LD45246p	CG5916	4.82231	1.82359
C6SV36	IP19903p	CG44250	4.51511	1.81314
A0A0B4LHR8	Uncharacterized protein, isoform G	CG31064	1.21811	1.8093
P53501;P10987;P83967;P02572;P10981;P45891	Actin-42A	NA	3.80041	1.80914
Q7JVZ8	Glutathione S transferase E11, isoform A	GstE11	2.94324	1.80693
Q9VG30;Q9VG29	UDP-glycosyltransferase family 37 member A3	NA	3.68817	1.80531
Q9VYQ9	LD24662p	Tango4	2.47086	1.80423
Q9VP57	LD15904p	pzg	3.62399	1.80193
Q9W1Q5	FI21439p1	CG3520	3.11283	1.80024
O96827	Probable elongation factor 1-beta	eEF1beta	3.80294	1.7996
P53624	Mannosyl-oligosaccharide alpha-1,2-mannosidase IA	alpha-Man-Ia	3.62384	1.79762
Q9VGR2	Protein arginine methyltransferase NDUFAF7 homolog, mitochondrial	CG17726	2.86432	1.79509
Q9VYM7	Uncharacterized protein, isoform C	CG42258	2.79577	1.79086
Q8SXU3	RE21160p	CG8207	4.8206	1.78741
Q7KM15;Q9VPR2	Transcription factor BTF3	NA	2.64914	1.78709
Q9W485	Integrator complex subunit 6	IntS6	5.13461	1.78073
Q8IPX7	Exosome complex component RRP40	Rrp40	5.21789	1.77959
Q9W2M9	FI16623p1	CG15653	1.60904	1.77597
Q9BIS2;Q9BIR7;Q9VG58;Q8INI8;P02825;P82910	Major heat shock 70 kDa protein Ab	NA	1.2251	1.77545
O97102	Small ubiquitin-related modifier	Sumo	5.01451	1.7754
P06607	Vitellogenin-3	Yp3	2.39788	1.77516
Q9VC18	Bifunctional purine biosynthesis protein ATIC	CG11089	4.99423	1.77425
Q9VK19	FI07225p	Ski6	3.94034	1.77401
O44386;Q9VD26	Integrin alpha-PS3	NA	3.80088	1.77384
Q9VCR0	Uncharacterized protein, isoform A	CG17109	3.43188	1.76942
Q9W452	Peptidase S1 domain-containing protein	CG6067	4.44141	1.76787
Q9VMQ5	Ubiquinone biosynthesis monooxygenase COQ6, mitochondrial	Coq6	4.63044	1.76734
Q9VKE6	Alpha-glucosidase	Mal-B1	2.32912	1.76713
Q9VHA1	Spermidine synthase, isoform A	SpdS	2.44105	1.76662
Q9VNX4	Multifunctional fusion protein	P5CDh1	4.24035	1.76648
Q7JW61	Ubiquitin carboxyl-terminal hydrolase	Usp20-33	3.54952	1.76434
P29845	Heat shock 70 kDa protein cognate 5	Hsc70-5	5.05143	1.75811
Q9VMY8	Auxilin, isoform A	aux	2.11631	1.7492
Q9VGJ8	RE03989p	CG6830	4.5923	1.74815
Q9W401	Probable citrate synthase, mitochondrial	kdn	4.85886	1.74808
A1ZAK8	P-element somatic inhibitor, isoform C	Psi	3.55232	1.74767
Q9VTI5;Q9W3X6	Fumarate hydratase	NA	4.62395	1.74453
Q7K2W6	GH04080p	PPO1	3.96585	1.74309
Q9VY18	Antigen 5-related, isoform A	Ag5r	2.49124	1.7405
Q9VDV3	Nuclear pore complex protein Nup58	Nup58	3.1418	1.74001
Q7KVY7	Syntaxin-4	Syx4	4.24097	1.7377
A0A0B4K7U0	Uncharacterized protein, isoform M	M7BP	3.3926	1.73543
Q9VAH7	RE62393p	yata	3.95542	1.73
Q9VD92	Protein archease-like	Archease	1.94923	1.72856
A0A0B4K5Z8	Protein transport protein SEC23	Sec23	5.61431	1.72737
Q7KW39	Probable methylmalonate-semialdehyde dehydrogenase [acylating], mitochondrial	CG17896	6.45704	1.72565
B7Z0E2	FI18812p1	Unr	2.57867	1.71918
Q9W0L6	GH22266p	CG13907	3.04959	1.71766
Q8MKL1	UPF0598 protein CG30010	CG30010	3.38551	1.71648
Q7JN06	Boundary element associated factor	BEAF-32	1.62736	1.71537
Q9VTQ9;Q9W414	AT06668p	NA	3.05398	1.71367
Q9VTQ9;Q9W414	Regulatory particle triple-A ATPase 4	NA	3.05398	1.71367
Q9VTQ9;Q9W414	AT06668p	NA	3.05398	1.71367
Q9VTQ9;Q9W414	Regulatory particle triple-A ATPase 4	NA	3.05398	1.71367
P29844	Endoplasmic reticulum chaperone BiP	Hsc70-3	4.82257	1.71318
Q9VVM8	FI02004p	CG5290	4.0045	1.71279
Q27331;Q9VK47;P48602	V-type proton ATPase catalytic subunit A isoform 1	NA	4.93014	1.71089
Q9VXI1	Beta hydroxy acid dehydrogenase 1, isoform A	Had1	4.09829	1.70993
Q27889	Serine/threonine-protein phosphatase 2B catalytic subunit 2	Pp2B-14D	3.44155	1.70811
Q9VUW3	Inositol-1-monophosphatase	CG17028	2.50822	1.70744
Q9VTZ5	LD22449p	Tsf2	1.41991	1.70705
Q9VKW3	Replication factor C subunit 3	RfC3	1.94738	1.7032
Q9VW73	Ragulator complex protein LAMTOR1	Lamtor1	1.86002	1.69895
Q8MLZ7	Chitinase-like protein Idgf3	Idgf3	3.28117	1.69749
Q9VLL3	A-kinase anchor protein 200	Akap200	1.8886	1.69661
Q1RL13	Glutaminase	GLS	2.95699	1.69501
P35421	Phosphoribosylformylglycinamidine synthase	Pfas	4.81296	1.69266
Q9VR33	IP13216p	tank	3.99934	1.69167
Q9VTH1	LD21888p	Ube3a	4.17087	1.69127
Q9V9S8	Ferrochelatase, mitochondrial	FeCH	5.69516	1.68928
Q9VHC3	Blistery, isoform A	by	4.19269	1.68883
Q9VU38	Adenosine kinase	Adk2	4.74357	1.68823
Q9W3X6	Fumarate hydratase	Fum1	4.32984	1.68778
Q9VJQ4	mRNA cap guanine-N7 methyltransferase	Rnmt	3.92209	1.68551
P02843	Vitellogenin-1	Yp1	2.0397	1.68506
Q8T4D6;Q9VIE8	Aconitate hydratase, mitochondrial	NA	4.36287	1.68421
P14199	Protein ref(2)P	ref(2)P	4.50584	1.68319
Q9W3X6;Q9W3X5	Fumarate hydratase	NA	4.21913	1.67969
P07909	Heterogeneous nuclear ribonucleoprotein A1	Hrb98DE	3.34991	1.67907
Q9VQY8	Vacuolar protein sorting-associated protein 53 homolog	Vps53	2.12331	1.6768
Q9VBS7	Uncharacterized protein, isoform B	CG10550	2.88727	1.67319
Q9VDT4	Uncharacterized protein, isoform A	CG4686	2.3072	1.67059
Q9V4E0	Complex I-49kD	ND-49	4.40418	1.67027
Q9W0X8	LD43587p	CG2790	1.94512	1.66859
P20478	Glutamine synthetase 2 cytoplasmic	Gs2	5.1561	1.66378
A1Z7K9	PAN2-PAN3 deadenylation complex catalytic subunit PAN2	PAN2	4.45593	1.66295
Q9VKX2	Malate dehydrogenase	Mdh1	3.93332	1.66237
M9MSL3	Hsc70Cb, isoform G	Hsc70Cb	5.22331	1.66003
Q0E8G6	Cleavage and polyadenylation specificity factor subunit 5	Cpsf5	3.48431	1.65805
P08182	Casein kinase II subunit beta	CkIIbeta	3.26912	1.65686
Q9VVI2	Enhancer of mRNA-decapping protein 3	Edc3	4.21503	1.65654
Q9VCA5	Phenylalanine--tRNA ligase beta subunit	beta-PheRS	5.8341	1.64997
Q7PLK1	MIP30541p	CG40298	1.13135	1.64773
H9XVM9	Uncharacterized protein, isoform L	CG1674	3.35394	1.64636
Q8INL3;Q9VGY2	Peptide deformylase	NA	1.68196	1.64533
Q9VF37	Crossover suppressor on 3 of Gowen	c(3)G	3.0292	1.64302
Q9W1X8	Probable GDP-L-fucose synthase	Gmer	2.02692	1.63748
P36179	Serine/threonine-protein phosphatase PP2A 65 kDa regulatory subunit	Pp2A-29B	4.70868	1.63619
Q9VTX8	Protein odr-4 homolog	CG10616	3.32514	1.6359
Q9W4N8	LD30122p	Vap33	3.74062	1.63533
Q9VUC3	RNA exonuclease 4	CG6833	1.92979	1.63136
Q8MM24	Chitinase-like protein Idgf1	Idgf1	2.24123	1.62687
Q8IN41	Protein Turandot X	TotX	1.39315	1.62328
Q9VUK8	Glycine--tRNA ligase	GlyRS	5.663	1.61813
Q24246;Q7KWG3;T2FGB0;B5RJJ8;Q8IRZ3	Cytoplasmic dynein 1 intermediate chain	NA	4.1499	1.61699
Q9VIW3	Ran GTPase-activating protein	RanGAP	4.48527	1.61699
Q9W469	Agmatine N-acetyltransferase	AgmNAT	1.32389	1.61575
Q01637	Uridine 5'-monophosphate synthase	r-l	3.39326	1.61447
Q9VJZ5	LD07294p	Tap42	1.93045	1.61315
Q9W2E7	Protein Rae1	Rae1	3.55946	1.60497
P48605	T-complex protein 1 subunit gamma	CCT3	4.87387	1.60386
Q9VY93	Probable methylthioribulose-1-phosphate dehydratase	CG11134	4.08749	1.60126
Q9VI16	Carnitine O-Acetyl-Transferase, isoform A	CRAT	4.49765	1.60097
Q9VXQ3	Diphosphomevalonate decarboxylase	Mvd	1.85395	1.60094
Q24216	Cyclin-dependent kinase 7	Cdk7	5.69897	1.60057
Q7K3M5;A1Z9L3	ATP-dependent RNA helicase DHX8	NA	2.46268	1.60029
Q9VHG5	Insulator binding factor 1, isoform A	Ibf1	1.0055	1.59827
Q27331	V-type proton ATPase catalytic subunit A isoform 2	Vha68-2	3.92403	1.59696
Q9V438	Protein disulfide-isomerase A6 homolog	CaBP1	2.23057	1.59502
X2JCC3	Poly(A)-specific ribonuclease	Pop2	3.00363	1.59323
Q9W5R5	LD47843p	Slmap	3.09616	1.59316
Q9W1V3	rRNA 2'-O-methyltransferase fibrillarin	Fib	3.7164	1.59206
A0A0B4K6V8	Alpha-Esterase-5, isoform B	alpha-Est5	6.34822	1.59075
Q9V564	Conserved oligomeric Golgi complex subunit 6	Cog6	2.42735	1.58776
Q9VA97	Pyridoxal phosphate homeostasis protein	CG1983	3.60501	1.58573
Q9VSY4	Alpha-tubulin N-acetyltransferase 1	Atat	3.45812	1.58497
Q9VU75	RH45712p	CG14109	2.80929	1.5838
X2JGL7	Spermine synthase, isoform D	Sms	4.95064	1.57927
Q9VEN1	Filamin-A	cher	5.10017	1.57862
O18404	3-hydroxyacyl-CoA dehydrogenase type-2	scu	3.74527	1.57824
Q8I725	Uncharacterized protein	CG1236	5.67388	1.57819
Q8IRP4	Uncharacterized protein	CG32719	2.4692	1.57795
Q9VPM5	Protein mushroom body miniature	mbm	2.44894	1.57696
Q8T0S6	Serine/threonine-protein kinase hippo	hpo	2.869	1.57418
P11146	Heat shock 70 kDa protein cognate 2	Hsc70-2	1.3744	1.56761
Q9W1H8	GH13256p	Mtpbeta	5.06859	1.56576
Q8MSS7	Mitochondrial ribosomal protein S2	mRpS2	6.28767	1.56402
Q9VR42	Serine/threonine-protein kinase RIO3	CG3008	2.45504	1.56361
Q9W2X6	ATP synthase, delta subunit, isoform A	ATPsyndelta	2.41858	1.56319
Q7K3B7	2-hydroxyacyl-CoA lyase	Hacl	3.71909	1.56118
Q7JVG6	LD38689p	TTLL12	1.34471	1.5604
Q9VB98	Probable Rho GTPase-activating protein CG5521	CG5521	4.5763	1.55916
Q9W127	GH17932p	CG3663	5.10586	1.55825
Q9VMR6	MIP06029p	Acsf2	5.91762	1.55739
Q8MT18	RH49423p	Idh3g	4.26886	1.55679
P53501;P10987;P83967;P02572;P10981	Actin-42A	NA	2.31714	1.55518
Q9VMA7	Transport and Golgi organization protein 1	Tango1	7.26437	1.55034
Q8IQ80	GH06117p	pst	4.09365	1.54942
Q9VTE9	Nedd8-activating enzyme E1 regulatory subunit	APP-BP1	2.63147	1.54542
Q9VET9	AT03047p	Decay	4.60715	1.54504
Q8IQI0	Sin3A-associated protein 130, isoform C	Sap130	2.4671	1.54345
Q9VIK7	LD18032p	CG31678	1.23836	1.54313
Q24185	Protein hook	hook	2.49892	1.54254
Q9VD58	GH26270p	Idh3b	4.16711	1.5424
O76752	Sepiapterin reductase	Sptr	5.33297	1.54175
Q9VVR9	Probable cytochrome P450 12c1, mitochondrial	Cyp12c1	4.3166	1.54153
P24156	Protein l(2)37Cc	Phb1	3.52552	1.54129
P16163	Uricase	Uro	2.99439	1.54062
Q8IPP8;Q9VNF3	Uncharacterized protein	NA	4.29907	1.53839
P42003	Protein mothers against dpp	Mad	1.9076	1.53799
O97183	GH07456p	Polr2C	2.23773	1.53615
Q7PL91	GEO11417p1	ND-AGGG	1.8555	1.53183
P00334	Alcohol dehydrogenase	Adh	3.91981	1.53152
Q9V3D4	Chitinase-like protein Idgf2	Idgf2	4.81937	1.53132
Q9VSL8	Rhea, isoform B	rhea	4.87468	1.53035
Q9VD85	Aminopeptidase (Fragment)	CG42335	2.89371	1.53007
Q9VZY9	Proline--tRNA ligase	ProRS-m	3.11266	1.5268
Q6NNF2	High affinity cAMP-specific and IBMX-insensitive 3',5'-cyclic phosphodiesterase 8	Pde8	4.15295	1.52438
Q9VNF3	RE01652p	CG12171	4.84338	1.52395
Q7KSC4	Mitochondrial pyruvate carrier 1	Mpc1	2.14534	1.52378
Q94511	NADH-ubiquinone oxidoreductase 75 kDa subunit, mitochondrial	ND-75	5.73814	1.52336
Q9V3C0	ATP-dependent RNA helicase abstrakt	abs	2.7952	1.52273
Q7JY94	Ubiquitin-like modifier-activating enzyme ATG7	Atg7	3.28693	1.52231
Q8SYL0	CDP-diacylglycerol--glycerol-3-phosphate 3-phosphatidyltransferase	PGS1	4.23606	1.52002
Q9VG97	Inactive glutathione S-transferase D3	GstD3	2.18206	1.51824
Q29QQ9	IP10364p	Rrp42	2.66584	1.518
Q9VBT3	CHK domain-containing protein	CG13658	4.03048	1.51796
Q9VC48	Methionine aminopeptidase	CG13630	4.38726	1.51699
Q9VBP6	Succinate-semialdehyde dehydrogenase	Ssadh	4.94981	1.51614
Q9VGC5	RE54693p	CG4830	4.49922	1.51487
Q95028	L-lactate dehydrogenase	Ldh	3.37793	1.51414
Q9VLN1	WD repeat-containing protein 82	Wdr82	3.77316	1.51186
Q9VDD0	Histone-lysine N-trimethyltransferase SMYD5	Smyd5	2.77017	1.50882
P42282	Protein tramtrack, alpha isoform	ttk	1.66554	1.50752
Q8IPP8	Uncharacterized protein	CG31548	4.77257	1.5068
Q9VG31	Malic enzyme	Men	5.29468	1.50284
E1JIT7	PH and SEC7 domain-containing protein	Efa6	1.38978	1.50276
Q9W3R7	Autophagy protein 5	Atg5	1.99151	1.50172
Q8INL3	Peptide deformylase	CG31373	3.57471	1.49901
Q9VH07	RuvB-like helicase 1	pont	4.46903	1.49847
P07764	Fructose-bisphosphate aldolase	Ald1	5.0522	1.49712
Q9VTZ6	Phosphomannomutase	Pmm2	4.08874	1.49665
A1Z6R4	Serpin 42Dc, isoform A	Spn42Dc	3.51306	1.49428
Q9W266	Protein windpipe	wdp	3.11889	1.49345
Q7PLI0	Adherens junction protein p120	p120ctn	1.57254	1.49241
M9NE98	Uncharacterized protein, isoform B	CG5114	1.27747	1.49177
Q9V3E9	FI17138p1	spag	4.37161	1.49012
Q8T490	AT09807p	CG17110	3.08553	1.48809
Q9VRP3	AT08565p	Txl	2.37904	1.48669
Q9VN63	LD28447p	CG14657	1.96224	1.48539
Q9VGZ3	Cytoplasmic aconitate hydratase	Irp-1B	4.27258	1.48368
P54399	Protein disulfide-isomerase	Pdi	4.13158	1.47937
C0HK94	Uncharacterized protein CG45078	CG45078	2.91525	1.47764
Q9XZ19	Uncharacterized protein	CG3909	3.34566	1.47418
Q9VYL1	Folylpolyglutamate synthase	Fpgs	1.76104	1.47203
Q9W2E6	Poor Imd response upon knock-in, isoform A	pirk	1.87375	1.4681
Q9VEB1	Malate dehydrogenase, mitochondrial	Mdh2	3.62881	1.46433
Q9VF17	Guanylate cyclase	CG31183	1.79119	1.46208
Q5BIA9	RE10908p	CG8613	2.19356	1.4615
Q9VB17	IP11341p	CG5611	2.84718	1.45992
P25843	Profilin	chic	2.85668	1.4596
P12426	Adenine phosphoribosyltransferase	Aprt	4.51409	1.4595
Q9VFA0	18S rRNA aminocarboxypropyltransferase	CG4338	1.49558	1.45775
Q9W5W8	RE22677p	Ech1	4.85927	1.45654
P53501;P10987;P83967;P02572;P10981;P02574	Actin-42A	NA	3.47199	1.45473
Q7JZB4	Mannose-1-phosphate guanyltransferase beta	CG1129	3.82361	1.45373
Q7K274	LD15586p	l(2)k09913	2.94281	1.45262
Q8MMC4	Protein CDV3 homolog	CG3760	3.67711	1.4523
Q9W1E8	Adaptor protein complex AP-3 small chain sigma3	or	1.94795	1.44826
Q9VGZ0	Probable cytochrome P450 12e1, mitochondrial	Cyp12e1	3.3492	1.44799
Q9VMD9	Tiggrin	Tig	4.85772	1.44706
P48462	Serine/threonine-protein phosphatase beta isoform	flw	3.4292	1.44685
Q7K3J0	T-complex protein 1 subunit theta	CCT8	3.65908	1.44674
Q95T35;A8JNU6	Oxoglutarate dehydrogenase (succinyl-transferring)	NA	3.49492	1.44565
Q9VPX3	LD40271p	l(2)10685	4.55851	1.44345
Q9VU84	Drebrin-like protein	Abp1	4.67475	1.44245
Q7KN90	Cysteine--tRNA ligase, cytoplasmic	CysRS	5.03878	1.44099
Q9VWE4	RNA polymerase II subunit A C-terminal domain phosphatase SSU72	Ssu72	2.25883	1.43958
Q9VJI9	Cytosolic Fe-S cluster assembly factor NUBP1 homolog	CG17904	2.36823	1.43688
Q9VLS7	LD21067p	PAPLA1	5.41816	1.43243
Q0E8J0	MEP-1, isoform A	MEP-1	2.67143	1.43233
Q8MT58	Carnosine dipeptidase 2, isoform A	Cndp2	4.61378	1.43203
Q9VJH9;Q9VJH8;Q9VJI0	FI03416p	NA	3.99375	1.42776
Q9VKD3	Cysteine desulfurase, mitochondrial	Nfs1	3.25536	1.42711
Q9VQZ1	Lethal (2) k05819, isoform A	l(2)k05819	2.83382	1.42688
Q9VCQ9	RE20374p	CG6733	1.91284	1.42405
Q9VYV3	Thioredoxin domain-containing protein 5 homolog	prtp	2.70842	1.42394
Q9VG29	UDP-glycosyltransferase family 37 member A3	Ugt37A3	3.64662	1.42353
A1ZA47	PDZ and LIM domain protein Zasp	Zasp52	3.3451	1.42336
Q9VVE2	Protein rogdi	rogdi	3.47622	1.423
Q04448	Bifunctional methylenetetrahydrofolate dehydrogenase/cyclohydrolase, mitochondrial	Nmdmc	4.03337	1.42195
Q9V3Y0	Lethal (2) 35Be	Ankrd49	1.83211	1.42194
Q9VCW3	Nuclear pore complex protein Nup133	Nup133	1.41671	1.42163
Q9VSW1	UTP--glucose-1-phosphate uridylyltransferase	UGP	4.00393	1.41998
Q8INN6;E1JIH3	Uncoordinated 115a, isoform B	NA	4.2552	1.41933
Q9VCV4	Cytoplasmic aconitate hydratase	Irp-1A	3.71166	1.41827
O02649;Q9VMN5	Heat shock protein 60A	NA	3.80388	1.4175
Q7K231	RING-type E3 ubiquitin transferase	CG7747	2.82029	1.41744
Q9VEU5;Q9VEU6	Soluble guanylate cyclase 89Db	NA	1.69508	1.41724
Q9W2R1	Uncharacterized protein	CG9993	1.50319	1.41639
X2JAG8	Serine/threonine-protein kinase PRP4 homolog	Prp4k	3.96856	1.4158
Q9VIE7	GMP synthase (glutamine-hydrolyzing)	bur	3.92467	1.41527
A8DZ19	Rho-type guanine nucleotide exchange factor, isoform F	RtGEF	4.08191	1.41265
Q9W3X7	NADH dehydrogenase [ubiquinone] 1 beta subcomplex subunit 8, mitochondrial	ND-ASHI	2.73406	1.41041
Q9VAK8	Protein Diedel	Diedel	2.45214	1.40858
P00408	Cytochrome c oxidase subunit 2	COX2	1.92927	1.40797
P81900	cAMP-dependent protein kinase type II regulatory subunit	Pka-R2	2.65145	1.40569
Q7KN62	Transitional endoplasmic reticulum ATPase TER94	TER94	5.20093	1.40391
P40793	Cdc42 homolog	Cdc42	3.69878	1.40347
P16371	Protein groucho	gro	2.1528	1.39903
A1Z9S4	IP20443p	CG33468	2.9653	1.39823
Q7JXB5	Phosphoenolpyruvate carboxykinase (GTP)	Pepck2	1.58923	1.39626
Q9W392	T-complex protein 1 subunit beta	CCT2	4.29836	1.39498
Q9I7K3	N-acyl-aliphatic-L-amino acid amidohydrolase	CG6465	4.01398	1.39333
Q9VV52	LD37257p	RAF2	2.94485	1.3929
Q9VQR8	Leucine--tRNA ligase	LeuRS	4.46675	1.39252
Q7K4Q9	Hydroxymethylglutaryl-CoA synthase	Hmgs	4.56866	1.39084
Q9VZV5	Cysteine and histidine-rich protein 1 homolog	CG32486	1.4962	1.39013
P41964	Drosomycin	Drs	1.68801	1.38707
Q9VZU4	NADH dehydrogenase [ubiquinone] iron-sulfur protein 3, mitochondrial	ND-30	4.80133	1.38489
P05303;P08736	Elongation factor 1-alpha 2	NA	4.28442	1.38186
P05303;P08736	Elongation factor 1-alpha 1	NA	4.28442	1.38186
P05303;P08736	Elongation factor 1-alpha 2	NA	4.28442	1.38186
P05303;P08736	Elongation factor 1-alpha 1	NA	4.28442	1.38186
Q9VH39	Protein NDUFAF4 homolog	CG11722	3.62439	1.37788
P11997;P11996	Larval serum protein 1 beta chain	NA	1.08417	1.37582
Q9W062	Microfibrillar-associated protein 1	Mfap1	2.37377	1.3757
Q9VZS1;Q9W0Q0	LD28127p	NA	3.56521	1.37257
Q95ST2	Protein wntless	wls	2.39281	1.3718
Q95SS8	Transmembrane protein 70 homolog, mitochondrial	CG7506	1.80103	1.37127
Q8IPW1	Arouser, isoform A	aru	1.10838	1.37078
Q9VB10	GH01709p	Hsdl2	3.73111	1.37002
Q9VIX4;B7Z028	Acyl-coenzyme A oxidase	NA	2.97442	1.36676
Q9U6R9	GH13039p	gammaSnap1	1.11797	1.36662
Q9GU68	Eukaryotic translation initiation factor 5A	eEF5	2.80908	1.36601
M9PJN5	Histone deacetylase 6, isoform G	HDAC6	5.08507	1.36364
A0A0B4KF06	Valine--tRNA ligase	ValRS	4.1362	1.363
A1Z830	Uncharacterized protein, isoform A	CG12128	2.33536	1.36034
A1ZBR1	FI06026p	CG16898	2.38508	1.35974
Q9VBT7	GH13495p	CG10513	2.7613	1.35903
Q9V3C8	DShc protein	Shc	2.43068	1.35762
Q9W351	Aladin	Aladin	1.19934	1.35728
Q9VSJ5	NADPH-dependent diflavin oxidoreductase 1	CG13667	2.42752	1.35704
Q9V3V6	26S proteasome regulatory complex subunit p50	Rpt5	5.88458	1.357
Q8SXC0	GH10306p	CG5577	3.90986	1.35677
Q8I7C3	LIM and SH3 domain protein Lasp	Lasp	2.54702	1.35561
M9PHH0	C12.2, isoform B	c12.2	5.23847	1.35451
Q9VXC9	RH40504p	CG9676	1.56977	1.35436
Q9VV75	AT02348p	UQCR-C2	4.28652	1.35333
Q9VIG3	IP12580p1	CG9259	5.72809	1.35235
Q7KVX1	Pyruvate dehydrogenase E1 component subunit alpha	Pdha	5.72011	1.34902
Q9W255	GH05812p	qkr58E-1	3.32386	1.3446
Q9VXE6	Nuclear pore complex protein Nup153	Nup153	3.6761	1.3419
Q9VF85	Serine--tRNA ligase	SerRS-m	2.98279	1.34171
Q9VNZ3	DNA-directed RNA polymerases I, II, and III subunit RPABC3	Polr2H	1.47269	1.34125
Q9VPX5	Vacuolar protein sorting-associated protein 29	Vps29	2.6047	1.33727
Q9VTF9	Ubiquitin fusion degradation protein 1 homolog	Ufd1	4.87905	1.33696
Q45VV3	Transcriptional coactivator yorkie	yki	2.27851	1.33621
Q9VJ31	CG10623 protein	CG10623	3.29492	1.33365
Q9VZX6	LD06441p	mRpS35	4.55324	1.33273
Q8T0R7	Chitinase-like protein Idgf5	Idgf5	3.06022	1.33194
Q9VCH5	Nuclear pore complex protein Nup98-Nup96	Nup98-96	5.20602	1.33166
Q7K5K3	Pyruvate dehydrogenase E1 component subunit beta	Pdhb	4.50968	1.33139
Q9VWJ9	FI07229p	CG7889	1.76605	1.33092
Q7KVW1	RE73736p	spoon	3.80333	1.32971
Q24173	Geranylgeranyl transferase type-1 subunit beta	betaggt-I	2.27043	1.32915
Q5U191	Pummelig, isoform A	puml	3.43566	1.32781
Q9W3T9	GM01152p	CG3040	3.43332	1.32709
O97111	LD29223p	par-6	1.66748	1.32689
Q9I7I7	NAD-dependent protein deacetylase Sirt2	Sirt2	3.84778	1.32674
Q9VWD5	LD35087p	CG14232	2.41023	1.32627
Q9W0H6	Uncharacterized protein	Acat2	4.34308	1.32
Q8SXY2	Fatty acid 2-hydroxylase	fa2h	3.7054	1.31889
A0A0B4KI34	CIN85 and CD2AP related, isoform J	cindr	3.36542	1.31872
Q9VSZ6	Queuine tRNA-ribosyltransferase accessory subunit 2	CG3434	3.338	1.31729
P49905	Transcription initiation factor TFIID subunit 12	Taf12	2.96857	1.31721
M9PF61	Aldo-keto reductase 1B, isoform C	Akr1B	4.07161	1.31581
Q9V9A7	Probable methylcrotonoyl-CoA carboxylase beta chain, mitochondrial	Mccc2	5.56512	1.31354
P48554;P40792;P40793	Ras-related protein Rac1	NA	2.7758	1.31234
P12881	Proteasome subunit alpha type-1	Prosalpha6	3.89198	1.31054
Q9VYA1	RE18811p	CG12177	2.52073	1.31042
Q9VXE5	Serine/threonine-protein kinase PAK mbt	mbt	1.24176	1.31031
Q94533	Ribosomal protein S6 kinase	S6k	3.30898	1.31015
Q9W4T4	cAMP-specific 3',5'-cyclic phosphodiesterase, isoform I	dnc	1.19907	1.31003
Q9VT65	Calpain-B	CalpB	4.28509	1.30812
X2JAU8	Protein nervous wreck	nwk	2.15863	1.30561
Q24050	Elongator complex protein 5	CG2034	2.11504	1.30551
Q8IRY7	Caspase-8	Dredd	3.55003	1.3048
Q9W443	Uncharacterized protein, isoform D	CG5921	5.39379	1.30462
Q7KTG0	LD45607p	CG4619	4.45446	1.30022
Q9W4C1	IP13321p	CG15784	4.35246	1.29876
Q9VGV9	Palmitoyl-protein hydrolase	CG6567	3.5023	1.29864
Q9Y1I2	Vacuolar protein sorting-associated protein 33A	car	2.64989	1.29799
Q8INF2	Phosphatidate cytidylyltransferase, mitochondrial	CG33331	1.28524	1.29564
A1Z729	Uncharacterized protein	Rdh1	3.38089	1.29511
Q9VHL2	T-complex protein 1 subunit eta	CCT7	5.54462	1.29283
Q9V345	COP9 signalosome complex subunit 4	CSN4	5.60582	1.29243
Q9W2F4	Cricklet	clt	2.15111	1.29239
Q9V895	Acidic leucine-rich nuclear phosphoprotein 32 family member A	Mapmodulin	2.32425	1.29146
Q9W379	Zinc finger protein ZPR1	Zpr1	2.79396	1.29037
Q9VPY7	LD42035p	CG5126	4.44854	1.28828
B7Z0D3	Large proline-rich protein BAG6	CG7546	5.34043	1.28823
Q4Z8K6	Ran-binding proteins 9/10 homolog	RanBPM	4.04022	1.28798
Q7JXF5	Nuclear pore glycoprotein p62	Nup62	2.25974	1.285
Q9W5T4	RE33981p	CG12547	1.49979	1.28459
Q9VFS0	Adenosine deaminase	Adgf-C	2.96992	1.28427
Q9VZ20	Dynein light intermediate chain	Dlic	2.78231	1.28414
Q9VFC1	CG6687 protein	Spn88Eb	1.5098	1.28248
Q8IQW5	RE23625p	CG14207	4.58377	1.27869
Q9VMS7	Probable cytochrome P450 4ac3	Cyp4ac3	1.54581	1.27839
A0A0B4K7I2	Smooth, isoform T	sm	1.16346	1.27647
Q9VYD9	Alanine transaminase	CG1640	4.37871	1.27597
Q7JWE2	GH09427p	CG42807	2.97547	1.27536
E8NHA2	HECT and RLD domain containing E3 ubiquitin ligase 4, isoform C	Herc4	2.66301	1.27527
A0A0B4K6W9	Hephaestus, isoform Y	heph	1.61512	1.27369
Q9W1J3	Gastrulation defective protein 1 homolog	CG5543	1.45616	1.27109
Q9W289	Golgi matrix protein 130 kD	GM130	3.76764	1.27084
Q7JVI3	Eukaryotic translation initiation factor 3 subunit M	eIF3m	3.70139	1.27052
Q9VQF4	Phosphoglycerate kinase	CG9961	1.52452	1.26976
A1Z9E3	Elongation factor Tu	mEFTu1	4.06624	1.26967
Q7K3U4	Flavin-containing monooxygenase	Fmo-2	4.31868	1.26948
Q9Y171	BcDNA.GH02220	OXA1L	3.61845	1.26917
Q9NB04	Patj homolog	Patj	1.56997	1.26869
O76462	Bem46	Bem46	3.63753	1.26822
Q9VJ43;Q9VJ44	Sterol carrier protein 2	NA	4.08048	1.268
Q9W058	Succinyl-CoA:3-ketoacid-coenzyme A transferase, mitochondrial	SCOT	3.879	1.26617
O46037	Vinculin	Vinc	4.42297	1.26494
D3DML3	Connector of kinase to AP-1, isoform E	Cka	4.4543	1.26045
Q7YTY6	Serine protease inhibitor 42Dd	Spn42Dd	4.02384	1.2601
Q9VQ26	Rab3 GTPase-activating protein catalytic subunit	Rab3GAP1	2.97055	1.26007
A1Z8D0	Periodic tryptophan protein 1 homolog	nclb	4.17722	1.25943
Q9V9U4	Deoxyhypusine hydroxylase	nero	3.95465	1.25909
Q8SZ63	Golgin-84	Golgin84	2.58862	1.25903
Q9VIP3	FI02810p	CG10747	4.10264	1.25733
O18373	Inactive selenide, water dikinase-like protein	Sps1	3.34628	1.25653
A0A0B4KF40	Sulfotransferase 3, isoform C	St3	2.91225	1.25521
Q8IQZ7	FI19014p1	Fim	3.82854	1.25478
A0A0U1RVK6	Fructose-bisphosphatase	fbp	2.78075	1.25462
Q9VBX2	Molybdopterin synthase catalytic subunit	Mocs2B	2.47392	1.25408
Q8IQX8	Histidine--tRNA ligase	HisRS	4.06904	1.25268
Q9VRI0	RNA helicase	Hlc	2.96237	1.25205
Q9VBP9	Nuclear protein localization protein 4 homolog	Npl4	5.80835	1.25102
Q9VHP0	ATP-dependent RNA helicase bel	bel	5.90264	1.24993
Q9VKC8	FI03495p	Tom70	4.67876	1.24931
P91928	MICOS complex subunit Mic60	Mitofilin	4.06058	1.24905
Q7JW12	Thioredoxin-related transmembrane protein 2 homolog	CG11007	2.45437	1.24892
Q9W4F8	LD42868p	CG4041	2.04001	1.24406
Q7JWX3	GH10112p	nec	3.08067	1.2432
Q9VDD8	Ubiquitin carboxyl-terminal hydrolase	Usp8	2.41862	1.24265
Q9VPX8	Ditrans,polycis-polyprenyl diphosphate synthase ((2E,6E)-farnesyldiphosphate specific)	Tango14	2.68098	1.24198
Q07171	Gelsolin	Gel	3.73918	1.2402
Q7JV70	Activity-regulated cytoskeleton associated protein 2	Arc2	4.69573	1.24
Q9NFU0	Fragile X messenger ribonucleoprotein 1 homolog	Fmr1	3.06157	1.23758
Q9V396	Carbonic anhydrase	CAH1	3.88122	1.23732
P23696	Serine/threonine-protein phosphatase PP2A	mts	2.54623	1.23712
Q9VGS9	LD21102p	Ugt35A1	3.7068	1.23685
Q9VXF9	AT13091p	rngo	3.08052	1.23672
Q9VHX4	LD24679p	CG2767	4.28121	1.2361
P11146;O97125	Heat shock protein 68	NA	3.78464	1.23561
P20007	Phosphoenolpyruvate carboxykinase [GTP]	Pepck1	1.07169	1.2354
Q9VZL5	Caffeine, calcium, zinc sensitivity 1	Ccz1	1.61127	1.23536
Q03042	cGMP-dependent protein kinase, isozyme 1	Pkg21D	2.02182	1.23514
Q9I7K0	Microtubule-associated protein Jupiter	Jupiter	2.18304	1.23446
P53501;P10987;P02572;P10981;P02574	Actin-42A	NA	2.67016	1.23428
Q9VWH4	Probable isocitrate dehydrogenase [NAD] subunit alpha, mitochondrial	Idh3a	4.28619	1.2334
Q9VGZ3;Q9VCV4	Cytoplasmic aconitate hydratase	NA	4.11457	1.23298
Q9VU68	Actin-interacting protein 1	flr	2.5283	1.23039
E2QD26	Phosphopantothenoylcysteine synthetase, isoform C	Ppcs	1.96962	1.22987
Q9VTG5	AarF domain containing kinase 5, isoform A	Adck5	2.94401	1.22805
Q9W3U1	Actin-histidine N-methyltransferase	Setd3	2.51028	1.22771
Q7K0D8	Nuclear pore complex protein Nup50	Nup50	2.5503	1.22737
A1ZAB5	Protein clueless	clu	3.8175	1.22675
P53501;P10987;P83967;P02572;P10981;P45891;P02574	Actin-42A	NA	3.9765	1.22666
Q9VKI8	GH03305p	CG6287	4.09825	1.22569
Q9VHJ5	Carbonic anhydrase	CAHbeta	2.47629	1.22512
Q9VMQ7	Elongator complex protein 4	CG6907	4.44901	1.22363
Q9V9E3	Presequence protease, mitochondrial	CG3107	5.53073	1.22326
Q9VJ86	Bicoid stability factor	bsf	2.56161	1.22313
Q9VUZ0	Translocon-associated protein subunit beta	SsRbeta	2.62678	1.22269
Q9V3Y2	Anamorsin homolog	CIAPIN1	4.31986	1.22112
Q8INP9	RE51612p	CG11980	3.98547	1.22047
Q7K0E6	Aspartate--tRNA ligase, cytoplasmic	AspRS	3.40386	1.21986
Q9VKV9	Methionine aminopeptidase	CG5188	1.97239	1.21815
Q9VZW7	Carnitine palmitoyltransferase 2	CPT2	3.37259	1.21724
Q4V4D1	IP10846p	CG18765	2.51959	1.21522
Q9VRP2	Uncharacterized protein, isoform A	CG10576	3.01042	1.21458
Q9VLN0	Uncharacterized protein	CG13390	2.85797	1.21214
X2JI50	Uncharacterized protein, isoform F	CG2841	3.94688	1.212
Q8SXB3	L-aminoadipate-semialdehyde dehydrogenase-phosphopantetheinyl transferase	CG32099	2.70151	1.21084
Q8IMX1	Poly(A)-specific ribonuclease	twin	3.03271	1.21079
Q9VAX8	116 kDa U5 small nuclear ribonucleoprotein component	CG4849	4.04973	1.20746
Q7K5M6	GH04176p	CG10939	2.77624	1.2056
P48555	Ras-related protein Ral-a	Rala	2.32373	1.20545
Q7KN79	Protein LTV1 homolog	LTV1	2.64035	1.20441
O46079	Protein KTI12 homolog	CG3587	1.22027	1.20432
Q9VNP8	General transcription factor IIH subunit	Ssl1	2.38274	1.20346
A0A0B4LHI2	Pre-mod(Mdg4)-K, isoform A	pre-mod(mdg4)-K	1.5347	1.20139
Q9V784	SAM50-like protein CG7639	CG7639	3.36962	1.20131
Q9VYT6	RE49489p	p24-1	4.81198	1.1977
A0A4D6K5M0	Golgi microtubule-associated protein, isoform D	NA	3.37355	1.19709
Q9W0H3	Lipid droplet-associated hydrolase	sturkopf	1.92962	1.19438
P15007	Enolase	Eno	2.56722	1.19435
P49455	Tropomyosin-1, isoforms 33/34	Tm1	2.16305	1.19431
Q95R34	GH16463p	CG3191	3.30727	1.1936
Q9VP68	Uncharacterized protein, isoform A	CG10512	3.59836	1.19283
Q7KNF2	Polyadenylate-binding protein 2	Pabp2	1.49281	1.19264
Q7JWR4	GH19585p	CG13319	1.37847	1.1917
Q9VAC1	Acetyl-CoA hydrolase	CG7920	4.23811	1.18884
Q7JWI7	Hermes, isoform A	hrm	1.75506	1.18879
Q23997	Imaginal disk growth factor 6	Idgf6	2.82787	1.18832
Q9VEP8	GH11385p	Irc	1.92223	1.18807
Q9VU87	Vacuolar protein-sorting-associated protein 36	Vps36	3.01795	1.18564
Q7KN85	ATP-citrate synthase	ATPCL	4.37624	1.18492
Q9VEP6	Adenylosuccinate lyase	AdSL	4.51156	1.18386
Q9VTV9	Delta-aminolevulinic acid dehydratase	Pbgs	3.45634	1.18043
P82147	Protein lethal(2)essential for life	l(2)efl	2.46047	1.18037
O02373	UDP-glucose 6-dehydrogenase	sgl	4.46265	1.17975
A0A6H2EG35	Nuak1 ortholog, isoform M	NA	3.12349	1.17677
Q9VG69	LP03547p	Srlp	2.58653	1.17585
M9PD06	Ubiquitin carboxyl-terminal hydrolase 32	Usp32	1.9514	1.17446
Q9W4Z9	U3 small nucleolar RNA-associated protein 15 homolog	CG3071	3.75605	1.17272
P10987;P02572	Actin-42A	NA	3.09871	1.17166
Q9VPN5	Stress-induced-phosphoprotein 1	Stip1	3.86315	1.16961
Q9VGJ6	Uncharacterized protein, isoform A	CG6908	2.98223	1.16766
Q94901	RNA-binding protein lark	lark	2.66892	1.1642
Q9VZZ1	Uncharacterized protein, isoform A	CG1143	1.24049	1.16313
Q9VCZ7	Uncharacterized protein	CG5376	2.21952	1.16279
P91622	[Pyruvate dehydrogenase (acetyl-transferring)] kinase, mitochondrial	Pdk	3.45266	1.16018
Q94523	Succinate dehydrogenase [ubiquinone] flavoprotein subunit, mitochondrial	SdhA	4.5998	1.15998
Q9VZZ5	GEO12033p1	CG16986	2.81128	1.15872
Q7K1U0	Activity-regulated cytoskeleton associated protein 1	Arc1	4.36824	1.15764
Q9VL70	HL08109p	yip2	3.61296	1.15752
Q9VRV7	Splicing factor 3B subunit 6	Sf3b6	2.70993	1.15725
Q9VEJ3	Pyrroline-5-carboxylate reductase	P5cr-2	4.56632	1.15694
Q9VBT8;A0A1Z1CH25	Uncharacterized protein, isoform H	NA	3.46967	1.1564
Q7K2D2	Dynactin subunit 2	DCTN2-p50	2.48801	1.15542
B7Z0E0	Isocitrate dehydrogenase [NADP]	Idh	3.87982	1.15517
Q24492	Replication protein A 70 kDa DNA-binding subunit	RPA1	2.83235	1.15447
Q9VUR4	FI11905p	CG7656	1.17621	1.15367
Q9VNV3	ATP-dependent RNA helicase Ddx1	Ddx1	5.51392	1.1527
Q9VZK8	Aldo_ket_red domain-containing protein	CG12766	2.4409	1.15265
Q9W3X8	RH42690p	CG3198	1.08891	1.15255
Q7PLS1	LD01937p	CG12567	3.60035	1.14916
Q9XZ58	COP9 signalosome complex subunit 5	CSN5	2.53305	1.14676
Q9VEV7	Protein farnesyltransferase subunit beta	Fntb	2.94996	1.14617
Q9VIW7	RNA-splicing ligase RtcB homolog	RtcB	3.93598	1.14599
O18388	Importin subunit beta	Fs(2)Ket	6.28374	1.14305
Q9W0P5	UDP-glucose 4-epimerase	Gale	2.97052	1.14263
Q9Y1A3	Mitochondrial import inner membrane translocase subunit Tim8	Tim8	2.92101	1.14148
Q9VDK7	Signal recognition particle subunit SRP72	Srp72	3.04214	1.14141
Q9VXM4	LD12946p	MSBP	4.81042	1.1413
Q9W197	7-methylguanosine phosphate-specific 5'-nucleotidase	cN-IIIB	4.40802	1.13937
Q9W225	GEO07911p1	CG3746	1.96515	1.13891
Q9VHE4	LD31229p	CG8132	5.33988	1.13729
Q7K4Q5	Probable protein phosphatase CG10417	CG10417	3.61162	1.13696
Q9VDE2	Uncharacterized protein, isoform B	CG5793	2.71352	1.13687
P38979	40S ribosomal protein SA	sta	5.17797	1.13649
M9PDQ9	Uncharacterized protein, isoform D	CG31974	2.58482	1.1356
Q7K3E2	LD34147p	CG5080	4.19646	1.13475
Q8SXR7	Fatty acid transport protein 3, isoform A	Fatp3	4.84261	1.13432
Q9VTY2	Uncharacterized protein, isoform A	CG10638	4.5101	1.1327
Q9VHG4	ATPase H(+)-transporting accessory protein 2	ATP6AP2	2.19051	1.12969
Q9VPR3	PfkB domain-containing protein	CG2794	4.22127	1.12875
A8JNJ6	Karst, isoform E	kst	5.41537	1.12712
A0A0B4KG59	Serine/threonine-protein kinase receptor	put	1.30246	1.12711
Q94517	Histone deacetylase HDAC1	HDAC1	3.6608	1.12659
P09491	Tropomyosin-2	Tm2	2.8487	1.12326
Q95RJ9	F-box-like/WD repeat-containing protein ebi	ebi	2.87503	1.12258
Q9VNG2	LD24014p	Wdr33	2.39281	1.12237
Q9VCR2	Uncharacterized protein, isoform A	CG6726	3.33761	1.12141
Q8T4D6	Aconitate hydratase, mitochondrial	mAcon2	2.56264	1.12115
Q9W1F4	THO complex subunit 5	thoc5	1.29315	1.11974
O02649	Heat shock protein 60A	Hsp60A	3.6455	1.118
Q8T6B9	Poly(U)-binding-splicing factor half pint	hfp	2.01761	1.11784
Q9V428	Icarus, isoform A	ics	2.18697	1.11727
Q9VUH8	Tudor domain-containing protein 3	Tdrd3	2.07689	1.11575
Q9VBY2	FI08810p	CG11920	1.89139	1.11342
A8JNX0	ADP-ribosylation factor GTPase activating protein 3, isoform H	ArfGAP3	3.36011	1.11297
Q9W3J5	Phenylalanine--tRNA ligase alpha subunit	alpha-PheRS	3.64684	1.11161
Q5U117	Enigma	Egm	4.94007	1.11155
P54385	Glutamate dehydrogenase, mitochondrial	Gdh	2.59193	1.11115
Q24572	Chromatin assembly factor 1 p55 subunit	Caf1-55	3.56696	1.11107
Q6NR46	RE58623p	Spt-I	2.85658	1.11088
A0A0B4KEE7	Leucine-rich repeat, isoform F	LRR	4.04871	1.1108
Q95SI7	GH23390p	CG6028	3.11909	1.11057
Q9VAY2	Heat shock protein 83	Gp93	4.58031	1.10723
Q9VRG8	GH01474p	CG1486	4.18839	1.10691
Q08473	RNA-binding protein squid	sqd	1.79246	1.10436
Q9W3H4	LD36273p	sni	2.9478	1.10429
Q9VGC3	Conserved oligomeric Golgi complex subunit 1	Cog1	1.94397	1.10343
Q9VJE5	Restin homolog	CLIP-190	5.66281	1.1031
Q24478	Centrosome-associated zinc finger protein CP190	Cp190	2.97708	1.10285
Q9VT39	DUF4477 domain-containing protein	CG14174	1.81115	1.10244
Q9VJQ3	RH54244p	yellow-c	1.74274	1.09946
Q94524	Dynein light chain Tctex-type	Dlc90F	1.48362	1.09912
P02844	Vitellogenin-2	Yp2	1.79247	1.09311
Q8T4G5	SD01613p	Afg3l2	4.59945	1.09295
Q9I7S2	RH22417p	CG11158	2.72975	1.09257
Q24208	Eukaryotic translation initiation factor 2 subunit 3	eIF2gamma	2.75406	1.09225
Q9VUR3	Probable aminoacyl tRNA synthase complex-interacting multifunctional protein 2	AIMP2	3.33491	1.08974
A1Z934	SD19268p	CG8778	4.01898	1.08966
Q01604	Phosphoglycerate kinase	Pgk	3.80535	1.08662
Q9Y112;Q9VZK8	Aldo_ket_red domain-containing protein	NA	2.1453	1.08269
Q9VCF8	LD23561p	CG5854	2.20201	1.08194
Q9XYU0	DNA replication licensing factor Mcm7	Mcm7	4.02582	1.08055
Q7K2B0	Ribosomal RNA-processing protein 8	CG7137	3.4305	1.07937
Q9VHB8	2-oxoisovalerate dehydrogenase subunit alpha	CG8199	3.47857	1.07918
P48604	GrpE protein homolog, mitochondrial	Roe1	2.42821	1.07901
Q9VMY9	Guanine deaminase	DhpD	4.56308	1.07838
Q7K1C3	GH22096p	CG6984	4.91376	1.07785
Q9V9Q4	LD43819p	CG1416	2.518	1.07745
Q9V397	Enoyl-CoA hydratase	Mtpalpha	4.32949	1.07724
P05990	CAD protein	r	4.47966	1.07724
Q9VFR0	Protein BCCIP homolog	CG9286	2.56453	1.07707
Q9W265	Probable hydroxyacid-oxoacid transhydrogenase, mitochondrial	T3dh	3.45502	1.07573
A0A0B4K620	Mustard, isoform V	mtd	3.52657	1.07571
Q9VYK6	Tomosyn, isoform C	Tomosyn	1.75378	1.07562
Q9VJD4	LD24721p	Sgt	4.64385	1.07318
A1Z7X7	Glutathione S transferase T2	GstT2	3.35397	1.07252
B7Z0R7	Autophagy-related 16, isoform F	Atg16	3.31566	1.07227
A1Z6H6	Peptidase_M3 domain-containing protein	CG7791	1.40685	1.06847
Q8STI6	RE53401p	CG1142	4.36408	1.06806
P22465	Annexin B10	AnxB10	3.42303	1.06692
Q9V3P0	Peroxiredoxin 1	Jafrac1	2.55595	1.06619
Q9VH77	Mannose-6-phosphate isomerase	Mpi	4.23881	1.06595
A0A0B4LHU7	KAT8 regulatory NSL complex subunit 2	dgt1	2.71952	1.06563
Q9VYS5	NADH dehydrogenase (ubiquinone) complex I, assembly factor 6 homolog	sicily	2.77581	1.06469
Q9VN95	Enolase-phosphatase E1	CG12173	1.89216	1.06403
Q27884	Serine/threonine-protein phosphatase 6 catalytic subunit	PpV	2.60057	1.0633
Q9VKB4	Probable ribosome production factor 1	CG6712	2.71729	1.06221
Q9NHA8	Gram-negative bacteria-binding protein 3	GNBP3	2.4522	1.06001
Q5U0V7	Phosphoinositide 5-phosphatase	Synj	3.46838	1.0595
Q0KI98	Tryptophan--tRNA ligase	TrpRS	4.18594	1.05879
Q9VD51	Probable ATP-dependent RNA helicase pitchoune	pit	4.49469	1.05828
A0A0B4KG03	Flyers-cup, isoform F	f-cup	2.55323	1.05736
Q9VCH2	Shootin-1	CG33111	1.80499	1.05677
Q9VB22	LD33695p	pins	4.47421	1.05626
P26308	Guanine nucleotide-binding protein subunit beta-1	Gbeta13F	2.19281	1.05604
Q9VIB1	Carboxylic ester hydrolase	alpha-Est9	3.80287	1.05589
Q0KHX7	FI18193p1	spdi	3.91636	1.05575
Q8MKN0	Ubiquinone biosynthesis protein COQ9, mitochondrial	Coq9	2.84832	1.05361
Q9W1R3	Golgin-245	Golgin245	4.08348	1.05339
Q24179	Protein sly1 homolog	Slh	4.40116	1.0531
Q960Y8	Aluminum tubes, isoform G	alt	3.40223	1.05309
Q9V3I1	Deoxyuridine 5'-triphosphate nucleotidohydrolase	dUTPase	4.18075	1.05292
Q7KUA4	SUMO-activating enzyme subunit	Uba2	3.91349	1.05184
Q9VVC8	LD23434p	CG6664	3.68461	1.05133
Q9VW83	Gigas, isoform A	gig	3.34818	1.05095
Q9VGA1	Glutathione S transferase D10, isoform A	GstD10	3.48827	1.04981
Q9VZ67	Uncharacterized protein	CG15210	1.62859	1.04965
B7Z0I8	Uncharacterized protein	CG42232	1.65301	1.04791
Q9VIB5	Carboxylic ester hydrolase	alpha-Est7	5.32961	1.0479
Q8SXK2	Arginine--tRNA ligase	ArgRS-m	1.65257	1.04711
Q9VMU2	4'-phosphopantetheine phosphatase	CG5828	3.11311	1.04569
Q9VCG4	Nucleoporin Ndc1	Ndc1	1.95886	1.04559
O77051	Transcription factor E2F2	E2f2	1.93985	1.0449
Q9VB05	ALG-2 interacting protein X	ALiX	4.43498	1.04455
Q9VSL2	Glutathione S transferase O3	GstO3	2.0549	1.04455
Q9VWQ3;Q9VWQ6	FI13061p	NA	2.4279	1.04332
Q9VJD1	Glucosidase 2 subunit beta	GCS2beta	2.59219	1.04294
Q9VZU7	Ubiquitin carboxyl-terminal hydrolase	Usp5	5.24865	1.04179
Q9V8R9	Protein 4.1 homolog	cora	5.10985	1.04114
Q9VDL4	LP04613p	CG10877	4.7255	1.04051
Q9VAN7	Phosphoglycerate mutase	Pglym78	2.76287	1.04048
P35381	ATP synthase subunit alpha, mitochondrial	blw	3.35753	1.04038
Q9W1G7	LD21576p	Nap1	2.3066	1.03907
Q9VQE0	Dynamin-1-like protein	Drp1	4.19164	1.03722
Q9VGA0	Glutathione S transferase D9, isoform A	GstD9	2.41239	1.03711
Q9VC06	LD37516p	CG11771	3.52003	1.03588
A8DYB0	Midasin	CG13185	3.64717	1.0346
Q8T9B6	LDLR chaperone boca	boca	1.76659	1.03333
Q9VS44	Uncharacterized protein	CG8607	3.48203	1.0332
Q8MSS1	Protein lava lamp	lva	3.83422	1.0329
Q7JVH6	LD24696p	CG9436	4.29585	1.03284
Q0E8R1	FI07211p	vir-1	1.63275	1.03089
Q9VQT8	Immune induced molecule 33, isoform A	IM33	1.93348	1.02866
Q9I7D3	Caprin homolog	Capr	2.63953	1.02672
Q9VKX4	28S ribosomal protein S7, mitochondrial	mRpS7	2.44547	1.02475
Q9VGJ7	FI23918p1	CG6834	4.07813	1.0243
Q0KHZ6	Electron transfer flavoprotein subunit beta	Etfb	2.30941	1.02419
Q3YMU0	Protein disulfide-isomerase (Fragment)	ERp60	2.67498	1.02371
Q9W0Q2	Peptidyl-prolyl cis-trans isomerase	Cypl	1.91663	1.02314
Q8INU6;Q8SZU0	FI03731p	NA	2.18766	1.02261
P48810;P07909	Heterogeneous nuclear ribonucleoprotein A1	NA	4.58228	1.02246
A1ZBU5	GNBP-like 3	GNBP-like3	1.16413	1.02232
Q9W437	Raptor, isoform B	raptor	3.93853	1.02186
P02574	Actin, larval muscle	Act79B	1.84541	1.02145
Q7JZZ3	RE03883p	CG13321	2.79598	1.02139
Q9VPX6	Adenylyl cyclase-associated protein	capt	3.9797	1.02108
E2QCZ3	Diamond	dind	1.54909	1.01929
Q9VIM0	GH14278p	CG2493	1.86275	1.01811
Q27589;O46051	Probable cytochrome P450 4d14	NA	1.38723	1.0167
A0A6H2EG45	Uncharacterized protein, isoform D	NA	4.94881	1.01654
Q9VUW2	Inositol-1-monophosphatase	CG17029	2.37103	1.01605
Q0E8R3	Bruno 2, isoform E	bru2	1.90562	1.01602
Q9V493	GM15303p	CG11076	2.40559	1.01601
Q24323	Semaphorin-2A	Sema2a	1.13733	1.01457
Q8IMQ2	Neprilysin 5, isoform D	Nep5	2.18897	1.01352
Q9VA18	Coiled-coil-helix-coiled-coil-helix domain containing 3	Chchd3	2.38665	1.01085
Q9VM22	LD15196p	CG5149	3.70707	1.00986
A0A0B4K7J2	E3 SUMO-protein ligase RanBP2	Nup358	4.60335	1.00822
Q7KMP8	26S proteasome non-ATPase regulatory subunit 13	Rpn9	3.74895	1.00802
M9NEB2	Myosin binding subunit, isoform O	Mbs	3.28252	1.00794
P20432;Q9VG98	Glutathione S-transferase D1	NA	2.48524	1.00737
Q9V9X7	Polyribonucleotide nucleotidyltransferase	PNPase	4.51513	1.00692
Q9V3K5	GH20441p	CG4691	1.16617	1.00674
Q03427	Lamin-C	LamC	3.18179	1.00587
Q9VW10	Nucleolar protein 11	CG9300	3.88448	1.00562
Q7JX82	GH21964p	kermit	3.23533	1.00472
Q9VFM9	Twinfilin	twf	3.42772	1.00306
Q9VXE3	Rho-associated protein kinase	Rok	6.92098	1.00233
A0A126GUP6	Melanization protease 1	MP1	1.76387	1.00147
Q9V6U9	Enoyl-[acyl-carrier-protein] reductase, mitochondrial	CG16935	3.24281	1.00133
Q9VW40	LD31235p	TORIP	4.39007	-1.00043
Q9VKF6	V-type proton ATPase subunit a	Vha100-5	4.39846	-1.00093
Q9VN02	GH14561p	Vps24	5.72057	-1.00491
Q9VKD9	MIP16835p1	CG16965	2.2974	-1.00682
Q9VVU9	Uncharacterized protein	CG6839	1.29805	-1.00962
Q9VSG9	GH24192p	CG13671	3.51445	-1.01136
Q8IMT6;Q9VBT2	FI01822p	NA	1.39606	-1.01258
Q9VU58	Neuropeptide-like 2	Nplp2	2.72778	-1.01303
Q7JWW5	Cytoplasmic tRNA 2-thiolation protein 1	CG8078	2.18888	-1.01398
Q0E8V7	Mitochondrial import inner membrane translocase subunit	CG34132	2.61805	-1.01523
Q9VQ62	NPC intracellular cholesterol transporter 2 homolog a	Npc2a	4.44283	-1.01913
Q9VUQ7	RE36966p	CG7739	4.70511	-1.02182
Q9VWD9	LD38919p	Ubqn	4.40669	-1.02598
Q9V4U7;Q9V674	Probable cytochrome P450 6a14	NA	4.99814	-1.02643
O46101	Tetraspanin-2A	Tsp2A	1.14315	-1.03727
Q7KY01	Aquaporin	AQP	2.94052	-1.03933
M9PB21;B7Z001	Fatty acid synthase 1, isoform C	NA	3.1558	-1.03935
Q9VJZ4	NADH dehydrogenase [ubiquinone] 1 beta subcomplex subunit 9	ND-B22	3.75621	-1.04076
Q9VGT4	UDP-glucuronosyltransferase	Ugt302E1	4.15823	-1.04244
Q6IKC0	HDC12925	CG42394	5.61438	-1.04377
Q9XZF0	Protein yippee	Ype	3.40012	-1.04664
Q7K2S9	Cytosol aminopeptidase	loopin-1	1.74236	-1.04733
Q7JZE1	Peroxin 11	Pex11ab	4.94047	-1.04845
Q8IPF8	Mucin related 29B	Mur29B	1.6739	-1.04905
Q8IPG2	LP11186p	CG8372	1.76724	-1.05016
Q9VL14	REPTOR-binding partner	REPTOR-BP	1.98762	-1.05182
Q9VIW9	Alkaline phosphatase	Alp12	2.94087	-1.05473
Q9VI20	E3 ubiquitin-protein ligase Godzilla	gzl	1.80443	-1.05502
Q9VW84	RE49431p	CG7328	2.59673	-1.05502
Q9W403	LD24968p	CG3847	5.3015	-1.05552
Q9VZS7	Hobbit, isoform B	hob	2.34422	-1.05588
P02283	Histone H2B	His2B:CG17949	4.78859	-1.05612
Q9VRC9	NPC intracellular cholesterol transporter 1 homolog 1b	Npc1b	4.62468	-1.05903
A1A6X2	IP16893p	CG34242	6.45018	-1.06161
Q9VWQ7	GEO10539p1	CG6891	4.67419	-1.0638
Q9VEK7	Cellular repressor of E1A-stimulated genes, isoform A	CREG	5.5959	-1.06419
A8JNT1	Uncharacterized protein, isoform B	CG12355	4.25797	-1.06571
Q7K1V1	LD38910p	CG8441	3.84542	-1.06677
Q9VWI3	GEO10158p1	mRpS14	5.73368	-1.06701
Q9VJR4	Transporter	CG15279	3.282	-1.06799
Q9VCD9	Uncharacterized protein, isoform C	CG6000	2.92581	-1.06825
Q9VHM2	VPS35 endosomal protein sorting factor-like	CG8202	3.68999	-1.07018
Q2PE14	Zinc finger CCHC domain-containing protein 8 homolog	CG4622	2.99039	-1.07065
Q9V968	MIP18 family protein galla-1	galla-1	1.06228	-1.07266
Q9VPF1	FI02826p	CG5199	1.54775	-1.07315
Q9W440	Protein THEM6	CG4666	1.32806	-1.07451
Q9W2K2	U6 snRNA-associated Sm-like protein LSm1	LSm1	4.61255	-1.07551
Q9W5A5	Protein tweety-2	CG3638	3.85094	-1.07761
Q9VLL5	LP03571p	CG13397	2.57264	-1.07853
Q9VXG9	GH25683p	CG4239	2.42307	-1.07881
Q9V4B8	RE68558p	CG31999	3.91213	-1.07959
Q9VNR9	RE67859p	CG14450	2.33732	-1.08124
Q9VU41	Zinc finger MYND domain-containing protein 10 homolog	Zmynd10	1.48092	-1.08227
A0A0B4KHZ4	Diacylglycerol kinase	CG31140	1.52548	-1.08353
Q9V9U1	FI02923p	Smvt	2.02351	-1.08524
Q9VEM8	Uncharacterized protein, isoform A	CG17475	1.34241	-1.08617
A8JRD0	Lipophorin receptor 1, isoform K	LpR1	1.54863	-1.0886
Q27294	RNA-binding protein cabeza	caz	3.0483	-1.09137
Q9VEV5	GEO12522p1	mRpS33	4.00222	-1.09221
Q9VK46	Protein YIPF	Yip1d1	5.82024	-1.09248
E2QD16	Non-specific lethal 1, isoform M	nsl1	2.05774	-1.09542
Q9VGM1;Q9VLN6	Multidrug resistance protein 4	NA	2.32135	-1.09577
Q8WTC1	28S ribosomal protein S15, mitochondrial	bonsai	5.27691	-1.09652
Q9VGR1	GRIP and coiled-coil domain containing 88 kDa	GCC88	1.52623	-1.10233
Q9VLP3	Guanine nucleotide exchange factor MSS4 homolog	strat	1.87507	-1.10243
Q9W1N9	GH08205p	CG3906	1.91108	-1.10331
A0A0B4K897	Uncharacterized protein, isoform O	CG5174	4.28888	-1.10557
Q9W3F5	GH02722p	CG12123	1.87511	-1.10607
Q9VL49	Translocation protein SEC62	Trp1	4.72011	-1.10729
Q95YI5	UDP-sugar transporter UST74c	frc	1.13401	-1.10929
Q9VP22	Cyclin-dependent kinase 12	Cdk12	1.86658	-1.11465
Q7JZK1	NADH dehydrogenase [ubiquinone] 1 alpha subcomplex subunit 6	ND-B14	3.56816	-1.11978
M9PHT8	Uncharacterized protein, isoform D	CG4991	1.27218	-1.12149
A0A4D6K2Q0	Uncharacterized protein, isoform H	NA	1.14904	-1.12244
Q9VHV6	RE31520p	CG9667	3.29384	-1.12499
Q9W2I5	Uncharacterized protein	CG10505	2.48998	-1.12516
Q9VPJ0	RE58433p	CG11377	4.63165	-1.1255
Q9VV43	Tubulin polymerization-promoting protein homolog	ringer	5.91386	-1.12597
Q9VLS8;Q9VLT0	LD29807p	NA	1.06641	-1.12931
Q9VD02	GH14779p	CG7054	3.54759	-1.12947
Q9W271	Solute carrier organic anion transporter family member	Oatp58Da	3.02883	-1.13228
P18930	NADH-ubiquinone oxidoreductase chain 3	ND3	4.34943	-1.13453
B7YZF1	Uncharacterized protein, isoform D	CG42336	5.42682	-1.13655
Q06943	High mobility group protein Z	HmgZ	1.23466	-1.13932
Q9XY35	Cytochrome b-c1 complex subunit 9	ox	1.83538	-1.13979
Q9VVZ4	Uncharacterized protein	CG14095	1.18784	-1.14331
Q9W499	60S ribosomal protein L35	RpL35	4.94222	-1.14636
M9PEP7	Uncharacterized protein	CG43673	2.78869	-1.14669
A0A0B4K6E6	Uncharacterized protein, isoform C	CG17734	6.22651	-1.15112
P54622	Single-stranded DNA-binding protein, mitochondrial	mtSSB	4.48648	-1.15415
Q9VEW7	LP08815p	CG17930	3.37895	-1.15469
Q9VGR7	J domain-containing protein CG6693	CG6693	1.58399	-1.15555
Q9BIS2;Q9BIR7;Q9VG58;P11147;Q8INI8;P02825;P82910;O97125	Heat shock protein 68	NA	1.45071	-1.16099
P54357	Myosin-2 essential light chain	Mlc-c	2.79468	-1.16233
Q9VS51	Cln7, isoform A	Cln7	1.42143	-1.16371
A1Z6W3	Protein prickle	pk	2.93527	-1.16469
Q9W3X2	Uncharacterized protein, isoform A	CG14442	2.14406	-1.1661
Q9VP18	V-type proton ATPase subunit	VhaM9.7-b	2.28515	-1.16632
E1JHT6	Reticulon-like protein	Rtnl1	6.06635	-1.16908
Q9W5G3	FI01813p	Pgcl	4.7211	-1.17168
Q868Z9	Papilin	Ppn	5.20988	-1.173
P61851	Superoxide dismutase [Cu-Zn]	Sod1	4.25235	-1.17465
Q03751	DnaJ homolog subfamily C member 5 homolog	Csp	1.3662	-1.17518
Q8IQC1	Uncharacterized Golgi apparatus membrane protein-like protein CG5021	CG5021	4.81988	-1.17537
Q7KR04	40S ribosomal protein S15Ab	RpS15Ab	4.00664	-1.17626
Q8MSU3	Putative ferric-chelate reductase 1 homolog	CG8399	3.69989	-1.17703
Q9VI10	Probable small nuclear ribonucleoprotein Sm D2	SmD2	4.69904	-1.17971
Q9VIH9	Protein quiver	CG9338	4.76575	-1.18103
O17432	Cyclin-dependent kinase 9	Cdk9	2.39015	-1.18217
Q9XZS3	Translation machinery-associated protein 7 homolog	CG13364	3.13649	-1.18246
Q9V5Z7	Aquaporin	Drip	4.50615	-1.18455
Q9I7Q9	Ribosomal protein	mRpL36	5.16169	-1.18481
Q9W125	NADH dehydrogenase [ubiquinone] 1 alpha subcomplex subunit 8	ND-19	5.70849	-1.18582
Q9VVD9	Adenosine 3'-phospho 5'-phosphosulfate transporter 2	Papst2	3.07933	-1.18609
Q9VFD1	LD45181p	CG6912	3.41705	-1.18721
Q9VPE4	Vacuolar ATPase assembly integral membrane protein VMA21 homolog	CG5969	2.1419	-1.19022
Q9VHS6	Copper transport protein	Ctr1B	4.94588	-1.19157
Q9VIU6	Ascorbate ferrireductase (transmembrane)	CG10165	2.7045	-1.19265
Q9VHS2	Cytochrome c oxidase subunit 7A, mitochondrial	COX7A	4.00609	-1.19561
B7YZZ0	GH19557p	CG42371	7.99509	-1.20604
A1Z7S3	Rab32, isoform B	Rab32	4.05025	-1.20789
Q7JWH6	RE61424p	CG1888	4.09306	-1.20796
A1ZA52	FI02132p	CG8249	1.31034	-1.20874
Q59E43	Uncharacterized protein, isoform B	CG32576	3.01384	-1.21158
Q9VWG4	NRF domain-containing protein	CG14205	3.17134	-1.21288
A0A0B4K878	Uncharacterized protein, isoform G	CG12963	1.21756	-1.21345
Q7JZY1	RE06389p	CG2310	3.9352	-1.21518
Q86PF4	GH08978p	CG10126	1.08716	-1.21581
Q9W2J4	UDP-glucuronosyltransferase	Ugt49B1	3.41574	-1.21856
Q9VJI7	GEO08441p1	LSm7	3.75756	-1.22034
Q5LJP9	Asparagine synthetase domain-containing protein CG17486	CG17486	4.80578	-1.22225
Q9VS47	LD39967p	mrva	5.83092	-1.22647
Q9VDD7	Solute carrier family 35 member B1 homolog	meigo	4.29137	-1.22751
B7Z031	Protein peste	pes	2.46257	-1.22757
Q05344;Q05783	FACT complex subunit Ssrp1	NA	4.90587	-1.22878
Q9W217	Uncharacterized protein, isoform A	CG30269	3.83984	-1.23271
Q9W2S2;Q9VEG5	Autophagy-related 8a, isoform A	NA	5.87326	-1.23463
Q9V3I6	Transmembrane protein 147	CG5861	1.70477	-1.23676
Q9VII1	Protein quiver	CG9336	1.67607	-1.23801
Q9V7D2;Q9NEF6	V-type proton ATPase subunit D 1	NA	5.97836	-1.24887
Q9VMI8	FI02812p	CG9117	1.59496	-1.25001
A1Z7S4	Uncharacterized protein, isoform D	CG8026	3.44133	-1.25412
Q494G1	LP19554p	CG9864	4.56114	-1.25733
Q8IPZ9	FI02831p	CG33281	1.72358	-1.25747
Q9V4X2	Peptidoglycan-recognition protein SC2	PGRP-SC2	2.54167	-1.25837
A8JQX3	Nocturnin	cu	1.57366	-1.26036
Q9VZF3	Solute carrier family 66 member 3	CG1265	1.09132	-1.26127
A1Z9L5	FI21814p1	CG13016	3.58441	-1.26274
Q9GYV5	NF-kappa-B essential modulator	key	2.28689	-1.26738
O18405	Surfeit locus protein 4 homolog	Surf4	5.95215	-1.26808
Q9VPR7	Coiled, isoform A	cold	3.27537	-1.27452
Q9VR50;Q8IRL9	Solute carrier family 35 member E1 homolog	NA	2.02063	-1.27485
Q9W550	FI20216p1	CG14805	4.95078	-1.27503
Q8T9E6;M9PBX3;Q8IPV3	Uncharacterized protein, isoform H	NA	5.79612	-1.2784
M9PDI0	Midkine and pleiotrophin 2, isoform D	miple2	3.68905	-1.27895
Q9VRV4;Q9VRV5	D19B	NA	1.5681	-1.28081
Q9VWZ2;Q9VRR2	LD30826p	NA	2.18595	-1.282
Q8T0B1	Nuclear envelope phosphatase-regulatory subunit 1 homolog	Cnep1r2	2.39866	-1.28283
Q7JWP5	Tetraspanin	Tsp42Eg	1.59699	-1.28584
Q7K4I4	LD38576p	CG5002	2.71827	-1.28613
Q9VP13	Growth arrest and DNA damage-inducible proteins-interacting protein 1	CRIF	4.47258	-1.28855
Q9VE77	V-type proton ATPase subunit a	Vha100-4	3.2865	-1.28917
Q9VHT9	Protein Nazo	Nazo	7.96701	-1.28989
Q9VXH4	RE16337p	CG9921	3.26515	-1.29455
Q7KVQ8	Uncharacterized protein, isoform B	CG1628	3.14478	-1.29491
Q7KTX7	E3 ubiquitin-protein ligase parkin	park	1.85818	-1.29521
Q7K330	Transporter	CG1698	1.16774	-1.29712
O62526	ADP/ATP translocase	Ant2	1.3382	-1.30078
A0A1Z1CGZ7;Q9W087	U6 snRNA-associated Sm-like protein LSm8	NA	1.32254	-1.30589
Q9VW37	LP12374p	SREBP	2.2438	-1.31415
Q7K1V5	Protein jagunal	jagn	3.38117	-1.31652
Q0E8U2	Uncharacterized protein, isoform A	CG9664	3.20677	-1.31725
Q9VDE4	Bride of doubletime	Bdbt	4.01799	-1.31919
Q2MGL3	Ribonuclease P protein subunit p20	Rpp20	1.72959	-1.32148
Q9VUY1	Chloride channel protein	ClC-c	2.2204	-1.32438
Q9NG98	DNA topoisomerase 3-alpha	Top3alpha	1.99301	-1.32773
Q8I8V0	Transcriptional adapter 2B	Ada2b	2.01176	-1.33096
Q8MS84	LP04804p	CG7881	4.4423	-1.33477
Q7K0P4	Post-GPI attachment to proteins factor 3	PGAP3	2.29965	-1.33575
A1Z6X6	Lactoylglutathione lyase	Glo1	5.10207	-1.33587
Q7K088	GEO08224p1	Obp56e	1.28404	-1.33981
Q9Y115	UNC93-like protein	CG4928	4.81774	-1.34622
Q7JWV7	Tetraspanin	Tsp42Ed	5.6117	-1.34692
Q8MS27	39S ribosomal protein L35, mitochondrial	mRpL35	3.43404	-1.35467
Q9VT05	RE10106p	CG3408	3.91391	-1.35537
Q961C8	LD22649p	red	4.31904	-1.35594
Q9W1L5	Peptidyl-alpha-hydroxyglycine alpha-amidating lyase 2	Pal2	5.38837	-1.35613
Q9VPB7	FI17508p1	Pcif1	3.75672	-1.35863
Q9VRE0;Q9XZ53	Dolichyl-diphosphooligosaccharide--protein glycotransferase	NA	2.56613	-1.36148
P38040	Guanine nucleotide-binding protein subunit gamma-1	Ggamma1	1.15122	-1.36277
Q9VU17	HL01062p	nebu	5.15607	-1.3631
Q9VWJ1	Uncharacterized protein, isoform A	CG8034	3.76815	-1.36646
Q8MMD6	Major facilitator superfamily transporter 1	MFS1	3.31297	-1.36921
A0A0B4KFZ1	Entomoglyceroporin 4, isoform F	Eglp4	2.76753	-1.37163
Q8I9B4	Metallothionein-4	MtnD	1.71824	-1.37177
Q9VG79	Dipeptidase C, isoform A	Dip-C	4.533	-1.37656
A1ZAQ4	Uncharacterized protein, isoform A	CG15611	2.25932	-1.38458
Q7K480	7SK snRNA methylphosphate capping enzyme bin3	bin3	2.81903	-1.38466
O44437	Small nuclear ribonucleoprotein Sm D3	SmD3	5.83471	-1.39837
Q8IQE0	Uncharacterized protein	CG32054	5.23872	-1.40506
Q6IGW6	GEO13367p1	CG34200	3.61937	-1.40534
Q9VU22	Uncharacterized protein	CG14120	3.76113	-1.40767
Q9VCC8	LP08842p	Npc2f	2.84496	-1.4293
A1ZAB1	Lambik	lbk	1.98735	-1.43312
Q9VIU0	Ascorbate ferrireductase (transmembrane)	CG10337	2.34858	-1.43315
A8DYY1	Uncharacterized protein, isoform B	CG31886	1.47391	-1.43707
Q9VTI5	Fumarate hydratase	Fum3	1.69661	-1.43976
Q9VDC3	AP complex subunit sigma	AP-2sigma	4.6313	-1.4408
Q9XZ63	Mesencephalic astrocyte-derived neurotrophic factor homolog	Manf	5.27554	-1.44804
Q9VYA2	Fatty acid hydroxylase domain-containing protein	CG11162	4.87772	-1.44893
Q9W4R8	RE03721p	CG14270	1.91739	-1.45274
Q9VE10	Uncharacterized protein	CG14285	2.31784	-1.45418
Q9V421	Metalloendopeptidase	CG15253	1.61329	-1.45498
Q9VD01	LP12095p	Pebp1	6.31795	-1.45553
P40427	Homeobox protein extradenticle	exd	1.33038	-1.45602
Q9V3H6	Uncharacterized protein	CG7968	3.94026	-1.45814
Q9VNA4	Uncharacterized protein CG1161	CG1161	5.84847	-1.46464
Q9VL11	Uncharacterized protein	CG4957	3.64923	-1.46838
Q29R09	LD28546p	CG2924	2.17939	-1.47383
Q9VTE1	Immediate early response 3-interacting protein 1	CG32069	3.48422	-1.47541
A8Y535	Cytochrome b-c1 complex subunit 6	UQCR-11	6.5909	-1.48593
Q7KU01	Phosphatase 1 nuclear targeting subunit, isoform D	PNUTS	4.27437	-1.48676
P42281	Acyl-CoA-binding protein homolog	Acbp2	4.79425	-1.48687
Q9VR44	GH05102p	CG3036	5.10978	-1.48717
Q9W362	La-related protein 7	Larp7	4.11241	-1.48846
B7Z107	GH09380p1	CG42376	3.66902	-1.48981
Q2PE19	DUF753 domain-containing protein	CG34040	3.38398	-1.49141
C0HK99;C0HK98	Peptidoglycan-recognition protein SC1a	NA	2.64829	-1.49209
Q9VHF4	RE70963p	CG45050	3.78831	-1.49513
Q9VLA4	Carboxylic ester hydrolase	CG3841	3.13848	-1.49618
Q961K4	GH19118p	CG42825	5.63801	-1.49837
Q5BI62;Q9VF20	LP14331p	NA	4.01708	-1.49932
Q9VLH0	Tetraspanin	Tsp29Fb	6.60239	-1.50046
Q9VRV4	D19B	D19B	1.6383	-1.50075
P48149	40S ribosomal protein S15Aa	RpS15Aa	3.55273	-1.50109
Q9VC36	Polybromo	polybromo	1.5369	-1.50212
Q7JZ25	Chloride channel protein	ClC-b	3.15659	-1.50486
Q9VW41	Protein MIX23	Ccdc58	7.29909	-1.50598
Q9VYX5	Transmembrane protein 242	CG11699	5.64996	-1.50695
Q7K4A1	Sodium/nucleoside cotransporter	CNT2	5.2925	-1.5128
Q94514	Cytochrome c oxidase subunit 5A, mitochondrial	COX5A	4.06913	-1.51958
P18935	Cytochrome b	CYTB	5.38314	-1.52078
D3DMU9	MIP17260p	Prip	4.09225	-1.52332
Q9VWT3	Gamma-glutamyl transpeptidase, isoform A	Ggt-1	5.36629	-1.52365
Q9W145	Steroidogenic acute regulatory protein-like	Start1	3.58115	-1.524
Q9V427	Innexin inx2	Inx2	5.0185	-1.52437
Q8IRR1;Q9NFP1	Vanin-like protein 1	NA	4.35838	-1.52639
Q9VTJ4	Putative alpha-L-fucosidase	Fuca	3.20877	-1.52681
Q9VW35	SD02261p	Trpml	3.49345	-1.52884
Q9VLH1	Tetraspanin	Tsp29Fa	5.81717	-1.53176
Q9VSP9	Acyl-CoA binding protein 5	Acbp5	2.6634	-1.53297
P18931	NADH-ubiquinone oxidoreductase chain 4	ND4	2.40362	-1.53761
Q9VJ81	UDP-glucuronosyltransferase	Ugt301D1	2.21534	-1.54108
Q9VQN3	GH01206p	OtopLb	4.35709	-1.54388
Q9W3W9	LP17136p	CG3168	3.13094	-1.54689
Q9U1H8	CAAX prenyl protease 2	Sras	1.39157	-1.54845
A0A0B4LF16	Palmitoyltransferase	CG1407	6.78174	-1.55044
A0A0B4KH14	Uncharacterized protein, isoform B	CG5447	4.50456	-1.5511
Q9VMG8	Uncharacterized protein	CG13991	3.72023	-1.55146
Q8INH6	FI18373p1	CG32473	4.74608	-1.5555
Q9VLR8	GH19970p	SLC5A11	3.14088	-1.55645
Q95V55	Forkhead box protein O	foxo	2.62135	-1.55677
A0A0B4KF19	Uncharacterized protein, isoform C	CG6191	3.6213	-1.55686
Q9W1V7	Zinc finger protein 277	CG9890	2.89036	-1.55787
Q9VWH8	Protein kish	ksh	5.15498	-1.56382
Q9VFC9	GH09123p	CG3987	4.9472	-1.56712
P42325	Neurocalcin homolog	Nca	2.19227	-1.57467
Q9VES1	ADP-ribosylation factor-like protein 6-interacting protein 1	Arl6IP1	1.52771	-1.57539
P08761	Peptide methionine sulfoxide reductase	MsrA	2.14496	-1.57749
P11995	Larval serum protein 1 alpha chain	Lsp1alpha	1.35383	-1.57887
Q9VQY4	ABC transporter expressed in trachea, isoform A	Atet	4.3877	-1.58395
Q9VF82	GEO08327p1	Trs33	1.25119	-1.58926
A8JV32	Uncharacterized protein, isoform C	CG33181	4.1395	-1.58976
Q9VKC5	RH17958p	CG6770	3.34828	-1.59041
Q9VJ59	PRA1 family protein	Jwa	5.47421	-1.59192
Q9VV72	Multiple inositol polyphosphate phosphatase 1	Mipp1	6.4467	-1.59461
M9PBA3	Uncharacterized protein, isoform A	CG44008	3.13565	-1.59515
Q9VGF5	LP09696p	Tango9	2.26366	-1.59826
E1JIX4	Uncharacterized protein	CG42488	4.61721	-1.59933
Q9W322	GH10201p	CG3106	6.25863	-1.6116
Q9VJZ1	FI21342p1	CG9302	2.20014	-1.61766
F0JAP7	LP18071p	CG15347	6.45891	-1.61784
Q9W040	Intraflagellar transport protein 172 homolog	Oseg2	2.48545	-1.62492
A1Z6U8	FI23944p1	Tsp42Eq	2.82094	-1.62748
Q9NB13	Tetraspanin	Tsp42Ec	3.56133	-1.62834
Q9VVM1	Uncharacterized protein, isoform B	CG7408	4.53508	-1.63005
A8JQU1	Uncharacterized protein, isoform C	CG1208	5.0458	-1.63137
Q9V3S7	BcDNA.GH12326	CG17841	2.9227	-1.63199
O02194	Presenilin homolog	Psn	4.1843	-1.63299
Q9VEG9	Nurim homolog	CG7655	1.76571	-1.63944
O46100	EG:8D8.3 protein	CG12773	8.12717	-1.65261
Q9V9T9	Beta-glucuronidase	betaGlu	5.65131	-1.65342
Q9VKA0	Protein quiver	crok	2.82024	-1.65958
Q24407	ATP synthase-coupling factor 6, mitochondrial	ATPsynCF6	4.60551	-1.66005
Q9VS21	Acyl-CoA binding protein 6, isoform A	Acbp6	1.87467	-1.66522
Q9VHG6	Insulator binding factor 2	Ibf2	2.47431	-1.66578
Q9W3D1	Chromatin assembly factor 1, p180 subunit	Caf1-180	3.14155	-1.66979
Q9VS22	Acyl-CoA binding protein 3, isoform A	Acbp3	6.9635	-1.67035
Q95RU0	Protein cueball	cue	4.65883	-1.67505
A0A0B4K7T3	Uncharacterized protein, isoform B	CG5550	2.77236	-1.67537
Q9VEY1	Uncharacterized protein, isoform A	CG8925	1.48208	-1.68189
Q7K2W3	GH04538p	CG8785	5.43711	-1.68198
Q9VLS4	Acyl-CoA binding protein 1, isoform A	Acbp1	5.48413	-1.68937
A1ZB23	IP19117p	CG14495	3.45171	-1.69122
P16911	cAMP-dependent protein kinase catalytic subunit 2	Pka-C2	1.6702	-1.69175
Q9VW87	Protein snakeskin	Ssk	1.99593	-1.69898
Q9VJJ1	COX assembly mitochondrial protein	CG17996	5.04115	-1.70437
Q7K527	Tetraspanin	Tsp42El	2.47024	-1.70949
Q961H2	GH23453p	CG30344	2.62315	-1.70974
Q9VP04	ORM1-like protein	ORMDL	3.23489	-1.71223
Q7K5M2	GH05836p	CG10139	2.22704	-1.71362
Q8INA0	Peptidase S1 domain-containing protein	CG31267	4.27604	-1.71446
M9PEG6	Zinc transporter 63C, isoform F	ZnT63C	4.20062	-1.72603
Q9V3M3	Metalloendopeptidase	CG15254	3.51691	-1.73147
P32866	G protein-coupled receptor kinase 2	Gprk2	3.25284	-1.73319
Q9W226	GEO07239p1	CG30195	1.75874	-1.73705
Q7KUI0	Mucin 68E	Muc68E	2.1243	-1.73754
Q9VWJ8	LP07257p	CG7992	3.9794	-1.73785
Q7JZW3	Tetraspanin	Tsp42Ei	1.90122	-1.74418
Q9V8I2	Ragulator complex protein LAMTOR2 homolog	Lamtor2	3.32855	-1.7458
Q5BIE4	RE40577p	CG15096	3.2697	-1.74609
Q7K1H9	GH07575p	CG10912	4.63502	-1.74948
Q8IQM9	Folate gamma-glutamyl hydrolase	l(3)72Dp	3.82246	-1.77507
O18400	Pituitary homeobox homolog Ptx1	Ptx1	4.89067	-1.77614
B7Z0L3	Peptidase S1 domain-containing protein	CG31266	3.56423	-1.7783
Q9W453	FI06405p	CG6048	2.79568	-1.78372
Q8MRP7	GH07529p	MFS14	3.64367	-1.79141
Q7JRM9	GH11283p	Nmda1	2.97266	-1.79367
Q7JR71	Extracellular superoxide dismutase [Cu-Zn]	Sod3	4.88316	-1.79449
Q9VAC2	LP13633p	CG7912	1.93491	-1.79769
Q9V9S0	FI04419p	Lamp1	4.74343	-1.80273
Q8SXY5	RE54525p	Rcd2	1.94997	-1.80308
Q9VM51	Mitochondrial magnesium exporter 1	MME1	2.80942	-1.80537
P18489	Synaptobrevin	Syb	5.21215	-1.81266
Q9VRP9	E3 ubiquitin-protein ligase Bre1	Bre1	2.29411	-1.82188
Q7KTA2	CG33306 protein	CG33306	4.60508	-1.82751
Q7JR72	No extended memory, isoform A	nemy	1.28721	-1.83184
M9MSG8	Piezo-type mechanosensitive ion channel component	Piezo	6.19934	-1.83543
Q8IND7	Uncharacterized protein	CG44014	6.07896	-1.83848
Q9VXA8	Decapping nuclease DXO homolog	Rai1	1.88205	-1.84779
Q9VFG0	MFS domain-containing protein	CG14857	3.25099	-1.84972
Q9VPY4	FI21118p1	CG4887	1.82548	-1.85255
Q8SXS7	RE36938p	CG3734	5.21963	-1.85735
Q9VMY5	Beta-Mannosidase, isoform A	beta-Man	4.61936	-1.86371
P00399	Cytochrome c oxidase subunit 1	COX1	2.20594	-1.86625
A1ZA64	Peptidase S1 domain-containing protein	CG8299	3.08592	-1.8676
Q8IMY3	Glucosylceramidase	Gba1b	1.49807	-1.87134
Q9VCY8	Adiponectin receptor protein	AdipoR	2.79492	-1.87164
Q8T8W2	AT21555p	Lfg	4.34899	-1.8737
Q8MT48	RE28322p	CG9416	5.73104	-1.88158
Q9VEM7	Peptidase S1 domain-containing protein	CG4053	4.82342	-1.88868
X2JCG8;P91679	Uncharacterized protein, isoform E	NA	5.94612	-1.8984
Q9VWD1	Cytochrome c oxidase subunit	COX6B	7.02012	-1.89957
P07190	Maltase A1	Mal-A1	3.5786	-1.9018
Q9VE06	Center divider, isoform A	cdi	2.82829	-1.90436
Q7K188	Protein quiver	CG6329	2.18063	-1.90707
Q9VH78	Probable Dol-P-Man:Man(7)GlcNAc(2)-PP-Dol alpha-1,6-mannosyltransferase	Alg12	3.91258	-1.91264
Q058X1	IP13351p	CG30047	1.85996	-1.91871
A8DYU5	Uncharacterized protein	CG34176	4.97368	-1.91881
P18929	NADH-ubiquinone oxidoreductase chain 1	ND1	3.34075	-1.93054
Q8INH6;Q9VFX0;Q9VFW9	FI18373p1	NA	4.39189	-1.93113
Q9VEF0	LD33778p	Odj	2.57294	-1.93235
Q8INH6;Q9VFX0	FI18373p1	NA	5.1851	-1.93761
O77475	Ceramide phosphoethanolamine synthase	Cpes	2.25894	-1.94481
Q7K3P6	GH21490p	CG6484	4.19472	-1.95256
A0A0B4KGI0;Q9VJ21;Q9VGM1;Q9VLN6;Q8MT77;P91660;Q7KT22	Uncharacterized protein, isoform E	NA	3.74945	-1.96197
A0A0B4KGI0;Q9VJ21;Q9VGM1;Q9VLN6;Q8MT77;P91660;Q7KT22	Uncharacterized protein, isoform E	NA	3.74945	-1.96197
A0A0B4KGI0;Q9VJ21;Q9VGM1;Q9VLN6;Q8MT77;P91660;Q7KT22	Uncharacterized protein, isoform E	NA	3.74945	-1.96197
A0A0B4KGI0;Q9VJ21;Q9VGM1;Q9VLN6;Q8MT77;P91660;Q7KT22	Uncharacterized protein, isoform E	NA	3.74945	-1.96197
Q7KUM2	TIL domain-containing protein	CG33259	1.75369	-1.96576
A1Z8J7	KappaTry	kappaTry	5.17382	-1.97035
Q9VWW0	Cyclic AMP response element-binding protein B	CrebB	1.84696	-1.97401
Q9W2M5	Chitinase 9	Cht9	4.11505	-1.9808
M9PB30	Dumpy, isoform Q	dpy	5.72011	-1.98273
P00417	Cytochrome c oxidase subunit 3	COX3	3.26886	-1.98282
Q8I079	J domain-containing protein	CG32640	2.21516	-1.98769
Q9VIB3	Carboxylic ester hydrolase	alpha-Est8	2.7447	-2.00353
Q9VS67	RE13502p	CG18417	4.84075	-2.00373
Q9VKC9	Dietary and metabolic glutamate transporter	dmGlut	5.24041	-2.00374
E1JGK8	Uncharacterized protein, isoform A	CG42518	5.75075	-2.00659
Q9VNW8	FI24011p1	CG7458	4.24761	-2.00797
A1Z7F3;A1Z7F2	Alpha-glucosidase	NA	3.33231	-2.00946
A0A0B4KGI0;Q9VGM1;Q9VLN6;Q8MT77;Q7KT22	Uncharacterized protein, isoform E	NA	4.70723	-2.01914
Q4V3S6	IP02554p	Ser8	2.82701	-2.02421
P42787	Carboxypeptidase D	svr	1.61467	-2.04101
Q9VII7	Serpin 38F, isoform A	Spn38F	3.16212	-2.04356
A0A0B4KEI1	Uncharacterized protein, isoform C	CG11825	4.91964	-2.05051
Q9VKV0;Q9VKU8	LD40728p	NA	3.97906	-2.06016
Q9VCK1	GILT-like protein 2	GILT2	1.86459	-2.08452
Q9VLF8	Uncharacterized protein, isoform A	CG9555	4.94359	-2.08637
Q9VJ22	GH09876p	CG10650	6.03244	-2.08906
Q9VZJ3	GH01794p	Rcd5	2.38382	-2.0895
Q9W4C5	Sodium-dependent nutrient amino acid transporter 1	NAAT1	5.74005	-2.09616
Q9VB90	RE56633p	CG6283	2.36609	-2.1146
Q9V3W6	Innexin inx7	Inx7	5.37227	-2.11577
Q9VBR6	RE74917p	tobi	4.55573	-2.11616
Q9VVJ9	Uncharacterized protein	CG6052	4.29058	-2.12262
Q9VPN7	Peptidase S1 domain-containing protein	CG11912	3.1272	-2.12725
Q9VH26	Carbonic anhydrase	CAH7	3.97459	-2.1288
Q9VLK3	Beta-site APP-cleaving enzyme, isoform A	Bace	4.11918	-2.13134
Q10714	Angiotensin-converting enzyme	Ance	4.34841	-2.14569
A1Z8X9	Peptidase_M28 domain-containing protein	CG33012	3.70187	-2.14651
Q9VHB2;Q9VHB1	Mitochondrial pyruvate carrier	NA	6.04278	-2.14775
Q9VS20	Acyl-CoA binding protein 4	Acbp4	7.07152	-2.14807
Q8IN25	Aminopeptidase	CG31198	7.34671	-2.15085
Q9VCK9;Q9VWG6	RE58966p	NA	4.42104	-2.16337
X2JB52	Purple acid phosphatase	CG1637	5.73761	-2.16595
Q9VA81	GEO10172p1	mRpS18C	1.76774	-2.17057
Q59DY6	C-type lectin 37Da	lectin-37Da	3.48957	-2.1707
Q9VSZ0	Uncharacterized protein, isoform A	CG33926	6.51751	-2.17495
Q9W2M2	Trehalase	Treh	6.27673	-2.17729
Q9VLH9;Q9VLI2	Alpha-mannosidase	NA	2.57821	-2.17966
Q9V7S5	Putative inorganic phosphate cotransporter	Picot	6.24948	-2.18774
Q9VB89	FI01825p	CG6277	2.88589	-2.18849
Q9W0A0	Protein draper	drpr	5.97062	-2.19153
P16620	Tyrosine-protein phosphatase 69D	Ptp69D	5.39297	-2.2149
Q9VCR7	Cystinosin homolog	Ctns	3.16971	-2.22122
Q9VMJ5	Beta-galactosidase	Gal	4.95118	-2.23218
P09085	Homeotic protein caudal	cad	1.2221	-2.2523
Q9VDG4	Alkaline phosphatase	Alp5	3.95729	-2.25248
Q9VFW9	Aminopeptidase	CG8774	5.3174	-2.25993
Q9VGT2	UDP-glucuronosyltransferase	Ugt35E1	3.36215	-2.26598
Q9VSU3	GEO09635p1	CG13315	5.3443	-2.26893
Q7K2V7	Tetraspanin	Tsp42Eb	5.02429	-2.27523
Q8MYU0	Fledgling of Klp38B, isoform A	fok	2.68997	-2.27552
Q9VCH1;A8DZ29	Eukaryotic translation initiation factor 4G1, isoform B	NA	2.91894	-2.27561
Q9VKV2	Alpha-mannosidase	LManI	6.33469	-2.27695
M9PBX3	Uncharacterized protein, isoform H	CG31689	5.73311	-2.27873
Q9VWM9	Diedel 3, isoform A	Diedel3	4.49681	-2.29014
Q7K0L5;Q8SZY4	LP01562p	NA	5.99749	-2.29288
M9PGK1	Glycosyltransferase family 92 protein	CG3655	3.794	-2.29524
Q9VNP7	LD37241p	slif	7.29497	-2.29999
Q0E8E1	GH08173p	CG42514	5.51033	-2.30193
Q9VA78	Sphingomyelin phosphodiesterase	CG15533	4.977	-2.30565
Q9VKF6;Q9VE75;Q9VE77	V-type proton ATPase subunit a	NA	3.19563	-2.30759
A1Z7F1	Alpha-glucosidase	Mal-A6	4.41094	-2.31345
Q9VF46	GH25158p	CG5399	5.8268	-2.31889
Q9W4Y3	Terribly reduced optic lobes, isoform AT	trol	5.35534	-2.32564
A1ZAB3	Protein-tyrosine-phosphatase	Ptp52F	4.8255	-2.33151
P08144;O18408;P81641	Alpha-amylase-related protein	NA	3.62187	-2.36512
Q9VFX0	Aminopeptidase	CG8773	5.6149	-2.36913
Q9Y125	BcDNA.GH08312	Sap-r	5.59434	-2.37015
Q9VHW5	LD38634p	CG11035	4.35813	-2.3833
Q7K0L5	LP01562p	veil	5.7995	-2.3834
Q9VU95	Alanine--glyoxylate aminotransferase 2-like	CG8745	2.92786	-2.39077
O01367	Protein held out wings	how	1.36081	-2.39652
A0ZWY4	CG12780 protein	CG12780	1.81756	-2.40175
A2RVG6	IP17501p	ome	5.9312	-2.42446
Q8MKL0	LP07082p	CG30043	5.69071	-2.4307
Q9VAJ0	GH04784p	CG7582	3.29757	-2.43357
P52905	Trypsin iota	iotaTry	6.31997	-2.43714
Q9VCU6	Heterochromatin protein 1c	HP1c	1.60658	-2.44512
Q1EC46	IP01817p	Tsp42Er	4.39154	-2.46056
P42279	Trypsin eta	etaTry	4.54066	-2.47396
Q9VBH8	60S ribosomal protein L34	RpL34a	1.83242	-2.48802
Q7K5K9;Q500X4;A1Z9G3	Cytosol aminopeptidase	NA	1.48111	-2.50392
P61857	Tubulin beta-2 chain	betaTub85D	1.74776	-2.50397
Q9VLU9	Uncharacterized protein, isoform E	CG7231	4.01922	-2.51826
A1Z8X5	Peptidase_M28 domain-containing protein	CG30049	4.25374	-2.52366
Q8MRN5	Aminopeptidase	CG31233	6.7388	-2.5268
Q9V395	BcDNA.LD28419	rtet	6.06773	-2.53102
Q9VCF0	Uncharacterized protein CG5902	CG5902	4.34376	-2.53494
Q9W2C4	GH06474p	CG4377	5.57837	-2.54949
Q9V445	Metalloendopeptidase	CG15255	5.56704	-2.55215
P10379	Protein unzipped	uzip	1.23571	-2.57187
P22808	Homeobox protein vnd	vnd	3.71312	-2.57617
Q9VCJ4	Glucosylceramidase	Gba1a	3.69402	-2.57857
Q9VXC7	RE37738p	CG9673	5.84716	-2.58239
A0A0B4K6V8;Q9VIB5;A0A0B4LHM3	Alpha-Esterase-5, isoform B	NA	1.01135	-2.60337
Q9VU78	Lipase domain-containing protein	CG10116	4.72609	-2.62067
P83548	Vanin-like protein 3	CG32750	5.08892	-2.65595
A0A0B4KHF0	Ferritin	Fer2LCH	4.90783	-2.65723
P07191	Maltase A2	Mal-A2	5.31237	-2.66193
Q86B58	IP10114p	CG33127	6.87994	-2.66588
Q9VH32	Niemann-Pick type C-2d	Npc2d	5.46671	-2.68483
Q9VRZ3	RE62864p	CG14820	6.13502	-2.68932
Q9VMV5	Viking, isoform A	vkg	4.45685	-2.69298
A1Z7F3	Alpha-glucosidase	Mal-A8	5.03721	-2.69369
Q9VG15	FI17111p1	CG7381	6.46268	-2.69738
Q9W436	Neprilysin-1	Nep1	6.69502	-2.70205
Q9VHF7	RE08710p	CG16749	5.69676	-2.70757
Q9VSJ1;Q9VSJ2	Jonah 66Ci	NA	3.7646	-2.73376
Q9V3S0	Cytochrome P450 4g1	Cyp4g1	1.57051	-2.73902
Q8MT42	GEO12560p1	CG13102	5.95808	-2.74609
P05552	Transcription factor Adf-1	Adf1	3.19201	-2.74824
Q9W1W4	RE45066p	CG9896	3.72082	-2.75349
Q9VZ32	Uncharacterized protein, isoform C	CG42249	5.25481	-2.7564
P08144;P81641	Alpha-amylase A	NA	4.7136	-2.77197
Q9VIT5	Ascorbate ferrireductase (transmembrane)	CG13077	3.49571	-2.77683
Q9VXC8	LP05929p	sphe	6.76247	-2.79728
Q9VXC6	Peptidase S1 domain-containing protein	CG4653	5.6801	-2.80146
P04357	Metallothionein-1	MtnA	5.48001	-2.80253
Q8MLU9	Uncharacterized protein	CG13492	6.10783	-2.81662
Q9VXP8	Peptidase S1 domain-containing protein	CG8952	4.25627	-2.8196
Q7JRD4	Peroxin-13	Pex13	2.87627	-2.82167
A1Z7F2	Alpha-glucosidase	Mal-A7	4.50909	-2.84613
Q9W2C5	DUF753 domain-containing protein	CG4363	6.15861	-2.86268
Q8SWX4	Aminopeptidase	CG31343	6.67932	-2.8668
Q8INY3	FI02050p	ninaD	2.54013	-2.8702
Q9VLZ1	Peptidase_M14 domain-containing protein	CG7025	6.59544	-2.89939
Q9VWT8	RE30049p	CG15044	3.76801	-2.90062
Q2PE22	GEO11136p1	CG34026	4.30236	-2.90535
Q7JWG9	39S ribosomal protein L52, mitochondrial	mRpL52	5.23131	-2.91249
Q7K4Y0;Q9VG68	Desaturase 1, isoform A	NA	1.80067	-2.92281
Q9VLH9	Alpha-mannosidase	LManVI	5.12211	-2.93798
Q9VRM8	Alkaline phosphatase	Alp10	2.2639	-2.93943
C0HKF8;C0HKF7	Serine protease 1	NA	5.65086	-2.94071
A0A0C4DHF9	Entomoglyceroporin 2, isoform C	Eglp2	3.99264	-2.95613
P07192	Maltase A3	Mal-A3	5.28499	-2.96134
Q8MYW9	O-acyltransferase	CG8112	4.75656	-2.97988
Q6ILC6	HDC09735	CG42397	4.49593	-2.98371
A1Z7E8	Alpha-glucosidase	Mal-A4	5.74085	-2.98612
Q9VAY6	Pre-mRNA-splicing factor SPF27	BCAS2	1.82412	-2.99031
Q9W487	Uncharacterized protein, isoform A	CG15773	4.60223	-2.9941
Q9VDS0	IP21853p	CG4462	3.4153	-2.99462
Q9VMM2	Uncharacterized protein, isoform B	CG11034	6.82985	-3.00592
Q9V4W1	mRNA export factor Gle1	Gle1	3.74429	-3.01115
Q7K3X8	Alkaline phosphatase	Alp6	6.15282	-3.05145
A0A0B4KI27	Ferritin	Fer1HCH	6.30021	-3.08932
Q7JW48	RE12410p	CG10911	8.93538	-3.09099
Q9VLZ2	Uncharacterized protein, isoform A	CG18585	5.93246	-3.13473
Q9VJ24	Uncharacterized protein, isoform A	CG15170	3.32326	-3.14706
Q9W0N8	GH21114p	hiro	3.5579	-3.15578
Q8IMW8	AT20732p	CG33340	3.7763	-3.15785
Q9VLQ7	Serpin 28F	Spn28F	2.22714	-3.15965
Q9V3U5	CG7916 protein	CG7916	5.38086	-3.1602
Q961J8	GH20109p	CG8560	6.57367	-3.17414
Q9VT25	Peptidase S1 domain-containing protein	CG18180	5.94006	-3.18428
O77436	EG:34F3.5 protein	CG13360	5.41318	-3.19543
Q27367	Protein croquemort	crq	4.69705	-3.20007
Q9VXW7	Germ cell-expressed bHLH-PAS, isoform C	gce	2.77309	-3.21163
Q9VY19	Antigen 5-related 2	Ag5r2	5.6765	-3.23563
Q9VSY6	Phosphoserine phosphatase	aay	5.0631	-3.24115
A1Z7F1;A1Z7F2	Alpha-glucosidase	NA	4.56798	-3.28297
Q8IPB7	Alpha-mannosidase	LManII	5.07323	-3.33298
Q9VRS8;Q9VRS9;C0HKF8;C0HKF7	Jonah 65Aii	NA	5.9839	-3.33715
M9PGG8	Uncharacterized protein, isoform B	CG17493	6.45261	-3.34592
Q9VA70	Neutral ceramidase	CDase	5.94071	-3.36696
Q9VVM2	LP12049p	CG5506	6.24527	-3.37853
P42278	Trypsin theta	thetaTry	5.01109	-3.38894
Q9VLI0;Q9VLH9;Q9VLI2	Alpha-mannosidase	NA	6.10811	-3.42045
Q9VVM3	DUF3421 domain-containing protein	CG16775	7.13139	-3.42292
Q9VDX6	Uncharacterized protein	CG18493	3.16071	-3.51239
Q9VZT2	RE68649p	CG14966	1.34944	-3.51409
Q9VPN8	Peptidase S1 domain-containing protein	CG11911	3.29187	-3.51603
Q9VB92	IP10831p	CG17192	5.79861	-3.54343
Q9W1Z1	MIP04453p	CG9825	3.69965	-3.55428
Q9VKV2;Q9VLI2	Alpha-mannosidase	NA	6.12871	-3.55591
Q9VWB4;Q9VPH9	GH21475p	NA	2.68148	-3.61839
Q9VWB4;Q9VPH9	GH21475p	NA	2.68148	-3.61839
Q9VWB4;Q9VPH9	GH21475p	NA	2.68148	-3.61839
Q9VWB4;Q9VPH9	GH21475p	NA	2.68148	-3.61839
Q9VX57	CG8661 protein	CG8661	5.10624	-3.62507
P17207	Serine protease 3	Jon99Ci	3.53322	-3.6411
Q8IRI8	Uncharacterized protein	CG32483	3.73678	-3.6438
P08120	Collagen alpha-1(IV) chain	Col4a1	4.92963	-3.65802
Q9VT25;Q9VT24	RE53819p	NA	3.21652	-3.6666
Q7JPN9	LambdaTry	lambdaTry	5.40495	-3.74116
Q9VLI0	Alpha-mannosidase	LManV	6.02383	-3.89873
Q9VLI0;Q9VLH9	Alpha-mannosidase	NA	6.90263	-3.94805
Q9VFD0	Uncharacterized protein	CG3984	4.8691	-3.9672
Q9VBQ4	GH01257p	CG5107	5.11565	-4.00908
Q9VRS3	Uncharacterized protein, isoform A	CG10477	4.83667	-4.01675
Q9VS65	Peptidase_M14 domain-containing protein	CG32379	6.1906	-4.02622
Q9VLI1	Alpha-mannosidase	LManIV	5.25784	-4.04207
Q9VT24	RE53819p	CG18179	3.57152	-4.06001
Q9VB90;Q9VB88;Q9VB89	FI01825p	NA	4.94233	-4.07175
P42280	Trypsin zeta	zetaTry	6.83676	-4.10571
Q9VB93	RE23868p	CG6295	4.9619	-4.12996
Q9VRM9	Alkaline phosphatase	Alp9	3.85905	-4.20334
Q9VLI0;Q8IPB7	Alpha-mannosidase	NA	5.57564	-4.22697
Q9VRS8	Jonah 65Aii	Jon65Aii	5.25416	-4.29347
Q9VCI5	Succinate dehydrogenase [ubiquinone] cytochrome b small subunit, mitochondrial	SdhD	4.54925	-4.31933
Q9VRT2	RE65433p	CG10472	6.66353	-4.34263
Q7JYV3	RH58587p	CG12374	7.01723	-4.35342
Q8T4A8	AT07769p	CG7542	4.13173	-4.3622
Q9VRL7	Uncharacterized protein	CG4835	6.13776	-4.3705
Q9VRS8;Q9VA67;Q7JX43;Q9VA66;C0HKF8;C0HKF7	Jonah 44E, isoform A	NA	4.96786	-4.39546
P04814	Trypsin alpha	alphaTry	4.93906	-4.41698
Q9V3P4	CG7953 protein	CG7953	6.76733	-4.4175
P35004	Trypsin beta	betaTry	5.90448	-4.43372
Q9VRS9	Jonah 65Ai, isoform A	Jon65Ai	6.88954	-4.43819
Q9VA67;Q9VA66	Jonah 99Fi	NA	6.12078	-4.5289
Q8MR63	Aldose 1-epimerase	CG32445	2.77925	-4.58488
P35005	Trypsin epsilon	epsilonTry	6.96134	-4.58537
Q9VL86	Zinc carboxypeptidase A 1	CG17633	4.67156	-4.63166
A8DYZ1	Uncharacterized protein	CG14913	2.41052	-4.65144
Q9VMX7	Jonah 25Bi	Jon25Bi	5.77048	-4.72058
Q9VLI2	Alpha-mannosidase	LManIII	5.23582	-4.81217
Q9VHT7	Uncharacterized protein	CG31463	6.44949	-4.8694
C0HKA4;C0HKA2;C0HKA3	Trypsin delta	NA	6.43131	-4.9215
Q9V3A0	CG8997 protein	CG8997	8.82172	-5.00143
Q9W2L6	Glycerophosphocholine phosphodiesterase	CG9394	6.02975	-5.0563
Q9VDX5	Uncharacterized protein	CG3739	5.80107	-5.07928
Q9VRS7	GH01508p	Jon65Aiii	6.01591	-5.10682
Q9VMX8	Jonah 25Bii, isoform A	Jon25Bii	3.31434	-5.1075
Q9VRS8;Q9VA67;Q7JX43;Q9VA66;C0HKF8;C0HKF7;Q9VMX8	Jonah 44E, isoform A	NA	7.3427	-5.12979
Q9W377	LP05863p	CG12057	5.43997	-5.14536
Q9VS66	FI02848p	CG8562	3.17406	-5.21785
Q9VS66;Q961J8	GH20109p	NA	6.20205	-5.26554
Q9VRS6	Jonah 65Aiv	Jon65Aiv	7.02343	-5.32223
Q9VRS3;Q9VRS7;Q9VRS6	Uncharacterized protein, isoform A	NA	6.21563	-5.38281
Q9VRS9;Q9VMX8	Jonah 25Bii, isoform A	NA	5.31519	-5.41129
Q9VSJ1	Jonah 66Ci	Jon66Ci	8.83154	-5.50184
Q9VSJ1;Q9VSJ2;Q9VMX9	Jonah 25Biii	NA	5.21549	-5.58167
Q9VSJ1;Q9VSJ2;Q9VA67;Q7JX43;Q9VA66;Q9VMX9;C0HKF8;C0HKF7	Jonah 44E, isoform A	NA	3.21882	-5.80144
Q9VMX9	Jonah 25Biii	Jon25Biii	7.01314	-6.0456
Q9VRS4	Machete	yip7	5.37283	-6.11543
Q9VRS8;Q9VMX9;Q9VMX8	Jonah 25Bii, isoform A	NA	5.23502	-6.15666
A1ZB21	DUF725 domain-containing protein	CG5767	7.61311	-6.27025
Q9W5U8	Uncharacterized protein, isoform A	CG17571	7.89236	-9.51839

## Sheet: MPe16hvsUC
Protein Ids	First Protein Description	Gene Name	Log10 pvalue (M16hvsMUC)	log2 FC (M16hvsMUC)
Q9VUE4	Uncharacterized protein	CG3868	7.9829	6.66701
Q9V3C5	Guanine nucleotide exchange factor subunit Rich	Rich	5.051	5.15044
Q9V3A4	Protein catecholamines up	Catsup	7.53052	5.09852
Q9VX77	Coiled-coil-helix-coiled-coil-helix domain containing 2, isoform A	Chchd2	1.90299	4.7954
A1Z892;Q7JX87	Peroxiredoxin 2540-2	NA	2.9029	4.1976
Q9VCR2;Q9VCQ9	RE20374p	NA	1.63306	3.40039
Q9VTN4	MIP04801p	CG14131	4.05764	3.20163
A1Z892;Q7JX87;A1Z893	DI01187p	NA	4.68763	3.10987
Q9VIX7	Fondue, isoform B	fon	3.28704	3.10183
Q24325	Transcription initiation factor TFIID subunit 2	Taf2	1.46851	3.04182
A8DYZ1	Uncharacterized protein	CG14913	1.52286	3.03484
Q9VNF5	3-oxoacyl-[acyl-carrier-protein] synthase	CG12170	3.12289	2.99735
Q9W5W7	GH19483p	CG9581	2.61053	2.98893
Q8SY33	Protein Gawky	gw	2.31166	2.88829
Q9VVB4	Coiled-coil domain-containing protein 22 homolog	CG9951	1.14938	2.8824
M9PDE7	Uncharacterized protein, isoform O	CG44085	5.34127	2.86699
Q9Y143	BcDNA.GH05536	CG5867	2.19606	2.8202
Q9VAD6	Conserved oligomeric Golgi complex subunit 7	Cog7	1.4461	2.80429
P53501;P10987;P02572;P10981;P02574	Actin-42A	NA	1.40493	2.79625
Q9VGZ2	FI06805p	Rrp46	3.74994	2.76592
Q9VHR6	Autophagy-related protein 13 homolog	Atg13	4.55954	2.76372
A0A0C4FEI3	Uncharacterized protein, isoform F	CG6184	1.6239	2.75681
Q9VTT1	IP04456p	CG17154	1.05368	2.73535
Q9VBU0;A0A1Z1CH25	Uncharacterized protein, isoform H	NA	2.77793	2.65039
A1Z893	DI01187p	CG12896	3.17701	2.64068
P17917	Proliferating cell nuclear antigen	PCNA	5.65422	2.56704
Q8T4A5	Thiamine diphosphokinase	CG14721	2.10448	2.56453
Q9VLC0	Vacuolar protein sorting-associated protein 54	scat	2.13866	2.52121
Q8IMF4	RE24176p	CG2201	3.14442	2.4959
P23647	Serine/threonine-protein kinase fused	fu	1.74798	2.48031
A1Z7H8	Peptidase S1 domain-containing protein	CG8738	2.11713	2.44869
Q9VZZ0	RE02644p	CG1246	6.52118	2.41107
Q9VRJ1	Alanine--tRNA ligase, mitochondrial	AlaRS-m	3.0121	2.37356
Q9VES8	RE28913p	CG10340	2.52173	2.34582
Q9VBQ5;Q7K2E1	LD05247p	NA	1.13071	2.31772
Q9VSI1	LD21269p	CG7182	4.65821	2.25067
P10987	Actin-5C	Act5C	1.5684	2.20901
Q9VMD2	LD47671p	CG9536	2.03885	2.19714
P48591	Ribonucleoside-diphosphate reductase large subunit	RnrL	2.57539	2.19609
Q9W0N6	LD27967p	Vti1a	4.59169	2.18942
P20007	Phosphoenolpyruvate carboxykinase [GTP]	Pepck1	2.06742	2.18743
Q8MKL1	UPF0598 protein CG30010	CG30010	3.71995	2.18444
Q9VKW3	Replication factor C subunit 3	RfC3	1.7259	2.18396
Q24560;P08841;Q8MST5	Tubulin beta-3 chain	NA	6.61579	2.17328
A8DYL3	Verprolin 1, isoform G	Vrp1	1.63602	2.15403
P29843;P11147;P29845;Q1IF59	Heat shock 70 kDa protein cognate 4	NA	5.02862	2.13782
Q9VCY3	COP9 signalosome complex subunit 6	CSN6	1.15248	2.13263
Q70PY2	Peptidoglycan-recognition protein SB1	PGRP-SB1	5.01988	2.12561
Q7K012	Brahma associated protein 55kD	Bap55	2.28587	2.12004
Q9W1X8	Probable GDP-L-fucose synthase	Gmer	2.37606	2.08084
A0A1Z1CH25	Uncharacterized protein, isoform H	CG11891	4.57612	2.07099
A0A0B4LGD0	Uncharacterized protein, isoform C	CG43691	2.20594	2.0426
Q9VIF3	Ubiquinone biosynthesis O-methyltransferase, mitochondrial	Coq3	1.34664	2.03811
Q9VHW6	RE22146p	CG10903	2.80564	2.03268
P53501;P83967;P10981;P02574	Actin, larval muscle	NA	2.47808	2.03236
P53501;P83967;P10981;P02574	Actin, larval muscle	NA	2.47808	2.03236
P53501;P83967;P10981;P02574	Actin, larval muscle	NA	2.47808	2.03236
P53501;P83967;P10981;P02574	Actin, larval muscle	NA	2.47808	2.03236
Q7KSB5	S-formylglutathione hydrolase	CG4390	3.22575	2.02237
P52295	Importin subunit alpha	Pen	3.2815	2.01316
A1ZBI8;A1ZBI6	Arylalkylamine N-acetyltransferase-like 5	NA	3.11114	1.97646
Q9W3Q1	GM14286p	Pdp	4.64965	1.97263
Q9VDD0	Histone-lysine N-trimethyltransferase SMYD5	Smyd5	2.09283	1.97122
Q9VWJ9	FI07229p	CG7889	3.0777	1.9687
A1ZBW7	WASH complex subunit 2	FAM21	4.16886	1.9667
Q8MST5	Tubulin beta chain	betaTub97EF	6.36934	1.96007
Q24560	Tubulin beta-1 chain	betaTub56D	6.31954	1.95547
Q9VJI9	Cytosolic Fe-S cluster assembly factor NUBP1 homolog	CG17904	2.88654	1.9511
Q9I7M2	GTP-binding protein 10 homolog	CG10628	1.40633	1.94429
Q7KTW9	Asparagine synthetase [glutamine-hydrolyzing]	AsnS	4.801	1.9416
Q8IRE4	tRNA (guanine(37)-N1)-methyltransferase	CG32281	5.33805	1.93559
Q9VN50	Eukaryotic translation initiation factor 3 subunit F-1	eIF3f1	2.88683	1.92624
Q9XZ58	COP9 signalosome complex subunit 5	CSN5	3.68179	1.91945
P49847	Transcription initiation factor TFIID subunit 6	Taf6	3.16947	1.90697
Q9VFF0	GH01077p	UQCR-C1	5.16632	1.90247
Q9W380	RH45008p	CG9034	1.50449	1.89409
Q9VRH6	Translation factor waclaw, mitochondrial	waw	2.09853	1.89016
Q9W111	Epidermal growth factor receptor pathway substrate clone 15, isoform A	Eps-15	1.04706	1.88739
O46085	GH08708p	Pex5	1.39486	1.88027
Q9VLN1	WD repeat-containing protein 82	Wdr82	3.74888	1.858
Q9V406	Activator protein 4	crp	2.58058	1.8125
Q9VBT4	IP12282p	CG31104	3.94023	1.81019
P53501;P10987;P83967;P02572;P10981;P45891	Actin-42A	NA	5.384	1.80441
Q9VE75;Q9VE77	V-type proton ATPase subunit a	NA	3.16604	1.80303
Q9VTZ5	LD22449p	Tsf2	1.92828	1.79251
Q03017	NF-kappa-B inhibitor cactus	cact	5.22602	1.7921
P20478	Glutamine synthetase 2 cytoplasmic	Gs2	4.32951	1.78683
Q9VXY3	Dihydrolipoamide acetyltransferase component of pyruvate dehydrogenase complex	Dbct	5.47036	1.78562
Q9VHD3	Probable maleylacetoacetate isomerase 1	GstZ1	1.17582	1.78553
Q9VZY9	Proline--tRNA ligase	ProRS-m	2.54636	1.77342
M9PB21	Fatty acid synthase 2, isoform B	FASN2	1.21231	1.77018
Q8IQI0	Sin3A-associated protein 130, isoform C	Sap130	1.57286	1.76569
Q27889	Serine/threonine-protein phosphatase 2B catalytic subunit 2	Pp2B-14D	3.36843	1.75807
Q9VR81	N-acetylglucosamine-6-phosphate deacetylase	CG17065	1.23622	1.75288
A8E6R2	IP18034p	CG11241	3.10568	1.7519
Q9VGL0	LD43047p	CG14712	1.7486	1.74949
P29843;P11147	Heat shock 70 kDa protein cognate 4	NA	2.68166	1.74188
Q9V3G3	Peptidyl-prolyl cis-trans isomerase E	cyp33	1.89553	1.74073
Q9VEY4	LD45246p	CG5916	3.38701	1.74033
Q9VBS6	Uncharacterized protein, isoform A	CG31087	4.04578	1.72887
Q7PLI0	Adherens junction protein p120	p120ctn	1.43759	1.72484
Q8T490	AT09807p	CG17110	1.50813	1.71066
P53501;P10987;P83967;P02572;P10981	Actin-42A	NA	3.59463	1.7005
A1Z729;Q7JYX2	Uncharacterized protein	NA	4.4228	1.70002
Q7K1S1	LD45826p	CG8067	2.84336	1.69182
Q9VSY4	Alpha-tubulin N-acetyltransferase 1	Atat	2.22885	1.68073
Q9VGQ8	Arfaptin	Arfip	1.73509	1.67356
Q9VV39	Mitochondrial ribosomal protein S34	mRpS34	5.62955	1.66724
Q7K3W2	Mitochondrial-processing peptidase subunit alpha	CG8728	4.9254	1.66635
Q5BIA9	RE10908p	CG8613	1.77038	1.66403
M9PBC6	Bub3 interacting GLEBS and zinc finger domain protein, isoform F	BuGZ	2.62406	1.66371
E1JIZ4	Malic enzyme	Men-b	3.80061	1.65199
Q9VMA6	LD20162p	CG31633	2.53795	1.64499
Q8T0S6	Serine/threonine-protein kinase hippo	hpo	1.77906	1.63967
Q9VBT2;Q9VBT3;Q9VBT4	CHK domain-containing protein	NA	1.95085	1.63813
M9NFP8	Uncharacterized protein, isoform H	CG43078	2.65755	1.63622
P06603;P06605	Tubulin alpha-1 chain	NA	4.23157	1.63074
Q7JWF1	Electron transfer flavoprotein-ubiquinone oxidoreductase	Etf-QO	4.56347	1.63048
Q9W401	Probable citrate synthase, mitochondrial	kdn	5.63752	1.62974
E1JIT7	PH and SEC7 domain-containing protein	Efa6	1.45472	1.62818
P29843;Q9BIS2;Q9BIR7;P29844;Q9VG58;P11147;P11146;Q8INI8;P02825;P82910;O97125	Heat shock protein 68	NA	4.74812	1.626
Q9W410	GH06635p	CG3815	4.37853	1.62361
Q9V6U8	Nedd8-activating enzyme E1 catalytic subunit	Uba3	2.73802	1.61333
Q9W3Z4	GH18625p	CG3342	1.04023	1.60754
Q9V8W3	Rab proteins geranylgeranyltransferase component A	Rep	1.60971	1.60633
P29843;P29844;P11147;O97125	Heat shock protein 68	NA	4.40249	1.60171
Q7K3Q2	GH20226p	CG7720	1.5068	1.59328
Q9VH09	Glycine cleavage system P protein	CG3999	1.72588	1.59041
P53501;P10987;P83967;P02572;P10981;P45891;P02574	Actin-42A	NA	4.39034	1.59037
Q7JXB9	Endonuclease	EndoG	2.01577	1.5894
Q8MQS4	GH06923p	Reps	3.0688	1.58921
Q9W3F7	Mitoguardin	Miga	2.12069	1.587
Q8SX57	LD44221p	CG31549	5.75965	1.58661
Q9VHP0;P09052	ATP-dependent RNA helicase vasa	NA	4.66691	1.56978
Q9W4F8	LD42868p	CG4041	3.25053	1.56728
Q9VE85	Nucleoporin 43kD	Nup43	2.58541	1.55919
Q9VCD0	Glutamyl-tRNA(Gln) amidotransferase subunit B, mitochondrial	GatB	3.08336	1.55875
Q8SYL1	Lethal (2) 09851, isoform A	l(2)09851	2.14618	1.55637
Q9VQY8	Vacuolar protein sorting-associated protein 53 homolog	Vps53	3.56686	1.55381
P29845;Q1IF59	Heat shock 70 kDa protein cognate 5	NA	5.44751	1.55214
Q9W452	Peptidase S1 domain-containing protein	CG6067	5.09842	1.54946
Q9U6M0	Evolutionarily conserved signaling intermediate in Toll pathway, mitochondrial	ECSIT	2.14312	1.53984
O62618	Mitogen-activated protein kinase p38a	p38a	2.65513	1.52037
Q9VAC1	Acetyl-CoA hydrolase	CG7920	4.94007	1.51937
Q24090	GH08712p	Snr1	5.14596	1.51821
Q7KW39	Probable methylmalonate-semialdehyde dehydrogenase [acylating], mitochondrial	CG17896	6.51709	1.5175
A0A0B4K7U0	Uncharacterized protein, isoform M	M7BP	4.58355	1.50254
Q7JY94	Ubiquitin-like modifier-activating enzyme ATG7	Atg7	1.92924	1.49866
Q9W485	Integrator complex subunit 6	IntS6	2.00466	1.4948
Q8MSS7	Mitochondrial ribosomal protein S2	mRpS2	3.47192	1.4879
Q9I7S2	RH22417p	CG11158	2.23776	1.47535
Q95TN1	Probable trafficking protein particle complex subunit 13 homolog	CG4953	1.07929	1.47491
P11147	Heat shock 70 kDa protein cognate 4	Hsc70-4	5.09202	1.47481
Q9VZZ1	Uncharacterized protein, isoform A	CG1143	1.36002	1.47358
X2JAG8	Serine/threonine-protein kinase PRP4 homolog	Prp4k	1.93358	1.47048
Q9VIL0	Protein brunelleschi	brun	4.00258	1.46741
Q9VG31	Malic enzyme	Men	3.07461	1.4651
Q8T3P2	GM01014p	CG42365	3.97878	1.45346
Q9VW98	IP11764p	CG13813	1.8845	1.4508
Q9W225	GEO07911p1	CG3746	2.33989	1.45063
P48592	Ribonucleoside-diphosphate reductase subunit M2	RnrS	2.54762	1.44877
P08841	Tubulin beta-3 chain	betaTub60D	1.63845	1.44402
Q9VJ64	LD21810p	CG10383	1.23828	1.43867
Q9W330	Phosphotransferase	Hex-A	3.3416	1.43635
Q8IPX7	Exosome complex component RRP40	Rrp40	6.40921	1.43515
Q9W3K4	LD45266p	CG1575	3.86475	1.43213
Q26454	DNA replication licensing factor MCM4	dpa	1.86597	1.42
Q9W3R7	Autophagy protein 5	Atg5	1.81764	1.4182
Q9VIW3	Ran GTPase-activating protein	RanGAP	5.15834	1.41713
Q8MZG9;A1Z729;Q7JYX2;Q7JUS1	Uncharacterized protein	NA	3.67003	1.41648
P53501;P10987;P83967;P02572;P10981;P02574	Actin-42A	NA	5.67249	1.41314
A0A4D6K5M0	Golgi microtubule-associated protein, isoform D	NA	1.81567	1.41168
Q9VMR6	MIP06029p	Acsf2	5.6221	1.40652
Q9VE69	Uncharacterized protein, isoform D	NA	2.13434	1.40312
P29844;P11147	Heat shock 70 kDa protein cognate 4	NA	4.35511	1.39951
A1Z7P5	Suppressor of variegation 2-10, isoform I	Su(var)2-10	2.2869	1.39707
Q7K4Z4	Protein immune deficiency	imd	1.1367	1.3859
Q8T0L3	E1 ubiquitin-activating enzyme	Uba1	5.62956	1.38475
Q9W127	GH17932p	CG3663	4.86893	1.3837
Q9VIE8	Aconitate hydratase, mitochondrial	mAcon1	4.65604	1.38234
A0A0B4KG03	Flyers-cup, isoform F	f-cup	2.28991	1.37579
Q24216	Cyclin-dependent kinase 7	Cdk7	3.61568	1.37127
A0A0B4LHR8	Uncharacterized protein, isoform G	CG31064	1.25097	1.36429
Q9VHC3	Blistery, isoform A	by	7.70709	1.35761
Q86B87	Modifier of mdg4	mod(mdg4)	3.2726	1.35393
Q9VTH1	LD21888p	Ube3a	2.86457	1.35386
Q8I725	Uncharacterized protein	CG1236	4.02751	1.35343
P33438	Glutactin	Glt	4.26081	1.35209
Q9VU38	Adenosine kinase	Adk2	3.4572	1.35033
P31409	V-type proton ATPase subunit B	Vha55	5.26924	1.35006
Q9V595	Uroporphyrinogen decarboxylase	Urod	3.44318	1.34589
Q9VAC4	GEO09167p1	Nph	5.09843	1.33932
Q9VBY2	FI08810p	CG11920	3.85326	1.33754
Q94522	Succinate--CoA ligase [ADP/GDP-forming] subunit alpha, mitochondrial	Scsalpha1	6.14324	1.33583
A8DZ19	Rho-type guanine nucleotide exchange factor, isoform F	RtGEF	3.88998	1.32738
Q24560;P08841;P61857	Tubulin beta-3 chain	NA	4.52524	1.32441
Q9VNX4	Multifunctional fusion protein	P5CDh1	3.65321	1.32288
P91929	NADH dehydrogenase [ubiquinone] 1 alpha subcomplex subunit 10, mitochondrial	ND-42	5.91696	1.32138
P16163	Uricase	Uro	2.41816	1.32124
Q9VGC5	RE54693p	CG4830	4.55559	1.32114
Q9VP50	SD17025p	CG7632	3.3639	1.32103
Q95RG8	ARF GTPase-activating protein Git	Git	1.82011	1.32059
Q9VFC7	Mf5 protein	Mf	3.90014	1.31468
A1Z9S1	Biogenesis of lysosome-related organelles complex 1 subunit 1	Blos1	1.56495	1.31112
Q9V3E3	39S ribosomal protein L50, mitochondrial	mRpL50	3.35853	1.30856
Q24562	Splicing factor U2AF 50 kDa subunit	U2af50	3.01425	1.30855
Q9V9X4	Methylthioribose-1-phosphate isomerase	CG11334	3.73296	1.30685
Q9VGC3	Conserved oligomeric Golgi complex subunit 1	Cog1	1.36161	1.30545
Q9VWK5	GH15225p	Ulp1	1.76299	1.30308
P32392	Actin-related protein 3	Arp3	5.38504	1.30281
Q9W4N6	Asparaginase	CG6428	1.6644	1.2956
Q9VVS6	Autophagy-related 3	Atg3	2.17735	1.29282
Q9VD92	Protein archease-like	Archease	1.2793	1.28687
Q9VNE3	O-phosphoseryl-tRNA(Sec) selenium transferase	SecS	1.89186	1.2851
Q9VBP6	Succinate-semialdehyde dehydrogenase	Ssadh	4.31481	1.28186
Q9V9S8	Ferrochelatase, mitochondrial	FeCH	4.64741	1.27938
Q9VKX2	Malate dehydrogenase	Mdh1	4.39019	1.27564
Q7K0D8	Nuclear pore complex protein Nup50	Nup50	4.53505	1.27426
Q8IRP4	Uncharacterized protein	CG32719	2.85961	1.27373
Q8MT58	Carnosine dipeptidase 2, isoform A	Cndp2	4.4105	1.26593
Q9V461	DNA replication licensing factor Mcm6	Mcm6	2.09615	1.26251
Q9VSF4	Probable deoxyhypusine synthase	Dhps	2.42828	1.26151
Q9VZU4	NADH dehydrogenase [ubiquinone] iron-sulfur protein 3, mitochondrial	ND-30	4.52235	1.25518
P21187	Polyadenylate-binding protein	pAbp	4.19906	1.24584
Q9VGR2	Protein arginine methyltransferase NDUFAF7 homolog, mitochondrial	CG17726	6.45965	1.24224
Q24567	Netrin-A	NetA	2.65042	1.24019
P13395	Spectrin alpha chain	alpha-Spec	3.97677	1.23933
Q7KVX1	Pyruvate dehydrogenase E1 component subunit alpha	Pdha	3.23798	1.2386
Q9VG98	Glutathione S-transferase D2	GstD2	3.94191	1.23822
O02195	Eukaryotic translation initiation factor 3 subunit I	eIF3i	4.27683	1.23771
Q9VAR0	LD39455p	CG1951	1.97224	1.23361
Q9VI15	GH12023p	CG10286	2.39505	1.23003
Q9VL68	RH73277p	CG4598	4.26724	1.22917
Q9VG08	L-dopachrome tautomerase yellow-f2	yellow-f2	2.01593	1.22903
A1ZAT5	Testin	Tes	1.17444	1.22588
Q8SZU0	GH13879p	CG9331	4.96257	1.22268
Q9VXE5	Serine/threonine-protein kinase PAK mbt	mbt	1.71595	1.22148
Q9VN44	FI07923p	Karybeta3	3.48488	1.21347
Q86B83	LD12611p	CG33099	3.10858	1.21337
Q9VRR3	Uncharacterized protein, isoform A	CG32407	2.48942	1.21231
Q9VVI2	Enhancer of mRNA-decapping protein 3	Edc3	4.32479	1.20928
Q9W2R1	Uncharacterized protein	CG9993	1.22079	1.20751
Q8SXU3	RE21160p	CG8207	4.24929	1.20681
Q9V3H2	26S proteasome non-ATPase regulatory subunit 14	Rpn11	2.84266	1.20526
Q94511	NADH-ubiquinone oxidoreductase 75 kDa subunit, mitochondrial	ND-75	6.89405	1.20451
Q9VA18	Coiled-coil-helix-coiled-coil-helix domain containing 3	Chchd3	3.88758	1.20378
Q9VK00	Uncharacterized protein, isoform A	CG16826	2.14478	1.20252
M9PCB8	Uncharacterized protein, isoform C	CG31635	1.37342	1.20199
Q9VCA5	Phenylalanine--tRNA ligase beta subunit	beta-PheRS	4.04655	1.20066
Q9VXF9	AT13091p	rngo	4.57718	1.19855
M9PHV4	Uncharacterized protein, isoform F	CG42354	3.49543	1.19753
Q7JY00	HL02043p	Syx6	1.28576	1.19752
Q9VF85	Serine--tRNA ligase	SerRS-m	2.09677	1.19734
Q9VU87	Vacuolar protein-sorting-associated protein 36	Vps36	2.62665	1.1894
Q8IPP8	Uncharacterized protein	CG31548	4.69422	1.1871
Q9VTV9	Delta-aminolevulinic acid dehydratase	Pbgs	2.03614	1.1836
Q7JXA2	LOBE	PRAS40	2.30459	1.18074
P35421	Phosphoribosylformylglycinamidine synthase	Pfas	2.40106	1.18047
Q7JV70	Activity-regulated cytoskeleton associated protein 2	Arc2	4.15095	1.17719
A0A0B4K6V8	Alpha-Esterase-5, isoform B	alpha-Est5	5.6672	1.17351
P07764	Fructose-bisphosphate aldolase	Ald1	4.65446	1.17265
Q9VET9	AT03047p	Decay	5.39139	1.1705
Q8INL3	Peptide deformylase	CG31373	1.97655	1.16955
Q9V9A7	Probable methylcrotonoyl-CoA carboxylase beta chain, mitochondrial	Mccc2	4.27986	1.16847
O76752	Sepiapterin reductase	Sptr	5.04257	1.16829
Q05825	ATP synthase subunit beta, mitochondrial	ATPsynbeta	4.48678	1.16741
Q8SXC0	GH10306p	CG5577	3.42351	1.1637
Q9VU76	Combover, isoform A	cmb	1.46502	1.16292
Q9VI04	Beta-alanine synthase	pyd3	4.38638	1.16035
Q9VG30;Q9VMG1;Q9VG29	UDP-glycosyltransferase family 37 member A3	NA	3.35825	1.15857
Q95028	L-lactate dehydrogenase	Ldh	2.48053	1.158
A1Z7Q8	Alicorn, isoform A	alc	3.36925	1.15497
M9NE98	Uncharacterized protein, isoform B	CG5114	2.57788	1.15374
Q9V7Y2	Sphingosine-1-phosphate lyase	Sply	4.63787	1.15161
Q7KLW9	Pre-mRNA-processing factor 19	Prp19	2.65773	1.14928
Q9V345	COP9 signalosome complex subunit 4	CSN4	3.87778	1.14889
M9PJN5	Histone deacetylase 6, isoform G	HDAC6	5.35271	1.14866
Q9VG95;Q9VG96;Q9VG93;Q9VG98	Glutathione S-transferase D7	NA	3.16448	1.1478
Q9VEJ3	Pyrroline-5-carboxylate reductase	P5cr-2	3.78352	1.14773
Q9VCR2	Uncharacterized protein, isoform A	CG6726	3.07307	1.14272
Q9VMA7	Transport and Golgi organization protein 1	Tango1	3.68682	1.13846
Q9VNF3	RE01652p	CG12171	4.71535	1.1354
Q9VD58	GH26270p	Idh3b	5.26039	1.1338
P12426	Adenine phosphoribosyltransferase	Aprt	3.1553	1.13248
Q9VR42	Serine/threonine-protein kinase RIO3	CG3008	1.3669	1.13204
Q9VV60	Tyrosine--tRNA ligase	TyrRS	3.17879	1.12828
Q8IQG9	Adenylate kinase 1, isoform B	Ak1	3.30963	1.1255
Q8SXQ1	Aldehyde dehydrogenase (NAD(+))	Aldh7A1	4.55032	1.12474
Q9VUW2	Inositol-1-monophosphatase	CG17029	3.71476	1.12179
Q27331;Q9VK47;P48602	V-type proton ATPase catalytic subunit A isoform 1	NA	3.74551	1.12089
A1Z8G0	Menage a trois, isoform A	metro	1.67951	1.12068
A1Z7K9	PAN2-PAN3 deadenylation complex catalytic subunit PAN2	PAN2	2.85444	1.11829
Q9W081	AT01075p	CG42676	1.47187	1.11749
Q9W3N9	LD24105p	Acat1	4.5321	1.11696
Q9VMX0	39S ribosomal protein L28, mitochondrial	mRpL28	2.04416	1.11509
Q9VDU7	LD05707p	Naam	1.20911	1.11497
Q8IPY3	Aspartate aminotransferase	Got2	4.66979	1.11136
Q9VBH7	tRNA (adenine(58)-N(1))-methyltransferase catalytic subunit TRMT61A	CG14544	1.83491	1.11106
Q9VXI1	Beta hydroxy acid dehydrogenase 1, isoform A	Had1	4.24954	1.11103
H9XVM9	Uncharacterized protein, isoform L	CG1674	4.41349	1.10788
Q9W197	7-methylguanosine phosphate-specific 5'-nucleotidase	cN-IIIB	1.97545	1.10421
Q9VPW2	Cysteine protease	Atg4a	2.12968	1.09975
Q9VW37	LP12374p	SREBP	1.15629	1.0969
P53624	Mannosyl-oligosaccharide alpha-1,2-mannosidase IA	alpha-Man-Ia	1.33894	1.09638
P00334	Alcohol dehydrogenase	Adh	2.46305	1.09512
Q9VAG5	Claret, isoform A	ca	2.18727	1.09504
Q9VLX0	Lysine ketoglutarate reductase/saccharopine dehydrogenase, isoform A	LKRSDH	3.06654	1.091
Q9VY93	Probable methylthioribulose-1-phosphate dehydratase	CG11134	3.09309	1.08991
Q9W1H8	GH13256p	Mtpbeta	5.70928	1.08686
Q9VYA1	RE18811p	CG12177	2.54274	1.08491
Q1RL13	Glutaminase	GLS	2.81446	1.08343
P36179	Serine/threonine-protein phosphatase PP2A 65 kDa regulatory subunit	Pp2A-29B	4.03767	1.08105
A8DYH2	Ubiquitin-fold modifier 1	Ufm1	2.58711	1.07935
Q9VVI0	SD09427p	U4-U6-60K	1.62851	1.07912
Q9VTF9	Ubiquitin fusion degradation protein 1 homolog	Ufd1	3.5052	1.0788
Q9VFP6	Inositol polyphosphate 1-phosphatase	Ipp	1.31775	1.07699
Q9VHX4	LD24679p	CG2767	4.04524	1.07041
Q9VWH4	Probable isocitrate dehydrogenase [NAD] subunit alpha, mitochondrial	Idh3a	4.66171	1.07019
A1Z6R4	Serpin 42Dc, isoform A	Spn42Dc	5.63269	1.07002
Q9VZ67	Uncharacterized protein	CG15210	1.36627	1.06974
Q9W2E7	Protein Rae1	Rae1	4.09301	1.06953
M9MSL3	Hsc70Cb, isoform G	Hsc70Cb	5.25007	1.06803
Q9VQI5	LP04564p	Ifrd1	3.45572	1.0653
Q9VBT3	CHK domain-containing protein	CG13658	3.48385	1.06209
Q9VVM8	FI02004p	CG5290	3.64262	1.06041
Q7K1C3	GH22096p	CG6984	2.52329	1.05971
P29845	Heat shock 70 kDa protein cognate 5	Hsc70-5	4.87721	1.05543
Q7K5K3	Pyruvate dehydrogenase E1 component subunit beta	Pdhb	4.07531	1.05531
Q9VWS1	LD25271p	Hou	1.1647	1.05409
Q29QQ9	IP10364p	Rrp42	1.60674	1.05171
Q9VR35	Eukaryotic translation initiation factor 4E-binding protein Mextli	mxt	4.78415	1.05113
O18404	3-hydroxyacyl-CoA dehydrogenase type-2	scu	3.38434	1.0506
A1Z8D0	Periodic tryptophan protein 1 homolog	nclb	3.70398	1.05032
O02649;Q9VPS5;Q9VMN5	Heat shock protein 60A	NA	2.62458	1.04518
Q9VGJ8	RE03989p	CG6830	3.42125	1.04467
Q9W265	Probable hydroxyacid-oxoacid transhydrogenase, mitochondrial	T3dh	2.62377	1.04024
Q8T4D6;Q9VIE8	Aconitate hydratase, mitochondrial	NA	3.4276	1.03874
Q9VNV3	ATP-dependent RNA helicase Ddx1	Ddx1	3.27935	1.03776
Q9XZ19	Uncharacterized protein	CG3909	2.20609	1.03719
Q02645	Protein hu-li tai shao	hts	4.36451	1.03068
O97102	Small ubiquitin-related modifier	Sumo	5.18595	1.03008
Q27331	V-type proton ATPase catalytic subunit A isoform 2	Vha68-2	5.91538	1.02896
Q9VIG3	IP12580p1	CG9259	2.98131	1.02791
Q9VYF8	2-methoxy-6-polyprenyl-1,4-benzoquinol methylase, mitochondrial	Coq5	3.98238	1.0259
Q9VYL1	Folylpolyglutamate synthase	Fpgs	1.40592	1.02465
P26802	Probable ATP-dependent RNA helicase Dbp73D	Dbp73D	1.09815	1.0232
Q9VUK8	Glycine--tRNA ligase	GlyRS	5.99319	1.02253
Q9W289	Golgi matrix protein 130 kD	GM130	4.25727	1.02074
Q9VL67	LD18769p	CG4594	4.8518	1.01792
Q9VF37	Crossover suppressor on 3 of Gowen	c(3)G	3.94051	1.01246
Q9VMY9	Guanine deaminase	DhpD	3.26774	1.01241
Q9VH77	Mannose-6-phosphate isomerase	Mpi	2.81958	1.01204
Q9VEN1	Filamin-A	cher	5.3861	1.00936
Q9VCH2	Shootin-1	CG33111	2.41858	1.00921
Q9VMA3	Protein cup	cup	2.68451	1.00798
Q23983	Alpha-soluble NSF attachment protein	alphaSnap	2.51089	1.00783
Q9I7T7	La-related protein Larp4B	Larp4B	3.26489	1.00698
Q9VVE2	Protein rogdi	rogdi	1.7477	1.00655
Q9VLN0	Uncharacterized protein	CG13390	1.22466	1.00338
Q9V3D6	Probable cleavage and polyadenylation specificity factor subunit 2	Cpsf100	1.57413	1.00318
Q6NNF2	High affinity cAMP-specific and IBMX-insensitive 3',5'-cyclic phosphodiesterase 8	Pde8	3.92371	1.00035
A0A0B4K701	Uncharacterized protein, isoform B	Pex11c	2.19387	-1.00031
Q9VXV4	RH04535p	CG11655	3.28861	-1.00377
Q9XZ63	Mesencephalic astrocyte-derived neurotrophic factor homolog	Manf	3.71448	-1.00767
Q9VX57	CG8661 protein	CG8661	1.51385	-1.0086
Q9V4B8	RE68558p	CG31999	2.68321	-1.0099
Q9V4U7;Q9V674	Probable cytochrome P450 6a14	NA	3.02509	-1.01121
P54357	Myosin-2 essential light chain	Mlc-c	1.58258	-1.01891
Q9VAJ0	GH04784p	CG7582	1.41892	-1.02023
P20153	Protein ultraspiracle	usp	1.43793	-1.02027
Q9W2M5	Chitinase 9	Cht9	1.87006	-1.02049
Q9VHB2	Mitochondrial pyruvate carrier	CG9396	3.93003	-1.02194
Q9W310	GH18955p	CG1468	1.97037	-1.02558
B7YZT5	Phospholipase	Pld	3.87953	-1.02747
Q9V492	Mpv17-like protein	CG11077	2.22227	-1.03017
Q8IRR1;Q9NFP1	Vanin-like protein 1	NA	3.96121	-1.03123
Q9VGE7	Beta-galactosidase	Ect3	5.55633	-1.03254
Q8SXY5	RE54525p	Rcd2	2.5425	-1.03365
Q7KN04	Spondin-1	fat-spondin	3.48064	-1.03386
Q9VAI9	GEO07291p1	Obp99c	2.01048	-1.034
Q9XZF0	Protein yippee	Ype	3.11935	-1.03519
Q9VXG9	GH25683p	CG4239	2.54499	-1.03619
Q94514	Cytochrome c oxidase subunit 5A, mitochondrial	COX5A	2.53139	-1.03769
P42281	Acyl-CoA-binding protein homolog	Acbp2	3.17248	-1.03971
Q9VHE5;Q9VBH8	60S ribosomal protein L34	NA	4.2686	-1.04089
B7Z107	GH09380p1	CG42376	2.61418	-1.04275
Q9VX38	CG8326-PA	CG8326	1.66196	-1.04284
M9PGG2	Jim, isoform F	jim	2.20238	-1.04386
Q8T9E6;M9PBX3;Q8IPV3	Uncharacterized protein, isoform H	NA	3.95118	-1.04411
Q9V5Z7	Aquaporin	Drip	3.06795	-1.04617
Q9VU21	Uncharacterized protein	CG10943	3.29287	-1.04657
A8JV32	Uncharacterized protein, isoform C	CG33181	1.9073	-1.04668
Q8IQC1	Uncharacterized Golgi apparatus membrane protein-like protein CG5021	CG5021	4.16824	-1.04685
Q9NB13	Tetraspanin	Tsp42Ec	1.1352	-1.04804
A0A0B4K6E6	Uncharacterized protein, isoform C	CG17734	3.00032	-1.04877
Q9VS47	LD39967p	mrva	3.12388	-1.04948
Q9VH78	Probable Dol-P-Man:Man(7)GlcNAc(2)-PP-Dol alpha-1,6-mannosyltransferase	Alg12	1.78131	-1.04949
Q24214	Calcineurin subunit B type 2	CanB2	1.27352	-1.05629
M9PB30	Dumpy, isoform Q	dpy	2.17514	-1.0593
Q9VHQ5	RE12402p	CG11737	4.60904	-1.06151
Q9W499	60S ribosomal protein L35	RpL35	3.63879	-1.06353
Q7PLI7	Serine/threonine-protein kinase CG17528	CG17528	3.96853	-1.06506
Q4V6H2	Glutathione peroxidase	CG15116	1.11393	-1.06623
Q9VMF3	Dizzy isoform AII	PDZ-GEF	5.88621	-1.07217
Q95RS6	IP12536p	CG40160	1.9396	-1.07233
P48149	40S ribosomal protein S15Aa	RpS15Aa	1.13981	-1.07564
Q9VWT3	Gamma-glutamyl transpeptidase, isoform A	Ggt-1	3.24839	-1.07587
Q9W0D7	GM14467p	Pex10	1.45524	-1.0759
Q9V9L1	Probable cytochrome P450 6w1	Cyp6w1	2.80614	-1.07844
Q7JR71	Extracellular superoxide dismutase [Cu-Zn]	Sod3	2.25819	-1.07994
A1ZBK1	FI23922p1	CG10051	1.30041	-1.08284
Q9VB74	NKAP family protein CG6066	CG6066	1.16926	-1.08371
Q9V427	Innexin inx2	Inx2	2.02491	-1.08447
Q9VM11	HL01515p	CG5973	5.1909	-1.0865
Q9VPR1	GH02075p	Tspo	1.17745	-1.08743
Q9VY54	LD24737p	Prp16	1.96808	-1.08816
D3DMU9	MIP17260p	Prip	1.82966	-1.09065
Q8ING0	Peptidase S1 domain-containing protein	CG31326	1.99053	-1.09066
O18332;O15971;O18338	LD39986p	NA	2.4515	-1.09245
Q9U405	Transcription factor grauzone	grau	1.39063	-1.09385
Q9VDC3	AP complex subunit sigma	AP-2sigma	3.10761	-1.09608
Q9W0N8	GH21114p	hiro	2.19024	-1.09788
Q9W244	Plexus, isoform A	px	5.4346	-1.10343
Q9VD01	LP12095p	Pebp1	3.87793	-1.10367
Q9VB25	Kinesin-like protein Klp98A	Klp98A	1.55322	-1.10854
Q9VEK7	Cellular repressor of E1A-stimulated genes, isoform A	CREG	4.65216	-1.10863
Q9VTF5	RE42071p	emei	1.94186	-1.11001
Q8T481	AT11343p	CG32022	1.07491	-1.11116
Q9VG79	Dipeptidase C, isoform A	Dip-C	3.0741	-1.11187
Q9VLU0	Barrier-to-autointegration factor	baf	2.76672	-1.11714
Q9VTJ4	Putative alpha-L-fucosidase	Fuca	1.82277	-1.11719
Q9W1U1	FI21273p1	Klp59D	1.54629	-1.11844
Q9VEU9	FI21838p1	CG14883	2.42877	-1.1197
Q9I7Q9	Ribosomal protein	mRpL36	5.2108	-1.11988
P05552	Transcription factor Adf-1	Adf1	2.94226	-1.12071
Q9VEU2	Derlin	Der-2	4.61783	-1.12342
Q8T0B1	Nuclear envelope phosphatase-regulatory subunit 1 homolog	Cnep1r2	1.24221	-1.12615
Q7JX95	RH42110p	CG11123	1.35423	-1.12713
P08761	Peptide methionine sulfoxide reductase	MsrA	1.06162	-1.12717
Q9W4L1	39S ribosomal protein L33, mitochondrial	mRpL33	2.93745	-1.12853
Q9W217	Uncharacterized protein, isoform A	CG30269	1.74846	-1.12863
Q8MT48	RE28322p	CG9416	3.39946	-1.14343
A1A6X9	IP17226p	CG34316	1.13253	-1.14367
Q9V9S4	FI21844p1	CG2003	1.0162	-1.14384
Q9VY87	Cathepsin B1, isoform A	CtsB	1.62072	-1.14424
Q9VF82	GEO08327p1	Trs33	1.67226	-1.14503
Q7JWV7	Tetraspanin	Tsp42Ed	3.3919	-1.14659
Q7JY04	GH20325p	CG13325	4.15222	-1.14897
Q9W4R8	RE03721p	CG14270	1.8847	-1.14914
Q9VLH1	Tetraspanin	Tsp29Fa	2.08798	-1.15111
B7YZZ0	GH19557p	CG42371	8.01214	-1.15148
O46100	EG:8D8.3 protein	CG12773	3.88863	-1.15463
Q9VHB2;Q9VHB1	Mitochondrial pyruvate carrier	NA	1.21008	-1.15732
Q9VVK5	Adenosine deaminase	Adgf-A	2.65519	-1.15819
A8JUV0	Protein strawberry notch	sno	1.9799	-1.16049
Q9VPU4	FI17537p1	CG4291	2.36837	-1.16089
Q9W0V1	3-phosphoinositide-dependent protein kinase 1	Pdk1	1.06719	-1.1647
Q9VHG6	Insulator binding factor 2	Ibf2	2.55238	-1.16601
Q9VLS4	Acyl-CoA binding protein 1, isoform A	Acbp1	1.74883	-1.17255
Q9VFD1	LD45181p	CG6912	3.83254	-1.17481
Q9VKD9	MIP16835p1	CG16965	2.08043	-1.17487
P49858	Protein cornichon	cni	1.37098	-1.17578
Q9VIF0	Nucleolar complex protein 2 homolog	CG9246	1.11496	-1.17802
Q9VEW7	LP08815p	CG17930	4.06133	-1.17918
Q9W322	GH10201p	CG3106	4.18756	-1.18308
Q9VU95	Alanine--glyoxylate aminotransferase 2-like	CG8745	1.02167	-1.18354
Q9VVL0	Battenin	Cln3	2.07001	-1.18753
A0A0B4K6Q5	N-acetylglucosaminylphosphatidylinositol deacetylase	PIG-L	1.34844	-1.18876
Q9VJ81	UDP-glucuronosyltransferase	Ugt301D1	1.06402	-1.19109
F0JAP7	LP18071p	CG15347	5.57215	-1.19203
Q9VAP3	Choline transporter-like 2	Ctl2	1.61339	-1.19508
A0A0B4KHK1	Supernumerary limbs, isoform B	slmb	2.17144	-1.19525
Q9I7K7	Arrestin_C domain-containing protein	CG18744	3.1898	-1.19578
Q7KTA2	CG33306 protein	CG33306	1.89068	-1.20117
Q7JXC6	LD27256p	CG8237	4.1073	-1.20364
Q9VW35	SD02261p	Trpml	2.07886	-1.20448
Q9VNL1	Odorant-binding protein 83cd	Obp83cd	4.33322	-1.20697
Q9VQ62	NPC intracellular cholesterol transporter 2 homolog a	Npc2a	2.92613	-1.20725
Q8MS84	LP04804p	CG7881	1.66588	-1.20763
Q9VKV0;Q9VKU8	LD40728p	NA	1.75371	-1.20844
Q9VL14	REPTOR-binding partner	REPTOR-BP	1.5088	-1.20999
Q9VE06	Center divider, isoform A	cdi	1.05345	-1.21194
Q9VS22	Acyl-CoA binding protein 3, isoform A	Acbp3	2.9122	-1.21552
Q1EC46	IP01817p	Tsp42Er	1.59726	-1.21582
B4ZJA7	GEO13347p1	Sfp87B	1.07778	-1.21691
Q24154	60S ribosomal protein L29	RpL29	4.80353	-1.21985
A0A0B4KGZ0	Methyl-CpG binding domain protein-like, isoform C	MBD-like	1.0675	-1.22637
Q9V9T9	Beta-glucuronidase	betaGlu	4.92651	-1.2266
Q9VPY0	Integrator complex subunit 14	IntS14	1.31334	-1.22838
Q9VHS6	Copper transport protein	Ctr1B	6.10082	-1.23028
Q05344;Q05783	FACT complex subunit Ssrp1	NA	1.97283	-1.23288
Q9VLH9;Q9VLI2	Alpha-mannosidase	NA	2.64101	-1.23597
A0A0C4DHA5	Uncharacterized protein, isoform D	CG1116	2.28245	-1.24124
Q9VXH4	RE16337p	CG9921	3.2672	-1.24682
Q961K4	GH19118p	CG42825	3.96723	-1.25
Q9VC61	Protein CREBRF homolog	REPTOR	3.57394	-1.25869
P18931	NADH-ubiquinone oxidoreductase chain 4	ND4	1.41261	-1.26027
Q9VP18	V-type proton ATPase subunit	VhaM9.7-b	2.60642	-1.26281
Q9VL11	Uncharacterized protein	CG4957	3.53037	-1.27124
Q8IMT6;Q9VBT2	FI01822p	NA	1.03154	-1.27162
B7Z031	Protein peste	pes	2.11485	-1.27432
Q9W4F7	LD22376p	CG6903	1.14164	-1.2748
O17432	Cyclin-dependent kinase 9	Cdk9	2.04043	-1.27657
A8DYY1	Uncharacterized protein, isoform B	CG31886	1.36876	-1.27747
Q9VRC9	NPC intracellular cholesterol transporter 1 homolog 1b	Npc1b	4.67771	-1.28166
Q9VT00	Jumonji, AT rich interactive domain 2	Jarid2	1.41296	-1.2823
P18929	NADH-ubiquinone oxidoreductase chain 1	ND1	1.43763	-1.28823
Q6IHT7	HDC01001	Sfp26Ad	1.0846	-1.29136
O77475	Ceramide phosphoethanolamine synthase	Cpes	1.15339	-1.29231
Q9VYX5	Transmembrane protein 242	CG11699	1.83031	-1.29675
Q7K4I4	LD38576p	CG5002	1.89609	-1.30242
Q9VUY1	Chloride channel protein	ClC-c	2.81993	-1.30516
A0A0B4KG59	Serine/threonine-protein kinase receptor	put	1.8026	-1.30552
Q9VLP3	Guanine nucleotide exchange factor MSS4 homolog	strat	1.79833	-1.30661
Q9VC27	Nicastrin	Nct	1.77485	-1.30816
Q9VRE0;Q9XZ53	Dolichyl-diphosphooligosaccharide--protein glycotransferase	NA	2.12788	-1.309
Q9VZJ3	GH01794p	Rcd5	1.80311	-1.31373
Q9VU17	HL01062p	nebu	5.92539	-1.31625
Q24207	Protein boule	bol	1.12094	-1.31895
A0A0B4KH68	Lysosomal enzyme receptor protein, isoform E	Lerp	5.02202	-1.32199
Q0E8E1	GH08173p	CG42514	1.56183	-1.32287
Q9VSC2	Extra-extra	exex	1.85994	-1.32535
Q7K4A1	Sodium/nucleoside cotransporter	CNT2	3.63617	-1.32583
Q9VLA4	Carboxylic ester hydrolase	CG3841	3.10883	-1.32645
Q8IND7	Uncharacterized protein	CG44014	5.86511	-1.32834
M9ND53	Taiman, isoform G	tai	1.4557	-1.32934
B4ZJA2	RT03039p	Sfp65A	1.07523	-1.33087
M9PEG6	Zinc transporter 63C, isoform F	ZnT63C	2.68768	-1.33181
Q9VXY0	Probable cytochrome P450 4s3	Cyp4s3	2.71173	-1.33289
Q9V3I6	Transmembrane protein 147	CG5861	1.28947	-1.33406
Q6IGW6	GEO13367p1	CG34200	2.59778	-1.33606
A1ZB18	Uncharacterized protein	CG10910	1.32205	-1.33719
Q9VPC0	Serine/threonine-protein kinase PITSLRE	Pitslre	1.1087	-1.33996
E1JGK8	Uncharacterized protein, isoform A	CG42518	3.00525	-1.34359
Q9VJX8	Very-long-chain (3R)-3-hydroxyacyl-CoA dehydratase	Hacd2	4.86458	-1.34888
Q7K2W3	GH04538p	CG8785	5.13135	-1.35075
Q9VTI5	Fumarate hydratase	Fum3	1.25351	-1.35167
Q9VKC9	Dietary and metabolic glutamate transporter	dmGlut	3.00136	-1.35668
A1ZAB1	Lambik	lbk	1.26712	-1.36244
M9NEQ6	Uncharacterized protein	CG43145	1.87475	-1.3633
Q9VXF5	Uncharacterized protein	CG9903	2.20625	-1.36423
Q9VT05	RE10106p	CG3408	1.34158	-1.36508
Q9VF46	GH25158p	CG5399	5.63224	-1.36672
Q6IGM9	LYR motif-containing protein 2	CG34229	2.28995	-1.36807
Q9VZE7	Choline transporter-like 1	Ctl1	1.81846	-1.37171
Q7K188	Protein quiver	CG6329	1.95207	-1.37337
Q9Y0E4	Klarsicht protein	NA	1.78375	-1.37583
P18489	Synaptobrevin	Syb	3.20438	-1.37781
Q8IQM9	Folate gamma-glutamyl hydrolase	l(3)72Dp	2.61261	-1.37812
Q9W385	Frataxin homolog, mitochondrial	fh	1.19015	-1.38192
Q9W358	Synembryn	ric8a	1.15115	-1.38202
Q9W3D1	Chromatin assembly factor 1, p180 subunit	Caf1-180	1.19881	-1.39266
Q8MRP7	GH07529p	MFS14	1.52017	-1.39533
Q9V9S0	FI04419p	Lamp1	4.34105	-1.3989
Q2PDZ4	SCP domain-containing protein	CG34002	1.50362	-1.40295
Q9VSP9	Acyl-CoA binding protein 5	Acbp5	4.05621	-1.40611
Q9VKA0	Protein quiver	crok	2.30037	-1.40707
Q9VHW0	AT07710p	CG7910	1.13513	-1.42151
Q8IMY4	Sulfhydryl oxidase	Qsox4	1.6834	-1.42262
Q9VTT0	Semaphorin 5c, isoform A	Sema5c	1.73562	-1.42398
Q9VGF5	LP09696p	Tango9	2.31811	-1.42443
Q9W0A0	Protein draper	drpr	4.56682	-1.42696
Q9VLH0	Tetraspanin	Tsp29Fb	2.37754	-1.4345
P23380	V-type proton ATPase 16 kDa proteolipid subunit c	Vha16-1	1.2458	-1.43684
Q8INH6	FI18373p1	CG32473	3.55902	-1.43953
Q7JVK8	GEO08987p1	CG5323	1.0537	-1.44336
Q7K1H9	GH07575p	CG10912	2.9353	-1.44408
Q7K3P6	GH21490p	CG6484	1.96354	-1.45652
Q9VVJ9	Uncharacterized protein	CG6052	2.67301	-1.45709
Q8INH6;Q9VFX0	FI18373p1	NA	3.58137	-1.45745
Q9VN88	LD45836p	Vps37B	2.66339	-1.45814
Q9VWS3	Rab11 interacting protein, isoform A	Rip11	1.35138	-1.46103
Q9VBY5	Uncharacterized protein	CG11839	1.05246	-1.4645
Q9VKF6;Q9VE75	V-type proton ATPase subunit a	NA	1.44392	-1.46673
Q95V55	Forkhead box protein O	foxo	1.95512	-1.46676
A1ZAB3	Protein-tyrosine-phosphatase	Ptp52F	6.84818	-1.46679
Q9VRS9	Jonah 65Ai, isoform A	Jon65Ai	3.40387	-1.4681
Q9VNP7	LD37241p	slif	4.5514	-1.46839
Q8T8W2	AT21555p	Lfg	2.5923	-1.47016
Q9VEM8	Uncharacterized protein, isoform A	CG17475	1.90704	-1.47061
Q9VFB6	RUN and TBC1 domain-containing protein 3	CG12241	2.19948	-1.47134
Q8IN43	Protein Turandot C	TotC	1.44515	-1.47353
E1JHS6	Seminal fluid protein 24C1	Sfp24C1	1.8227	-1.47578
Q9VWE9;Q9V668	Protein transport protein Sec61 gamma-1 subunit	NA	1.10864	-1.49035
F2FBC0	GEO13452p1	CG34112	1.31475	-1.49382
Q9VLR8	GH19970p	SLC5A11	3.25216	-1.50093
Q8IMY3	Glucosylceramidase	Gba1b	3.59302	-1.5052
Q9VRL3	Probable prefoldin subunit 4	Pfdn4	3.65105	-1.50604
O77430	GEO01111p1	SkpA	1.17271	-1.50806
Q8MLT4	Gp150, isoform D	Gp150	8.69466	-1.50958
Q9VKV2	Alpha-mannosidase	LManI	4.81746	-1.51751
Q9VEF0	LD33778p	Odj	2.21224	-1.51941
F0JAT6	MIP06238p	CG43057	2.10484	-1.52625
Q9VCF0	Uncharacterized protein CG5902	CG5902	1.26597	-1.53055
Q8INU9	Uncharacterized protein	CG31680	1.94915	-1.53194
Q9VCH1;A8DZ29	Eukaryotic translation initiation factor 4G1, isoform B	NA	1.29697	-1.54394
Q9VVW1	Accessory gland protein Acp76A	Acp76A	1.03712	-1.55128
Q494G1	LP19554p	CG9864	1.58504	-1.55519
M9PDC4	Misexpression suppressor of ras 3, isoform B	MESR3	3.90871	-1.55651
Q9W4C5	Sodium-dependent nutrient amino acid transporter 1	NAAT1	4.4499	-1.55849
Q9VLF8	Uncharacterized protein, isoform A	CG9555	6.29896	-1.55877
Q4V4H7	IP04046p	CG13323	1.52457	-1.56132
P16911	cAMP-dependent protein kinase catalytic subunit 2	Pka-C2	1.28154	-1.565
P32866	G protein-coupled receptor kinase 2	Gprk2	2.59482	-1.56564
Q7PLW4	RE48874p	CG17167	1.6091	-1.56827
Q8IPG2	LP11186p	CG8372	2.32489	-1.57635
Q7K0L5;Q8SZY4	LP01562p	NA	6.3609	-1.58118
P23779	Cystatin-like protein	Cys	1.38824	-1.59762
Q8MYW9	O-acyltransferase	CG8112	3.36787	-1.60471
Q9VJ22	GH09876p	CG10650	5.85672	-1.60514
Q0E8T1	Uncharacterized protein, isoform B	CG14034	1.91678	-1.60569
Q9VHE5	60S ribosomal protein L34	RpL34b	1.03693	-1.60573
A1Z7W3	GEO10290p1	CG12929	1.68936	-1.61215
P04357	Metallothionein-1	MtnA	4.04898	-1.61264
M9PBN2	Neural lazarillo, isoform B	NLaz	4.99121	-1.61381
Q9VWA8	Protein FRG1 homolog	FRG1	1.01606	-1.61852
Q9VUQ7	RE36966p	CG7739	2.04151	-1.61912
Q7JZ25	Chloride channel protein	ClC-b	2.78411	-1.62295
Q9V8I2	Ragulator complex protein LAMTOR2 homolog	Lamtor2	1.2719	-1.6239
Q9W2F1	Uncharacterized protein, isoform A	CG15674	2.74564	-1.63043
Q7K4Y0;Q9VG68	Desaturase 1, isoform A	NA	2.46687	-1.63238
Q9VDS0	IP21853p	CG4462	3.69812	-1.63288
Q9W268	Defective proventriculus, isoform A	dve	2.52302	-1.63483
Q9VU46	GEO07182p1	CG11279	1.98547	-1.64228
Q9W2M2	Trehalase	Treh	5.18423	-1.6427
Q9VIT5	Ascorbate ferrireductase (transmembrane)	CG13077	1.7438	-1.64674
A8JNV2	Uncharacterized protein	CG34253	2.07448	-1.65517
Q9VGT2	UDP-glucuronosyltransferase	Ugt35E1	2.10543	-1.6555
X2JB52	Purple acid phosphatase	CG1637	1.99598	-1.66106
Q9VA92	RH14937p	CG9743	1.6207	-1.66168
Q29R09	LD28546p	CG2924	2.0718	-1.66431
Q9VFX0	Aminopeptidase	CG8773	3.57866	-1.66545
Q8INH6;Q9VFX0;Q9VFW9	FI18373p1	NA	5.38955	-1.66879
Q8IQE0	Uncharacterized protein	CG32054	5.74426	-1.66892
X2JCG8;P91679	Uncharacterized protein, isoform E	NA	4.56293	-1.67027
A2RVG6	IP17501p	ome	5.51878	-1.67569
Q9VPY4	FI21118p1	CG4887	1.15644	-1.67691
Q9VVM2	LP12049p	CG5506	4.10584	-1.68159
Q5BI62;Q9VF20	LP14331p	NA	3.79411	-1.68605
Q9VMY5	Beta-Mannosidase, isoform A	beta-Man	7.40248	-1.69082
Q9VNW8	FI24011p1	CG7458	3.87147	-1.69181
A1ZB23	IP19117p	CG14495	2.67643	-1.69768
Q9V3H6	Uncharacterized protein	CG7968	2.20871	-1.70011
Q9VDW9	LP03867p	CG3517	1.28898	-1.70332
Q9VV72	Multiple inositol polyphosphate phosphatase 1	Mipp1	4.96334	-1.7085
Q9V3Y3	Defense protein l(2)34Fc	l(2)34Fc	2.95102	-1.70869
Q9Y125	BcDNA.GH08312	Sap-r	3.63265	-1.70888
O46197	Accessory gland protein Acp29AB	Acp29AB	1.30355	-1.7108
Q9VXP8	Peptidase S1 domain-containing protein	CG8952	1.58317	-1.71275
O96539	Arginyl-tRNA--protein transferase 1	Ate1	1.12425	-1.71992
Q9VQQ7	LD41381p	CG12795	4.48493	-1.72061
P11995;P11997	Larval serum protein 1 alpha chain	NA	2.0883	-1.72934
Q9V7S5	Putative inorganic phosphate cotransporter	Picot	2.94275	-1.73392
A0A0B4KGI0;Q9VGM1;Q9VLN6;Q8MT77;Q7KT22	Uncharacterized protein, isoform E	NA	3.35488	-1.73756
Q9VWJ8	LP07257p	CG7992	1.40928	-1.73994
M9PGK1	Glycosyltransferase family 92 protein	CG3655	2.65691	-1.74197
Q9VMJ5	Beta-galactosidase	Gal	5.14784	-1.74281
A0A4P7VA97	Polynucleotide adenylyltransferase	NA	1.4564	-1.74415
Q8IRI8	Uncharacterized protein	CG32483	3.84688	-1.74633
Q8I079	J domain-containing protein	CG32640	3.39295	-1.74909
Q9VU22	Uncharacterized protein	CG14120	5.0983	-1.74995
Q9VS67	RE13502p	CG18417	3.05982	-1.75104
M9PBX3	Uncharacterized protein, isoform H	CG31689	3.95031	-1.76372
Q7K0L5	LP01562p	veil	6.64075	-1.76662
Q5BIE4	RE40577p	CG15096	2.81666	-1.76903
Q9VGI4	LD17393p	Lk6	1.8955	-1.77183
Q6IGS3	HDC05479	CG34033	2.3215	-1.77404
Q4V4P2	IP04228p	CG12825	1.21135	-1.78087
E2QCS7	AB hydrolase-1 domain-containing protein	CG17097	1.78406	-1.78838
Q9VIL5	GEO08953p1	CG17472	2.29332	-1.80994
Q8INY3	FI02050p	ninaD	3.52206	-1.81536
Q9VH26	Carbonic anhydrase	CAH7	4.05454	-1.82122
Q8MLW5	Major facilitator superfamily transporter 16, isoform B	MFS16	1.13088	-1.82549
Q9VWW0	Cyclic AMP response element-binding protein B	CrebB	1.03065	-1.83169
Q9VLQ7	Serpin 28F	Spn28F	1.70609	-1.84429
Q8MRN5	Aminopeptidase	CG31233	5.61135	-1.84849
Q9VLI2	Alpha-mannosidase	LManIII	3.38513	-1.85264
Q7KVG9	Chip, isoform B	Chi	3.11214	-1.85576
A8DY52	Uncharacterized protein	CG11112	1.75611	-1.85745
O18400	Pituitary homeobox homolog Ptx1	Ptx1	3.23467	-1.85797
A0A0C4DHF9	Entomoglyceroporin 2, isoform C	Eglp2	1.39394	-1.86776
Q961H2	GH23453p	CG30344	1.31558	-1.87643
O01346	Beta-1,4-mannosyltransferase egh	egh	3.51597	-1.87676
Q9VHK6	GEO04668p1	IscU	1.36293	-1.88878
Q9VCR7	Cystinosin homolog	Ctns	3.13943	-1.89223
Q9VII7	Serpin 38F, isoform A	Spn38F	1.55033	-1.89418
E1JHG2	GEO13384p1	Sfp33A3	2.52352	-1.89674
Q9VBH8	60S ribosomal protein L34	RpL34a	1.40045	-1.90521
A0A0B4K6K5	Uncharacterized protein	CG43319	1.50096	-1.90695
Q7JVF1	LP02169p	Socs44A	2.11699	-1.91768
A0A0B4K7N3	Antares, isoform B	antr	1.74188	-1.92572
Q8IN25	Aminopeptidase	CG31198	6.5752	-1.9273
B7Z0L3	Peptidase S1 domain-containing protein	CG31266	4.48845	-1.93214
Q2PDR0	Dolichol-phosphate mannosyltransferase subunit 3	Dpm3	1.80394	-1.93353
Q8IPB7	Alpha-mannosidase	LManII	4.64829	-1.94035
Q9VKS9;Q9VKT1	GH10507p	NA	1.63401	-1.94468
P07190	Maltase A1	Mal-A1	3.74681	-1.94635
Q7K2V7	Tetraspanin	Tsp42Eb	3.04151	-1.95257
A0A0B4KEX7	Uncharacterized protein	CG43788	2.20261	-1.96786
A0ZWY4	CG12780 protein	CG12780	1.68499	-1.96958
A1Z8J7	KappaTry	kappaTry	5.38072	-1.97011
Q9V9Y4	pH-sensitive chloride channel 2	pHCl-2	2.24137	-1.97216
Q9VFD0	Uncharacterized protein	CG3984	1.71754	-1.97699
Q2PE19	DUF753 domain-containing protein	CG34040	5.64953	-1.97766
Q10714	Angiotensin-converting enzyme	Ance	4.3632	-1.98201
P52905	Trypsin iota	iotaTry	4.60755	-1.98462
Q9VVM3	DUF3421 domain-containing protein	CG16775	1.53619	-1.98715
Q9VEL4	Uncharacterized protein	CG31419	2.40698	-1.98804
Q9VRZ3	RE62864p	CG14820	3.82574	-1.9915
Q9VZ32	Uncharacterized protein, isoform C	CG42249	4.25287	-1.99618
Q9VKC5	RH17958p	CG6770	2.26372	-1.99956
Q9VZF3	Solute carrier family 66 member 3	CG1265	1.98505	-2.00329
Q8SXS7	RE36938p	CG3734	4.25234	-2.00478
Q9W436	Neprilysin-1	Nep1	5.01629	-2.00685
P08144;O18408;P81641	Alpha-amylase-related protein	NA	3.39242	-2.00723
Q9VFW9	Aminopeptidase	CG8774	3.41783	-2.00922
Q9VLH9	Alpha-mannosidase	LManVI	5.16162	-2.01751
Q9VEM7	Peptidase S1 domain-containing protein	CG4053	1.87089	-2.01942
C0PV13	MIP07141p	Sfp26Ac	1.79666	-2.02084
B4ZJ93	Seminal fluid protein 24F	Sfp24F	1.58736	-2.02199
Q9VLU9	Uncharacterized protein, isoform E	CG7231	3.35267	-2.03794
P22808	Homeobox protein vnd	vnd	5.69395	-2.03864
Q9VA78	Sphingomyelin phosphodiesterase	CG15533	5.52462	-2.04716
Q8MT42	GEO12560p1	CG13102	6.64004	-2.0502
A1Z7F1	Alpha-glucosidase	Mal-A6	3.93669	-2.07059
A1Z7F2	Alpha-glucosidase	Mal-A7	3.73882	-2.07859
Q8SWX4	Aminopeptidase	CG31343	5.08907	-2.08115
B4ZJ99	Seminal fluid protein 51E	Sfp51E	2.13568	-2.08556
A8DYU5	Uncharacterized protein	CG34176	3.48387	-2.09
Q9VMV5	Viking, isoform A	vkg	3.10403	-2.09529
Q9VPT9	Integral membrane protein 2	CG3662	3.86739	-2.11212
Q9VJJ1	COX assembly mitochondrial protein	CG17996	3.80114	-2.1413
A1Z7F3	Alpha-glucosidase	Mal-A8	4.06929	-2.15473
Q9VB92	IP10831p	CG17192	3.26046	-2.15843
Q9W2C4	GH06474p	CG4377	5.31934	-2.16118
Q9VMM2	Uncharacterized protein, isoform B	CG11034	5.78469	-2.16968
Q86B58	IP10114p	CG33127	4.95559	-2.17914
Q9VLW9	Homocysteine-induced endoplasmic reticulum protein, isoform A	Herp	2.32338	-2.1873
Q9VLI0;Q9VLH9;Q9VLI2	Alpha-mannosidase	NA	5.44358	-2.19527
M9PG65	Seminal fluid protein 78E, isoform B	Sfp78E	2.0501	-2.20381
P02825;P82910	Major heat shock 70 kDa protein Ab	NA	3.55034	-2.20649
A0A0B4LHI2	Pre-mod(Mdg4)-K, isoform A	pre-mod(mdg4)-K	1.02419	-2.20919
Q9VNR9	RE67859p	CG14450	1.78857	-2.22418
Q9VHF4	RE70963p	CG45050	1.70094	-2.23247
Q9VBR6	RE74917p	tobi	6.1741	-2.23309
A8Y535	Cytochrome b-c1 complex subunit 6	UQCR-11	1.03582	-2.23504
A0A0B4LF16	Palmitoyltransferase	CG1407	1.48846	-2.24163
A1Z7F3;A1Z7F2	Alpha-glucosidase	NA	1.62305	-2.24705
Q9VAT8	Uncharacterized protein, isoform A	CG9997	1.64415	-2.24803
Q9W2C5	DUF753 domain-containing protein	CG4363	8.80398	-2.24998
Q9VPN8	Peptidase S1 domain-containing protein	CG11911	2.87871	-2.25501
Q8MKL0	LP07082p	CG30043	4.45064	-2.25796
A1Z8R6	Hexosyltransferase	GalT1	1.07289	-2.25913
Q9VIB3	Carboxylic ester hydrolase	alpha-Est8	2.7548	-2.26331
Q9W147	RNA polymerase II subunit A C-terminal domain phosphatase	Fcp1	2.70154	-2.27235
Q9W1W4	RE45066p	CG9896	5.7898	-2.27486
Q9VWM9	Diedel 3, isoform A	Diedel3	5.7328	-2.27765
Q9VRS8	Jonah 65Aii	Jon65Aii	1.97998	-2.28169
Q27367	Protein croquemort	crq	4.09539	-2.2836
Q9VG15	FI17111p1	CG7381	5.74826	-2.3039
Q9VAT7	Aquarius	aqrs	2.23768	-2.30428
Q95RU0	Protein cueball	cue	4.75145	-2.30899
Q9VLI0;Q9VLH9	Alpha-mannosidase	NA	3.7997	-2.31303
Q9V3T7	Uncharacterized protein	CG15263	3.86984	-2.31845
A1Z8X5	Peptidase_M28 domain-containing protein	CG30049	4.38436	-2.31873
Q9W4Y3	Terribly reduced optic lobes, isoform AT	trol	3.7402	-2.3292
Q9V416	Anoctamin	CG15270	1.32635	-2.33043
A0A6F7TBF5	Uncharacterized protein, isoform D	NA	2.99779	-2.33181
Q8INA0	Peptidase S1 domain-containing protein	CG31267	4.06819	-2.33442
Q9VDG4	Alkaline phosphatase	Alp5	6.42637	-2.33541
A1Z7Z6	Lectin-46Ca	lectin-46Ca	1.96557	-2.33568
Q9VJZ1	FI21342p1	CG9302	4.2854	-2.33664
Q9VLI0	Alpha-mannosidase	LManV	4.72369	-2.33665
Q9VLM0	Lectin-29Ca	lectin-29Ca	2.3946	-2.34681
P08144;P81641	Alpha-amylase A	NA	4.5003	-2.34979
Q0KI07	IP19836p	CG34130	2.61825	-2.35582
Q9VAY6	Pre-mRNA-splicing factor SPF27	BCAS2	1.55669	-2.36267
Q9VLB4	Uncharacterized protein	CG31883	1.74909	-2.36849
P07191	Maltase A2	Mal-A2	4.49939	-2.38499
Q8T429	AT20289p	CG11037	1.65813	-2.40762
Q9VS51	Cln7, isoform A	Cln7	2.78448	-2.4129
P08120	Collagen alpha-1(IV) chain	Col4a1	2.78732	-2.44331
Q9VEL5	Uncharacterized protein	CG31418	3.02431	-2.44637
Q961J8	GH20109p	CG8560	3.80318	-2.45412
Q9VU78	Lipase domain-containing protein	CG10116	5.86666	-2.45808
P42279	Trypsin eta	etaTry	5.69304	-2.47617
Q9VKV2;Q9VLI2	Alpha-mannosidase	NA	2.06678	-2.47647
Q9W3F5	GH02722p	CG12123	1.891	-2.47806
Q9VWG5	NRF domain-containing protein	CG14219	2.4327	-2.48187
Q9VLZ1	Peptidase_M14 domain-containing protein	CG7025	3.74398	-2.49132
O46202	Accessory gland protein Acp62F	Acp62F	1.74057	-2.49349
Q9VXC8	LP05929p	sphe	5.99232	-2.50006
Q9I7M8	ATP-dependent DNA helicase II subunit 2	Ku80	1.66806	-2.50485
Q9VXC7	RE37738p	CG9673	6.4027	-2.55668
Q8MLU9	Uncharacterized protein	CG13492	7.70846	-2.56091
Q9V3M3	Metalloendopeptidase	CG15254	4.24066	-2.5652
Q6IH48	HDC03337	CG34051	2.56861	-2.5947
Q9VKS9	GH10507p	CG18284	1.72926	-2.59876
Q9VIW6	RE17845p	Rab9	2.40775	-2.61183
Q058X1	IP13351p	CG30047	3.15203	-2.62554
Q7K088	GEO08224p1	Obp56e	2.25812	-2.6295
A1Z979	Uncharacterized protein	CG13324	1.81384	-2.64226
Q6GUT7	ACP53C14A	Acp53C14a	2.60357	-2.64473
Q04691	Fat-body protein 1	Fbp1	1.08053	-2.64656
Q9VLZ2	Uncharacterized protein, isoform A	CG18585	5.6717	-2.66707
A0A0B4JCT2	Uncharacterized protein, isoform B	CG17575	1.60917	-2.69107
P10333	Accessory gland-specific peptide 26Aa	Acp26Aa	2.50089	-2.69302
P83548	Vanin-like protein 3	CG32750	3.83687	-2.70071
Q9VXW7	Germ cell-expressed bHLH-PAS, isoform C	gce	1.74308	-2.71481
Q9VS65	Peptidase_M14 domain-containing protein	CG32379	1.91177	-2.73241
Q9VXC6	Peptidase S1 domain-containing protein	CG4653	6.82737	-2.73736
Q9VWG4	NRF domain-containing protein	CG14205	3.21572	-2.75343
Q6GV06	IP20609p (Fragment)	lectin-30A	3.44821	-2.75964
Q9VI17	SCP domain-containing protein	CG42564	2.60319	-2.76199
Q7JW48	RE12410p	CG10911	6.0824	-2.77012
Q9V445	Metalloendopeptidase	CG15255	5.47381	-2.77646
Q9VTL4	Uncharacterized protein	CG6071	2.25275	-2.78484
A0A0B4KHF0	Ferritin	Fer2LCH	6.57999	-2.79533
Q24388	Larval serum protein 2	Lsp2	1.58181	-2.80279
Q9VRS8;Q9VA67;Q7JX43;Q9VA66;C0HKF8;C0HKF7;Q9VMX8	Jonah 44E, isoform A	NA	2.13144	-2.80467
O76206	Putative riboflavin kinase	CG2846	1.23844	-2.82482
P07192	Maltase A3	Mal-A3	6.24655	-2.82669
Q9VSY6	Phosphoserine phosphatase	aay	2.54241	-2.85025
A1Z7F1;A1Z7F2	Alpha-glucosidase	NA	3.82836	-2.85136
Q9VHF7	RE08710p	CG16749	7.92756	-2.8814
P42278	Trypsin theta	thetaTry	5.69498	-2.89419
Q9VB90;Q9VB88;Q9VB89	FI01825p	NA	2.53902	-2.89845
Q9V3U5	CG7916 protein	CG7916	4.80109	-2.91111
Q9VSJ1;Q9VSJ2;Q9VMX9	Jonah 25Biii	NA	3.51838	-2.92233
Q9VBL6	Accessory gland-specific peptide 57Da	Mst57Da	1.44965	-2.93239
B4ZJA3	GEO11768p1	Sfp70A4	2.72346	-2.93289
Q9VA67;Q9VA66	Jonah 99Fi	NA	5.79748	-2.96504
Q9VDX6	Uncharacterized protein	CG18493	2.72058	-2.98136
Q9VCI5	Succinate dehydrogenase [ubiquinone] cytochrome b small subunit, mitochondrial	SdhD	2.39965	-2.99358
Q9VA70	Neutral ceramidase	CDase	7.0951	-3.00338
Q9VD61	Sulfhydryl oxidase	Qsox2	2.37762	-3.03812
Q9VH32	Niemann-Pick type C-2d	Npc2d	4.86719	-3.07005
Q9VHW5	LD38634p	CG11035	3.6933	-3.08083
Q9VLI0;Q8IPB7	Alpha-mannosidase	NA	5.07944	-3.09906
Q7K3X8	Alkaline phosphatase	Alp6	8.43097	-3.10523
Q9VD62	Sulfhydryl oxidase	Qsox3	2.16799	-3.1053
Q9VRS9;Q9VMX8	Jonah 25Bii, isoform A	NA	2.80504	-3.11241
Q9VJ24	Uncharacterized protein, isoform A	CG15170	4.87442	-3.1213
Q9VT25	Peptidase S1 domain-containing protein	CG18180	3.67309	-3.12366
Q7KUM2	TIL domain-containing protein	CG33259	1.37165	-3.12942
A1Z7E8	Alpha-glucosidase	Mal-A4	6.23309	-3.1295
P09085	Homeotic protein caudal	cad	4.15444	-3.14413
Q2PE22	GEO11136p1	CG34026	6.07118	-3.15623
Q8MYU0	Fledgling of Klp38B, isoform A	fok	4.51163	-3.15747
M9PGG8	Uncharacterized protein, isoform B	CG17493	2.73913	-3.20394
Q9VZT2	RE68649p	CG14966	1.23773	-3.26217
Q9VPZ2	IP04288p	CG14342	1.22335	-3.28662
P11995;P11996	Larval serum protein 1 alpha chain	NA	1.73389	-3.28694
Q4V3S6	IP02554p	Ser8	4.54397	-3.294
A0A0B4KI27	Ferritin	Fer1HCH	5.81845	-3.30966
A0A0B4K878	Uncharacterized protein, isoform G	CG12963	2.4611	-3.38884
O77436	EG:34F3.5 protein	CG13360	3.80037	-3.39021
Q9VBQ4	GH01257p	CG5107	4.23461	-3.42472
Q9VRS8;Q9VRS9;C0HKF8;C0HKF7	Jonah 65Aii	NA	3.84059	-3.45524
O46199	Accessory gland protein Acp53Ea	Acp53Ea	2.59384	-3.46677
Q9VSU3	GEO09635p1	CG13315	5.34728	-3.48833
P05623	Accessory gland-specific peptide 70A	SP	2.33712	-3.514
Q7K5K9;Q500X4;A1Z9G3	Cytosol aminopeptidase	NA	2.84681	-3.51953
Q9VB90	RE56633p	CG6283	4.31386	-3.57236
Q9W377	LP05863p	CG12057	8.88065	-3.60724
Q7JY62	AT03573p	lectin-46Cb	2.51817	-3.66303
Q6GUR9	ACP53C14B	Acp53C14b	1.67164	-3.6767
Q8IPX4	Uncharacterized protein, isoform A	CG31659	2.6683	-3.68015
Q9VRS8;Q9VMX9;Q9VMX8	Jonah 25Bii, isoform A	NA	1.9899	-3.68972
Q9VRM9	Alkaline phosphatase	Alp9	4.195	-3.70437
Q9V4X2	Peptidoglycan-recognition protein SC2	PGRP-SC2	3.60177	-3.71002
C0HKF8;C0HKF7	Serine protease 1	NA	6.98683	-3.78203
Q8T4A8	AT07769p	CG7542	5.18305	-3.79854
Q7JPN9	LambdaTry	lambdaTry	7.06206	-3.83746
Q9VT25;Q9VT24	RE53819p	NA	2.5532	-3.8504
P42280	Trypsin zeta	zetaTry	7.09445	-3.87992
Q9VT24	RE53819p	CG18179	2.51812	-3.89813
P17207	Serine protease 3	Jon99Ci	5.05902	-3.91874
Q9VRS7	GH01508p	Jon65Aiii	4.80637	-4.10108
Q9VS66;Q961J8	GH20109p	NA	7.0939	-4.21422
Q9VRS3	Uncharacterized protein, isoform A	CG10477	4.42208	-4.2559
A0A0B4KFC9	Uncharacterized protein, isoform C	CG10073	4.2545	-4.29487
Q9VRM8	Alkaline phosphatase	Alp10	5.03959	-4.36511
Q9VSJ1;Q9VSJ2;Q9VA67;Q7JX43;Q9VA66;Q9VMX9;C0HKF8;C0HKF7	Jonah 44E, isoform A	NA	2.61736	-4.46007
Q9VL86	Zinc carboxypeptidase A 1	CG17633	5.23776	-4.48928
Q9VRS8;Q9VA67;Q7JX43;Q9VA66;C0HKF8;C0HKF7	Jonah 44E, isoform A	NA	4.31304	-4.55289
P35005	Trypsin epsilon	epsilonTry	5.97974	-4.57957
Q9W2L6	Glycerophosphocholine phosphodiesterase	CG9394	5.72565	-4.5796
Q7KE32	IP02289p	Obp56f	5.5688	-4.62058
Q9VRS3;Q9VRS7;Q9VRS6	Uncharacterized protein, isoform A	NA	5.71046	-4.63249
Q7JYV3	RH58587p	CG12374	5.7799	-4.73568
Q9VRS4	Machete	yip7	5.30381	-4.76082
Q9VB93	RE23868p	CG6295	5.31496	-4.81562
Q9VS66	FI02848p	CG8562	2.48049	-4.84709
P35004	Trypsin beta	betaTry	6.96309	-4.9047
Q9VRT2	RE65433p	CG10472	6.76802	-4.94954
Q9V3A0	CG8997 protein	CG8997	5.1573	-4.95572
Q9VRS6	Jonah 65Aiv	Jon65Aiv	6.18026	-5.03899
P04814	Trypsin alpha	alphaTry	6.13849	-5.12498
Q9V3P4	CG7953 protein	CG7953	6.46826	-5.38937
Q9VHT7	Uncharacterized protein	CG31463	5.31983	-5.44402
Q9VMX9	Jonah 25Biii	Jon25Biii	7.53703	-5.46714
Q9VMX7	Jonah 25Bi	Jon25Bi	6.34657	-5.50276
Q9VDX5	Uncharacterized protein	CG3739	4.1325	-5.83413
Q9VLK3	Beta-site APP-cleaving enzyme, isoform A	Bace	6.89589	-6.053
Q9VSZ0	Uncharacterized protein, isoform A	CG33926	9.22016	-6.45032
Q9VMX8	Jonah 25Bii, isoform A	Jon25Bii	6.40724	-7.31671
Q9W5U8	Uncharacterized protein, isoform A	CG17571	7.7244	-7.4196

## Sheet: OverlapPe6h
Protein Ids	First Protein Description	Gene Name	Log10 pvalue (F6hvsFUC)	log2 FC (F6hvsFUC)	Log10 pvalue (M6hvsMUC)	log2 FC (M6hvsMUC)
Q9VUE4	Uncharacterized protein	CG3868	7.62301	7.69213	8.42105	6.89232
Q24325	Transcription initiation factor TFIID subunit 2	Taf2	2.84188	5.60091	1.57472	3.22352
Q9V3C5	Guanine nucleotide exchange factor subunit Rich	Rich	2.4376	5.15097	2.13375	4.43934
A1Z892;Q7JX87	Peroxiredoxin 2540-2	NA	6.16456	5.04878	2.85245	4.12461
Q9VAD6	Conserved oligomeric Golgi complex subunit 7	Cog7	2.71831	4.63423	1.46608	2.84015
Q9VX77	Coiled-coil-helix-coiled-coil-helix domain containing 2, isoform A	Chchd2	1.6298	4.2116	1.7049	4.34961
P10987	Actin-5C	Act5C	2.9033	3.52591	1.77198	2.19394
A8DYL3	Verprolin 1, isoform G	Vrp1	5.62241	3.46778	1.42009	1.90304
Q9VCY3	COP9 signalosome complex subunit 6	CSN6	2.31124	3.4658	1.00398	1.8957
A1Z9S1	Biogenesis of lysosome-related organelles complex 1 subunit 1	Blos1	5.90739	3.30103	4.03831	2.18678
A1Z892;Q7JX87;A1Z893	DI01187p	NA	6.52621	3.29082	4.27297	3.09287
Q9Y143	BcDNA.GH05536	CG5867	3.12215	3.10133	1.98713	2.756
Q8T4A5	Thiamine diphosphokinase	CG14721	6.25253	2.80767	1.90508	2.33766
Q9V3E3	39S ribosomal protein L50, mitochondrial	mRpL50	2.55069	2.78101	3.43666	1.27361
Q7KSB5	S-formylglutathione hydrolase	CG4390	1.53413	2.77973	2.41608	1.48911
A0A1Z1CH25	Uncharacterized protein, isoform H	CG11891	3.9706	2.77836	4.41062	1.93272
M9PB21	Fatty acid synthase 2, isoform B	FASN2	1.94527	2.75686	1.17022	1.72277
Q9VK00	Uncharacterized protein, isoform A	CG16826	4.09601	2.71944	2.79486	1.40859
Q9VMX0	39S ribosomal protein L28, mitochondrial	mRpL28	1.1248	2.66793	2.16815	1.17227
Q9VBQ5;Q7K2E1	LD05247p	NA	3.93767	2.61953	2.51283	2.74999
Q9VHD3	Probable maleylacetoacetate isomerase 1	GstZ1	1.65215	2.58089	1.08687	1.67451
M9PH63	Uncharacterized protein, isoform B	CG42240	3.65944	2.516	1.00164	1.15443
Q9VMA6	LD20162p	CG31633	2.39765	2.35025	2.7275	1.56062
P29843;P11147;P29845;Q1IF59	Heat shock 70 kDa protein cognate 4	NA	3.51324	2.32183	4.10525	1.81163
Q9VGL0	LD43047p	CG14712	3.6312	2.19028	1.46021	1.48395
Q9VSI1	LD21269p	CG7182	2.57004	2.15082	3.50782	1.5471
Q9W5W7	GH19483p	CG9581	2.74761	2.13932	2.37106	2.71807
Q9V3G3	Peptidyl-prolyl cis-trans isomerase E	cyp33	4.46288	2.10893	1.19384	1.15562
A8DYH2	Ubiquitin-fold modifier 1	Ufm1	2.69974	2.10686	2.08378	1.07006
Q8T3P2	GM01014p	CG42365	7.22947	2.09655	3.3494	1.42261
Q9VGQ8	Arfaptin	Arfip	2.0102	2.09549	3.38045	2.24199
Q7JY00	HL02043p	Syx6	2.48284	2.05469	1.38544	1.27229
P29845;Q1IF59	Heat shock 70 kDa protein cognate 5	NA	2.86127	2.04001	4.9227	1.41131
A0A0B4LHR8	Uncharacterized protein, isoform G	CG31064	1.31241	1.9565	1.45327	1.52583
Q9VG30;Q9VMG1;Q9VG29	UDP-glycosyltransferase family 37 member A3	NA	4.1733	1.93008	3.78842	1.28977
O46085	GH08708p	Pex5	1.08626	1.92273	1.75284	2.4618
Q7KTF8	Nicotinic acetylcholine receptor alpha6, isoform E	nAChRalpha6	3.93035	1.90164	2.26729	1.6371
P20007	Phosphoenolpyruvate carboxykinase [GTP]	Pepck1	3.40477	1.88794	5.50531	3.00916
Q9W380	RH45008p	CG9034	2.27702	1.88595	1.43791	1.83236
Q9W1I8	LD03592p	Snap29	1.74817	1.88238	1.20431	1.45208
A1Z893	DI01187p	CG12896	2.88237	1.88119	3.95327	2.78556
Q8SY33	Protein Gawky	gw	1.75951	1.8707	1.87519	2.36894
Q9VP50	SD17025p	CG7632	3.45435	1.86633	3.54278	1.30173
P29843;P29844;P11147;O97125	Heat shock protein 68	NA	3.47086	1.85879	2.91858	1.22248
Q9VFC7	Mf5 protein	Mf	2.61516	1.81403	3.47906	1.0642
P00408	Cytochrome c oxidase subunit 2	COX2	2.85107	1.79521	3.24545	1.06658
Q9V7Y2	Sphingosine-1-phosphate lyase	Sply	4.04883	1.77285	4.97921	1.17932
Q8MST5	Tubulin beta chain	betaTub97EF	3.80829	1.75492	6.00862	1.564
Q7K1S1	LD45826p	CG8067	2.5915	1.75056	2.94533	1.68787
P29844;P11147	Heat shock 70 kDa protein cognate 4	NA	3.35077	1.74711	3.56504	1.15243
Q9VD92	Protein archease-like	Archease	2.19499	1.73853	1.61772	1.54075
P29843;Q9BIS2;Q9BIR7;P29844;Q9VG58;P11147;P11146;Q8INI8;P02825;P82910;O97125	Heat shock protein 68	NA	3.11266	1.73638	3.92305	1.37443
Q95RG8	ARF GTPase-activating protein Git	Git	1.99638	1.72031	1.77963	1.30643
Q9VSL6	Glutathione S transferase O1	GstO1	1.99813	1.70418	2.09705	1.12181
Q9VYL1	Folylpolyglutamate synthase	Fpgs	2.08428	1.70002	1.5121	1.09023
A1ZBW7	WASH complex subunit 2	FAM21	1.93124	1.69824	4.58055	2.31761
Q9VNF5	3-oxoacyl-[acyl-carrier-protein] synthase	CG12170	1.75794	1.69749	2.55818	2.4185
M9PBC6	Bub3 interacting GLEBS and zinc finger domain protein, isoform F	BuGZ	3.47469	1.68205	1.99789	1.26655
Q9VRH6	Translation factor waclaw, mitochondrial	waw	1.65944	1.66072	1.98841	1.82389
Q24560;P08841;Q8MST5	Tubulin beta-3 chain	NA	3.07582	1.65999	5.24361	1.7813
P53501;P83967;P10981;P02574	Actin, larval muscle	NA	2.08522	1.63893	3.17948	1.94482
P53501;P83967;P10981;P02574	Actin, larval muscle	NA	2.08522	1.63893	3.17948	1.94482
Q9VGJ8	RE03989p	CG6830	3.86589	1.62783	4.41476	1.27043
Q05825	ATP synthase subunit beta, mitochondrial	ATPsynbeta	3.51306	1.59845	4.01704	1.09783
Q9VG29	UDP-glycosyltransferase family 37 member A3	Ugt37A3	4.67001	1.57752	4.85169	1.02574
Q9VE85	Nucleoporin 43kD	Nup43	3.23022	1.56292	2.07911	1.38146
Q9V6U8	Nedd8-activating enzyme E1 catalytic subunit	Uba3	3.02659	1.54275	2.33531	1.36038
Q9W410	GH06635p	CG3815	3.56184	1.54195	4.47283	1.53488
Q9VLN1	WD repeat-containing protein 82	Wdr82	2.30295	1.52305	4.03864	2.19013
Q8SZU0	GH13879p	CG9331	3.07085	1.51719	4.9098	1.08777
Q9VHP0;P09052	ATP-dependent RNA helicase vasa	NA	3.90568	1.51079	4.39071	1.61042
Q7KVY7	Syntaxin-4	Syx4	3.70517	1.4908	1.20249	1.55048
Q9V9X4	Methylthioribose-1-phosphate isomerase	CG11334	3.74851	1.48982	3.39524	1.14246
Q9VIE8	Aconitate hydratase, mitochondrial	mAcon1	3.25557	1.48953	4.4209	1.26795
Q9VV39	Mitochondrial ribosomal protein S34	mRpS34	2.05466	1.47805	5.35331	1.68603
Q9VN50	Eukaryotic translation initiation factor 3 subunit F-1	eIF3f1	4.40687	1.4704	2.42331	1.45189
Q8MQS4	GH06923p	Reps	1.59987	1.46446	2.7447	1.28174
A0A0B4LGD0	Uncharacterized protein, isoform C	CG43691	1.99878	1.46371	1.79601	1.63233
Q9VY24	Uncharacterized protein, isoform B	CG5321	1.64499	1.4631	1.88112	1.79533
Q7JXB9	Endonuclease	EndoG	1.23359	1.45495	1.79248	1.41628
A8QI34	Sodium/potassium-transporting ATPase subunit alpha	JYalpha	1.25165	1.4499	1.56403	1.22623
Q8T0L3	E1 ubiquitin-activating enzyme	Uba1	3.31641	1.4419	5.21437	1.2334
Q9VIF3	Ubiquinone biosynthesis O-methyltransferase, mitochondrial	Coq3	2.44951	1.44122	2.22368	2.01964
Q8MZG9;A1Z729;Q7JYX2;Q7JUS1	Uncharacterized protein	NA	2.92076	1.43941	3.22335	1.17233
Q9VV60	Tyrosine--tRNA ligase	TyrRS	3.297	1.43754	3.18895	1.10182
Q9VVI0	SD09427p	U4-U6-60K	3.19673	1.43385	1.49247	1.00483
Q9W3R7	Autophagy protein 5	Atg5	1.82854	1.42958	1.66812	1.32787
Q9VXI1	Beta hydroxy acid dehydrogenase 1, isoform A	Had1	2.55398	1.42795	4.30378	1.11339
P31409	V-type proton ATPase subunit B	Vha55	3.31682	1.40653	5.1745	1.2132
Q24090	GH08712p	Snr1	2.12298	1.40287	2.98349	1.22163
Q9VXY3	Dihydrolipoamide acetyltransferase component of pyruvate dehydrogenase complex	Dbct	3.15172	1.38497	4.78587	1.49728
Q9VBU0;A0A1Z1CH25	Uncharacterized protein, isoform H	NA	2.46838	1.38413	2.0842	2.2605
P00334	Alcohol dehydrogenase	Adh	3.67189	1.35893	2.52038	1.11557
Q27331	V-type proton ATPase catalytic subunit A isoform 2	Vha68-2	3.09626	1.35746	6.7884	1.10718
P11147	Heat shock 70 kDa protein cognate 4	Hsc70-4	3.32998	1.35355	4.00032	1.07665
P32392	Actin-related protein 3	Arp3	3.16386	1.34886	4.97102	1.10987
O62618	Mitogen-activated protein kinase p38a	p38a	1.63273	1.32466	1.9758	1.20506
A1Z729;Q7JYX2	Uncharacterized protein	NA	3.26116	1.31584	5.07909	1.85842
Q24560;P08841;P61857	Tubulin beta-3 chain	NA	3.45546	1.30833	4.14363	1.1019
Q94522	Succinate--CoA ligase [ADP/GDP-forming] subunit alpha, mitochondrial	Scsalpha1	2.90557	1.3049	5.49445	1.10105
Q9W3Q1	GM14286p	Pdp	1.61095	1.30299	4.18092	1.71069
P35421	Phosphoribosylformylglycinamidine synthase	Pfas	3.58272	1.28864	2.38566	1.17159
Q7KLW9	Pre-mRNA-processing factor 19	Prp19	2.31824	1.28827	2.69324	1.1408
Q27331;Q9VK47;P48602	V-type proton ATPase catalytic subunit A isoform 1	NA	3.652	1.28639	3.58909	1.18234
Q7KJA9	Protein O-GlcNAc transferase	sxc	1.24676	1.26404	2.05821	1.34778
Q9VBS6	Uncharacterized protein, isoform A	CG31087	2.63341	1.2599	3.67381	1.48116
P13395	Spectrin alpha chain	alpha-Spec	3.37224	1.25467	3.91627	1.2165
A1Z7K9	PAN2-PAN3 deadenylation complex catalytic subunit PAN2	PAN2	3.38882	1.24759	2.57866	1.00466
P12426	Adenine phosphoribosyltransferase	Aprt	3.85832	1.24496	4.07475	1.32795
Q9W1X8	Probable GDP-L-fucose synthase	Gmer	1.41108	1.24059	1.93519	1.66499
Q9VI04	Beta-alanine synthase	pyd3	2.54983	1.23693	4.69919	1.01842
Q9VGC5	RE54693p	CG4830	3.2438	1.18958	3.9021	1.245
P33438	Glutactin	Glt	1.86263	1.18702	3.91004	1.22505
Q9VBT4	IP12282p	CG31104	3.1068	1.18525	3.84962	1.62275
Q7JWF1	Electron transfer flavoprotein-ubiquinone oxidoreductase	Etf-QO	3.42961	1.18262	3.91641	1.34932
Q9W452	Peptidase S1 domain-containing protein	CG6067	3.09583	1.18177	4.79701	1.50297
Q86B87	Modifier of mdg4	mod(mdg4)	1.89676	1.17313	3.44192	1.32328
Q9VTN4	MIP04801p	CG14131	1.09135	1.16912	3.75337	2.99013
Q7JY94	Ubiquitin-like modifier-activating enzyme ATG7	Atg7	2.48011	1.15927	1.44205	1.18461
Q9VD58	GH26270p	Idh3b	2.97979	1.1557	4.86089	1.01647
Q24560	Tubulin beta-1 chain	betaTub56D	3.3241	1.15361	5.18556	1.46402
Q8T0S6	Serine/threonine-protein kinase hippo	hpo	2.09782	1.14233	1.25364	1.22087
Q8SX57	LD44221p	CG31549	3.17847	1.14162	5.27472	1.30983
A0A0B4K6V8	Alpha-Esterase-5, isoform B	alpha-Est5	4.29201	1.12755	5.18783	1.07852
Q9XZ19	Uncharacterized protein	CG3909	2.44418	1.12666	2.32498	1.1138
O02195	Eukaryotic translation initiation factor 3 subunit I	eIF3i	3.01784	1.12257	3.81101	1.04926
P29843;P11147	Heat shock 70 kDa protein cognate 4	NA	3.01084	1.11931	2.37332	1.51391
P91929	NADH dehydrogenase [ubiquinone] 1 alpha subcomplex subunit 10, mitochondrial	ND-42	3.80408	1.10025	5.59803	1.01805
P07764	Fructose-bisphosphate aldolase	Ald1	3.70356	1.09937	4.41036	1.05756
Q9VGR2	Protein arginine methyltransferase NDUFAF7 homolog, mitochondrial	CG17726	1.39252	1.09445	4.52768	1.09812
Q8IPP8	Uncharacterized protein	CG31548	2.97697	1.08409	4.28064	1.06853
Q9VVE2	Protein rogdi	rogdi	2.83015	1.08356	1.92357	1.08017
Q8SXU3	RE21160p	CG8207	2.98792	1.0796	4.26325	1.06814
Q9VIX7	Fondue, isoform B	fon	1.48756	1.07767	2.56013	2.0115
Q9VFF0	GH01077p	UQCR-C1	3.09957	1.07742	4.46412	1.45976
Q8IPX7	Exosome complex component RRP40	Rrp40	3.26321	1.07648	5.20257	1.02968
A0A0B4K7U0	Uncharacterized protein, isoform M	M7BP	1.92621	1.07244	3.31732	1.05042
M9PDE7	Uncharacterized protein, isoform O	CG44085	1.62962	1.06816	4.15936	2.14904
P06603;P06605	Tubulin alpha-1 chain	NA	3.12981	1.06108	4.65453	1.395
E1JIZ4	Malic enzyme	Men-b	3.12962	1.05779	3.81789	1.51549
Q9VY93	Probable methylthioribulose-1-phosphate dehydratase	CG11134	2.44156	1.0454	3.07274	1.06889
A0A4D6K5M0	Golgi microtubule-associated protein, isoform D	NA	2.5798	1.04481	1.89574	1.46218
Q9VWJ9	FI07229p	CG7889	1.24166	1.03212	3.10029	1.89446
Q9VHC3	Blistery, isoform A	by	2.57021	1.02496	6.55835	1.20174
Q8MSS7	Mitochondrial ribosomal protein S2	mRpS2	2.30506	1.01871	3.60251	1.57042
Q9VG31	Malic enzyme	Men	3.25622	1.01625	3.12623	1.45485
Q8INL3	Peptide deformylase	CG31373	1.37333	1.01556	1.84909	1.07146
Q9VIG3	IP12580p1	CG9259	1.76151	1.01526	2.80753	1.23217
P20478	Glutamine synthetase 2 cytoplasmic	Gs2	2.78023	1.00318	3.65915	1.41205
Q9VZY9	Proline--tRNA ligase	ProRS-m	1.9121	1.0003	2.37679	1.72428
Q9VMJ5	Beta-galactosidase	Gal	2.36642	-1.00665	3.82185	-1.10222
Q95V55	Forkhead box protein O	foxo	1.58328	-1.02595	1.75303	-1.1421
P17207	Serine protease 3	Jon99Ci	2.20608	-1.02611	2.42467	-1.37016
Q9VEM7	Peptidase S1 domain-containing protein	CG4053	2.69942	-1.06026	2.32634	-1.02782
Q7K0L5	LP01562p	veil	2.8616	-1.07704	5.41057	-1.05789
Q9VZ32	Uncharacterized protein, isoform C	CG42249	2.305	-1.08592	2.53924	-1.05547
P52905	Trypsin iota	iotaTry	3.3097	-1.11142	2.88462	-1.1288
A8DYU5	Uncharacterized protein	CG34176	3.45935	-1.12104	2.48398	-1.41346
Q9VKV0;Q9VKU8	LD40728p	NA	2.78906	-1.13883	1.63794	-1.01672
Q9W0A0	Protein draper	drpr	3.71368	-1.14344	3.86561	-1.02612
Q9VS67	RE13502p	CG18417	3.22771	-1.14593	2.00567	-1.077
Q8IN25	Aminopeptidase	CG31198	4.4845	-1.14636	5.33864	-1.12883
Q9VHF4	RE70963p	CG45050	3.66632	-1.16479	1.16718	-1.86276
Q9VJ22	GH09876p	CG10650	3.4792	-1.17585	4.36499	-1.07733
Q9W550	FI20216p1	CG14805	4.42583	-1.17843	2.67907	-1.19544
P22808	Homeobox protein vnd	vnd	3.44496	-1.18836	4.92817	-1.59216
M9PGG8	Uncharacterized protein, isoform B	CG17493	1.0102	-1.19622	1.61673	-2.12713
Q9VLK3	Beta-site APP-cleaving enzyme, isoform A	Bace	1.63815	-1.20934	2.85711	-4.85567
Q9V4X2	Peptidoglycan-recognition protein SC2	PGRP-SC2	2.66544	-1.21109	5.8744	-4.58696
P08144;O18408;P81641	Alpha-amylase-related protein	NA	1.66737	-1.21311	2.51851	-1.28949
Q8INA0	Peptidase S1 domain-containing protein	CG31267	2.42344	-1.21552	2.83184	-1.71959
Q9VRS8;Q9VRS9;C0HKF8;C0HKF7	Jonah 65Aii	NA	1.53702	-1.21977	1.87955	-1.35944
P08144;P81641	Alpha-amylase A	NA	2.12254	-1.22846	3.64755	-1.4748
Q9VPC4	VWFC domain-containing protein	CG13252	1.18974	-1.22928	1.46648	-1.17222
Q9VGF5	LP09696p	Tango9	1.55863	-1.23293	2.09195	-1.11713
Q9VSU3	GEO09635p1	CG13315	3.48738	-1.2333	4.90912	-1.98672
Q9VRS8;Q9VA67;Q7JX43;Q9VA66;C0HKF8;C0HKF7	Jonah 44E, isoform A	NA	1.71909	-1.24233	2.03447	-2.00614
Q9VFW9	Aminopeptidase	CG8774	3.73772	-1.24564	2.29048	-1.15118
Q9VXP8	Peptidase S1 domain-containing protein	CG8952	2.27918	-1.24826	2.31711	-1.67866
A1Z8J7	KappaTry	kappaTry	2.91482	-1.24931	4.86036	-1.34292
Q7K0L5;Q8SZY4	LP01562p	NA	3.47241	-1.25149	4.80628	-1.18692
Q2PE22	GEO11136p1	CG34026	2.12725	-1.25175	4.24074	-1.57144
Q9VLH9	Alpha-mannosidase	LManVI	2.97556	-1.26194	2.95613	-1.12526
Q2PE19	DUF753 domain-containing protein	CG34040	2.59537	-1.2637	4.87717	-1.3494
Q9W4C5	Sodium-dependent nutrient amino acid transporter 1	NAAT1	5.106	-1.26465	3.08539	-1.04434
Q8INH6;Q9VFX0;Q9VFW9	FI18373p1	NA	3.13722	-1.28004	5.11584	-1.19949
Q8MRN5	Aminopeptidase	CG31233	4.09777	-1.28925	4.26524	-1.15119
Q9VCK1	GILT-like protein 2	GILT2	2.57655	-1.30299	2.40681	-1.02282
P07190	Maltase A1	Mal-A1	2.27386	-1.32605	2.52235	-1.18234
Q8MLT4	Gp150, isoform D	Gp150	4.10676	-1.3279	6.83151	-1.50705
Q9VB93	RE23868p	CG6295	1.88335	-1.33898	3.02801	-2.23847
Q9VB90	RE56633p	CG6283	1.58829	-1.34166	3.86912	-1.35054
Q7K3X8	Alkaline phosphatase	Alp6	3.15842	-1.34807	7.11575	-1.85471
Q9VRM8	Alkaline phosphatase	Alp10	3.78331	-1.35844	2.36397	-1.49269
Q8SXY5	RE54525p	Rcd2	2.74845	-1.36578	4.12258	-1.49381
Q9VRM9	Alkaline phosphatase	Alp9	3.7433	-1.36589	3.8833	-1.33875
P83548	Vanin-like protein 3	CG32750	4.78066	-1.38429	2.67468	-1.47193
B7Z0L3	Peptidase S1 domain-containing protein	CG31266	2.74649	-1.39403	3.52304	-1.66343
Q9VDS0	IP21853p	CG4462	5.9441	-1.39653	3.12904	-1.27528
Q27367	Protein croquemort	crq	3.52112	-1.40309	4.09094	-1.39048
Q9VHF7	RE08710p	CG16749	3.09561	-1.40633	6.48778	-1.79297
Q9VBR6	RE74917p	tobi	3.32563	-1.43667	5.32986	-1.49272
Q8MKL0	LP07082p	CG30043	4.31731	-1.43887	2.19551	-1.67969
Q9VTI5	Fumarate hydratase	Fum3	1.47161	-1.45346	1.70415	-1.42607
P08120	Collagen alpha-1(IV) chain	Col4a1	3.3039	-1.4831	2.84437	-1.78102
A1Z7F1	Alpha-glucosidase	Mal-A6	2.71602	-1.49576	2.56787	-1.19817
Q7K527	Tetraspanin	Tsp42El	3.74168	-1.50074	1.26337	-1.56755
Q10714	Angiotensin-converting enzyme	Ance	2.96841	-1.50314	2.87861	-1.2123
Q8I079	J domain-containing protein	CG32640	2.41327	-1.50731	1.27128	-1.02739
Q9VMM2	Uncharacterized protein, isoform B	CG11034	4.10561	-1.50853	4.2906	-1.26784
P04357	Metallothionein-1	MtnA	3.78276	-1.5119	3.20895	-1.42756
Q9VG15	FI17111p1	CG7381	4.55976	-1.51454	4.75183	-1.5265
Q9VWM9	Diedel 3, isoform A	Diedel3	2.13481	-1.52275	3.72339	-1.42845
A0A0B4KHF0	Ferritin	Fer2LCH	3.0843	-1.52462	4.60194	-1.73326
Q9VXC6	Peptidase S1 domain-containing protein	CG4653	3.42057	-1.56019	4.78126	-1.61197
P42279	Trypsin eta	etaTry	2.75707	-1.56944	4.42717	-1.70458
Q9VXC7	RE37738p	CG9673	3.67737	-1.56965	5.92876	-1.66587
Q9VLZ1	Peptidase_M14 domain-containing protein	CG7025	4.12596	-1.58085	2.50559	-1.37788
Q8SWX4	Aminopeptidase	CG31343	4.31545	-1.5908	4.56223	-1.30576
Q9VJ24	Uncharacterized protein, isoform A	CG15170	4.36224	-1.60459	1.94491	-2.07454
Q9W2C4	GH06474p	CG4377	3.3476	-1.60795	4.55543	-1.5889
Q9VLH0	Tetraspanin	Tsp29Fb	2.28516	-1.61401	1.78852	-1.21694
Q9VII7	Serpin 38F, isoform A	Spn38F	2.21059	-1.63778	1.39299	-1.95555
Q9VII1	Protein quiver	CG9336	2.36158	-1.65063	1.35392	-1.5955
Q9VRZ3	RE62864p	CG14820	4.36137	-1.65385	2.90029	-1.30812
Q9W2M5	Chitinase 9	Cht9	2.8846	-1.67725	3.27982	-2.48725
Q86B58	IP10114p	CG33127	3.98242	-1.67986	3.77683	-1.40131
A1Z7E8	Alpha-glucosidase	Mal-A4	3.53456	-1.68044	5.53312	-1.95977
A0A0B4KEX7	Uncharacterized protein	CG43788	1.54828	-1.69191	2.46713	-2.72401
Q9VMX7	Jonah 25Bi	Jon25Bi	2.9109	-1.69462	3.68802	-1.69926
Q7JYV3	RH58587p	CG12374	4.19794	-1.70217	4.17043	-2.19314
P04814	Trypsin alpha	alphaTry	2.6408	-1.70875	3.90236	-2.57726
Q8MT42	GEO12560p1	CG13102	3.63889	-1.70994	5.39082	-1.37488
Q9VXC8	LP05929p	sphe	4.16714	-1.72692	4.2938	-1.52093
A1Z7F3	Alpha-glucosidase	Mal-A8	3.48086	-1.73519	2.83373	-1.30796
Q9W1W4	RE45066p	CG9896	5.85467	-1.73549	4.11682	-1.36636
Q9VLI0;Q9VLH9;Q9VLI2	Alpha-mannosidase	NA	4.3676	-1.7385	3.23042	-1.28077
Q8MLU9	Uncharacterized protein	CG13492	3.7524	-1.75184	6.97919	-1.73069
Q9V445	Metalloendopeptidase	CG15255	2.78967	-1.76278	3.25759	-2.28175
Q0E8E1	GH08173p	CG42514	5.42691	-1.76377	1.00868	-1.05574
Q9VSJ1;Q9VSJ2;Q9VA67;Q7JX43;Q9VA66;Q9VMX9;C0HKF8;C0HKF7	Jonah 44E, isoform A	NA	1.51628	-1.76681	1.1485	-2.56348
Q9VLZ2	Uncharacterized protein, isoform A	CG18585	3.97929	-1.76906	4.11601	-1.70825
Q8IRI8	Uncharacterized protein	CG32483	2.00717	-1.77268	2.84414	-1.61981
P35004	Trypsin beta	betaTry	3.34064	-1.78489	4.29904	-2.53394
Q9VLI0;Q9VLH9	Alpha-mannosidase	NA	3.98989	-1.78751	1.78479	-1.06812
Q9W2C5	DUF753 domain-containing protein	CG4363	3.36129	-1.79254	7.28428	-1.76428
P07192	Maltase A3	Mal-A3	3.42918	-1.80214	4.99074	-1.96201
A1ZB23	IP19117p	CG14495	2.35599	-1.84214	1.57317	-1.50291
A1Z7F2	Alpha-glucosidase	Mal-A7	2.97552	-1.84252	2.61464	-1.32921
P07191	Maltase A2	Mal-A2	3.59403	-1.84293	3.14346	-1.47893
Q9VLI2	Alpha-mannosidase	LManIII	3.75685	-1.88414	3.25178	-1.24084
Q7JZ25	Chloride channel protein	ClC-b	2.36834	-1.89768	2.0149	-1.14685
Q9VGR7	J domain-containing protein CG6693	CG6693	2.00856	-1.92285	2.73761	-1.34975
A0A0B4KI27	Ferritin	Fer1HCH	3.24865	-1.94393	4.74199	-2.18055
Q9VA70	Neutral ceramidase	CDase	3.66349	-1.98038	5.33136	-1.75249
Q9VFD0	Uncharacterized protein	CG3984	2.98947	-1.98465	1.17489	-1.33744
Q9VKC5	RH17958p	CG6770	4.5612	-2.01982	4.05413	-1.59653
Q7K088	GEO08224p1	Obp56e	2.11795	-2.02899	2.43549	-2.44484
A1Z7F1;A1Z7F2	Alpha-glucosidase	NA	3.1481	-2.05416	2.49843	-1.54404
Q9VMX8	Jonah 25Bii, isoform A	Jon25Bii	2.99608	-2.0616	4.385	-2.00732
Q961J8	GH20109p	CG8560	4.52569	-2.06462	3.90899	-1.68562
Q9VLI0	Alpha-mannosidase	LManV	4.21409	-2.08154	2.79408	-1.32832
Q9VU78	Lipase domain-containing protein	CG10116	3.35395	-2.08657	4.48772	-2.31287
Q7JW48	RE12410p	CG10911	5.03438	-2.10318	4.92688	-1.70317
P35005	Trypsin epsilon	epsilonTry	5.02537	-2.11998	4.14721	-2.02952
Q4V3S6	IP02554p	Ser8	2.73627	-2.16129	5.32103	-2.74232
Q9Y125	BcDNA.GH08312	Sap-r	7.14455	-2.18353	2.98986	-1.2439
Q9VLQ7	Serpin 28F	Spn28F	1.46856	-2.20061	1.52801	-1.79015
Q9VPT9	Integral membrane protein 2	CG3662	4.0152	-2.21485	1.86578	-1.64491
Q9VRS8;Q9VA67;Q7JX43;Q9VA66;C0HKF8;C0HKF7;Q9VMX8	Jonah 44E, isoform A	NA	3.09068	-2.238	1.90584	-2.24771
Q9VRT2	RE65433p	CG10472	4.95945	-2.24481	5.24543	-2.71201
Q8IPB7	Alpha-mannosidase	LManII	3.41322	-2.26919	3.11627	-1.27619
E2QCS7	AB hydrolase-1 domain-containing protein	CG17097	1.57248	-2.27383	1.58799	-1.75042
A0A0C4DHF9	Entomoglyceroporin 2, isoform C	Eglp2	1.75516	-2.29317	2.32808	-2.10794
Q8MYU0	Fledgling of Klp38B, isoform A	fok	3.65467	-2.30166	4.04321	-2.74552
Q9V3M3	Metalloendopeptidase	CG15254	3.90646	-2.32283	4.07341	-2.3375
Q9VRS6	Jonah 65Aiv	Jon65Aiv	3.61627	-2.32598	5.04553	-2.77116
Q7JPN9	LambdaTry	lambdaTry	3.41513	-2.33144	5.16335	-2.76266
Q7KUM2	TIL domain-containing protein	CG33259	1.19752	-2.33648	1.05853	-2.82951
Q8T4A8	AT07769p	CG7542	2.64002	-2.39817	3.63697	-3.67319
Q9VRS8;Q9VMX9;Q9VMX8	Jonah 25Bii, isoform A	NA	3.49539	-2.42652	2.38476	-4.41184
Q9VRS9;Q9VMX8	Jonah 25Bii, isoform A	NA	2.57385	-2.43315	1.42473	-1.44326
Q9VRS7	GH01508p	Jon65Aiii	3.67135	-2.49554	2.91605	-2.01768
Q9W0N8	GH21114p	hiro	2.10938	-2.55118	1.19627	-1.66121
Q9VAY6	Pre-mRNA-splicing factor SPF27	BCAS2	1.51758	-2.62732	1.63596	-2.63504
Q9VRS3;Q9VRS7;Q9VRS6	Uncharacterized protein, isoform A	NA	3.68768	-2.64211	4.22169	-2.56114
Q9VLI0;Q8IPB7	Alpha-mannosidase	NA	3.86485	-2.65421	4.07982	-2.13216
Q9V3U5	CG7916 protein	CG7916	7.71358	-2.66811	2.34708	-2.14156
P42280	Trypsin zeta	zetaTry	4.44717	-2.67001	5.54233	-2.72946
P42278	Trypsin theta	thetaTry	4.51237	-2.6946	3.36126	-3.13592
Q9VS66	FI02848p	CG8562	3.95548	-2.6987	3.31736	-2.02862
Q9W2L6	Glycerophosphocholine phosphodiesterase	CG9394	3.05679	-2.74875	2.34124	-2.81599
Q9VH26	Carbonic anhydrase	CAH7	3.59938	-2.8114	1.48694	-1.49651
Q9VHT7	Uncharacterized protein	CG31463	1.51094	-2.84064	2.02405	-3.215
Q9VRS4	Machete	yip7	4.82155	-2.8527	6.69238	-3.48806
Q9VVM2	LP12049p	CG5506	4.35385	-2.87502	3.01249	-1.1515
Q9VBQ4	GH01257p	CG5107	3.89304	-3.03004	3.37406	-2.16957
Q9VS66;Q961J8	GH20109p	NA	2.45755	-3.10123	2.87524	-2.51837
Q9VH32	Niemann-Pick type C-2d	Npc2d	3.94618	-3.1356	3.12589	-2.91639
O77436	EG:34F3.5 protein	CG13360	4.89403	-3.14861	6.71691	-1.29165
Q9VL86	Zinc carboxypeptidase A 1	CG17633	4.42486	-3.25783	3.81998	-2.75666
Q9V3P4	CG7953 protein	CG7953	3.91533	-3.36846	6.26134	-4.36982
Q9VPN8	Peptidase S1 domain-containing protein	CG11911	5.87835	-3.48658	5.44357	-2.52253
Q9VA67;Q9VA66	Jonah 99Fi	NA	3.53754	-3.50356	1.43375	-2.44767
Q9VMX9	Jonah 25Biii	Jon25Biii	5.57195	-3.58651	5.82309	-4.71733
Q9VDX5	Uncharacterized protein	CG3739	2.73179	-3.59156	5.01856	-3.14823
Q9VCI5	Succinate dehydrogenase [ubiquinone] cytochrome b small subunit, mitochondrial	SdhD	3.40012	-3.62689	2.28294	-2.83184
Q9VRS3	Uncharacterized protein, isoform A	CG10477	6.63836	-3.7136	5.26128	-3.41061
Q9VRS9	Jonah 65Ai, isoform A	Jon65Ai	6.61064	-3.99124	4.20356	-1.7984
Q9VSJ1;Q9VSJ2;Q9VMX9	Jonah 25Biii	NA	4.6014	-4.39822	3.01182	-2.55721
Q9VRS8	Jonah 65Aii	Jon65Aii	6.91995	-4.40087	1.43432	-1.91766
Q9V3A0	CG8997 protein	CG8997	7.9355	-5.18621	5.25625	-4.4622
Q9W377	LP05863p	CG12057	5.01667	-5.21298	3.3995	-4.12304
Q9W5U8	Uncharacterized protein, isoform A	CG17571	5.55479	-6.6188	2.11663	-5.27763

## Sheet: OverlapPe16h
Protein Ids	First Protein Description	Gene Name	Log10 pvalue (F16hvsFUC)	log2 FC (F16hvsFUC)	Log10 pvalue (M16hvsMUC)	log2 FC (M16hvsMUC)
Q9VUE4	Uncharacterized protein	CG3868	7.48724	7.09809	7.9829	6.66701
Q9V3C5	Guanine nucleotide exchange factor subunit Rich	Rich	6.26323	5.62004	5.051	5.15044
Q9VAD6	Conserved oligomeric Golgi complex subunit 7	Cog7	3.18959	5.40139	1.4461	2.80429
Q9VX77	Coiled-coil-helix-coiled-coil-helix domain containing 2, isoform A	Chchd2	2.16379	5.38696	1.90299	4.7954
A1Z892;Q7JX87	Peroxiredoxin 2540-2	NA	6.28194	5.38449	2.9029	4.1976
Q70PY2	Peptidoglycan-recognition protein SB1	PGRP-SB1	6.82788	5.10665	5.01988	2.12561
Q24325	Transcription initiation factor TFIID subunit 2	Taf2	2.72682	5.05436	1.46851	3.04182
Q9V3A4	Protein catecholamines up	Catsup	8.12643	4.65458	7.53052	5.09852
P10987	Actin-5C	Act5C	3.50765	4.3917	1.5684	2.20901
A0A1Z1CH25	Uncharacterized protein, isoform H	CG11891	6.12122	4.1319	4.57612	2.07099
Q9VCY3	COP9 signalosome complex subunit 6	CSN6	2.72726	4.06642	1.15248	2.13263
A8DYL3	Verprolin 1, isoform G	Vrp1	7.80832	4.05277	1.63602	2.15403
Q9VBQ5;Q7K2E1	LD05247p	NA	4.94768	3.78951	1.13071	2.31772
Q7KSB5	S-formylglutathione hydrolase	CG4390	2.11604	3.70115	3.22575	2.02237
P29843;P11147;P29845;Q1IF59	Heat shock 70 kDa protein cognate 4	NA	5.25829	3.65983	5.02862	2.13782
Q9VIX7	Fondue, isoform B	fon	4.53605	3.63583	3.28704	3.10183
Q9VSI1	LD21269p	CG7182	4.15175	3.50886	4.65821	2.25067
M9PB21	Fatty acid synthase 2, isoform B	FASN2	3.89908	3.48884	1.21231	1.77018
Q9VMX0	39S ribosomal protein L28, mitochondrial	mRpL28	1.51777	3.36446	2.04416	1.11509
A1Z892;Q7JX87;A1Z893	DI01187p	NA	6.33958	3.35606	4.68763	3.10987
P23647	Serine/threonine-protein kinase fused	fu	4.95322	3.28147	1.74798	2.48031
Q9VG95;Q9VG96;Q9VG93;Q9VG98	Glutathione S-transferase D7	NA	5.93651	3.23753	3.16448	1.1478
Q9VG98	Glutathione S-transferase D2	GstD2	6.70542	3.17185	3.94191	1.23822
Q8T4A5	Thiamine diphosphokinase	CG14721	6.65573	3.14272	2.10448	2.56453
Q9W5W7	GH19483p	CG9581	3.99834	3.14243	2.61053	2.98893
Q9VRJ1	Alanine--tRNA ligase, mitochondrial	AlaRS-m	4.68233	3.14047	3.0121	2.37356
Q9VVB4	Coiled-coil domain-containing protein 22 homolog	CG9951	1.27842	3.12933	1.14938	2.8824
Q9Y143	BcDNA.GH05536	CG5867	3.04836	3.10351	2.19606	2.8202
Q8SY33	Protein Gawky	gw	3.4667	3.08417	2.31166	2.88829
A0A0C4FEI3	Uncharacterized protein, isoform F	CG6184	2.90142	3.06693	1.6239	2.75681
Q9VRH6	Translation factor waclaw, mitochondrial	waw	4.17869	3.02403	2.09853	1.89016
P29843;P29844;P11147;O97125	Heat shock protein 68	NA	5.19502	2.99636	4.40249	1.60171
Q9VNF5	3-oxoacyl-[acyl-carrier-protein] synthase	CG12170	3.33834	2.9814	3.12289	2.99735
Q9VAC4	GEO09167p1	Nph	2.70379	2.9288	5.09843	1.33932
P29845;Q1IF59	Heat shock 70 kDa protein cognate 5	NA	4.16382	2.8818	5.44751	1.55214
Q24562	Splicing factor U2AF 50 kDa subunit	U2af50	3.12198	2.8747	3.01425	1.30855
Q9V3E3	39S ribosomal protein L50, mitochondrial	mRpL50	2.63404	2.85269	3.35853	1.30856
Q9VHD3	Probable maleylacetoacetate isomerase 1	GstZ1	1.81926	2.7817	1.17582	1.78553
Q9VGL0	LD43047p	CG14712	4.94598	2.74661	1.7486	1.74949
P08841	Tubulin beta-3 chain	betaTub60D	6.44084	2.74546	1.63845	1.44402
P53501;P83967;P10981;P02574	Actin, larval muscle	NA	4.31983	2.7405	2.47808	2.03236
P53501;P83967;P10981;P02574	Actin, larval muscle	NA	4.31983	2.7405	2.47808	2.03236
Q8MST5	Tubulin beta chain	betaTub97EF	5.53792	2.72353	6.36934	1.96007
Q9VZZ0	RE02644p	CG1246	6.48917	2.70391	6.52118	2.41107
Q9W380	RH45008p	CG9034	3.35225	2.68708	1.50449	1.89409
P29843;Q9BIS2;Q9BIR7;P29844;Q9VG58;P11147;P11146;Q8INI8;P02825;P82910;O97125	Heat shock protein 68	NA	4.54786	2.65685	4.74812	1.626
A1Z7Q8	Alicorn, isoform A	alc	2.33547	2.65589	3.36925	1.15497
Q7KTW9	Asparagine synthetase [glutamine-hydrolyzing]	AsnS	7.82141	2.65267	4.801	1.9416
Q9VMA6	LD20162p	CG31633	2.73126	2.64343	2.53795	1.64499
P29844;P11147	Heat shock 70 kDa protein cognate 4	NA	5.04616	2.63364	4.35511	1.39951
Q9VTT1	IP04456p	CG17154	1.52878	2.62559	1.05368	2.73535
Q9W3Q1	GM14286p	Pdp	4.0583	2.6218	4.64965	1.97263
A0A0B4LGD0	Uncharacterized protein, isoform C	CG43691	2.57635	2.57012	2.20594	2.0426
Q24560;P08841;Q8MST5	Tubulin beta-3 chain	NA	4.54499	2.54122	6.61579	2.17328
Q8IQG9	Adenylate kinase 1, isoform B	Ak1	2.86583	2.53853	3.30963	1.1255
P17917	Proliferating cell nuclear antigen	PCNA	3.26413	2.52236	5.65422	2.56704
A8DYH2	Ubiquitin-fold modifier 1	Ufm1	3.31182	2.52006	2.58711	1.07935
Q9VBU0;A0A1Z1CH25	Uncharacterized protein, isoform H	NA	4.97599	2.51665	2.77793	2.65039
Q9VK00	Uncharacterized protein, isoform A	CG16826	3.73414	2.50886	2.14478	1.20252
Q7K012	Brahma associated protein 55kD	Bap55	3.93502	2.49552	2.28587	2.12004
Q9VFC7	Mf5 protein	Mf	3.55756	2.49337	3.90014	1.31468
Q9V3D6	Probable cleavage and polyadenylation specificity factor subunit 2	Cpsf100	2.17819	2.48114	1.57413	1.00318
M9PBC6	Bub3 interacting GLEBS and zinc finger domain protein, isoform F	BuGZ	4.68191	2.46493	2.62406	1.66371
Q9V3G3	Peptidyl-prolyl cis-trans isomerase E	cyp33	5.64574	2.44866	1.89553	1.74073
Q9VGZ2	FI06805p	Rrp46	4.36245	2.43754	3.74994	2.76592
O62618	Mitogen-activated protein kinase p38a	p38a	3.52845	2.42699	2.65513	1.52037
A1Z893	DI01187p	CG12896	4.18929	2.41743	3.17701	2.64068
Q95RG8	ARF GTPase-activating protein Git	Git	3.10196	2.40209	1.82011	1.32059
Q9V6U8	Nedd8-activating enzyme E1 catalytic subunit	Uba3	4.52449	2.39704	2.73802	1.61333
Q24560	Tubulin beta-1 chain	betaTub56D	6.18963	2.36765	6.31954	1.95547
Q8T3P2	GM01014p	CG42365	6.37587	2.36304	3.97878	1.45346
O02649;Q9VPS5;Q9VMN5	Heat shock protein 60A	NA	4.78972	2.35625	2.62458	1.04518
A1Z9S1	Biogenesis of lysosome-related organelles complex 1 subunit 1	Blos1	5.17496	2.34813	1.56495	1.31112
M9PDE7	Uncharacterized protein, isoform O	CG44085	3.96038	2.34721	5.34127	2.86699
Q8IMF4	RE24176p	CG2201	2.63546	2.34445	3.14442	2.4959
P11147	Heat shock 70 kDa protein cognate 4	Hsc70-4	5.23287	2.33236	5.09202	1.47481
Q9VE85	Nucleoporin 43kD	Nup43	5.21235	2.3285	2.58541	1.55919
Q9VP50	SD17025p	CG7632	4.52679	2.29722	3.3639	1.32103
Q9VIF3	Ubiquinone biosynthesis O-methyltransferase, mitochondrial	Coq3	2.42158	2.28638	1.34664	2.03811
Q9VES8	RE28913p	CG10340	2.2185	2.27175	2.52173	2.34582
Q8IRE4	tRNA (guanine(37)-N1)-methyltransferase	CG32281	3.18764	2.26546	5.33805	1.93559
Q8T0L3	E1 ubiquitin-activating enzyme	Uba1	5.36777	2.24516	5.62956	1.38475
Q9VGQ8	Arfaptin	Arfip	2.43415	2.21695	1.73509	1.67356
P29843;P11147	Heat shock 70 kDa protein cognate 4	NA	4.86786	2.20394	2.68166	1.74188
Q86B83	LD12611p	CG33099	1.79805	2.19008	3.10858	1.21337
Q7KLW9	Pre-mRNA-processing factor 19	Prp19	4.16464	2.17981	2.65773	1.14928
Q9VN44	FI07923p	Karybeta3	4.96268	2.17056	3.48488	1.21347
Q9VXY3	Dihydrolipoamide acetyltransferase component of pyruvate dehydrogenase complex	Dbct	4.92327	2.16904	5.47036	1.78562
Q9VN50	Eukaryotic translation initiation factor 3 subunit F-1	eIF3f1	5.56887	2.16722	2.88683	1.92624
P32392	Actin-related protein 3	Arp3	5.22256	2.16429	5.38504	1.30281
Q9VV39	Mitochondrial ribosomal protein S34	mRpS34	3.42753	2.16143	5.62955	1.66724
P33438	Glutactin	Glt	3.63828	2.15675	4.26081	1.35209
Q9VBT4	IP12282p	CG31104	4.9465	2.13917	3.94023	1.81019
Q8MQS4	GH06923p	Reps	3.28289	2.1387	3.0688	1.58921
Q9W410	GH06635p	CG3815	4.67212	2.12527	4.37853	1.62361
Q8MZG9;A1Z729;Q7JYX2;Q7JUS1	Uncharacterized protein	NA	4.78581	2.12394	3.67003	1.41648
Q05825	ATP synthase subunit beta, mitochondrial	ATPsynbeta	4.51437	2.12356	4.48678	1.16741
Q9I7M2	GTP-binding protein 10 homolog	CG10628	3.81728	2.1217	1.40633	1.94429
Q9VCR2;Q9VCQ9	RE20374p	NA	1.07115	2.11523	1.63306	3.40039
Q9VTN4	MIP04801p	CG14131	1.74368	2.11119	4.05764	3.20163
A1ZBW7	WASH complex subunit 2	FAM21	4.45027	2.10449	4.16886	1.9667
Q9VFF0	GH01077p	UQCR-C1	5.64552	2.09007	5.16632	1.90247
Q9VI04	Beta-alanine synthase	pyd3	5.2468	2.08434	4.38638	1.16035
Q9VE69	Uncharacterized protein, isoform D	NA	2.52047	2.07779	2.13434	1.40312
P06603;P06605	Tubulin alpha-1 chain	NA	5.37827	2.07702	4.23157	1.63074
Q86B87	Modifier of mdg4	mod(mdg4)	3.37238	2.06901	3.2726	1.35393
Q9VU76	Combover, isoform A	cmb	2.52826	2.06114	1.46502	1.16292
Q9VG30;Q9VMG1;Q9VG29	UDP-glycosyltransferase family 37 member A3	NA	4.83222	2.06056	3.35825	1.15857
Q9VIE8	Aconitate hydratase, mitochondrial	mAcon1	4.59335	2.05747	4.65604	1.38234
P21187	Polyadenylate-binding protein	pAbp	6.00163	2.04802	4.19906	1.24584
P31409	V-type proton ATPase subunit B	Vha55	4.74396	2.03841	5.26924	1.35006
Q9V7Y2	Sphingosine-1-phosphate lyase	Sply	4.95756	2.03432	4.63787	1.15161
Q9VVS6	Autophagy-related 3	Atg3	4.22103	2.03373	2.17735	1.29282
Q7K3W2	Mitochondrial-processing peptidase subunit alpha	CG8728	6.42699	2.03218	4.9254	1.66635
Q9VQI5	LP04564p	Ifrd1	6.77665	2.02163	3.45572	1.0653
Q9VG08	L-dopachrome tautomerase yellow-f2	yellow-f2	2.42354	2.01755	2.01593	1.22903
Q9VV60	Tyrosine--tRNA ligase	TyrRS	4.72638	2.00441	3.17879	1.12828
Q9VHP0;P09052	ATP-dependent RNA helicase vasa	NA	6.38496	1.99628	4.66691	1.56978
Q9VYF8	2-methoxy-6-polyprenyl-1,4-benzoquinol methylase, mitochondrial	Coq5	2.07059	1.9828	3.98238	1.0259
Q94522	Succinate--CoA ligase [ADP/GDP-forming] subunit alpha, mitochondrial	Scsalpha1	4.205	1.96674	6.14324	1.33583
Q9V9X4	Methylthioribose-1-phosphate isomerase	CG11334	5.04117	1.96663	3.73296	1.30685
Q7JXB9	Endonuclease	EndoG	1.77346	1.96544	2.01577	1.5894
A1Z729;Q7JYX2	Uncharacterized protein	NA	4.02729	1.96504	4.4228	1.70002
Q9V3H2	26S proteasome non-ATPase regulatory subunit 14	Rpn11	4.03826	1.95929	2.84266	1.20526
P13395	Spectrin alpha chain	alpha-Spec	5.89837	1.95531	3.97677	1.23933
Q8SX57	LD44221p	CG31549	5.63632	1.95253	5.75965	1.58661
P52295	Importin subunit alpha	Pen	1.26126	1.95123	3.2815	2.01316
Q9W0N6	LD27967p	Vti1a	3.37907	1.94008	4.59169	2.18942
Q7K1S1	LD45826p	CG8067	2.87194	1.93846	2.84336	1.69182
Q9VAG5	Claret, isoform A	ca	2.61772	1.93667	2.18727	1.09504
Q8SYL1	Lethal (2) 09851, isoform A	l(2)09851	1.93984	1.92257	2.14618	1.55637
Q24090	GH08712p	Snr1	4.07191	1.9218	5.14596	1.51821
Q02645	Protein hu-li tai shao	hts	4.39905	1.92125	4.36451	1.03068
Q9W3N9	LD24105p	Acat1	4.79506	1.91743	4.5321	1.11696
Q9VE75;Q9VE77	V-type proton ATPase subunit a	NA	4.54851	1.91156	3.16604	1.80303
Q8SZU0	GH13879p	CG9331	3.99865	1.88532	4.96257	1.22268
Q9VBS6	Uncharacterized protein, isoform A	CG31087	4.06671	1.87887	4.04578	1.72887
Q9V406	Activator protein 4	crp	5.86898	1.87841	2.58058	1.8125
P91929	NADH dehydrogenase [ubiquinone] 1 alpha subcomplex subunit 10, mitochondrial	ND-42	5.93866	1.8774	5.91696	1.32138
Q9VDU7	LD05707p	Naam	2.58305	1.86328	1.20911	1.11497
Q7JY00	HL02043p	Syx6	2.20199	1.84579	1.28576	1.19752
E1JIZ4	Malic enzyme	Men-b	5.71967	1.84534	3.80061	1.65199
Q9VBT2;Q9VBT3;Q9VBT4	CHK domain-containing protein	NA	3.33263	1.84285	1.95085	1.63813
Q03017	NF-kappa-B inhibitor cactus	cact	5.2057	1.84071	5.22602	1.7921
O02195	Eukaryotic translation initiation factor 3 subunit I	eIF3i	5.23742	1.84021	4.27683	1.23771
Q9VVI0	SD09427p	U4-U6-60K	4.62559	1.83677	1.62851	1.07912
Q7JWF1	Electron transfer flavoprotein-ubiquinone oxidoreductase	Etf-QO	5.63932	1.83659	4.56347	1.63048
Q24560;P08841;P61857	Tubulin beta-3 chain	NA	5.32948	1.83275	4.52524	1.32441
Q9VEY4	LD45246p	CG5916	4.82231	1.82359	3.38701	1.74033
A0A0B4LHR8	Uncharacterized protein, isoform G	CG31064	1.21811	1.8093	1.25097	1.36429
P53501;P10987;P83967;P02572;P10981;P45891	Actin-42A	NA	3.80041	1.80914	5.384	1.80441
P53624	Mannosyl-oligosaccharide alpha-1,2-mannosidase IA	alpha-Man-Ia	3.62384	1.79762	1.33894	1.09638
Q9VGR2	Protein arginine methyltransferase NDUFAF7 homolog, mitochondrial	CG17726	2.86432	1.79509	6.45965	1.24224
Q8SXU3	RE21160p	CG8207	4.8206	1.78741	4.24929	1.20681
Q9W485	Integrator complex subunit 6	IntS6	5.13461	1.78073	2.00466	1.4948
Q8IPX7	Exosome complex component RRP40	Rrp40	5.21789	1.77959	6.40921	1.43515
O97102	Small ubiquitin-related modifier	Sumo	5.01451	1.7754	5.18595	1.03008
Q9W452	Peptidase S1 domain-containing protein	CG6067	4.44141	1.76787	5.09842	1.54946
Q9VNX4	Multifunctional fusion protein	P5CDh1	4.24035	1.76648	3.65321	1.32288
P29845	Heat shock 70 kDa protein cognate 5	Hsc70-5	5.05143	1.75811	4.87721	1.05543
Q9VGJ8	RE03989p	CG6830	4.5923	1.74815	3.42125	1.04467
Q9W401	Probable citrate synthase, mitochondrial	kdn	4.85886	1.74808	5.63752	1.62974
A0A0B4K7U0	Uncharacterized protein, isoform M	M7BP	3.3926	1.73543	4.58355	1.50254
Q9VD92	Protein archease-like	Archease	1.94923	1.72856	1.2793	1.28687
Q7KW39	Probable methylmalonate-semialdehyde dehydrogenase [acylating], mitochondrial	CG17896	6.45704	1.72565	6.51709	1.5175
Q8MKL1	UPF0598 protein CG30010	CG30010	3.38551	1.71648	3.71995	2.18444
Q9VVM8	FI02004p	CG5290	4.0045	1.71279	3.64262	1.06041
Q27331;Q9VK47;P48602	V-type proton ATPase catalytic subunit A isoform 1	NA	4.93014	1.71089	3.74551	1.12089
Q9VXI1	Beta hydroxy acid dehydrogenase 1, isoform A	Had1	4.09829	1.70993	4.24954	1.11103
Q27889	Serine/threonine-protein phosphatase 2B catalytic subunit 2	Pp2B-14D	3.44155	1.70811	3.36843	1.75807
Q9VTZ5	LD22449p	Tsf2	1.41991	1.70705	1.92828	1.79251
Q9VKW3	Replication factor C subunit 3	RfC3	1.94738	1.7032	1.7259	2.18396
Q1RL13	Glutaminase	GLS	2.95699	1.69501	2.81446	1.08343
P35421	Phosphoribosylformylglycinamidine synthase	Pfas	4.81296	1.69266	2.40106	1.18047
Q9VTH1	LD21888p	Ube3a	4.17087	1.69127	2.86457	1.35386
Q9V9S8	Ferrochelatase, mitochondrial	FeCH	5.69516	1.68928	4.64741	1.27938
Q9VHC3	Blistery, isoform A	by	4.19269	1.68883	7.70709	1.35761
Q9VU38	Adenosine kinase	Adk2	4.74357	1.68823	3.4572	1.35033
Q8T4D6;Q9VIE8	Aconitate hydratase, mitochondrial	NA	4.36287	1.68421	3.4276	1.03874
Q9VQY8	Vacuolar protein sorting-associated protein 53 homolog	Vps53	2.12331	1.6768	3.56686	1.55381
P20478	Glutamine synthetase 2 cytoplasmic	Gs2	5.1561	1.66378	4.32951	1.78683
A1Z7K9	PAN2-PAN3 deadenylation complex catalytic subunit PAN2	PAN2	4.45593	1.66295	2.85444	1.11829
Q9VKX2	Malate dehydrogenase	Mdh1	3.93332	1.66237	4.39019	1.27564
M9MSL3	Hsc70Cb, isoform G	Hsc70Cb	5.22331	1.66003	5.25007	1.06803
Q9VVI2	Enhancer of mRNA-decapping protein 3	Edc3	4.21503	1.65654	4.32479	1.20928
Q9VCA5	Phenylalanine--tRNA ligase beta subunit	beta-PheRS	5.8341	1.64997	4.04655	1.20066
H9XVM9	Uncharacterized protein, isoform L	CG1674	3.35394	1.64636	4.41349	1.10788
Q9VF37	Crossover suppressor on 3 of Gowen	c(3)G	3.0292	1.64302	3.94051	1.01246
Q9W1X8	Probable GDP-L-fucose synthase	Gmer	2.02692	1.63748	2.37606	2.08084
P36179	Serine/threonine-protein phosphatase PP2A 65 kDa regulatory subunit	Pp2A-29B	4.70868	1.63619	4.03767	1.08105
Q9VUK8	Glycine--tRNA ligase	GlyRS	5.663	1.61813	5.99319	1.02253
Q9VIW3	Ran GTPase-activating protein	RanGAP	4.48527	1.61699	5.15834	1.41713
Q9W2E7	Protein Rae1	Rae1	3.55946	1.60497	4.09301	1.06953
Q9VY93	Probable methylthioribulose-1-phosphate dehydratase	CG11134	4.08749	1.60126	3.09309	1.08991
Q24216	Cyclin-dependent kinase 7	Cdk7	5.69897	1.60057	3.61568	1.37127
Q27331	V-type proton ATPase catalytic subunit A isoform 2	Vha68-2	3.92403	1.59696	5.91538	1.02896
A0A0B4K6V8	Alpha-Esterase-5, isoform B	alpha-Est5	6.34822	1.59075	5.6672	1.17351
Q9VSY4	Alpha-tubulin N-acetyltransferase 1	Atat	3.45812	1.58497	2.22885	1.68073
Q9VEN1	Filamin-A	cher	5.10017	1.57862	5.3861	1.00936
O18404	3-hydroxyacyl-CoA dehydrogenase type-2	scu	3.74527	1.57824	3.38434	1.0506
Q8I725	Uncharacterized protein	CG1236	5.67388	1.57819	4.02751	1.35343
Q8IRP4	Uncharacterized protein	CG32719	2.4692	1.57795	2.85961	1.27373
Q8T0S6	Serine/threonine-protein kinase hippo	hpo	2.869	1.57418	1.77906	1.63967
Q9W1H8	GH13256p	Mtpbeta	5.06859	1.56576	5.70928	1.08686
Q8MSS7	Mitochondrial ribosomal protein S2	mRpS2	6.28767	1.56402	3.47192	1.4879
Q9VR42	Serine/threonine-protein kinase RIO3	CG3008	2.45504	1.56361	1.3669	1.13204
Q9W127	GH17932p	CG3663	5.10586	1.55825	4.86893	1.3837
Q9VMR6	MIP06029p	Acsf2	5.91762	1.55739	5.6221	1.40652
P53501;P10987;P83967;P02572;P10981	Actin-42A	NA	2.31714	1.55518	3.59463	1.7005
Q9VMA7	Transport and Golgi organization protein 1	Tango1	7.26437	1.55034	3.68682	1.13846
Q9VET9	AT03047p	Decay	4.60715	1.54504	5.39139	1.1705
Q8IQI0	Sin3A-associated protein 130, isoform C	Sap130	2.4671	1.54345	1.57286	1.76569
Q9VD58	GH26270p	Idh3b	4.16711	1.5424	5.26039	1.1338
O76752	Sepiapterin reductase	Sptr	5.33297	1.54175	5.04257	1.16829
P16163	Uricase	Uro	2.99439	1.54062	2.41816	1.32124
P00334	Alcohol dehydrogenase	Adh	3.91981	1.53152	2.46305	1.09512
Q9VZY9	Proline--tRNA ligase	ProRS-m	3.11266	1.5268	2.54636	1.77342
Q6NNF2	High affinity cAMP-specific and IBMX-insensitive 3',5'-cyclic phosphodiesterase 8	Pde8	4.15295	1.52438	3.92371	1.00035
Q9VNF3	RE01652p	CG12171	4.84338	1.52395	4.71535	1.1354
Q94511	NADH-ubiquinone oxidoreductase 75 kDa subunit, mitochondrial	ND-75	5.73814	1.52336	6.89405	1.20451
Q7JY94	Ubiquitin-like modifier-activating enzyme ATG7	Atg7	3.28693	1.52231	1.92924	1.49866
Q29QQ9	IP10364p	Rrp42	2.66584	1.518	1.60674	1.05171
Q9VBT3	CHK domain-containing protein	CG13658	4.03048	1.51796	3.48385	1.06209
Q9VBP6	Succinate-semialdehyde dehydrogenase	Ssadh	4.94981	1.51614	4.31481	1.28186
Q9VGC5	RE54693p	CG4830	4.49922	1.51487	4.55559	1.32114
Q95028	L-lactate dehydrogenase	Ldh	3.37793	1.51414	2.48053	1.158
Q9VLN1	WD repeat-containing protein 82	Wdr82	3.77316	1.51186	3.74888	1.858
Q9VDD0	Histone-lysine N-trimethyltransferase SMYD5	Smyd5	2.77017	1.50882	2.09283	1.97122
Q8IPP8	Uncharacterized protein	CG31548	4.77257	1.5068	4.69422	1.1871
Q9VG31	Malic enzyme	Men	5.29468	1.50284	3.07461	1.4651
E1JIT7	PH and SEC7 domain-containing protein	Efa6	1.38978	1.50276	1.45472	1.62818
Q9W3R7	Autophagy protein 5	Atg5	1.99151	1.50172	1.81764	1.4182
Q8INL3	Peptide deformylase	CG31373	3.57471	1.49901	1.97655	1.16955
P07764	Fructose-bisphosphate aldolase	Ald1	5.0522	1.49712	4.65446	1.17265
A1Z6R4	Serpin 42Dc, isoform A	Spn42Dc	3.51306	1.49428	5.63269	1.07002
Q7PLI0	Adherens junction protein p120	p120ctn	1.57254	1.49241	1.43759	1.72484
M9NE98	Uncharacterized protein, isoform B	CG5114	1.27747	1.49177	2.57788	1.15374
Q8T490	AT09807p	CG17110	3.08553	1.48809	1.50813	1.71066
Q9XZ19	Uncharacterized protein	CG3909	3.34566	1.47418	2.20609	1.03719
Q9VYL1	Folylpolyglutamate synthase	Fpgs	1.76104	1.47203	1.40592	1.02465
Q5BIA9	RE10908p	CG8613	2.19356	1.4615	1.77038	1.66403
P12426	Adenine phosphoribosyltransferase	Aprt	4.51409	1.4595	3.1553	1.13248
P53501;P10987;P83967;P02572;P10981;P02574	Actin-42A	NA	3.47199	1.45473	5.67249	1.41314
Q9VJI9	Cytosolic Fe-S cluster assembly factor NUBP1 homolog	CG17904	2.36823	1.43688	2.88654	1.9511
Q8MT58	Carnosine dipeptidase 2, isoform A	Cndp2	4.61378	1.43203	4.4105	1.26593
Q9VVE2	Protein rogdi	rogdi	3.47622	1.423	1.7477	1.00655
Q9W2R1	Uncharacterized protein	CG9993	1.50319	1.41639	1.22079	1.20751
X2JAG8	Serine/threonine-protein kinase PRP4 homolog	Prp4k	3.96856	1.4158	1.93358	1.47048
A8DZ19	Rho-type guanine nucleotide exchange factor, isoform F	RtGEF	4.08191	1.41265	3.88998	1.32738
Q9VZU4	NADH dehydrogenase [ubiquinone] iron-sulfur protein 3, mitochondrial	ND-30	4.80133	1.38489	4.52235	1.25518
M9PJN5	Histone deacetylase 6, isoform G	HDAC6	5.08507	1.36364	5.35271	1.14866
Q8SXC0	GH10306p	CG5577	3.90986	1.35677	3.42351	1.1637
Q9VIG3	IP12580p1	CG9259	5.72809	1.35235	2.98131	1.02791
Q7KVX1	Pyruvate dehydrogenase E1 component subunit alpha	Pdha	5.72011	1.34902	3.23798	1.2386
Q9VF85	Serine--tRNA ligase	SerRS-m	2.98279	1.34171	2.09677	1.19734
Q9VTF9	Ubiquitin fusion degradation protein 1 homolog	Ufd1	4.87905	1.33696	3.5052	1.0788
Q7K5K3	Pyruvate dehydrogenase E1 component subunit beta	Pdhb	4.50968	1.33139	4.07531	1.05531
Q9VWJ9	FI07229p	CG7889	1.76605	1.33092	3.0777	1.9687
Q9V9A7	Probable methylcrotonoyl-CoA carboxylase beta chain, mitochondrial	Mccc2	5.56512	1.31354	4.27986	1.16847
Q9VYA1	RE18811p	CG12177	2.52073	1.31042	2.54274	1.08491
Q9VXE5	Serine/threonine-protein kinase PAK mbt	mbt	1.24176	1.31031	1.71595	1.22148
Q9V345	COP9 signalosome complex subunit 4	CSN4	5.60582	1.29243	3.87778	1.14889
Q9W289	Golgi matrix protein 130 kD	GM130	3.76764	1.27084	4.25727	1.02074
A1Z8D0	Periodic tryptophan protein 1 homolog	nclb	4.17722	1.25943	3.70398	1.05032
Q9W4F8	LD42868p	CG4041	2.04001	1.24406	3.25053	1.56728
Q7JV70	Activity-regulated cytoskeleton associated protein 2	Arc2	4.69573	1.24	4.15095	1.17719
Q9VXF9	AT13091p	rngo	3.08052	1.23672	4.57718	1.19855
Q9VHX4	LD24679p	CG2767	4.28121	1.2361	4.04524	1.07041
P20007	Phosphoenolpyruvate carboxykinase [GTP]	Pepck1	1.07169	1.2354	2.06742	2.18743
P53501;P10987;P02572;P10981;P02574	Actin-42A	NA	2.67016	1.23428	1.40493	2.79625
Q9VWH4	Probable isocitrate dehydrogenase [NAD] subunit alpha, mitochondrial	Idh3a	4.28619	1.2334	4.66171	1.07019
Q7K0D8	Nuclear pore complex protein Nup50	Nup50	2.5503	1.22737	4.53505	1.27426
P53501;P10987;P83967;P02572;P10981;P45891;P02574	Actin-42A	NA	3.9765	1.22666	4.39034	1.59037
Q9VLN0	Uncharacterized protein	CG13390	2.85797	1.21214	1.22466	1.00338
A0A4D6K5M0	Golgi microtubule-associated protein, isoform D	NA	3.37355	1.19709	1.81567	1.41168
Q9VAC1	Acetyl-CoA hydrolase	CG7920	4.23811	1.18884	4.94007	1.51937
Q9VU87	Vacuolar protein-sorting-associated protein 36	Vps36	3.01795	1.18564	2.62665	1.1894
Q9VTV9	Delta-aminolevulinic acid dehydratase	Pbgs	3.45634	1.18043	2.03614	1.1836
Q9VZZ1	Uncharacterized protein, isoform A	CG1143	1.24049	1.16313	1.36002	1.47358
Q9VEJ3	Pyrroline-5-carboxylate reductase	P5cr-2	4.56632	1.15694	3.78352	1.14773
Q9VNV3	ATP-dependent RNA helicase Ddx1	Ddx1	5.51392	1.1527	3.27935	1.03776
Q9XZ58	COP9 signalosome complex subunit 5	CSN5	2.53305	1.14676	3.68179	1.91945
Q9W197	7-methylguanosine phosphate-specific 5'-nucleotidase	cN-IIIB	4.40802	1.13937	1.97545	1.10421
Q9W225	GEO07911p1	CG3746	1.96515	1.13891	2.33989	1.45063
Q9VCR2	Uncharacterized protein, isoform A	CG6726	3.33761	1.12141	3.07307	1.14272
Q9VBY2	FI08810p	CG11920	1.89139	1.11342	3.85326	1.33754
Q9VGC3	Conserved oligomeric Golgi complex subunit 1	Cog1	1.94397	1.10343	1.36161	1.30545
Q9I7S2	RH22417p	CG11158	2.72975	1.09257	2.23776	1.47535
Q9VMY9	Guanine deaminase	DhpD	4.56308	1.07838	3.26774	1.01241
Q7K1C3	GH22096p	CG6984	4.91376	1.07785	2.52329	1.05971
Q9W265	Probable hydroxyacid-oxoacid transhydrogenase, mitochondrial	T3dh	3.45502	1.07573	2.62377	1.04024
Q9VH77	Mannose-6-phosphate isomerase	Mpi	4.23881	1.06595	2.81958	1.01204
A0A0B4KG03	Flyers-cup, isoform F	f-cup	2.55323	1.05736	2.28991	1.37579
Q9VCH2	Shootin-1	CG33111	1.80499	1.05677	2.41858	1.00921
Q9VZ67	Uncharacterized protein	CG15210	1.62859	1.04965	1.36627	1.06974
Q9VUW2	Inositol-1-monophosphatase	CG17029	2.37103	1.01605	3.71476	1.12179
Q9VA18	Coiled-coil-helix-coiled-coil-helix domain containing 3	Chchd3	2.38665	1.01085	3.88758	1.20378
Q9VKD9	MIP16835p1	CG16965	2.2974	-1.00682	2.08043	-1.17487
Q8IMT6;Q9VBT2	FI01822p	NA	1.39606	-1.01258	1.03154	-1.27162
Q9VQ62	NPC intracellular cholesterol transporter 2 homolog a	Npc2a	4.44283	-1.01913	2.92613	-1.20725
Q9VUQ7	RE36966p	CG7739	4.70511	-1.02182	2.04151	-1.61912
Q9V4U7;Q9V674	Probable cytochrome P450 6a14	NA	4.99814	-1.02643	3.02509	-1.01121
Q9XZF0	Protein yippee	Ype	3.40012	-1.04664	3.11935	-1.03519
Q8IPG2	LP11186p	CG8372	1.76724	-1.05016	2.32489	-1.57635
Q9VL14	REPTOR-binding partner	REPTOR-BP	1.98762	-1.05182	1.5088	-1.20999
Q9VRC9	NPC intracellular cholesterol transporter 1 homolog 1b	Npc1b	4.62468	-1.05903	4.67771	-1.28166
Q9VEK7	Cellular repressor of E1A-stimulated genes, isoform A	CREG	5.5959	-1.06419	4.65216	-1.10863
Q9VXG9	GH25683p	CG4239	2.42307	-1.07881	2.54499	-1.03619
Q9V4B8	RE68558p	CG31999	3.91213	-1.07959	2.68321	-1.0099
Q9VNR9	RE67859p	CG14450	2.33732	-1.08124	1.78857	-2.22418
Q9VEM8	Uncharacterized protein, isoform A	CG17475	1.34241	-1.08617	1.90704	-1.47061
Q9VLP3	Guanine nucleotide exchange factor MSS4 homolog	strat	1.87507	-1.10243	1.79833	-1.30661
Q9W3F5	GH02722p	CG12123	1.87511	-1.10607	1.891	-2.47806
Q9W499	60S ribosomal protein L35	RpL35	4.94222	-1.14636	3.63879	-1.06353
A0A0B4K6E6	Uncharacterized protein, isoform C	CG17734	6.22651	-1.15112	3.00032	-1.04877
Q9VEW7	LP08815p	CG17930	3.37895	-1.15469	4.06133	-1.17918
P54357	Myosin-2 essential light chain	Mlc-c	2.79468	-1.16233	1.58258	-1.01891
Q9VS51	Cln7, isoform A	Cln7	1.42143	-1.16371	2.78448	-2.4129
Q9VP18	V-type proton ATPase subunit	VhaM9.7-b	2.28515	-1.16632	2.60642	-1.26281
Q8IQC1	Uncharacterized Golgi apparatus membrane protein-like protein CG5021	CG5021	4.81988	-1.17537	4.16824	-1.04685
O17432	Cyclin-dependent kinase 9	Cdk9	2.39015	-1.18217	2.04043	-1.27657
Q9V5Z7	Aquaporin	Drip	4.50615	-1.18455	3.06795	-1.04617
Q9I7Q9	Ribosomal protein	mRpL36	5.16169	-1.18481	5.2108	-1.11988
Q9VFD1	LD45181p	CG6912	3.41705	-1.18721	3.83254	-1.17481
Q9VHS6	Copper transport protein	Ctr1B	4.94588	-1.19157	6.10082	-1.23028
B7YZZ0	GH19557p	CG42371	7.99509	-1.20604	8.01214	-1.15148
Q9VWG4	NRF domain-containing protein	CG14205	3.17134	-1.21288	3.21572	-2.75343
A0A0B4K878	Uncharacterized protein, isoform G	CG12963	1.21756	-1.21345	2.4611	-3.38884
Q9VS47	LD39967p	mrva	5.83092	-1.22647	3.12388	-1.04948
B7Z031	Protein peste	pes	2.46257	-1.22757	2.11485	-1.27432
Q05344;Q05783	FACT complex subunit Ssrp1	NA	4.90587	-1.22878	1.97283	-1.23288
Q9W217	Uncharacterized protein, isoform A	CG30269	3.83984	-1.23271	1.74846	-1.12863
Q9V3I6	Transmembrane protein 147	CG5861	1.70477	-1.23676	1.28947	-1.33406
Q494G1	LP19554p	CG9864	4.56114	-1.25733	1.58504	-1.55519
Q9V4X2	Peptidoglycan-recognition protein SC2	PGRP-SC2	2.54167	-1.25837	3.60177	-3.71002
Q9VZF3	Solute carrier family 66 member 3	CG1265	1.09132	-1.26127	1.98505	-2.00329
Q8T9E6;M9PBX3;Q8IPV3	Uncharacterized protein, isoform H	NA	5.79612	-1.2784	3.95118	-1.04411
Q8T0B1	Nuclear envelope phosphatase-regulatory subunit 1 homolog	Cnep1r2	2.39866	-1.28283	1.24221	-1.12615
Q7K4I4	LD38576p	CG5002	2.71827	-1.28613	1.89609	-1.30242
Q9VXH4	RE16337p	CG9921	3.26515	-1.29455	3.2672	-1.24682
Q9VUY1	Chloride channel protein	ClC-c	2.2204	-1.32438	2.81993	-1.30516
Q8MS84	LP04804p	CG7881	4.4423	-1.33477	1.66588	-1.20763
Q7K088	GEO08224p1	Obp56e	1.28404	-1.33981	2.25812	-2.6295
Q7JWV7	Tetraspanin	Tsp42Ed	5.6117	-1.34692	3.3919	-1.14659
Q9VT05	RE10106p	CG3408	3.91391	-1.35537	1.34158	-1.36508
Q9VRE0;Q9XZ53	Dolichyl-diphosphooligosaccharide--protein glycotransferase	NA	2.56613	-1.36148	2.12788	-1.309
Q9VU17	HL01062p	nebu	5.15607	-1.3631	5.92539	-1.31625
Q9VG79	Dipeptidase C, isoform A	Dip-C	4.533	-1.37656	3.0741	-1.11187
Q8IQE0	Uncharacterized protein	CG32054	5.23872	-1.40506	5.74426	-1.66892
Q6IGW6	GEO13367p1	CG34200	3.61937	-1.40534	2.59778	-1.33606
Q9VU22	Uncharacterized protein	CG14120	3.76113	-1.40767	5.0983	-1.74995
A1ZAB1	Lambik	lbk	1.98735	-1.43312	1.26712	-1.36244
A8DYY1	Uncharacterized protein, isoform B	CG31886	1.47391	-1.43707	1.36876	-1.27747
Q9VTI5	Fumarate hydratase	Fum3	1.69661	-1.43976	1.25351	-1.35167
Q9VDC3	AP complex subunit sigma	AP-2sigma	4.6313	-1.4408	3.10761	-1.09608
Q9XZ63	Mesencephalic astrocyte-derived neurotrophic factor homolog	Manf	5.27554	-1.44804	3.71448	-1.00767
Q9W4R8	RE03721p	CG14270	1.91739	-1.45274	1.8847	-1.14914
Q9VD01	LP12095p	Pebp1	6.31795	-1.45553	3.87793	-1.10367
Q9V3H6	Uncharacterized protein	CG7968	3.94026	-1.45814	2.20871	-1.70011
Q9VL11	Uncharacterized protein	CG4957	3.64923	-1.46838	3.53037	-1.27124
Q29R09	LD28546p	CG2924	2.17939	-1.47383	2.0718	-1.66431
A8Y535	Cytochrome b-c1 complex subunit 6	UQCR-11	6.5909	-1.48593	1.03582	-2.23504
P42281	Acyl-CoA-binding protein homolog	Acbp2	4.79425	-1.48687	3.17248	-1.03971
B7Z107	GH09380p1	CG42376	3.66902	-1.48981	2.61418	-1.04275
Q2PE19	DUF753 domain-containing protein	CG34040	3.38398	-1.49141	5.64953	-1.97766
Q9VHF4	RE70963p	CG45050	3.78831	-1.49513	1.70094	-2.23247
Q9VLA4	Carboxylic ester hydrolase	CG3841	3.13848	-1.49618	3.10883	-1.32645
Q961K4	GH19118p	CG42825	5.63801	-1.49837	3.96723	-1.25
Q5BI62;Q9VF20	LP14331p	NA	4.01708	-1.49932	3.79411	-1.68605
Q9VLH0	Tetraspanin	Tsp29Fb	6.60239	-1.50046	2.37754	-1.4345
P48149	40S ribosomal protein S15Aa	RpS15Aa	3.55273	-1.50109	1.13981	-1.07564
Q7JZ25	Chloride channel protein	ClC-b	3.15659	-1.50486	2.78411	-1.62295
Q9VYX5	Transmembrane protein 242	CG11699	5.64996	-1.50695	1.83031	-1.29675
Q7K4A1	Sodium/nucleoside cotransporter	CNT2	5.2925	-1.5128	3.63617	-1.32583
Q94514	Cytochrome c oxidase subunit 5A, mitochondrial	COX5A	4.06913	-1.51958	2.53139	-1.03769
D3DMU9	MIP17260p	Prip	4.09225	-1.52332	1.82966	-1.09065
Q9VWT3	Gamma-glutamyl transpeptidase, isoform A	Ggt-1	5.36629	-1.52365	3.24839	-1.07587
Q9V427	Innexin inx2	Inx2	5.0185	-1.52437	2.02491	-1.08447
Q8IRR1;Q9NFP1	Vanin-like protein 1	NA	4.35838	-1.52639	3.96121	-1.03123
Q9VTJ4	Putative alpha-L-fucosidase	Fuca	3.20877	-1.52681	1.82277	-1.11719
Q9VW35	SD02261p	Trpml	3.49345	-1.52884	2.07886	-1.20448
Q9VLH1	Tetraspanin	Tsp29Fa	5.81717	-1.53176	2.08798	-1.15111
Q9VSP9	Acyl-CoA binding protein 5	Acbp5	2.6634	-1.53297	4.05621	-1.40611
P18931	NADH-ubiquinone oxidoreductase chain 4	ND4	2.40362	-1.53761	1.41261	-1.26027
Q9VJ81	UDP-glucuronosyltransferase	Ugt301D1	2.21534	-1.54108	1.06402	-1.19109
A0A0B4LF16	Palmitoyltransferase	CG1407	6.78174	-1.55044	1.48846	-2.24163
Q8INH6	FI18373p1	CG32473	4.74608	-1.5555	3.55902	-1.43953
Q9VLR8	GH19970p	SLC5A11	3.14088	-1.55645	3.25216	-1.50093
Q95V55	Forkhead box protein O	foxo	2.62135	-1.55677	1.95512	-1.46676
P08761	Peptide methionine sulfoxide reductase	MsrA	2.14496	-1.57749	1.06162	-1.12717
Q9VF82	GEO08327p1	Trs33	1.25119	-1.58926	1.67226	-1.14503
A8JV32	Uncharacterized protein, isoform C	CG33181	4.1395	-1.58976	1.9073	-1.04668
Q9VKC5	RH17958p	CG6770	3.34828	-1.59041	2.26372	-1.99956
Q9VV72	Multiple inositol polyphosphate phosphatase 1	Mipp1	6.4467	-1.59461	4.96334	-1.7085
Q9VGF5	LP09696p	Tango9	2.26366	-1.59826	2.31811	-1.42443
Q9W322	GH10201p	CG3106	6.25863	-1.6116	4.18756	-1.18308
Q9VJZ1	FI21342p1	CG9302	2.20014	-1.61766	4.2854	-2.33664
F0JAP7	LP18071p	CG15347	6.45891	-1.61784	5.57215	-1.19203
Q9NB13	Tetraspanin	Tsp42Ec	3.56133	-1.62834	1.1352	-1.04804
O46100	EG:8D8.3 protein	CG12773	8.12717	-1.65261	3.88863	-1.15463
Q9V9T9	Beta-glucuronidase	betaGlu	5.65131	-1.65342	4.92651	-1.2266
Q9VKA0	Protein quiver	crok	2.82024	-1.65958	2.30037	-1.40707
Q9VHG6	Insulator binding factor 2	Ibf2	2.47431	-1.66578	2.55238	-1.16601
Q9W3D1	Chromatin assembly factor 1, p180 subunit	Caf1-180	3.14155	-1.66979	1.19881	-1.39266
Q9VS22	Acyl-CoA binding protein 3, isoform A	Acbp3	6.9635	-1.67035	2.9122	-1.21552
Q95RU0	Protein cueball	cue	4.65883	-1.67505	4.75145	-2.30899
Q7K2W3	GH04538p	CG8785	5.43711	-1.68198	5.13135	-1.35075
Q9VLS4	Acyl-CoA binding protein 1, isoform A	Acbp1	5.48413	-1.68937	1.74883	-1.17255
A1ZB23	IP19117p	CG14495	3.45171	-1.69122	2.67643	-1.69768
P16911	cAMP-dependent protein kinase catalytic subunit 2	Pka-C2	1.6702	-1.69175	1.28154	-1.565
Q9VJJ1	COX assembly mitochondrial protein	CG17996	5.04115	-1.70437	3.80114	-2.1413
Q961H2	GH23453p	CG30344	2.62315	-1.70974	1.31558	-1.87643
Q8INA0	Peptidase S1 domain-containing protein	CG31267	4.27604	-1.71446	4.06819	-2.33442
M9PEG6	Zinc transporter 63C, isoform F	ZnT63C	4.20062	-1.72603	2.68768	-1.33181
Q9V3M3	Metalloendopeptidase	CG15254	3.51691	-1.73147	4.24066	-2.5652
P32866	G protein-coupled receptor kinase 2	Gprk2	3.25284	-1.73319	2.59482	-1.56564
Q9VWJ8	LP07257p	CG7992	3.9794	-1.73785	1.40928	-1.73994
Q9V8I2	Ragulator complex protein LAMTOR2 homolog	Lamtor2	3.32855	-1.7458	1.2719	-1.6239
Q5BIE4	RE40577p	CG15096	3.2697	-1.74609	2.81666	-1.76903
Q7K1H9	GH07575p	CG10912	4.63502	-1.74948	2.9353	-1.44408
Q8IQM9	Folate gamma-glutamyl hydrolase	l(3)72Dp	3.82246	-1.77507	2.61261	-1.37812
O18400	Pituitary homeobox homolog Ptx1	Ptx1	4.89067	-1.77614	3.23467	-1.85797
B7Z0L3	Peptidase S1 domain-containing protein	CG31266	3.56423	-1.7783	4.48845	-1.93214
Q8MRP7	GH07529p	MFS14	3.64367	-1.79141	1.52017	-1.39533
Q7JR71	Extracellular superoxide dismutase [Cu-Zn]	Sod3	4.88316	-1.79449	2.25819	-1.07994
Q9V9S0	FI04419p	Lamp1	4.74343	-1.80273	4.34105	-1.3989
Q8SXY5	RE54525p	Rcd2	1.94997	-1.80308	2.5425	-1.03365
P18489	Synaptobrevin	Syb	5.21215	-1.81266	3.20438	-1.37781
Q7KTA2	CG33306 protein	CG33306	4.60508	-1.82751	1.89068	-1.20117
Q8IND7	Uncharacterized protein	CG44014	6.07896	-1.83848	5.86511	-1.32834
Q9VPY4	FI21118p1	CG4887	1.82548	-1.85255	1.15644	-1.67691
Q8SXS7	RE36938p	CG3734	5.21963	-1.85735	4.25234	-2.00478
Q9VMY5	Beta-Mannosidase, isoform A	beta-Man	4.61936	-1.86371	7.40248	-1.69082
Q8IMY3	Glucosylceramidase	Gba1b	1.49807	-1.87134	3.59302	-1.5052
Q8T8W2	AT21555p	Lfg	4.34899	-1.8737	2.5923	-1.47016
Q8MT48	RE28322p	CG9416	5.73104	-1.88158	3.39946	-1.14343
Q9VEM7	Peptidase S1 domain-containing protein	CG4053	4.82342	-1.88868	1.87089	-2.01942
X2JCG8;P91679	Uncharacterized protein, isoform E	NA	5.94612	-1.8984	4.56293	-1.67027
P07190	Maltase A1	Mal-A1	3.5786	-1.9018	3.74681	-1.94635
Q9VE06	Center divider, isoform A	cdi	2.82829	-1.90436	1.05345	-1.21194
Q7K188	Protein quiver	CG6329	2.18063	-1.90707	1.95207	-1.37337
Q9VH78	Probable Dol-P-Man:Man(7)GlcNAc(2)-PP-Dol alpha-1,6-mannosyltransferase	Alg12	3.91258	-1.91264	1.78131	-1.04949
Q058X1	IP13351p	CG30047	1.85996	-1.91871	3.15203	-2.62554
A8DYU5	Uncharacterized protein	CG34176	4.97368	-1.91881	3.48387	-2.09
P18929	NADH-ubiquinone oxidoreductase chain 1	ND1	3.34075	-1.93054	1.43763	-1.28823
Q8INH6;Q9VFX0;Q9VFW9	FI18373p1	NA	4.39189	-1.93113	5.38955	-1.66879
Q9VEF0	LD33778p	Odj	2.57294	-1.93235	2.21224	-1.51941
Q8INH6;Q9VFX0	FI18373p1	NA	5.1851	-1.93761	3.58137	-1.45745
O77475	Ceramide phosphoethanolamine synthase	Cpes	2.25894	-1.94481	1.15339	-1.29231
Q7K3P6	GH21490p	CG6484	4.19472	-1.95256	1.96354	-1.45652
Q7KUM2	TIL domain-containing protein	CG33259	1.75369	-1.96576	1.37165	-3.12942
A1Z8J7	KappaTry	kappaTry	5.17382	-1.97035	5.38072	-1.97011
Q9VWW0	Cyclic AMP response element-binding protein B	CrebB	1.84696	-1.97401	1.03065	-1.83169
Q9W2M5	Chitinase 9	Cht9	4.11505	-1.9808	1.87006	-1.02049
M9PB30	Dumpy, isoform Q	dpy	5.72011	-1.98273	2.17514	-1.0593
Q8I079	J domain-containing protein	CG32640	2.21516	-1.98769	3.39295	-1.74909
Q9VIB3	Carboxylic ester hydrolase	alpha-Est8	2.7447	-2.00353	2.7548	-2.26331
Q9VS67	RE13502p	CG18417	4.84075	-2.00373	3.05982	-1.75104
Q9VKC9	Dietary and metabolic glutamate transporter	dmGlut	5.24041	-2.00374	3.00136	-1.35668
E1JGK8	Uncharacterized protein, isoform A	CG42518	5.75075	-2.00659	3.00525	-1.34359
Q9VNW8	FI24011p1	CG7458	4.24761	-2.00797	3.87147	-1.69181
A1Z7F3;A1Z7F2	Alpha-glucosidase	NA	3.33231	-2.00946	1.62305	-2.24705
A0A0B4KGI0;Q9VGM1;Q9VLN6;Q8MT77;Q7KT22	Uncharacterized protein, isoform E	NA	4.70723	-2.01914	3.35488	-1.73756
Q4V3S6	IP02554p	Ser8	2.82701	-2.02421	4.54397	-3.294
Q9VII7	Serpin 38F, isoform A	Spn38F	3.16212	-2.04356	1.55033	-1.89418
Q9VKV0;Q9VKU8	LD40728p	NA	3.97906	-2.06016	1.75371	-1.20844
Q9VLF8	Uncharacterized protein, isoform A	CG9555	4.94359	-2.08637	6.29896	-1.55877
Q9VJ22	GH09876p	CG10650	6.03244	-2.08906	5.85672	-1.60514
Q9VZJ3	GH01794p	Rcd5	2.38382	-2.0895	1.80311	-1.31373
Q9W4C5	Sodium-dependent nutrient amino acid transporter 1	NAAT1	5.74005	-2.09616	4.4499	-1.55849
Q9VB90	RE56633p	CG6283	2.36609	-2.1146	4.31386	-3.57236
Q9VBR6	RE74917p	tobi	4.55573	-2.11616	6.1741	-2.23309
Q9VVJ9	Uncharacterized protein	CG6052	4.29058	-2.12262	2.67301	-1.45709
Q9VH26	Carbonic anhydrase	CAH7	3.97459	-2.1288	4.05454	-1.82122
Q9VLK3	Beta-site APP-cleaving enzyme, isoform A	Bace	4.11918	-2.13134	6.89589	-6.053
Q10714	Angiotensin-converting enzyme	Ance	4.34841	-2.14569	4.3632	-1.98201
Q9VHB2;Q9VHB1	Mitochondrial pyruvate carrier	NA	6.04278	-2.14775	1.21008	-1.15732
Q8IN25	Aminopeptidase	CG31198	7.34671	-2.15085	6.5752	-1.9273
X2JB52	Purple acid phosphatase	CG1637	5.73761	-2.16595	1.99598	-1.66106
Q9VSZ0	Uncharacterized protein, isoform A	CG33926	6.51751	-2.17495	9.22016	-6.45032
Q9W2M2	Trehalase	Treh	6.27673	-2.17729	5.18423	-1.6427
Q9VLH9;Q9VLI2	Alpha-mannosidase	NA	2.57821	-2.17966	2.64101	-1.23597
Q9V7S5	Putative inorganic phosphate cotransporter	Picot	6.24948	-2.18774	2.94275	-1.73392
Q9W0A0	Protein draper	drpr	5.97062	-2.19153	4.56682	-1.42696
Q9VCR7	Cystinosin homolog	Ctns	3.16971	-2.22122	3.13943	-1.89223
Q9VMJ5	Beta-galactosidase	Gal	4.95118	-2.23218	5.14784	-1.74281
P09085	Homeotic protein caudal	cad	1.2221	-2.2523	4.15444	-3.14413
Q9VDG4	Alkaline phosphatase	Alp5	3.95729	-2.25248	6.42637	-2.33541
Q9VFW9	Aminopeptidase	CG8774	5.3174	-2.25993	3.41783	-2.00922
Q9VGT2	UDP-glucuronosyltransferase	Ugt35E1	3.36215	-2.26598	2.10543	-1.6555
Q9VSU3	GEO09635p1	CG13315	5.3443	-2.26893	5.34728	-3.48833
Q7K2V7	Tetraspanin	Tsp42Eb	5.02429	-2.27523	3.04151	-1.95257
Q8MYU0	Fledgling of Klp38B, isoform A	fok	2.68997	-2.27552	4.51163	-3.15747
Q9VCH1;A8DZ29	Eukaryotic translation initiation factor 4G1, isoform B	NA	2.91894	-2.27561	1.29697	-1.54394
Q9VKV2	Alpha-mannosidase	LManI	6.33469	-2.27695	4.81746	-1.51751
M9PBX3	Uncharacterized protein, isoform H	CG31689	5.73311	-2.27873	3.95031	-1.76372
Q9VWM9	Diedel 3, isoform A	Diedel3	4.49681	-2.29014	5.7328	-2.27765
Q7K0L5;Q8SZY4	LP01562p	NA	5.99749	-2.29288	6.3609	-1.58118
M9PGK1	Glycosyltransferase family 92 protein	CG3655	3.794	-2.29524	2.65691	-1.74197
Q9VNP7	LD37241p	slif	7.29497	-2.29999	4.5514	-1.46839
Q0E8E1	GH08173p	CG42514	5.51033	-2.30193	1.56183	-1.32287
Q9VA78	Sphingomyelin phosphodiesterase	CG15533	4.977	-2.30565	5.52462	-2.04716
A1Z7F1	Alpha-glucosidase	Mal-A6	4.41094	-2.31345	3.93669	-2.07059
Q9VF46	GH25158p	CG5399	5.8268	-2.31889	5.63224	-1.36672
Q9W4Y3	Terribly reduced optic lobes, isoform AT	trol	5.35534	-2.32564	3.7402	-2.3292
A1ZAB3	Protein-tyrosine-phosphatase	Ptp52F	4.8255	-2.33151	6.84818	-1.46679
P08144;O18408;P81641	Alpha-amylase-related protein	NA	3.62187	-2.36512	3.39242	-2.00723
Q9VFX0	Aminopeptidase	CG8773	5.6149	-2.36913	3.57866	-1.66545
Q9Y125	BcDNA.GH08312	Sap-r	5.59434	-2.37015	3.63265	-1.70888
Q9VHW5	LD38634p	CG11035	4.35813	-2.3833	3.6933	-3.08083
Q7K0L5	LP01562p	veil	5.7995	-2.3834	6.64075	-1.76662
Q9VU95	Alanine--glyoxylate aminotransferase 2-like	CG8745	2.92786	-2.39077	1.02167	-1.18354
A0ZWY4	CG12780 protein	CG12780	1.81756	-2.40175	1.68499	-1.96958
A2RVG6	IP17501p	ome	5.9312	-2.42446	5.51878	-1.67569
Q8MKL0	LP07082p	CG30043	5.69071	-2.4307	4.45064	-2.25796
Q9VAJ0	GH04784p	CG7582	3.29757	-2.43357	1.41892	-1.02023
P52905	Trypsin iota	iotaTry	6.31997	-2.43714	4.60755	-1.98462
Q1EC46	IP01817p	Tsp42Er	4.39154	-2.46056	1.59726	-1.21582
P42279	Trypsin eta	etaTry	4.54066	-2.47396	5.69304	-2.47617
Q9VBH8	60S ribosomal protein L34	RpL34a	1.83242	-2.48802	1.40045	-1.90521
Q7K5K9;Q500X4;A1Z9G3	Cytosol aminopeptidase	NA	1.48111	-2.50392	2.84681	-3.51953
Q9VLU9	Uncharacterized protein, isoform E	CG7231	4.01922	-2.51826	3.35267	-2.03794
A1Z8X5	Peptidase_M28 domain-containing protein	CG30049	4.25374	-2.52366	4.38436	-2.31873
Q8MRN5	Aminopeptidase	CG31233	6.7388	-2.5268	5.61135	-1.84849
Q9VCF0	Uncharacterized protein CG5902	CG5902	4.34376	-2.53494	1.26597	-1.53055
Q9W2C4	GH06474p	CG4377	5.57837	-2.54949	5.31934	-2.16118
Q9V445	Metalloendopeptidase	CG15255	5.56704	-2.55215	5.47381	-2.77646
P22808	Homeobox protein vnd	vnd	3.71312	-2.57617	5.69395	-2.03864
Q9VXC7	RE37738p	CG9673	5.84716	-2.58239	6.4027	-2.55668
Q9VU78	Lipase domain-containing protein	CG10116	4.72609	-2.62067	5.86666	-2.45808
P83548	Vanin-like protein 3	CG32750	5.08892	-2.65595	3.83687	-2.70071
A0A0B4KHF0	Ferritin	Fer2LCH	4.90783	-2.65723	6.57999	-2.79533
P07191	Maltase A2	Mal-A2	5.31237	-2.66193	4.49939	-2.38499
Q86B58	IP10114p	CG33127	6.87994	-2.66588	4.95559	-2.17914
Q9VH32	Niemann-Pick type C-2d	Npc2d	5.46671	-2.68483	4.86719	-3.07005
Q9VRZ3	RE62864p	CG14820	6.13502	-2.68932	3.82574	-1.9915
Q9VMV5	Viking, isoform A	vkg	4.45685	-2.69298	3.10403	-2.09529
A1Z7F3	Alpha-glucosidase	Mal-A8	5.03721	-2.69369	4.06929	-2.15473
Q9VG15	FI17111p1	CG7381	6.46268	-2.69738	5.74826	-2.3039
Q9W436	Neprilysin-1	Nep1	6.69502	-2.70205	5.01629	-2.00685
Q9VHF7	RE08710p	CG16749	5.69676	-2.70757	7.92756	-2.8814
Q8MT42	GEO12560p1	CG13102	5.95808	-2.74609	6.64004	-2.0502
P05552	Transcription factor Adf-1	Adf1	3.19201	-2.74824	2.94226	-1.12071
Q9W1W4	RE45066p	CG9896	3.72082	-2.75349	5.7898	-2.27486
Q9VZ32	Uncharacterized protein, isoform C	CG42249	5.25481	-2.7564	4.25287	-1.99618
P08144;P81641	Alpha-amylase A	NA	4.7136	-2.77197	4.5003	-2.34979
Q9VIT5	Ascorbate ferrireductase (transmembrane)	CG13077	3.49571	-2.77683	1.7438	-1.64674
Q9VXC8	LP05929p	sphe	6.76247	-2.79728	5.99232	-2.50006
Q9VXC6	Peptidase S1 domain-containing protein	CG4653	5.6801	-2.80146	6.82737	-2.73736
P04357	Metallothionein-1	MtnA	5.48001	-2.80253	4.04898	-1.61264
Q8MLU9	Uncharacterized protein	CG13492	6.10783	-2.81662	7.70846	-2.56091
Q9VXP8	Peptidase S1 domain-containing protein	CG8952	4.25627	-2.8196	1.58317	-1.71275
A1Z7F2	Alpha-glucosidase	Mal-A7	4.50909	-2.84613	3.73882	-2.07859
Q9W2C5	DUF753 domain-containing protein	CG4363	6.15861	-2.86268	8.80398	-2.24998
Q8SWX4	Aminopeptidase	CG31343	6.67932	-2.8668	5.08907	-2.08115
Q8INY3	FI02050p	ninaD	2.54013	-2.8702	3.52206	-1.81536
Q9VLZ1	Peptidase_M14 domain-containing protein	CG7025	6.59544	-2.89939	3.74398	-2.49132
Q2PE22	GEO11136p1	CG34026	4.30236	-2.90535	6.07118	-3.15623
Q7K4Y0;Q9VG68	Desaturase 1, isoform A	NA	1.80067	-2.92281	2.46687	-1.63238
Q9VLH9	Alpha-mannosidase	LManVI	5.12211	-2.93798	5.16162	-2.01751
Q9VRM8	Alkaline phosphatase	Alp10	2.2639	-2.93943	5.03959	-4.36511
C0HKF8;C0HKF7	Serine protease 1	NA	5.65086	-2.94071	6.98683	-3.78203
A0A0C4DHF9	Entomoglyceroporin 2, isoform C	Eglp2	3.99264	-2.95613	1.39394	-1.86776
P07192	Maltase A3	Mal-A3	5.28499	-2.96134	6.24655	-2.82669
Q8MYW9	O-acyltransferase	CG8112	4.75656	-2.97988	3.36787	-1.60471
A1Z7E8	Alpha-glucosidase	Mal-A4	5.74085	-2.98612	6.23309	-3.1295
Q9VAY6	Pre-mRNA-splicing factor SPF27	BCAS2	1.82412	-2.99031	1.55669	-2.36267
Q9VDS0	IP21853p	CG4462	3.4153	-2.99462	3.69812	-1.63288
Q9VMM2	Uncharacterized protein, isoform B	CG11034	6.82985	-3.00592	5.78469	-2.16968
Q7K3X8	Alkaline phosphatase	Alp6	6.15282	-3.05145	8.43097	-3.10523
A0A0B4KI27	Ferritin	Fer1HCH	6.30021	-3.08932	5.81845	-3.30966
Q7JW48	RE12410p	CG10911	8.93538	-3.09099	6.0824	-2.77012
Q9VLZ2	Uncharacterized protein, isoform A	CG18585	5.93246	-3.13473	5.6717	-2.66707
Q9VJ24	Uncharacterized protein, isoform A	CG15170	3.32326	-3.14706	4.87442	-3.1213
Q9W0N8	GH21114p	hiro	3.5579	-3.15578	2.19024	-1.09788
Q9VLQ7	Serpin 28F	Spn28F	2.22714	-3.15965	1.70609	-1.84429
Q9V3U5	CG7916 protein	CG7916	5.38086	-3.1602	4.80109	-2.91111
Q961J8	GH20109p	CG8560	6.57367	-3.17414	3.80318	-2.45412
Q9VT25	Peptidase S1 domain-containing protein	CG18180	5.94006	-3.18428	3.67309	-3.12366
O77436	EG:34F3.5 protein	CG13360	5.41318	-3.19543	3.80037	-3.39021
Q27367	Protein croquemort	crq	4.69705	-3.20007	4.09539	-2.2836
Q9VXW7	Germ cell-expressed bHLH-PAS, isoform C	gce	2.77309	-3.21163	1.74308	-2.71481
Q9VSY6	Phosphoserine phosphatase	aay	5.0631	-3.24115	2.54241	-2.85025
A1Z7F1;A1Z7F2	Alpha-glucosidase	NA	4.56798	-3.28297	3.82836	-2.85136
Q8IPB7	Alpha-mannosidase	LManII	5.07323	-3.33298	4.64829	-1.94035
Q9VRS8;Q9VRS9;C0HKF8;C0HKF7	Jonah 65Aii	NA	5.9839	-3.33715	3.84059	-3.45524
M9PGG8	Uncharacterized protein, isoform B	CG17493	6.45261	-3.34592	2.73913	-3.20394
Q9VA70	Neutral ceramidase	CDase	5.94071	-3.36696	7.0951	-3.00338
Q9VVM2	LP12049p	CG5506	6.24527	-3.37853	4.10584	-1.68159
P42278	Trypsin theta	thetaTry	5.01109	-3.38894	5.69498	-2.89419
Q9VLI0;Q9VLH9;Q9VLI2	Alpha-mannosidase	NA	6.10811	-3.42045	5.44358	-2.19527
Q9VVM3	DUF3421 domain-containing protein	CG16775	7.13139	-3.42292	1.53619	-1.98715
Q9VDX6	Uncharacterized protein	CG18493	3.16071	-3.51239	2.72058	-2.98136
Q9VZT2	RE68649p	CG14966	1.34944	-3.51409	1.23773	-3.26217
Q9VPN8	Peptidase S1 domain-containing protein	CG11911	3.29187	-3.51603	2.87871	-2.25501
Q9VB92	IP10831p	CG17192	5.79861	-3.54343	3.26046	-2.15843
Q9VKV2;Q9VLI2	Alpha-mannosidase	NA	6.12871	-3.55591	2.06678	-2.47647
Q9VX57	CG8661 protein	CG8661	5.10624	-3.62507	1.51385	-1.0086
P17207	Serine protease 3	Jon99Ci	3.53322	-3.6411	5.05902	-3.91874
Q8IRI8	Uncharacterized protein	CG32483	3.73678	-3.6438	3.84688	-1.74633
P08120	Collagen alpha-1(IV) chain	Col4a1	4.92963	-3.65802	2.78732	-2.44331
Q9VT25;Q9VT24	RE53819p	NA	3.21652	-3.6666	2.5532	-3.8504
Q7JPN9	LambdaTry	lambdaTry	5.40495	-3.74116	7.06206	-3.83746
Q9VLI0	Alpha-mannosidase	LManV	6.02383	-3.89873	4.72369	-2.33665
Q9VLI0;Q9VLH9	Alpha-mannosidase	NA	6.90263	-3.94805	3.7997	-2.31303
Q9VFD0	Uncharacterized protein	CG3984	4.8691	-3.9672	1.71754	-1.97699
Q9VBQ4	GH01257p	CG5107	5.11565	-4.00908	4.23461	-3.42472
Q9VRS3	Uncharacterized protein, isoform A	CG10477	4.83667	-4.01675	4.42208	-4.2559
Q9VS65	Peptidase_M14 domain-containing protein	CG32379	6.1906	-4.02622	1.91177	-2.73241
Q9VT24	RE53819p	CG18179	3.57152	-4.06001	2.51812	-3.89813
Q9VB90;Q9VB88;Q9VB89	FI01825p	NA	4.94233	-4.07175	2.53902	-2.89845
P42280	Trypsin zeta	zetaTry	6.83676	-4.10571	7.09445	-3.87992
Q9VB93	RE23868p	CG6295	4.9619	-4.12996	5.31496	-4.81562
Q9VRM9	Alkaline phosphatase	Alp9	3.85905	-4.20334	4.195	-3.70437
Q9VLI0;Q8IPB7	Alpha-mannosidase	NA	5.57564	-4.22697	5.07944	-3.09906
Q9VRS8	Jonah 65Aii	Jon65Aii	5.25416	-4.29347	1.97998	-2.28169
Q9VCI5	Succinate dehydrogenase [ubiquinone] cytochrome b small subunit, mitochondrial	SdhD	4.54925	-4.31933	2.39965	-2.99358
Q9VRT2	RE65433p	CG10472	6.66353	-4.34263	6.76802	-4.94954
Q7JYV3	RH58587p	CG12374	7.01723	-4.35342	5.7799	-4.73568
Q8T4A8	AT07769p	CG7542	4.13173	-4.3622	5.18305	-3.79854
Q9VRS8;Q9VA67;Q7JX43;Q9VA66;C0HKF8;C0HKF7	Jonah 44E, isoform A	NA	4.96786	-4.39546	4.31304	-4.55289
P04814	Trypsin alpha	alphaTry	4.93906	-4.41698	6.13849	-5.12498
Q9V3P4	CG7953 protein	CG7953	6.76733	-4.4175	6.46826	-5.38937
P35004	Trypsin beta	betaTry	5.90448	-4.43372	6.96309	-4.9047
Q9VRS9	Jonah 65Ai, isoform A	Jon65Ai	6.88954	-4.43819	3.40387	-1.4681
Q9VA67;Q9VA66	Jonah 99Fi	NA	6.12078	-4.5289	5.79748	-2.96504
P35005	Trypsin epsilon	epsilonTry	6.96134	-4.58537	5.97974	-4.57957
Q9VL86	Zinc carboxypeptidase A 1	CG17633	4.67156	-4.63166	5.23776	-4.48928
Q9VMX7	Jonah 25Bi	Jon25Bi	5.77048	-4.72058	6.34657	-5.50276
Q9VLI2	Alpha-mannosidase	LManIII	5.23582	-4.81217	3.38513	-1.85264
Q9VHT7	Uncharacterized protein	CG31463	6.44949	-4.8694	5.31983	-5.44402
Q9V3A0	CG8997 protein	CG8997	8.82172	-5.00143	5.1573	-4.95572
Q9W2L6	Glycerophosphocholine phosphodiesterase	CG9394	6.02975	-5.0563	5.72565	-4.5796
Q9VDX5	Uncharacterized protein	CG3739	5.80107	-5.07928	4.1325	-5.83413
Q9VRS7	GH01508p	Jon65Aiii	6.01591	-5.10682	4.80637	-4.10108
Q9VMX8	Jonah 25Bii, isoform A	Jon25Bii	3.31434	-5.1075	6.40724	-7.31671
Q9VRS8;Q9VA67;Q7JX43;Q9VA66;C0HKF8;C0HKF7;Q9VMX8	Jonah 44E, isoform A	NA	7.3427	-5.12979	2.13144	-2.80467
Q9W377	LP05863p	CG12057	5.43997	-5.14536	8.88065	-3.60724
Q9VS66	FI02848p	CG8562	3.17406	-5.21785	2.48049	-4.84709
Q9VS66;Q961J8	GH20109p	NA	6.20205	-5.26554	7.0939	-4.21422
Q9VRS6	Jonah 65Aiv	Jon65Aiv	7.02343	-5.32223	6.18026	-5.03899
Q9VRS3;Q9VRS7;Q9VRS6	Uncharacterized protein, isoform A	NA	6.21563	-5.38281	5.71046	-4.63249
Q9VRS9;Q9VMX8	Jonah 25Bii, isoform A	NA	5.31519	-5.41129	2.80504	-3.11241
Q9VSJ1;Q9VSJ2;Q9VMX9	Jonah 25Biii	NA	5.21549	-5.58167	3.51838	-2.92233
Q9VSJ1;Q9VSJ2;Q9VA67;Q7JX43;Q9VA66;Q9VMX9;C0HKF8;C0HKF7	Jonah 44E, isoform A	NA	3.21882	-5.80144	2.61736	-4.46007
Q9VMX9	Jonah 25Biii	Jon25Biii	7.01314	-6.0456	7.53703	-5.46714
Q9VRS4	Machete	yip7	5.37283	-6.11543	5.30381	-4.76082
Q9VRS8;Q9VMX9;Q9VMX8	Jonah 25Bii, isoform A	NA	5.23502	-6.15666	1.9899	-3.68972
Q9W5U8	Uncharacterized protein, isoform A	CG17571	7.89236	-9.51839	7.7244	-7.4196

## Sheet: Female-biasedPe6
Protein Ids	First Protein Description	Gene Name	Log10 pvalue (F6hvsFUC)	log2 FC (F6hvsFUC)
Q9XZ08	Exostosin-3	botv	4.59736	4.31174
Q4V4P1	IP04230p	CG12868	3.76938	4.191
C0HK94;C0HK92;C0HK95	Uncharacterized protein CG45076	NA	1.60049	3.91037
Q70PY2	Peptidoglycan-recognition protein SB1	PGRP-SB1	6.28156	3.57295
Q9W4L0	Uncharacterized protein	CG12693	1.64784	3.49996
A1ZAP7	RNA helicase	Mov10	1.80502	3.49631
Q961B3	LD24878p	Nt5a	2.58808	3.35381
M9PH26	Helix loop helix protein 4C, isoform B	HLH4C	3.37389	3.27488
M9PCE3	Uncharacterized protein, isoform D	CG18304	2.74674	3.19271
Q0KHU0	Myosin 10A, isoform D	Myo10A	1.32986	3.09084
A0A0C4FEI3	Uncharacterized protein, isoform F	CG6184	2.90581	3.06643
Q9VZS6	Putative neutral sphingomyelinase	nSMase	3.64018	2.96898
Q9VMU5	Protein quick-to-court	qtc	5.51433	2.85064
Q9W303;Q23997	Imaginal disk growth factor 6	NA	2.40374	2.84309
Q9V3S3	Protamine A, isoform A	ProtA	1.88314	2.71804
Q9V3F8	Pyrroline-5-carboxylate reductase	P5cr	2.21351	2.70351
P11997	Larval serum protein 1 gamma chain	Lsp1gamma	1.76742	2.61213
M9PE54	Uncharacterized protein, isoform B	CG3597	6.30532	2.60903
Q9VG95;Q9VG96;Q9VG93;Q9VG98	Glutathione S-transferase D7	NA	5.66287	2.57232
Q7JVH0	Splicing factor YJU2	CG8435	2.60885	2.56546
O17432;Q9VP22;P48609;P23573;M9PE01	Cyclin-dependent kinase 5 homolog	NA	1.86362	2.51197
Q9VG98	Glutathione S-transferase D2	GstD2	6.31133	2.4466
Q24562	Splicing factor U2AF 50 kDa subunit	U2af50	2.60904	2.36098
Q7K0X9	LD23667p	Syx7	2.01486	2.35841
C0HK95	Protein anoxia up-regulated	fau	1.9951	2.35767
Q9V9U2;P91659	Uncharacterized protein D3-100EF	NA	1.37342	2.34224
Q9VG40	Probable cytochrome P450 313a4	Cyp313a4	1.07045	2.30403
A1Z7Q8	Alicorn, isoform A	alc	1.94241	2.29097
P11997;P11996	Larval serum protein 1 beta chain	NA	1.82201	2.26822
Q9VU15	LD47455p	Sf3a2	1.54965	2.23607
Q9VGA0;Q9VG96;Q9VG98	Glutathione S-transferase D4	NA	4.84333	2.23038
Q9VY18	Antigen 5-related, isoform A	Ag5r	2.92709	2.20374
Q9VDI5	Uncharacterized protein, isoform A	CG17271	1.25286	2.18692
Q9VQF4	Phosphoglycerate kinase	CG9961	2.60913	2.15701
Q9W1Y1	ER membrane protein complex subunit 8/9 homolog	EMC8-9	2.24034	2.15111
Q9VED8	Deoxyribonuclease II	DNaseII	1.06693	2.13539
Q9VZ01	NADH dehydrogenase [ubiquinone] flavoprotein 3, mitochondrial	CG11752	2.97636	2.12138
Q9VA02	Probable 2-oxoglutarate dehydrogenase E1 component DHKTD1 homolog, mitochondrial	CG1544	1.45415	2.11854
Q9VKV5	CD2 antigen cytoplasmic tail-binding protein 2 homolog	holn1	1.75712	2.10882
Q9VT39	DUF4477 domain-containing protein	CG14174	2.45231	2.10486
Q8SX78	LD05679p	CG44243	2.10522	2.10355
Q9VG96	Glutathione S-transferase D4	GstD4	4.76238	2.09165
O76928	Carmine, isoform A	cm	1.72214	2.07909
Q9W258	Babos, isoform A	babos	1.81781	2.0499
Q8T088	WD repeat-containing protein 55 homolog	CG14722	1.76119	1.99936
Q7JVG2	Aps, isoform A	Aps	2.00698	1.99266
A0A0B4KF34	Uncharacterized protein, isoform D	CG31550	1.45488	1.99163
Q8IQG9	Adenylate kinase 1, isoform B	Ak1	2.23291	1.97637
Q9VNC9	LD36006p	CG2519	2.2311	1.95807
Q9VNI9	IP18173p	Sec20	2.78423	1.95657
Q9I7M2	GTP-binding protein 10 homolog	CG10628	2.20473	1.95191
Q7PLK1	MIP30541p	CG40298	1.69498	1.94193
A1A708	Uncharacterized protein CG4951	CG4951	2.52288	1.93318
Q9W1E9	Flavin-containing monooxygenase	Fmo-1	1.90902	1.93184
M9PEM2	Uncharacterized protein, isoform E	CG34126	2.63498	1.92777
Q8T043	Chaski, isoform A	chk	2.60392	1.90994
Q9VZD5	Probable 28S ribosomal protein S6, mitochondrial	mRpS6	2.51437	1.89537
Q9VG30;Q9VG29	UDP-glycosyltransferase family 37 member A3	NA	3.68878	1.88139
Q9VZN0	Uncharacterized protein, isoform D	CG32264	5.82031	1.86417
A1Z803	FI02892p	Marc	4.05142	1.85929
P29843	Heat shock 70 kDa protein cognate 1	Hsc70-1	3.09523	1.85297
Q6NP69	GST-containing FLYWCH zinc-finger protein	gfzf	1.56963	1.85189
Q8SX68	CTTNBP2 N-terminal-like protein	Naus	1.73154	1.84859
Q9VRE4	LD23009p	CG32512	2.66974	1.84133
Q9VMN1	FI01434p	CG11149	1.93932	1.83193
Q86B83	LD12611p	CG33099	1.41076	1.83012
A0A0B4KGI0;Q9VGM1;Q9VLN6	Uncharacterized protein, isoform E	NA	1.73205	1.82498
Q9VQC4	Glycerate kinase	CG9886	1.68665	1.79746
Q9W469	Agmatine N-acetyltransferase	AgmNAT	1.51948	1.79534
Q24388	Larval serum protein 2	Lsp2	1.91033	1.79402
Q9W3X8	RH42690p	CG3198	1.71675	1.78563
A1Z9E2	Protein lin-54 homolog	mip120	1.22834	1.78465
Q9W3K3	LD41718p	CG2260	2.60939	1.75796
Q9VKE6	Alpha-glucosidase	Mal-B1	2.33107	1.75694
Q7KPG8	CDK-activating kinase assembly factor MAT1	Mat1	3.33061	1.75353
Q9VP05	Mediator of RNA polymerase II transcription subunit 1	MED1	1.7638	1.74536
Q8T0U2	GH06435p	CG5089	1.17466	1.72554
Q9BIS2;Q9BIR7;Q9VG58;Q8INI8;P02825;P82910	Major heat shock 70 kDa protein Ab	NA	1.17578	1.72087
P02844;P02843	Vitellogenin-1	NA	2.06791	1.71734
Q7K4M9	LD31969p	CG15118	2.62082	1.71301
Q9W1H5	Decapping protein 1, isoform A	DCP1	2.20974	1.71177
A0A0B4KGI0;Q9VLN6;Q8MT77	Uncharacterized protein, isoform E	NA	2.22586	1.70904
Q9VU76	Combover, isoform A	cmb	2.10328	1.70497
O97125	Heat shock protein 68	Hsp68	3.27169	1.70371
Q9W0E3	GATOR complex protein Iml1	Iml1	3.24435	1.69744
P08111	Lethal(2) giant larvae protein	l(2)gl	4.37067	1.69514
Q9VBS7	Uncharacterized protein, isoform B	CG10550	2.79347	1.6872
P42207	Septin-1	Septin1	3.44472	1.67078
Q9VMS7	Probable cytochrome P450 4ac3	Cyp4ac3	2.21781	1.65877
Q9VAC4	GEO09167p1	Nph	1.47301	1.65063
Q9VBX2	Molybdopterin synthase catalytic subunit	Mocs2B	3.22083	1.64911
Q7KSC4	Mitochondrial pyruvate carrier 1	Mpc1	2.34929	1.64488
P53501;P83967;P10981;P02574	Actin, larval muscle	NA	2.08522	1.63893
P53501;P83967;P10981;P02574	Actin, larval muscle	NA	2.08522	1.63893
Q94519	Acyl carrier protein, mitochondrial	ND-ACP	2.08177	1.63853
Q9V438	Protein disulfide-isomerase A6 homolog	CaBP1	2.27659	1.63741
Q7PL91	GEO11417p1	ND-AGGG	2.18454	1.63626
Q9VYQ9	LD24662p	Tango4	2.18789	1.62271
Q7K159	LD06557p	mip40	1.11704	1.61851
Q7K3Z3	NSFL1 cofactor p47	p47	1.29238	1.61516
Q9VHG5	Insulator binding factor 1, isoform A	Ibf1	1.03156	1.61421
Q9VLL3	A-kinase anchor protein 200	Akap200	1.77454	1.60901
Q709R6	LEM domain-containing protein Bocksbeutel	bocks	1.52196	1.60306
Q7JN06	Boundary element associated factor	BEAF-32	1.49956	1.60261
Q9W0L3	Uncharacterized protein	mat	1.93914	1.59888
Q7K274	LD15586p	l(2)k09913	3.16823	1.59432
Q9VW73	Ragulator complex protein LAMTOR1	Lamtor1	1.7195	1.59122
Q9VL32;Q9VC63;Q9VLP5	FI20190p1	NA	1.4175	1.59015
O44386;Q9VD26	Integrin alpha-PS3	NA	3.74247	1.58949
Q7KM15	Transcription factor BTF3	bic	2.28767	1.589
O02649;Q9VPS5;Q9VMN5	Heat shock protein 60A	NA	3.36652	1.58767
P49415	Syndecan	Sdc	1.25087	1.5863
A1ZBH7	Happyhour, isoform A	hppy	3.54848	1.58049
Q9VTX8	Protein odr-4 homolog	CG10616	3.14659	1.56763
B7Z0E2	FI18812p1	Unr	2.24865	1.56451
Q9W0U6	FGE-sulfatase domain-containing protein	CG7049	1.32574	1.5483
Q9VTI5;Q9W3X6	Fumarate hydratase	NA	3.21388	1.54586
Q960J9	LD47544p	CG32633	3.54605	1.53856
Q9W0L6	GH22266p	CG13907	2.63228	1.53811
Q9V9T5	GM14617p	Mccc1	3.81895	1.53773
Q9W1E8	Adaptor protein complex AP-3 small chain sigma3	or	2.08964	1.53667
Q9VRJ9	Ubiquitin thioesterase OTU1	Yod1	1.97074	1.53235
Q9VP57	LD15904p	pzg	3.07521	1.522
Q9VR33	IP13216p	tank	3.57487	1.52054
Q9VI16	Carnitine O-Acetyl-Transferase, isoform A	CRAT	4.02102	1.5198
Q0E8G6	Cleavage and polyadenylation specificity factor subunit 5	Cpsf5	3.08059	1.51285
Q7KTW9	Asparagine synthetase [glutamine-hydrolyzing]	AsnS	4.83786	1.51208
Q9VAH7	RE62393p	yata	3.36475	1.50419
Q9VWS2	Nucleoporin Nup35	Nup35	3.22615	1.50287
Q9VAG5	Claret, isoform A	ca	1.88704	1.50072
A1ZBR1;Q9VL46	FI06026p	NA	1.70765	1.49483
Q9VCR0	Uncharacterized protein, isoform A	CG17109	2.86482	1.4912
Q7K3B7	2-hydroxyacyl-CoA lyase	Hacl	3.02659	1.49056
Q9VB17	IP11341p	CG5611	2.92928	1.47802
Q95SS8	Transmembrane protein 70 homolog, mitochondrial	CG7506	2.01947	1.47795
Q9W3X6	Fumarate hydratase	Fum1	3.68459	1.47321
Q9W1J3	Gastrulation defective protein 1 homolog	CG5543	1.7171	1.47213
Q9VDT4	Uncharacterized protein, isoform A	CG4686	1.95846	1.47071
Q9W266	Protein windpipe	wdp	2.97267	1.47014
P14199	Protein ref(2)P	ref(2)P	4.47531	1.46056
Q8IPW1	Arouser, isoform A	aru	1.09647	1.45528
Q24173	Geranylgeranyl transferase type-1 subunit beta	betaggt-I	2.58511	1.45413
A1Z830	Uncharacterized protein, isoform A	CG12128	2.44356	1.45099
Q9VN44	FI07923p	Karybeta3	3.4755	1.44705
Q9VIK9	eEF1A lysine and N-terminal methyltransferase homolog	CG2614	1.85478	1.44101
P81900	cAMP-dependent protein kinase type II regulatory subunit	Pka-R2	2.68506	1.44069
Q9W062	Microfibrillar-associated protein 1	Mfap1	2.29254	1.42818
Q9VRP3	AT08565p	Txl	2.28687	1.42446
Q9VMY8	Auxilin, isoform A	aux	1.69252	1.41726
Q9VK19	FI07225p	Ski6	3.30555	1.4152
Q9W3N9	LD24105p	Acat1	3.731	1.41468
Q8INM3	Protein slender lobes	sle	4.37421	1.4102
Q9VDD8	Ubiquitin carboxyl-terminal hydrolase	Usp8	2.78007	1.40729
Q9VJH9;Q9VJH8;Q9VJI0	FI03416p	NA	3.64503	1.40631
Q9VQJ8	Protein-lysine N-methyltransferase CG9643	CG9643	1.65938	1.40533
Q24297	Small nuclear ribonucleoprotein F	SmF	1.80936	1.40527
C0HK94	Uncharacterized protein CG45078	CG45078	2.79593	1.40154
Q9VMA3	Protein cup	cup	1.18596	1.40132
Q9W0M5	Protein DPCD	CG13901	1.04699	1.39961
Q9VTE9	Nedd8-activating enzyme E1 regulatory subunit	APP-BP1	2.38339	1.39853
Q9W0X8	LD43587p	CG2790	1.4612	1.38932
A1Z838	GPI ethanolamine phosphate transferase 1	PIG-N	3.97197	1.38927
Q94524	Dynein light chain Tctex-type	Dlc90F	2.52671	1.3878
Q9VUW3	Inositol-1-monophosphatase	CG17028	1.68358	1.38614
O97111	LD29223p	par-6	1.72246	1.3825
Q8INK3	Fatty acid binding protein, isoform C	fabp	1.68258	1.38237
Q9VJQ3	RH54244p	yellow-c	1.51874	1.38034
Q7K3M5;A1Z9L3	ATP-dependent RNA helicase DHX8	NA	2.03802	1.37992
Q9VSM7	Cytosol aminopeptidase	S-Lap2	1.67112	1.37923
Q9VJZ5	LD07294p	Tap42	1.59108	1.37476
Q0E8R3	Bruno 2, isoform E	bru2	2.46321	1.37254
Q9VQI5	LP04564p	Ifrd1	5.8055	1.36969
Q9W1Q5	FI21439p1	CG3520	2.36706	1.36573
Q9W0H3	Lipid droplet-associated hydrolase	sturkopf	2.1594	1.3617
Q27415	Nucleoplasmin-like protein	Nlp	1.04736	1.36165
Q7KTC0;Q9VLN6	Multidrug-Resistance like protein 1, isoform I	NA	1.664	1.36094
Q9VPX8	Ditrans,polycis-polyprenyl diphosphate synthase ((2E,6E)-farnesyldiphosphate specific)	Tango14	2.56336	1.35673
Q9VWK3	GH13361p	Mur18B	2.21346	1.35502
C6SV36	IP19903p	CG44250	3.482	1.35098
Q9VZV5	Cysteine and histidine-rich protein 1 homolog	CG32486	1.43375	1.35041
Q7K2W6	GH04080p	PPO1	3.14758	1.34964
Q9VMQ5	Ubiquinone biosynthesis monooxygenase COQ6, mitochondrial	Coq6	3.41297	1.34872
P02843	Vitellogenin-1	Yp1	1.39644	1.3477
Q9W4N8	LD30122p	Vap33	3.15076	1.34683
Q9VYF8	2-methoxy-6-polyprenyl-1,4-benzoquinol methylase, mitochondrial	Coq5	1.35328	1.3459
P40793	Cdc42 homolog	Cdc42	3.38339	1.34178
A1ZBE9	Methionine--tRNA ligase, cytoplasmic	MetRS	3.60364	1.34101
Q9VGZ0	Probable cytochrome P450 12e1, mitochondrial	Cyp12e1	2.89601	1.339
Q8IRY7	Caspase-8	Dredd	4.47038	1.33802
Q9VPX5	Vacuolar protein sorting-associated protein 29	Vps29	2.65391	1.33355
Q9VWD5	LD35087p	CG14232	2.3576	1.33147
Q95083	Proteasome subunit alpha type-5	Prosalpha5	3.24768	1.32878
Q4QQ12	Mitochondrial inner membrane protease subunit 2	CG11110	1.89576	1.32578
Q24185	Protein hook	hook	2.12696	1.32389
Q8SXQ8	RE72485p	meep	2.08744	1.32351
Q9V521	Phenoloxidase 2	PPO2	2.94356	1.32173
Q9W3X6;Q9W3X5	Fumarate hydratase	NA	3.33014	1.32099
Q9VTZ6	Phosphomannomutase	Pmm2	3.61332	1.31992
Q9VE69	Uncharacterized protein, isoform D	NA	2.41961	1.31642
Q9VIX4;B7Z028	Acyl-coenzyme A oxidase	NA	2.969	1.31559
P25843	Profilin	chic	2.57757	1.31432
Q9VNZ3	DNA-directed RNA polymerases I, II, and III subunit RPABC3	Polr2H	1.70156	1.31343
P11146	Heat shock 70 kDa protein cognate 2	Hsc70-2	1.10661	1.31247
Q8SXY2	Fatty acid 2-hydroxylase	fa2h	3.62984	1.31215
Q02645	Protein hu-li tai shao	hts	2.88738	1.31163
Q7KM15;Q9VPR2	Transcription factor BTF3	NA	1.94297	1.30791
Q9VVM8	FI02004p	CG5290	2.94407	1.30457
Q9VW14	rRNA methyltransferase 3, mitochondrial	CG14100	1.52069	1.30198
Q9VU75	RH45712p	CG14109	1.52376	1.30036
Q8I7C3	LIM and SH3 domain protein Lasp	Lasp	2.4255	1.29736
Q9VYV3	Thioredoxin domain-containing protein 5 homolog	prtp	2.47651	1.2936
M9PD06	Ubiquitin carboxyl-terminal hydrolase 32	Usp32	1.67972	1.29295
Q9VHF0	LP08712p	Srr	1.1738	1.2926
Q9W2E6	Poor Imd response upon knock-in, isoform A	pirk	1.36529	1.29122
A0A0B4KF40	Sulfotransferase 3, isoform C	St3	2.9617	1.2909
Q9VDV3	Nuclear pore complex protein Nup58	Nup58	2.2963	1.28897
Q9VUR4	FI11905p	CG7656	1.47587	1.28757
A0A0B4K5Z8	Protein transport protein SEC23	Sec23	3.77377	1.28417
Q7JW12	Thioredoxin-related transmembrane protein 2 homolog	CG11007	2.50858	1.284
A1ZAK8	P-element somatic inhibitor, isoform C	Psi	2.64184	1.28396
P18934	NADH-ubiquinone oxidoreductase chain 4L	ND4L	1.27865	1.28109
Q9V3C0	ATP-dependent RNA helicase abstrakt	abs	2.3253	1.27995
Q8SWW2	CG13189 protein	Zip48C	2.49964	1.27917
P21187	Polyadenylate-binding protein	pAbp	3.87255	1.27711
M9PHT8	Uncharacterized protein, isoform D	CG4991	1.83524	1.27103
O97183	GH07456p	Polr2C	1.82454	1.27048
A8JUR0	Uncharacterized protein, isoform C	CG8028	1.46799	1.26982
Q9VY28	Probable 28S ribosomal protein S25, mitochondrial	mRpS25	2.09303	1.2685
Q24246;Q7KWG3;T2FGB0;B5RJJ8;Q8IRZ3	Cytoplasmic dynein 1 intermediate chain	NA	3.18589	1.26667
Q9W3U1	Actin-histidine N-methyltransferase	Setd3	2.57902	1.2659
Q9W1F4	THO complex subunit 5	thoc5	1.48783	1.264
Q9W2X6	ATP synthase, delta subunit, isoform A	ATPsyndelta	1.65955	1.26241
Q9VN63	LD28447p	CG14657	2.5207	1.2595
P24156	Protein l(2)37Cc	Phb1	2.87354	1.25503
Q9VB98	Probable Rho GTPase-activating protein CG5521	CG5521	4.61974	1.25396
Q9W4T4	cAMP-specific 3',5'-cyclic phosphodiesterase, isoform I	dnc	1.14221	1.25248
Q9VKD3	Cysteine desulfurase, mitochondrial	Nfs1	2.76117	1.25121
Q9VNK6	GH15170p	CG11459	1.90335	1.25028
Q7JWI7	Hermes, isoform A	hrm	1.917	1.24938
Q9VVR9	Probable cytochrome P450 12c1, mitochondrial	Cyp12c1	3.86771	1.24703
Q9VP68	Uncharacterized protein, isoform A	CG10512	3.73396	1.24394
Q9VCV4	Cytoplasmic aconitate hydratase	Irp-1A	3.16864	1.24372
Q9VJ86	Bicoid stability factor	bsf	2.49133	1.24275
Q8MLS1	5-formyltetrahydrofolate cyclo-ligase	Mthfs	2.63802	1.2392
P54399	Protein disulfide-isomerase	Pdi	3.44398	1.23885
P08841	Tubulin beta-3 chain	betaTub60D	4.27903	1.23817
Q8IPT0	ER membrane protein complex subunit 10	EMC10	2.39361	1.23813
Q9VBS0	CHK domain ov2	CHKov2	1.70948	1.23723
P10676	Neither inactivation nor afterpotential protein C	ninaC	2.77326	1.23481
Q95ST2	Protein wntless	wls	1.7546	1.23433
Q4V4D1	IP10846p	CG18765	2.17508	1.23393
Q95T35;A8JNU6	Oxoglutarate dehydrogenase (succinyl-transferring)	NA	3.09727	1.22934
Q9V3G6	CCR4-NOT transcription complex subunit 10	Not10	1.2631	1.22748
Q9W1V3	rRNA 2'-O-methyltransferase fibrillarin	Fib	3.00358	1.2271
Q9VGZ3	Cytoplasmic aconitate hydratase	Irp-1B	3.56757	1.22069
Q29QQ9	IP10364p	Rrp42	1.90023	1.21898
Q9VWV6	Transferrin	Tsf1	2.09725	1.21803
Q8T4D6;Q9VIE8	Aconitate hydratase, mitochondrial	NA	3.06792	1.21684
Q7JVZ8	Glutathione S transferase E11, isoform A	GstE11	1.94325	1.21679
Q9VZ20	Dynein light intermediate chain	Dlic	2.63664	1.21651
Q8INN6;E1JIH3	Uncoordinated 115a, isoform B	NA	3.72327	1.20995
Q9V3E9	FI17138p1	spag	3.41984	1.2079
Q8IMQ2	Neprilysin 5, isoform D	Nep5	2.44953	1.20643
Q9W2F4	Cricklet	clt	1.8574	1.20614
Q9VG08	L-dopachrome tautomerase yellow-f2	yellow-f2	1.53619	1.20315
Q9VC18	Bifunctional purine biosynthesis protein ATIC	CG11089	3.57765	1.20311
A8DY97	Uncharacterized protein, isoform C	CG30015	1.45254	1.20307
Q9W4I3	39S ribosomal protein L30, mitochondrial	mRpL30	1.76685	1.20125
Q0E8J0	MEP-1, isoform A	MEP-1	2.33149	1.20117
Q8IQ80	GH06117p	pst	3.2555	1.20075
Q9W0M0	Dodecenoyl-CoA delta-isomerase	Dci	1.30354	1.20071
Q27589;O46051	Probable cytochrome P450 4d14	NA	1.69848	1.19806
Q9W5R5	LD47843p	Slmap	2.03366	1.19783
Q9VR42	Serine/threonine-protein kinase RIO3	CG3008	1.89238	1.19755
Q9VYM7	Uncharacterized protein, isoform C	CG42258	1.8697	1.19648
Q9VH39	Protein NDUFAF4 homolog	CG11722	3.04303	1.19389
Q24050	Elongator complex protein 5	CG2034	1.90296	1.19152
Q9VZL5	Caffeine, calcium, zinc sensitivity 1	Ccz1	1.54364	1.18477
Q9VXC9	RH40504p	CG9676	1.97523	1.1839
P54385	Glutamate dehydrogenase, mitochondrial	Gdh	2.66049	1.183
Q9W3X7	NADH dehydrogenase [ubiquinone] 1 beta subcomplex subunit 8, mitochondrial	ND-ASHI	2.50481	1.18121
P42003	Protein mothers against dpp	Mad	1.58702	1.18099
P29844	Endoplasmic reticulum chaperone BiP	Hsc70-3	3.34138	1.18093
M9PE19	Purine nucleoside phosphorylase	CG16758	1.26642	1.18009
Q9VCW3	Nuclear pore complex protein Nup133	Nup133	1.1174	1.17683
Q9W5W8	RE22677p	Ech1	3.98814	1.17664
Q9VNG2	LD24014p	Wdr33	2.46716	1.1762
Q8SXK2	Arginine--tRNA ligase	ArgRS-m	1.89988	1.17285
Q9VHJ5	Carbonic anhydrase	CAHbeta	2.36278	1.17148
O18404	3-hydroxyacyl-CoA dehydrogenase type-2	scu	2.70359	1.16865
Q9VGS9	LD21102p	Ugt35A1	3.8989	1.1686
Q9VEB1	Malate dehydrogenase, mitochondrial	Mdh2	2.84457	1.16836
Q9VLL0	Beta-alanine-activating enzyme	Aasdh	3.18239	1.1622
Q9W2E7	Protein Rae1	Rae1	2.50821	1.15776
Q8MT18	RH49423p	Idh3g	3.13952	1.15659
A1Z7X7	Glutathione S transferase T2	GstT2	3.12891	1.15507
O46079	Protein KTI12 homolog	CG3587	1.15571	1.15457
A0A0B4KI34	CIN85 and CD2AP related, isoform J	cindr	2.97779	1.15436
Q7JWE2	GH09427p	CG42807	2.58591	1.15255
Q9W551	GEO02601p1	CG14817	3.93155	1.14914
Q9VVG5	RH19679p	CG7630	1.20681	1.14908
Q8INU6;Q8SZU0	FI03731p	NA	2.56636	1.14854
Q9W255	GH05812p	qkr58E-1	2.85374	1.14814
Q8IPP8;Q9VNF3	Uncharacterized protein	NA	2.95087	1.14775
P06607	Vitellogenin-3	Yp3	1.22056	1.14736
Q9VRP2	Uncharacterized protein, isoform A	CG10576	2.87253	1.14696
Q9VHG4	ATPase H(+)-transporting accessory protein 2	ATP6AP2	2.18818	1.14398
Q7KN90	Cysteine--tRNA ligase, cytoplasmic	CysRS	3.90276	1.14332
O76462	Bem46	Bem46	3.47395	1.14268
Q9VU68	Actin-interacting protein 1	flr	2.32535	1.14231
Q9VKX4	28S ribosomal protein S7, mitochondrial	mRpS7	2.4662	1.14164
P23696	Serine/threonine-protein phosphatase PP2A	mts	2.427	1.13791
Q9VZK8	Aldo_ket_red domain-containing protein	CG12766	2.63492	1.13635
Q9VVS6	Autophagy-related 3	Atg3	2.16025	1.13621
P48604	GrpE protein homolog, mitochondrial	Roe1	2.28688	1.13618
P07909	Heterogeneous nuclear ribonucleoprotein A1	Hrb98DE	2.32539	1.13512
P08182	Casein kinase II subunit beta	CkIIbeta	2.18333	1.13371
Q8INF2	Phosphatidate cytidylyltransferase, mitochondrial	CG33331	1.08575	1.1337
Q9VJ38	39S ribosomal protein L13, mitochondrial	mRpL13	1.18703	1.13284
Q9VPR6	Kinase	Ipk2	1.38623	1.13258
P48462	Serine/threonine-protein phosphatase beta isoform	flw	2.7149	1.13218
Q9V4E0	Complex I-49kD	ND-49	2.93177	1.13163
M9PDQ9	Uncharacterized protein, isoform D	CG31974	2.82995	1.13116
Q9V3K5	GH20441p	CG4691	1.50708	1.13091
Q9W303	Chitinase-like protein Idgf4	Idgf4	2.50046	1.12844
A8DY89	Chitin-binding type-2 domain-containing protein	CG34220	4.05031	1.12614
Q9V3Y7	Uncharacterized protein, isoform A	CG15293	3.30636	1.12489
M9PEP7	Uncharacterized protein	CG43673	4.67888	1.12459
Q9VET3	Aminoacyl-tRNA hydrolase	CG14903	1.55293	1.12394
Q9W1R1	GH10609p	yellow-d	1.42558	1.1234
P29845	Heat shock 70 kDa protein cognate 5	Hsc70-5	3.05046	1.12311
Q9V3H2	26S proteasome non-ATPase regulatory subunit 14	Rpn11	2.31754	1.12273
Q9W5T4	RE33981p	CG12547	1.26095	1.11532
Q03042	cGMP-dependent protein kinase, isozyme 1	Pkg21D	1.47919	1.11526
Q9VSH9	PHAF1 protein CG7083	CG7083	2.07019	1.11461
A1ZBU8	Uncharacterized protein, isoform A	Bbd	1.31498	1.11426
A0A0B4K620	Mustard, isoform V	mtd	3.49118	1.11399
X2JCC3	Poly(A)-specific ribonuclease	Pop2	2.55258	1.11394
Q9NFU0	Fragile X messenger ribonucleoprotein 1 homolog	Fmr1	2.64874	1.11206
P15007	Enolase	Eno	2.38687	1.11158
Q9VGZ3;Q9VCV4	Cytoplasmic aconitate hydratase	NA	3.50135	1.1112
Q9VQ26	Rab3 GTPase-activating protein catalytic subunit	Rab3GAP1	2.62074	1.11034
Q9VUZ0	Translocon-associated protein subunit beta	SsRbeta	2.38409	1.11003
Q9VPY7	LD42035p	CG5126	3.15465	1.10722
Q9V4T3	Probable cytochrome P450 4ad1	Cyp4ad1	2.91473	1.10689
Q9VFS0	Adenosine deaminase	Adgf-C	2.35883	1.10681
Q7JZB4	Mannose-1-phosphate guanyltransferase beta	CG1129	2.82469	1.10599
Q24478	Centrosome-associated zinc finger protein CP190	Cp190	2.96385	1.10597
Q7JXB5	Phosphoenolpyruvate carboxykinase (GTP)	Pepck2	1.17384	1.10492
Q7K2D2	Dynactin subunit 2	DCTN2-p50	2.40993	1.10361
Q9V784	SAM50-like protein CG7639	CG7639	3.15057	1.10301
Q9VTU8	Carbonic anhydrase 2, isoform A	CAH2	2.69658	1.10172
Q9W3K5	Glutamate--cysteine ligase	Gclc	3.63867	1.10073
Q9V564	Conserved oligomeric Golgi complex subunit 6	Cog6	1.4074	1.10066
Q6NR46	RE58623p	Spt-I	2.81755	1.10025
Q9Y171	BcDNA.GH02220	OXA1L	3.0404	1.09918
M9PEH8	Fiery mountain, isoform D	fmt	2.40752	1.09877
P48555	Ras-related protein Ral-a	Rala	2.12868	1.09769
Q9VKI8	GH03305p	CG6287	3.5003	1.09747
Q6NNB2	LP07472p	CG8777	3.25077	1.0962
Q08473	RNA-binding protein squid	sqd	1.76128	1.09498
Q9VXE6	Nuclear pore complex protein Nup153	Nup153	3.02754	1.09418
Q9VS02	Uncharacterized protein	CG9953	2.35744	1.09291
Q95SX8	N-alpha-acetyltransferase 60	Naa60	1.24588	1.09244
P48554;P40792;P40793	Ras-related protein Rac1	NA	2.59662	1.09142
Q9V396	Carbonic anhydrase	CAH1	3.42104	1.09021
Q9VL77	Cysteine-rich PDZ-binding protein	CG4537	1.39952	1.08762
A1Z9E3	Elongation factor Tu	mEFTu1	3.2295	1.08735
Q9VSW1	UTP--glucose-1-phosphate uridylyltransferase	UGP	3.0201	1.08731
Q8IMX1	Poly(A)-specific ribonuclease	twin	2.56507	1.08697
Q9VG69	LP03547p	Srlp	2.34439	1.08688
Q9VQK0	FHIP family protein CG3558	CG3558	2.66241	1.08445
P48605	T-complex protein 1 subunit gamma	CCT3	3.5153	1.08385
E8NHA2	HECT and RLD domain containing E3 ubiquitin ligase 4, isoform C	Herc4	2.22133	1.08351
O97182	Actin-related protein 2/3 complex subunit	Arpc1	3.25067	1.07611
Q9W058	Succinyl-CoA:3-ketoacid-coenzyme A transferase, mitochondrial	SCOT	3.31843	1.07557
Q9VFL9	FI07901p	CG33109	1.21524	1.07442
Q7K3J0	T-complex protein 1 subunit theta	CCT8	2.78134	1.0743
P49455	Tropomyosin-1, isoforms 33/34	Tm1	1.88961	1.07378
Q9VGA0	Glutathione S transferase D9, isoform A	GstD9	2.38079	1.07309
Q9I7K7	Arrestin_C domain-containing protein	CG18744	1.55526	1.07279
Q7K0E6	Aspartate--tRNA ligase, cytoplasmic	AspRS	3.31158	1.07275
Q5U191	Pummelig, isoform A	puml	2.68222	1.07136
A1Z6V5	FI01422p	Spn43Ab	3.40061	1.07117
Q9VYX8	LD04844p	CG1572	1.17062	1.07064
Q9W1H8	GH13256p	Mtpbeta	3.89394	1.07048
Q9VGA1	Glutathione S transferase D10, isoform A	GstD10	3.75234	1.0692
Q8IQZ7	FI19014p1	Fim	3.38309	1.06895
Q9VMX1	KIF-binding protein	CG14043	3.08585	1.06848
Q9VVI2	Enhancer of mRNA-decapping protein 3	Edc3	2.67657	1.06791
Q9VA97	Pyridoxal phosphate homeostasis protein	CG1983	2.41373	1.0677
Q95RJ9	F-box-like/WD repeat-containing protein ebi	ebi	2.63367	1.06525
Q7K3V6	Elongation factor Tu, mitochondrial	mEFTu2	1.69364	1.06523
Q9VU84	Drebrin-like protein	Abp1	3.6393	1.06474
Q9I7K3	N-acyl-aliphatic-L-amino acid amidohydrolase	CG6465	2.80713	1.0645
Q7KTG0	LD45607p	CG4619	3.80275	1.06388
Q9VKX2	Malate dehydrogenase	Mdh1	2.55948	1.06346
M9PDW8	Uncharacterized protein, isoform T	CG34417	2.95425	1.06268
E2QD26	Phosphopantothenoylcysteine synthetase, isoform C	Ppcs	1.63782	1.06249
Q9VDK7	Signal recognition particle subunit SRP72	Srp72	2.81411	1.06186
Q9VWE4	RNA polymerase II subunit A C-terminal domain phosphatase SSU72	Ssu72	1.59147	1.06134
Q8MMC4	Protein CDV3 homolog	CG3760	2.66481	1.05961
Q6NNF2	High affinity cAMP-specific and IBMX-insensitive 3',5'-cyclic phosphodiesterase 8	Pde8	2.7745	1.05926
M9PF61	Aldo-keto reductase 1B, isoform C	Akr1B	3.3554	1.05905
Q8SXR7	Fatty acid transport protein 3, isoform A	Fatp3	4.41318	1.05832
Q9VIE7	GMP synthase (glutamine-hydrolyzing)	bur	2.98751	1.05616
Q8IQX8	Histidine--tRNA ligase	HisRS	3.48575	1.05588
Q9W437	Raptor, isoform B	raptor	3.8633	1.05504
Q9W443	Uncharacterized protein, isoform D	CG5921	3.77315	1.05481
Q9VUK8	Glycine--tRNA ligase	GlyRS	3.53208	1.05432
Q9VZW7	Carnitine palmitoyltransferase 2	CPT2	2.93764	1.05321
P05205	Heterochromatin protein 1	Su(var)205	1.92377	1.05316
Q9W379	Zinc finger protein ZPR1	Zpr1	2.25244	1.0528
Q8T4D6	Aconitate hydratase, mitochondrial	mAcon2	2.46003	1.05273
Q9W345	Palmitoyltransferase ZDHHC8	Zdhhc8	2.91165	1.05099
Q9VG92	Glutathione S transferase D8	GstD8	2.93623	1.05033
A0A0U1RVK6	Fructose-bisphosphatase	fbp	2.27132	1.04994
Q94901	RNA-binding protein lark	lark	2.3966	1.04908
Q9VTG5	AarF domain containing kinase 5, isoform A	Adck5	2.51668	1.04756
A1ZA47	PDZ and LIM domain protein Zasp	Zasp52	2.50304	1.04595
A0A0B4KF06	Valine--tRNA ligase	ValRS	3.18649	1.04547
Q4V4H7;A1Z979	Uncharacterized protein	NA	2.21785	1.04533
Q9VLS7	LD21067p	PAPLA1	2.98484	1.04163
Q9VIP3	FI02810p	CG10747	3.46166	1.04143
Q9W023	FI03626p	CG1317	1.62332	1.04131
Q7K105	LD20892p	Myd88	1.45597	1.03908
Q9VRI0	RNA helicase	Hlc	2.51294	1.03639
Q0E9E2	Pyruvate carboxylase	PCB	3.41266	1.03452
M9PB92	CCR4-NOT transcription complex subunit 4, isoform K	Cnot4	1.73962	1.03393
Q9VV87	Elongation of very long chain fatty acids protein 6	Baldspot	2.94093	1.03327
Q9VD64	Dead end	dnd	1.77925	1.03198
X2JI50	Uncharacterized protein, isoform F	CG2841	3.28308	1.03179
Q9Y112	BcDNA.GH10614	CG10863	2.61746	1.03134
M9PB01	WD repeat domain 62, isoform G	Wdr62	1.17363	1.03003
Q94518	Nascent polypeptide-associated complex subunit alpha	Nacalpha	1.52548	1.02923
Q9VFU8	Moesin/ezrin/radixin homolog 1	yrt	3.99492	1.02826
Q9VHA1	Spermidine synthase, isoform A	SpdS	1.27503	1.02499
Q9VE00	Probable cytochrome P450 12a4, mitochondrial	Cyp12a4	3.5342	1.02451
P82147	Protein lethal(2)essential for life	l(2)efl	2.38988	1.0236
Q9VN86	AT14148p	Sccpdh1	3.03859	1.02358
Q9V895	Acidic leucine-rich nuclear phosphoprotein 32 family member A	Mapmodulin	1.73203	1.02135
Q7PLS1	LD01937p	CG12567	3.0806	1.02063
Q8MKN0	Ubiquinone biosynthesis protein COQ9, mitochondrial	Coq9	2.49924	1.01992
Q8SYL0	CDP-diacylglycerol--glycerol-3-phosphate 3-phosphatidyltransferase	PGS1	2.836	1.01891
Q24208	Eukaryotic translation initiation factor 2 subunit 3	eIF2gamma	2.63441	1.01801
A1ZAB5	Protein clueless	clu	3.14422	1.0179
Q07327	Protein ROP	Rop	2.4341	1.0149
B7Z0R7	Autophagy-related 16, isoform F	Atg16	3.32077	1.0131
Q9VTP1	IP06473p	CG14130	2.55776	1.0129
Q9W503	RH61816p	CG3091	2.87705	1.01279
X2JEI9	Rho GTPase activating protein at 19D, isoform D	RhoGAP19D	1.80649	1.01187
Q9VF37	Crossover suppressor on 3 of Gowen	c(3)G	1.57016	1.01078
Q9VG05	Uncharacterized protein, isoform H	CG7518	2.10341	1.00779
A0A0B4KGF6	Uncharacterized protein, isoform F	CG2747	1.06141	1.00712
Q8MM24	Chitinase-like protein Idgf1	Idgf1	1.35775	1.0061
Q9VW58	LD33138p	CG8004	2.97683	1.00419
Q8INK9	Methionine-R-sulfoxide reductase B1	SelR	1.24841	1.00341
Q9V9U1	FI02923p	Smvt	1.56276	-1.00483
A0A4D6K2Q0	Uncharacterized protein, isoform H	NA	1.49172	-1.00562
E1JGK8	Uncharacterized protein, isoform A	CG42518	3.71103	-1.00631
Q9VWD9	LD38919p	Ubqn	3.37753	-1.00981
Q9VTE1	Immediate early response 3-interacting protein 1	CG32069	3.79138	-1.01662
A1ZAB3	Protein-tyrosine-phosphatase	Ptp52F	3.45875	-1.01724
Q9VLP2	Protein quiver	CG7781	1.03456	-1.02097
B7Z126	Tousled-like kinase, isoform G	Tlk	1.99175	-1.02696
Q9VPB7	FI17508p1	Pcif1	3.98556	-1.03961
Q8MYW9	O-acyltransferase	CG8112	3.30597	-1.04472
Q9VWD1	Cytochrome c oxidase subunit	COX6B	5.2953	-1.05102
Q8IQI5	Uncharacterized protein, isoform B	CG32112	1.19925	-1.05161
Q9VL25	RE48269p	ath	1.87864	-1.05465
P91664	Protein max	Max	1.7841	-1.05732
P18489	Synaptobrevin	Syb	4.76855	-1.06018
Q24312	DNA-binding protein Ewg	ewg	1.32023	-1.07355
Q9VLF8	Uncharacterized protein, isoform A	CG9555	2.30098	-1.08291
P18935	Cytochrome b	CYTB	3.28024	-1.08769
M9MSG8	Piezo-type mechanosensitive ion channel component	Piezo	3.35435	-1.09151
Q9VEG9	Nurim homolog	CG7655	3.68122	-1.09531
A8Y535	Cytochrome b-c1 complex subunit 6	UQCR-11	2.36067	-1.09824
P48149	40S ribosomal protein S15Aa	RpS15Aa	4.26595	-1.10009
Q961C8	LD22649p	red	1.788	-1.11647
Q9XZ63	Mesencephalic astrocyte-derived neurotrophic factor homolog	Manf	4.31329	-1.12018
Q7K1H9	GH07575p	CG10912	3.70241	-1.12458
M9PDI0	Midkine and pleiotrophin 2, isoform D	miple2	2.9918	-1.12885
Q9VVZ4	Uncharacterized protein	CG14095	1.07271	-1.13243
E1JIX4	Uncharacterized protein	CG42488	2.31258	-1.13518
Q8MS27	39S ribosomal protein L35, mitochondrial	mRpL35	3.45248	-1.14118
Q8INH6;Q9VFX0	FI18373p1	NA	3.59596	-1.15093
O18400	Pituitary homeobox homolog Ptx1	Ptx1	2.36309	-1.15133
O97365	BM-40	SPARC	2.03036	-1.15298
Q9W3D1	Chromatin assembly factor 1, p180 subunit	Caf1-180	4.52502	-1.15445
A0A0B4KF19	Uncharacterized protein, isoform C	CG6191	2.77565	-1.15577
Q9V3W6	Innexin inx7	Inx7	3.66481	-1.15801
Q7JWP5	Tetraspanin	Tsp42Eg	1.12646	-1.16842
Q9VI24	LD25151p	Zif	2.25554	-1.16887
Q9VRV4;Q9VRV5	D19B	NA	1.84796	-1.16912
Q8IPZ9	FI02831p	CG33281	1.46395	-1.17179
A1Z7F3;A1Z7F2	Alpha-glucosidase	NA	1.98496	-1.17385
Q9W1X5	GH04942p	nahoda	1.09991	-1.17796
Q9VFX0	Aminopeptidase	CG8773	3.43805	-1.18868
A2RVG6	IP17501p	ome	3.302	-1.19649
Q9VB90;Q9VB88;Q9VB89	FI01825p	NA	3.08626	-1.20065
Q9W2M2	Trehalase	Treh	3.92132	-1.21757
Q8T8W2	AT21555p	Lfg	5.84509	-1.22383
Q9VKF6;Q9VE75;Q9VE77	V-type proton ATPase subunit a	NA	4.10091	-1.225
Q7K0P4	Post-GPI attachment to proteins factor 3	PGAP3	2.47659	-1.22642
Q9VW87	Protein snakeskin	Ssk	3.03752	-1.22716
P18929	NADH-ubiquinone oxidoreductase chain 1	ND1	3.55842	-1.22815
Q9V421	Metalloendopeptidase	CG15253	1.33836	-1.24224
O02194	Presenilin homolog	Psn	3.31187	-1.24305
P18931	NADH-ubiquinone oxidoreductase chain 4	ND4	2.55765	-1.25143
Q7K480	7SK snRNA methylphosphate capping enzyme bin3	bin3	1.36155	-1.25751
M9PB30	Dumpy, isoform Q	dpy	3.97073	-1.27329
Q7JR71	Extracellular superoxide dismutase [Cu-Zn]	Sod3	3.3763	-1.27966
Q7K2V7	Tetraspanin	Tsp42Eb	3.51565	-1.28181
Q7K4Y0;Q9VG68	Desaturase 1, isoform A	NA	4.38847	-1.28574
Q9VWJ8	LP07257p	CG7992	3.00512	-1.29036
Q9VJ59	PRA1 family protein	Jwa	4.28873	-1.29068
A0A0B4KEI1	Uncharacterized protein, isoform C	CG11825	3.1577	-1.30027
Q9VDU0	Uncharacterized protein	Acsx4	1.26281	-1.31945
Q7JRM9	GH11283p	Nmda1	4.36193	-1.32285
Q9VKV2	Alpha-mannosidase	LManI	4.56782	-1.32299
Q9VIT5	Ascorbate ferrireductase (transmembrane)	CG13077	2.39502	-1.337
A8JRD0	Lipophorin receptor 1, isoform K	LpR1	2.25293	-1.33931
Q9W362	La-related protein 7	Larp7	1.88753	-1.33973
Q9VF46	GH25158p	CG5399	4.10504	-1.34201
X2JB52	Purple acid phosphatase	CG1637	4.02884	-1.36333
Q9U1H8	CAAX prenyl protease 2	Sras	1.93345	-1.36842
Q9NG98	DNA topoisomerase 3-alpha	Top3alpha	3.31647	-1.3749
Q7K5M2	GH05836p	CG10139	2.56561	-1.39154
Q9VBH8	60S ribosomal protein L34	RpL34a	1.34021	-1.40035
Q9W2J4	UDP-glucuronosyltransferase	Ugt49B1	1.60864	-1.44034
Q8IPF8	Mucin related 29B	Mur29B	2.7558	-1.44042
Q9VCK9;Q9VWG6	RE58966p	NA	5.06959	-1.46633
M9PBA3	Uncharacterized protein, isoform A	CG44008	2.43744	-1.4729
Q9VCF0	Uncharacterized protein CG5902	CG5902	2.65976	-1.47762
Q9W226	GEO07239p1	CG30195	3.32965	-1.47834
Q9VDE4	Bride of doubletime	Bdbt	2.72082	-1.50806
Q9VXA8	Decapping nuclease DXO homolog	Rai1	1.88609	-1.5243
Q9VDX6	Uncharacterized protein	CG18493	3.29522	-1.54436
P00417	Cytochrome c oxidase subunit 3	COX3	2.78147	-1.56302
Q9W040	Intraflagellar transport protein 172 homolog	Oseg2	2.50906	-1.57008
Q9VP04	ORM1-like protein	ORMDL	2.04723	-1.57213
Q9VRP9	E3 ubiquitin-protein ligase Bre1	Bre1	2.2443	-1.57602
Q9VCY8	Adiponectin receptor protein	AdipoR	1.35138	-1.57762
A1ZA64	Peptidase S1 domain-containing protein	CG8299	4.25629	-1.58866
Q9VCC8	LP08842p	Npc2f	2.56173	-1.6106
Q9VQN3	GH01206p	OtopLb	3.75045	-1.65434
Q9VES1	ADP-ribosylation factor-like protein 6-interacting protein 1	Arl6IP1	1.93908	-1.67121
Q0E9G3	Protein kintoun	Nop17l	2.54466	-1.67322
Q1EC46	IP01817p	Tsp42Er	4.23608	-1.70535
Q8I9B4	Metallothionein-4	MtnD	2.28475	-1.71193
Q7KTA2	CG33306 protein	CG33306	2.09983	-1.75179
A0A0B4KFB8;Q9VN31	Uncharacterized protein, isoform C	NA	1.71301	-1.75907
Q9VS20	Acyl-CoA binding protein 4	Acbp4	1.48672	-1.7935
P16620	Tyrosine-protein phosphatase 69D	Ptp69D	2.13948	-1.86865
Q9VPN7	Peptidase S1 domain-containing protein	CG11912	3.6831	-1.88803
Q8IMW8	AT20732p	CG33340	3.07286	-1.95105
Q9VU95	Alanine--glyoxylate aminotransferase 2-like	CG8745	4.62401	-1.96419
Q9VYH2	Hexosyltransferase	Chpf	1.56822	-1.968
P61857	Tubulin beta-2 chain	betaTub85D	1.31775	-1.99223
Q7K5K9;Q500X4;A1Z9G3	Cytosol aminopeptidase	NA	1.19683	-2.0389
A1ZB21	DUF725 domain-containing protein	CG5767	4.40401	-2.11852
Q9VLI1	Alpha-mannosidase	LManIV	1.76949	-2.13097
Q86PF4	GH08978p	CG10126	1.53712	-2.18692
Q7JWG9	39S ribosomal protein L52, mitochondrial	mRpL52	1.76869	-2.21671
Q9VVM3	DUF3421 domain-containing protein	CG16775	3.70819	-2.27767
Q9VKV2;Q9VLI2	Alpha-mannosidase	NA	2.58634	-2.34376
Q59DY6	C-type lectin 37Da	lectin-37Da	3.39055	-2.35654
Q9V395	BcDNA.LD28419	rtet	6.74289	-2.36556
Q4V6M5	GEO10720p1	CG32023	1.43866	-2.69961
Q9VSJ1;Q9VSJ2	Jonah 66Ci	NA	2.8609	-2.73264
Q9W487	Uncharacterized protein, isoform A	CG15773	5.47796	-2.75415
Q9V4W1	mRNA export factor Gle1	Gle1	2.95132	-2.81965
Q7JRD4	Peroxin-13	Pex13	2.29577	-2.83374
Q9VY19	Antigen 5-related 2	Ag5r2	4.85782	-2.87312
Q9VYU7	Dusky	dy	1.01571	-2.89193
Q6ILC6	HDC09735	CG42397	4.93529	-3.00499
A8DYZ1	Uncharacterized protein	CG14913	1.7363	-3.24931
Q9VRL7	Uncharacterized protein	CG4835	3.91281	-3.2854
C0HKA4;C0HKA2;C0HKA3	Trypsin delta	NA	3.96995	-3.86447
Q9VSJ1	Jonah 66Ci	Jon66Ci	6.43478	-5.23518
Q8MR63	Aldose 1-epimerase	CG32445	7.89509	-5.25475

## Sheet: Male-biasedPe6
Protein Ids	First Protein Description	Gene Name	Log10 pvalue (M6hvsMUC)	log2 FC (M6hvsMUC)
Q9V3A4	Protein catecholamines up	Catsup	7.34636	4.82795
Q9U6P7	FI18813p1	Syt4	1.34047	3.36427
Q9VTT1	IP04456p	CG17154	1.31064	3.22354
Q9VCR2;Q9VCQ9	RE20374p	NA	1.46925	3.10495
P53501;P10987;P02572;P10981;P02574	Actin-42A	NA	1.4398	2.84743
Q9VHR6	Autophagy-related protein 13 homolog	Atg13	4.79456	2.83024
Q9VVB4	Coiled-coil domain-containing protein 22 homolog	CG9951	1.11055	2.80531
Q9VGZ2	FI06805p	Rrp46	3.59413	2.5726
Q9VLC0	Vacuolar protein sorting-associated protein 54	scat	2.06132	2.42349
Q9W2V3	CG2885	RabX2	1.35537	2.21074
P23647	Serine/threonine-protein kinase fused	fu	1.41551	2.17047
Q9VKW3	Replication factor C subunit 3	RfC3	1.58371	1.95709
P53501;P83967;P10981;P02574	Actin, larval muscle	NA	3.17948	1.94482
P53501;P83967;P10981;P02574	Actin, larval muscle	NA	3.17948	1.94482
A1ZBI8;A1ZBI6	Arylalkylamine N-acetyltransferase-like 5	NA	3.19911	1.87638
Q9W485	Integrator complex subunit 6	IntS6	3.37072	1.87038
Q8MKL1	UPF0598 protein CG30010	CG30010	3.80512	1.8654
Q9VZZ0	RE02644p	CG1246	4.42521	1.78951
Q9VES8	RE28913p	CG10340	1.8532	1.73947
Q9VR81	N-acetylglucosamine-6-phosphate deacetylase	CG17065	1.23503	1.7354
Q9I7S2	RH22417p	CG11158	2.9189	1.73375
Q7K012	Brahma associated protein 55kD	Bap55	1.8085	1.732
Q9VMD2	LD47671p	CG9536	1.54946	1.71185
Q9VGJ8;Q9VGJ7	FI23918p1	NA	1.05061	1.70312
Q9V406	Activator protein 4	crp	2.44275	1.68467
Q9VE75;Q9VE77	V-type proton ATPase subunit a	NA	2.71939	1.67351
Q9VDD0	Histone-lysine N-trimethyltransferase SMYD5	Smyd5	1.74483	1.66178
Q95TN1	Probable trafficking protein particle complex subunit 13 homolog	CG4953	1.24098	1.65312
Q7PLI0	Adherens junction protein p120	p120ctn	1.34992	1.62404
Q9W2M9	FI16623p1	CG15653	1.32837	1.617
Q9VBT2;Q9VBT3;Q9VBT4	CHK domain-containing protein	NA	1.63553	1.59795
Q5BIA9	RE10908p	CG8613	1.6853	1.59706
Q9W3K4	LD45266p	CG1575	5.04819	1.59172
Q9W3F7	Mitoguardin	Miga	2.11116	1.58839
Q8INL3;Q9VGY2	Peptide deformylase	NA	1.02137	1.58328
Q9VW98	IP11764p	CG13813	2.0491	1.5735
Q9V4I1;Q9V4I0	Cytochrome P450 9b1	NA	1.05923	1.54528
Q7JXA2	LOBE	PRAS40	3.25445	1.53593
Q27889	Serine/threonine-protein phosphatase 2B catalytic subunit 2	Pp2B-14D	3.01034	1.5202
Q8T490	AT09807p	CG17110	1.21361	1.51841
Q9VJ64	LD21810p	CG10383	1.59191	1.48604
Q7K7B0	EG:EG0003.4 protein	Ugt37C1	1.07384	1.46864
Q8IQI0	Sin3A-associated protein 130, isoform C	Sap130	1.21451	1.45942
M9PCB8	Uncharacterized protein, isoform C	CG31635	1.74779	1.45292
P49847	Transcription initiation factor TFIID subunit 6	Taf6	2.37362	1.44788
Q9VJI9	Cytosolic Fe-S cluster assembly factor NUBP1 homolog	CG17904	2.20128	1.4411
Q9VBH7	tRNA (adenine(58)-N(1))-methyltransferase catalytic subunit TRMT61A	CG14544	2.95421	1.42482
A8E6R2	IP18034p	CG11241	2.27523	1.41327
Q9W330	Phosphotransferase	Hex-A	3.35987	1.41084
Q9U6M0	Evolutionarily conserved signaling intermediate in Toll pathway, mitochondrial	ECSIT	1.95748	1.40941
Q9VGC3	Conserved oligomeric Golgi complex subunit 1	Cog1	1.44098	1.39691
Q9VCD0	Glutamyl-tRNA(Gln) amidotransferase subunit B, mitochondrial	GatB	2.59204	1.39347
Q7KW39	Probable methylmalonate-semialdehyde dehydrogenase [acylating], mitochondrial	CG17896	5.78589	1.38375
X2JAG8	Serine/threonine-protein kinase PRP4 homolog	Prp4k	1.73202	1.36815
Q9W225	GEO07911p1	CG3746	2.09995	1.3609
Q7K4Z4	Protein immune deficiency	imd	1.09718	1.35678
Q9VIK7	LD18032p	CG31678	1.39828	1.35552
Q9VMR6	MIP06029p	Acsf2	5.57537	1.35208
P53501;P10987;P83967;P02572;P10981	Actin-42A	NA	3.67855	1.35137
Q7K3W2	Mitochondrial-processing peptidase subunit alpha	CG8728	4.41068	1.34406
Q9W401	Probable citrate synthase, mitochondrial	kdn	4.70374	1.31769
M9PHV4	Uncharacterized protein, isoform F	CG42354	3.71532	1.30421
Q9VH09	Glycine cleavage system P protein	CG3999	1.27406	1.30069
Q03017	NF-kappa-B inhibitor cactus	cact	4.12867	1.30056
Q9VCQ9	RE20374p	CG6733	2.92894	1.29473
Q9VBP6	Succinate-semialdehyde dehydrogenase	Ssadh	4.36314	1.29115
Q8IRE4	tRNA (guanine(37)-N1)-methyltransferase	CG32281	1.80943	1.27542
Q9VTV9	Delta-aminolevulinic acid dehydratase	Pbgs	2.37017	1.27128
Q9VEY4	LD45246p	CG5916	1.58668	1.26155
Q9W127	GH17932p	CG3663	4.95352	1.25653
A1Z9K4	Related to the N terminus of tre oncogene, isoform A	RN-tre	1.48814	1.25626
Q9VEG8	RE59232p	CG31249	1.63939	1.25486
P06603;P06604;P06605;P06606	Tubulin alpha-1 chain	NA	1.11595	1.24521
Q7K025	GH09761p	CG11892	2.10109	1.23693
Q9VSY4	Alpha-tubulin N-acetyltransferase 1	Atat	1.58188	1.23425
Q9W4F8	LD42868p	CG4041	2.73744	1.23209
P53501;P10987;P83967;P02572;P10981;P45891	Actin-42A	NA	2.9481	1.21848
A1Z8G0	Menage a trois, isoform A	metro	1.8587	1.20738
Q8SXQ1	Aldehyde dehydrogenase (NAD(+))	Aldh7A1	4.29378	1.19479
Q9XZ58	COP9 signalosome complex subunit 5	CSN5	1.94446	1.19336
Q9VZU4	NADH dehydrogenase [ubiquinone] iron-sulfur protein 3, mitochondrial	ND-30	4.4281	1.18548
Q9VSF4	Probable deoxyhypusine synthase	Dhps	1.60991	1.18036
Q9VRR3	Uncharacterized protein, isoform A	CG32407	2.40085	1.17893
Q9W056	Proton-coupled amino acid transporter-like protein CG1139	CG1139	1.60029	1.16846
Q7K0D8	Nuclear pore complex protein Nup50	Nup50	4.23729	1.16407
P53624	Mannosyl-oligosaccharide alpha-1,2-mannosidase IA	alpha-Man-Ia	1.42268	1.16238
Q95028	L-lactate dehydrogenase	Ldh	2.88274	1.15843
Q8MT58	Carnosine dipeptidase 2, isoform A	Cndp2	4.5809	1.14944
M9PJN5	Histone deacetylase 6, isoform G	HDAC6	5.31794	1.14761
A8DZ19	Rho-type guanine nucleotide exchange factor, isoform F	RtGEF	3.37645	1.14384
Q9VZZ1	Uncharacterized protein, isoform A	CG1143	1.2793	1.13734
Q9VCR2	Uncharacterized protein, isoform A	CG6726	2.32147	1.13543
A0A0B4KG03	Flyers-cup, isoform F	f-cup	1.85892	1.13478
Q9VH77	Mannose-6-phosphate isomerase	Mpi	3.06481	1.12874
Q9VUW2	Inositol-1-monophosphatase	CG17029	3.70467	1.127
Q8SYL1	Lethal (2) 09851, isoform A	l(2)09851	1.4647	1.12287
Q9V9A7	Probable methylcrotonoyl-CoA carboxylase beta chain, mitochondrial	Mccc2	4.08538	1.11166
Q9VGT0	UDP-glucuronosyltransferase	Ugt35B1	1.72743	1.11078
Q94511	NADH-ubiquinone oxidoreductase 75 kDa subunit, mitochondrial	ND-75	6.44265	1.11064
P09208	Insulin-like receptor	InR	1.09935	1.11041
Q9V9S8	Ferrochelatase, mitochondrial	FeCH	4.26331	1.10909
Q9V345	COP9 signalosome complex subunit 4	CSN4	3.72627	1.10692
Q59DP4	Uncharacterized protein, isoform A	CG33521	1.4254	1.10279
Q9VLN0	Uncharacterized protein	CG13390	1.4067	1.09252
P53501;P10987;P83967;P02572;P10981;P45891;P02574	Actin-42A	NA	3.10308	1.08125
Q9VW85	Uncharacterized protein, isoform C	CG42674	2.17237	1.0783
Q9VNX4	Multifunctional fusion protein	P5CDh1	3.17902	1.07308
Q9VMA7	Transport and Golgi organization protein 1	Tango1	3.48851	1.06513
O76752	Sepiapterin reductase	Sptr	4.61039	1.05616
Q9VAR0	LD39455p	CG1951	1.67528	1.05131
Q9VMA2	Probable galactose-1-phosphate uridylyltransferase	Galt	3.18404	1.05092
Q9VU87	Vacuolar protein-sorting-associated protein 36	Vps36	2.27253	1.04976
Q9VNV3	ATP-dependent RNA helicase Ddx1	Ddx1	3.36409	1.04904
Q9VEQ0	Xylulose kinase	CG3534	2.74621	1.04331
Q9V428	Icarus, isoform A	ics	2.08343	1.04016
Q7KVX1	Pyruvate dehydrogenase E1 component subunit alpha	Pdha	2.81327	1.03944
Q9VF85	Serine--tRNA ligase	SerRS-m	1.99698	1.03782
E1JHE4;Q7KVJ6;Q8SXR7	Fatty acid transport protein 1, isoform F	NA	2.47379	1.03768
Q9VBY2	FI08810p	CG11920	3.30424	1.02878
Q7JW61	Ubiquitin carboxyl-terminal hydrolase	Usp20-33	2.8548	1.02789
Q9VET9	AT03047p	Decay	4.86589	1.02393
P16163	Uricase	Uro	1.6306	1.0208
Q9W265	Probable hydroxyacid-oxoacid transhydrogenase, mitochondrial	T3dh	2.54876	1.0156
Q9VNE3	O-phosphoseryl-tRNA(Sec) selenium transferase	SecS	1.64975	1.01468
Q9VLX0	Lysine ketoglutarate reductase/saccharopine dehydrogenase, isoform A	LKRSDH	2.00271	1.01128
Q9VMY9	Guanine deaminase	DhpD	3.27665	1.01128
Q7K5K3	Pyruvate dehydrogenase E1 component subunit beta	Pdhb	3.97383	1.01034
Q24216	Cyclin-dependent kinase 7	Cdk7	2.4776	1.00692
Q9V9E3	Presequence protease, mitochondrial	CG3107	3.09337	1.00519
O77430	GEO01111p1	SkpA	1.71446	-1.00095
D2A6K3	Aldehyde reductase Y, isoform D	ARY	1.27688	-1.00389
Q9VXH4	RE16337p	CG9921	1.94242	-1.0064
Q8SXS7	RE36938p	CG3734	2.64248	-1.00801
Q9VD02	GH14779p	CG7054	1.52514	-1.01157
Q7K188	Protein quiver	CG6329	1.28278	-1.02022
Q7K204	Barricade, isoform A	barc	1.22135	-1.02447
Q9VZE7	Choline transporter-like 1	Ctl1	2.39532	-1.02553
Q9VSZ0	Uncharacterized protein, isoform A	CG33926	6.58945	-1.02722
P61851	Superoxide dismutase [Cu-Zn]	Sod1	2.30395	-1.03641
Q9VH78	Probable Dol-P-Man:Man(7)GlcNAc(2)-PP-Dol alpha-1,6-mannosyltransferase	Alg12	3.47353	-1.03818
Q9VSP9	Acyl-CoA binding protein 5	Acbp5	2.53221	-1.03929
Q9VU22	Uncharacterized protein	CG14120	3.4801	-1.04918
Q9W436	Neprilysin-1	Nep1	5.04101	-1.0502
Q9VEM9	Peptidase S1 domain-containing protein	CG31265	1.23709	-1.051
Q9XYZ4	Double-strand break repair protein	mre11	1.60894	-1.06016
Q9VUN7	DDB1- and CUL4-associated factor 13	CG7275	1.9108	-1.06053
M9NGP0	Mnt, isoform I	Mnt	1.55174	-1.06328
Q9VUV6	GXIVsPLA2, isoform A	GXIVsPLA2	1.30484	-1.06364
Q9VXY0	Probable cytochrome P450 4s3	Cyp4s3	1.34341	-1.06852
Q8INY3	FI02050p	ninaD	2.36061	-1.07435
Q7KN04	Spondin-1	fat-spondin	1.86804	-1.078
A6MHQ4	Sodium/potassium-transporting ATPase subunit beta-1-interacting protein	NKAIN	1.35341	-1.08732
Q9W244	Plexus, isoform A	px	2.56064	-1.08942
Q8IMX8	U6 snRNA-associated Sm-like protein LSm3	LSm3	1.5931	-1.09087
Q95RU0	Protein cueball	cue	1.19705	-1.09134
Q9VAM8	AT13706p	Cyt-c1L	2.68198	-1.09758
Q9VMY5	Beta-Mannosidase, isoform A	beta-Man	6.78674	-1.10213
Q9VL24	Niemann-Pick type C-1a, isoform A	Npc1a	1.41456	-1.11153
Q9Y0E4	Klarsicht protein	NA	1.44925	-1.11211
Q7JWW5	Cytoplasmic tRNA 2-thiolation protein 1	CG8078	2.41864	-1.11426
Q9VFN9	GEO07882p1	CG9922	1.59516	-1.12582
M9PGK1	Glycosyltransferase family 92 protein	CG3655	1.80462	-1.12675
Q9VLU9	Uncharacterized protein, isoform E	CG7231	3.17281	-1.13231
Q9VFB6	RUN and TBC1 domain-containing protein 3	CG12241	1.92205	-1.13236
O46072	Probable ATP-dependent RNA helicase kurz	kz	3.08208	-1.13281
Q7JXV9	Vacuolar protein-sorting-associated protein 25	Vps25	2.54252	-1.13321
Q9VMT2	GEO07854p1	TpnC25D	1.75508	-1.14573
Q7KVG9	Chip, isoform B	Chi	2.40226	-1.15351
A0A0B4LF16	Palmitoyltransferase	CG1407	5.77715	-1.17686
Q8IQE0	Uncharacterized protein	CG32054	4.19574	-1.17782
Q9VAQ0	Cullin 5	Cul5	1.39365	-1.18086
Q9VA42;Q9VA41	GEO08227p1	NA	2.81927	-1.18779
Q94514	Cytochrome c oxidase subunit 5A, mitochondrial	COX5A	2.48022	-1.19294
Q9VLP3	Guanine nucleotide exchange factor MSS4 homolog	strat	1.24938	-1.19695
A0A0B4KFF9	Jitterbug, isoform N	jbug	1.46041	-1.19701
Q8INU9	Uncharacterized protein	CG31680	1.21908	-1.19881
Q9VAJ0	GH04784p	CG7582	1.64936	-1.20729
P18173	Glucose dehydrogenase [FAD, quinone]	Gld	1.81221	-1.2127
Q8T481	AT11343p	CG32022	1.13466	-1.21966
Q9VD28	Bifunctional arginine demethylase and lysyl-hydroxylase PSR	JMJD6	1.48192	-1.22329
Q2PDZ1	Uncharacterized protein, isoform B	CG33258	1.03167	-1.23889
F0JAT6	MIP06238p	CG43057	1.55075	-1.24905
Q9W145	Steroidogenic acute regulatory protein-like	Start1	1.94752	-1.25867
Q9W430	Biotinidase	Btnd	1.41865	-1.26079
Q4V6H2	Glutathione peroxidase	CG15116	1.61111	-1.26514
E1JHS6	Seminal fluid protein 24C1	Sfp24C1	1.41631	-1.27861
Q9VHK7	GEO07179p1	CG8369	1.43766	-1.28047
Q8IN41	Protein Turandot X	TotX	1.56725	-1.28202
Q95RS6	IP12536p	CG40160	2.40441	-1.28489
Q9VJJ1	COX assembly mitochondrial protein	CG17996	1.10321	-1.28796
Q9W221	MIP04282p	CG13510	1.3017	-1.28813
Q9VB74	NKAP family protein CG6066	CG6066	1.03416	-1.29298
A0ZWY4	CG12780 protein	CG12780	1.9576	-1.29505
Q9VMV5	Viking, isoform A	vkg	2.50542	-1.29606
Q9V464	Histone chaperone asf1	asf1	1.86724	-1.30621
E1JIS4	Uncharacterized protein	CG34034	1.14475	-1.31675
Q7JVK8	GEO08987p1	CG5323	1.1861	-1.32423
P11995;P11997	Larval serum protein 1 alpha chain	NA	1.47231	-1.32768
A2VEI2	Calcium uptake protein 1 homolog, mitochondrial	MICU1	1.83821	-1.32993
Q9VC36	Polybromo	polybromo	1.33535	-1.33721
A0A0B4KGZ0	Methyl-CpG binding domain protein-like, isoform C	MBD-like	1.00757	-1.34404
Q9VEM8	Uncharacterized protein, isoform A	CG17475	1.55093	-1.34988
B4ZJ91	Seminal fluid protein 24Bb	Sfp24Bb	1.18411	-1.35018
B4ZJA2	RT03039p	Sfp65A	1.11397	-1.35216
Q9VPY0	Integrator complex subunit 14	IntS14	1.14637	-1.36083
Q9VCD9	Uncharacterized protein, isoform C	CG6000	1.36218	-1.36301
Q9W4Y3	Terribly reduced optic lobes, isoform AT	trol	2.85199	-1.36842
Q24207	Protein boule	bol	1.32068	-1.38469
A8DY52	Uncharacterized protein	CG11112	1.4616	-1.3969
Q9VUZ8	GEO07442p1	PDCD-5	4.41627	-1.40223
E2QCS3	Methuselah-like 15, isoform C	mthl15	1.54787	-1.4235
Q9VA78	Sphingomyelin phosphodiesterase	CG15533	5.3571	-1.43243
Q6IHT7	HDC01001	Sfp26Ad	1.14361	-1.44601
Q9VTC4	MIP18 family protein galla-2	galla-2	2.06356	-1.44602
P23779	Cystatin-like protein	Cys	1.52375	-1.45166
P05552	Transcription factor Adf-1	Adf1	1.6667	-1.45413
M9PDX8	Nervana 3, isoform E	nrv3	1.52793	-1.46794
Q0E8T1	Uncharacterized protein, isoform B	CG14034	1.46876	-1.47421
Q59E33	LD21442p	scaf6	1.58923	-1.48223
M9PBN2	Neural lazarillo, isoform B	NLaz	4.53734	-1.51963
Q9VT05	RE10106p	CG3408	1.10363	-1.52683
Q9VS51	Cln7, isoform A	Cln7	1.26621	-1.53427
Q9VWG5	NRF domain-containing protein	CG14219	1.16805	-1.53873
O01346	Beta-1,4-mannosyltransferase egh	egh	1.78591	-1.53955
Q0KI07	IP19836p	CG34130	1.48757	-1.57223
Q9VDW9	LP03867p	CG3517	1.56917	-1.58628
B7Z031	Protein peste	pes	1.84032	-1.63685
Q9VDG4	Alkaline phosphatase	Alp5	5.36569	-1.64319
Q9VRL3	Probable prefoldin subunit 4	Pfdn4	3.70072	-1.68371
C0PV13	MIP07141p	Sfp26Ac	1.51377	-1.69385
B4ZJ99	Seminal fluid protein 51E	Sfp51E	1.58289	-1.69842
Q9VEL4	Uncharacterized protein	CG31419	1.99721	-1.71472
Q9VLB4	Uncharacterized protein	CG31883	1.25469	-1.72059
Q9VN88	LD45836p	Vps37B	3.22459	-1.72405
B4ZJA7	GEO13347p1	Sfp87B	2.11924	-1.75014
Q9VIL5	GEO08953p1	CG17472	2.082	-1.75988
Q9VAT8	Uncharacterized protein, isoform A	CG9997	1.45319	-1.76339
Q8SXQ7	Peptidoglycan-recognition protein LF	PGRP-LF	1.2411	-1.78289
Q7KE33	Odorant binding protein c	Obp51a	1.51742	-1.783
P02825;P82910	Major heat shock 70 kDa protein Ab	NA	2.58619	-1.79403
Q9VCU6	Heterochromatin protein 1c	HP1c	1.28855	-1.79883
Q9VWG4	NRF domain-containing protein	CG14205	1.77521	-1.8309
M9PG65	Seminal fluid protein 78E, isoform B	Sfp78E	1.65596	-1.83872
A1Z8X9	Peptidase_M28 domain-containing protein	CG33012	2.83111	-1.85349
Q9VBY5	Uncharacterized protein	CG11839	1.48585	-1.85542
Q9VAT7	Aquarius	aqrs	2.06338	-1.85952
A0A6F7TBF5	Uncharacterized protein, isoform D	NA	2.40105	-1.86683
Q9VS65	Peptidase_M14 domain-containing protein	CG32379	1.24822	-1.88271
B4ZJ93	Seminal fluid protein 24F	Sfp24F	1.29502	-1.88641
Q9W3N7	NADH dehydrogenase [ubiquinone] 1 beta subcomplex subunit 1	ND-MNLL	1.36106	-1.89
Q8IN43	Protein Turandot C	TotC	1.68182	-1.8929
Q8IMY4	Sulfhydryl oxidase	Qsox4	2.36092	-1.92928
A0A0B4K7N3	Antares, isoform B	antr	2.4662	-1.94545
Q9VHK6	GEO04668p1	IscU	1.42396	-1.96889
Q9V9Y4	pH-sensitive chloride channel 2	pHCl-2	1.90998	-1.96907
Q9VKS9;Q9VKT1	GH10507p	NA	1.51626	-2.00236
Q9VKS9	GH10507p	CG18284	1.07684	-2.04875
Q9VB92	IP10831p	CG17192	2.07007	-2.05718
Q9VD61	Sulfhydryl oxidase	Qsox2	1.69374	-2.06051
C0HKF8;C0HKF7	Serine protease 1	NA	3.58844	-2.06557
Q9VT25	Peptidase S1 domain-containing protein	CG18180	2.77205	-2.0706
Q9VG42	Glycine N-methyltransferase	Gnmt	1.69081	-2.07853
Q8T429	AT20289p	CG11037	1.64907	-2.09991
A0A0B4JCT2	Uncharacterized protein, isoform B	CG17575	1.2011	-2.1006
Q9V3T7	Uncharacterized protein	CG15263	4.08861	-2.17049
Q9VAI6	General odorant-binding protein 99b	Obp99b	1.28435	-2.17932
Q9VT25;Q9VT24	RE53819p	NA	1.78239	-2.23166
A0A0B4KFC9	Uncharacterized protein, isoform C	CG10073	1.50837	-2.27431
Q9I7M8	ATP-dependent DNA helicase II subunit 2	Ku80	1.50945	-2.28877
Q9VEL5	Uncharacterized protein	CG31418	2.84886	-2.32979
Q9VTL4	Uncharacterized protein	CG6071	1.57476	-2.38774
P09085	Homeotic protein caudal	cad	2.02559	-2.42334
Q9VXW7	Germ cell-expressed bHLH-PAS, isoform C	gce	1.72083	-2.42891
Q8IPX4	Uncharacterized protein, isoform A	CG31659	1.68756	-2.42945
Q9VLZ8	Serpin 28B, isoform A	Spn28B	1.08069	-2.47483
Q9VI17	SCP domain-containing protein	CG42564	2.24695	-2.4809
Q9VD62	Sulfhydryl oxidase	Qsox3	1.78338	-2.48222
Q9VHW5	LD38634p	CG11035	2.28356	-2.52714
Q9VFS8	26S proteasome non-ATPase regulatory subunit 9	CG9588	1.50872	-2.60618
Q7JY62	AT03573p	lectin-46Cb	2.03226	-2.64814
P11995;P11996	Larval serum protein 1 alpha chain	NA	1.19188	-2.65303
O46202	Accessory gland protein Acp62F	Acp62F	2.59147	-2.66918
A1Z7Z6	Lectin-46Ca	lectin-46Ca	2.34483	-2.70083
E1JHG2	GEO13384p1	Sfp33A3	2.00947	-2.72773
Q9VA42	Niemann-Pick type C-2g, isoform A	Npc2g	3.50639	-2.77825
P05623	Accessory gland-specific peptide 70A	SP	2.40242	-2.87321
Q9VLM0	Lectin-29Ca	lectin-29Ca	1.85205	-2.88742
B4ZJA3	GEO11768p1	Sfp70A4	2.56905	-2.986
Q9VBL6	Accessory gland-specific peptide 57Da	Mst57Da	1.64388	-3.04454
Q9V416	Anoctamin	CG15270	2.00725	-3.0591
Q058X1	IP13351p	CG30047	3.30793	-3.08847
Q6GV06	IP20609p (Fragment)	lectin-30A	2.41094	-3.09756
Q6IH48	HDC03337	CG34051	2.3768	-3.18484
Q9VT24	RE53819p	CG18179	1.97561	-3.27706
C4NAP3	Seminal fluid protein 38D	Sfp38D	1.14707	-3.36904
Q6GUR9	ACP53C14B	Acp53C14b	1.42467	-3.41856
O46199	Accessory gland protein Acp53Ea	Acp53Ea	2.62033	-3.80532
Q9VZT2	RE68649p	CG14966	2.09695	-4.48909
Q7KE32	IP02289p	Obp56f	5.2212	-4.65402

## Sheet: Female-biasedPe16
Protein Ids	First Protein Description	Gene Name	Log10 pvalue (F16hvsFUC)	log2 FC (F16hvsFUC)
C0HK94;C0HK92;C0HK95	Uncharacterized protein CG45076	NA	1.91409	4.60536
Q4V4P1	IP04230p	CG12868	4.00303	4.51059
Q9W303;Q23997	Imaginal disk growth factor 6	NA	3.43534	4.22718
A8JR16	Uncharacterized protein, isoform C	CG6118	1.35558	3.91496
Q961B3	LD24878p	Nt5a	2.89624	3.77471
Q9W2V3	CG2885	RabX2	2.77579	3.51014
Q9VED8	Deoxyribonuclease II	DNaseII	2.4186	3.21831
Q9VZS6	Putative neutral sphingomyelinase	nSMase	3.68897	3.02483
Q0KHU0	Myosin 10A, isoform D	Myo10A	1.54705	3.0069
Q8IN06	Glycerol-3-phosphate dehydrogenase [NAD(+)]	Gpdh3	3.62525	2.9378
Q9VGA0;Q9VG96;Q9VG98	Glutathione S-transferase D4	NA	5.6623	2.87971
Q9VMU5	Protein quick-to-court	qtc	5.75281	2.87942
Q9V3F8	Pyrroline-5-carboxylate reductase	P5cr	2.35558	2.87423
Q6IL18	HDC10707	CG43085	3.56486	2.79912
Q9VA02	Probable 2-oxoglutarate dehydrogenase E1 component DHKTD1 homolog, mitochondrial	CG1544	2.22851	2.76707
P53501;P83967;P10981;P02574	Actin, larval muscle	NA	4.31983	2.7405
P53501;P83967;P10981;P02574	Actin, larval muscle	NA	4.31983	2.7405
P29746	Protein bangles and beads	bnb	1.66674	2.7037
Q8SX68	CTTNBP2 N-terminal-like protein	Naus	3.63851	2.64798
Q9VNK6	GH15170p	CG11459	4.66809	2.62871
Q9VG96	Glutathione S-transferase D4	GstD4	5.5643	2.61023
C0HK95	Protein anoxia up-regulated	fau	2.2335	2.56365
Q9XZ08	Exostosin-3	botv	3.46989	2.54396
O17432;Q9VP22;P48609;P23573;M9PE01	Cyclin-dependent kinase 5 homolog	NA	1.87627	2.54224
Q9W1Y1	ER membrane protein complex subunit 8/9 homolog	EMC8-9	2.6338	2.53794
A1ZBU8	Uncharacterized protein, isoform A	Bbd	3.51754	2.53792
Q9W3K3	LD41718p	CG2260	4.0885	2.53026
Q94519	Acyl carrier protein, mitochondrial	ND-ACP	3.17485	2.49298
P02844;P02843	Vitellogenin-1	NA	3.13919	2.47683
Q9VGT0	UDP-glucuronosyltransferase	Ugt35B1	3.09795	2.47558
Q9VDI5	Uncharacterized protein, isoform A	CG17271	1.42947	2.44736
Q7K0X9	LD23667p	Syx7	2.10732	2.44166
Q9VP05	Mediator of RNA polymerase II transcription subunit 1	MED1	3.57033	2.43605
Q9W258	Babos, isoform A	babos	2.1854	2.39682
Q9VQC4	Glycerate kinase	CG9886	2.35196	2.38323
Q9W1H5	Decapping protein 1, isoform A	DCP1	4.28603	2.36341
Q9VW43	Probable cytochrome P450 305a1	Cyp305a1	3.73596	2.33766
Q24297	Small nuclear ribonucleoprotein F	SmF	3.1336	2.31938
Q9VMR8	Protein Turandot M	TotM	3.3344	2.31833
M9PH26	Helix loop helix protein 4C, isoform B	HLH4C	1.04731	2.31402
Q9V9U2;P91659	Uncharacterized protein D3-100EF	NA	1.53619	2.30596
M9PH63	Uncharacterized protein, isoform B	CG42240	3.24761	2.28822
Q9VG40	Probable cytochrome P450 313a4	Cyp313a4	1.06277	2.27967
O76928	Carmine, isoform A	cm	1.92044	2.2637
Q9VL46	Uncharacterized protein, isoform A	CG33301	1.81709	2.26299
O97125	Heat shock protein 68	Hsp68	4.25508	2.25463
Q9VU15	LD47455p	Sf3a2	1.54089	2.23155
P29843	Heat shock 70 kDa protein cognate 1	Hsc70-1	3.70656	2.21265
Q9VSL6	Glutathione S transferase O1	GstO1	2.45562	2.20494
Q9VWV6	Transferrin	Tsf1	4.06187	2.20335
A1Z6V5	FI01422p	Spn43Ab	5.24704	2.19171
A0A0B4KF34	Uncharacterized protein, isoform D	CG31550	1.651	2.1714
Q7K3Z3	NSFL1 cofactor p47	p47	1.81841	2.16522
Q8T043	Chaski, isoform A	chk	2.93898	2.16097
Q6NP69	GST-containing FLYWCH zinc-finger protein	gfzf	1.89882	2.15281
Q9VFL9	FI07901p	CG33109	2.62995	2.14212
Q9VNC9	LD36006p	CG2519	2.43772	2.13354
A1Z803	FI02892p	Marc	4.586	2.12885
Q9VQU4	Lectin-24A	lectin-24A	1.37838	2.10507
Q960T2	Synapse-associated protein of 47 kDa	Sap47	2.97466	2.09701
Q7KPG8	CDK-activating kinase assembly factor MAT1	Mat1	3.90134	2.09297
Q9VZ01	NADH dehydrogenase [ubiquinone] flavoprotein 3, mitochondrial	CG11752	2.85177	2.08333
Q8T088	WD repeat-containing protein 55 homolog	CG14722	1.84035	2.08063
Q960J9	LD47544p	CG32633	4.5528	2.08041
Q8SXQ8	RE72485p	meep	3.49741	2.0804
Q9W1I8	LD03592p	Snap29	1.92251	2.07886
Q8INM3	Protein slender lobes	sle	6.10314	2.07586
Q9W0L3	Uncharacterized protein	mat	2.37982	2.07234
Q9VKV5	CD2 antigen cytoplasmic tail-binding protein 2 homolog	holn1	1.71651	2.05782
A1ZBH7	Happyhour, isoform A	hppy	4.33476	2.05432
P08111	Lethal(2) giant larvae protein	l(2)gl	5.04825	2.01697
M9PEM2	Uncharacterized protein, isoform E	CG34126	2.7549	2.01572
Q7K4M9	LD31969p	CG15118	3.33108	2.0143
M9PE54	Uncharacterized protein, isoform B	CG3597	4.89954	2.00482
Q27415	Nucleoplasmin-like protein	Nlp	1.65268	1.99985
Q9VD71	RE30121p	CG6569	1.88712	1.99387
A1Z9E2	Protein lin-54 homolog	mip120	1.39618	1.98704
Q9V521	Phenoloxidase 2	PPO2	4.37288	1.98548
Q7KM15	Transcription factor BTF3	bic	2.78801	1.98358
A1A708	Uncharacterized protein CG4951	CG4951	2.76811	1.95459
Q9VWS2	Nucleoporin Nup35	Nup35	5.04755	1.95256
Q7JVG2	Aps, isoform A	Aps	1.95436	1.94141
Q9VZD5	Probable 28S ribosomal protein S6, mitochondrial	mRpS6	2.51068	1.93238
Q9W0E3	GATOR complex protein Iml1	Iml1	3.59083	1.92235
Q9VGU7	Arrestin_C domain-containing protein	CG14696	2.69134	1.9208
Q9VNI9	IP18173p	Sec20	2.80795	1.91181
Q9VRE4	LD23009p	CG32512	3.23397	1.9113
Q95083	Proteasome subunit alpha type-5	Prosalpha5	4.52752	1.91023
Q709R6	LEM domain-containing protein Bocksbeutel	bocks	1.87221	1.90938
A1ZBR1;Q9VL46	FI06026p	NA	3.54055	1.90677
Q9VW14	rRNA methyltransferase 3, mitochondrial	CG14100	2.32927	1.9065
Q9VRJ9	Ubiquitin thioesterase OTU1	Yod1	2.57926	1.90304
Q9VIK9	eEF1A lysine and N-terminal methyltransferase homolog	CG2614	2.51182	1.89925
Q9V3Y7	Uncharacterized protein, isoform A	CG15293	4.36174	1.89219
Q9VBS0	CHK domain ov2	CHKov2	2.95536	1.88549
Q9VY24	Uncharacterized protein, isoform B	CG5321	1.80759	1.88153
A1ZBE9	Methionine--tRNA ligase, cytoplasmic	MetRS	4.87506	1.85771
Q9V9T5	GM14617p	Mccc1	4.64664	1.85357
P42207	Septin-1	Septin1	3.84795	1.84317
Q9W2M6	Chitinase 4	Cht4	3.51143	1.84164
Q9VX92	Rho GTPase activating protein at 15B, isoform C	RhoGAP15B	2.52746	1.83678
Q7KTF8	Nicotinic acetylcholine receptor alpha6, isoform E	nAChRalpha6	3.94332	1.83412
A8QI34	Sodium/potassium-transporting ATPase subunit alpha	JYalpha	1.64076	1.83266
Q9W303	Chitinase-like protein Idgf4	Idgf4	3.85317	1.83153
Q7KJA9	Protein O-GlcNAc transferase	sxc	3.10887	1.82895
C6SV36	IP19903p	CG44250	4.51511	1.81314
Q7JVZ8	Glutathione S transferase E11, isoform A	GstE11	2.94324	1.80693
Q9VG30;Q9VG29	UDP-glycosyltransferase family 37 member A3	NA	3.68817	1.80531
Q9VYQ9	LD24662p	Tango4	2.47086	1.80423
Q9VP57	LD15904p	pzg	3.62399	1.80193
Q9W1Q5	FI21439p1	CG3520	3.11283	1.80024
O96827	Probable elongation factor 1-beta	eEF1beta	3.80294	1.7996
Q9VYM7	Uncharacterized protein, isoform C	CG42258	2.79577	1.79086
Q7KM15;Q9VPR2	Transcription factor BTF3	NA	2.64914	1.78709
Q9W2M9	FI16623p1	CG15653	1.60904	1.77597
Q9BIS2;Q9BIR7;Q9VG58;Q8INI8;P02825;P82910	Major heat shock 70 kDa protein Ab	NA	1.2251	1.77545
P06607	Vitellogenin-3	Yp3	2.39788	1.77516
Q9VC18	Bifunctional purine biosynthesis protein ATIC	CG11089	4.99423	1.77425
Q9VK19	FI07225p	Ski6	3.94034	1.77401
O44386;Q9VD26	Integrin alpha-PS3	NA	3.80088	1.77384
Q9VCR0	Uncharacterized protein, isoform A	CG17109	3.43188	1.76942
Q9VMQ5	Ubiquinone biosynthesis monooxygenase COQ6, mitochondrial	Coq6	4.63044	1.76734
Q9VKE6	Alpha-glucosidase	Mal-B1	2.32912	1.76713
Q9VHA1	Spermidine synthase, isoform A	SpdS	2.44105	1.76662
Q7JW61	Ubiquitin carboxyl-terminal hydrolase	Usp20-33	3.54952	1.76434
Q9VMY8	Auxilin, isoform A	aux	2.11631	1.7492
A1ZAK8	P-element somatic inhibitor, isoform C	Psi	3.55232	1.74767
Q9VTI5;Q9W3X6	Fumarate hydratase	NA	4.62395	1.74453
Q7K2W6	GH04080p	PPO1	3.96585	1.74309
Q9VY18	Antigen 5-related, isoform A	Ag5r	2.49124	1.7405
Q9VDV3	Nuclear pore complex protein Nup58	Nup58	3.1418	1.74001
Q7KVY7	Syntaxin-4	Syx4	4.24097	1.7377
Q9VAH7	RE62393p	yata	3.95542	1.73
A0A0B4K5Z8	Protein transport protein SEC23	Sec23	5.61431	1.72737
B7Z0E2	FI18812p1	Unr	2.57867	1.71918
Q9W0L6	GH22266p	CG13907	3.04959	1.71766
Q7JN06	Boundary element associated factor	BEAF-32	1.62736	1.71537
Q9VTQ9;Q9W414	AT06668p	NA	3.05398	1.71367
Q9VTQ9;Q9W414	Regulatory particle triple-A ATPase 4	NA	3.05398	1.71367
Q9VTQ9;Q9W414	AT06668p	NA	3.05398	1.71367
Q9VTQ9;Q9W414	Regulatory particle triple-A ATPase 4	NA	3.05398	1.71367
P29844	Endoplasmic reticulum chaperone BiP	Hsc70-3	4.82257	1.71318
Q9VUW3	Inositol-1-monophosphatase	CG17028	2.50822	1.70744
Q9VW73	Ragulator complex protein LAMTOR1	Lamtor1	1.86002	1.69895
Q8MLZ7	Chitinase-like protein Idgf3	Idgf3	3.28117	1.69749
Q9VLL3	A-kinase anchor protein 200	Akap200	1.8886	1.69661
Q9VR33	IP13216p	tank	3.99934	1.69167
Q9W3X6	Fumarate hydratase	Fum1	4.32984	1.68778
Q9VJQ4	mRNA cap guanine-N7 methyltransferase	Rnmt	3.92209	1.68551
P02843	Vitellogenin-1	Yp1	2.0397	1.68506
P14199	Protein ref(2)P	ref(2)P	4.50584	1.68319
Q9W3X6;Q9W3X5	Fumarate hydratase	NA	4.21913	1.67969
P07909	Heterogeneous nuclear ribonucleoprotein A1	Hrb98DE	3.34991	1.67907
Q9VBS7	Uncharacterized protein, isoform B	CG10550	2.88727	1.67319
Q9VDT4	Uncharacterized protein, isoform A	CG4686	2.3072	1.67059
Q9V4E0	Complex I-49kD	ND-49	4.40418	1.67027
Q9W0X8	LD43587p	CG2790	1.94512	1.66859
Q0E8G6	Cleavage and polyadenylation specificity factor subunit 5	Cpsf5	3.48431	1.65805
P08182	Casein kinase II subunit beta	CkIIbeta	3.26912	1.65686
Q7PLK1	MIP30541p	CG40298	1.13135	1.64773
Q8INL3;Q9VGY2	Peptide deformylase	NA	1.68196	1.64533
Q9VTX8	Protein odr-4 homolog	CG10616	3.32514	1.6359
Q9W4N8	LD30122p	Vap33	3.74062	1.63533
Q9VUC3	RNA exonuclease 4	CG6833	1.92979	1.63136
Q8MM24	Chitinase-like protein Idgf1	Idgf1	2.24123	1.62687
Q8IN41	Protein Turandot X	TotX	1.39315	1.62328
Q24246;Q7KWG3;T2FGB0;B5RJJ8;Q8IRZ3	Cytoplasmic dynein 1 intermediate chain	NA	4.1499	1.61699
Q9W469	Agmatine N-acetyltransferase	AgmNAT	1.32389	1.61575
Q01637	Uridine 5'-monophosphate synthase	r-l	3.39326	1.61447
Q9VJZ5	LD07294p	Tap42	1.93045	1.61315
P48605	T-complex protein 1 subunit gamma	CCT3	4.87387	1.60386
Q9VI16	Carnitine O-Acetyl-Transferase, isoform A	CRAT	4.49765	1.60097
Q9VXQ3	Diphosphomevalonate decarboxylase	Mvd	1.85395	1.60094
Q7K3M5;A1Z9L3	ATP-dependent RNA helicase DHX8	NA	2.46268	1.60029
Q9VHG5	Insulator binding factor 1, isoform A	Ibf1	1.0055	1.59827
Q9V438	Protein disulfide-isomerase A6 homolog	CaBP1	2.23057	1.59502
X2JCC3	Poly(A)-specific ribonuclease	Pop2	3.00363	1.59323
Q9W5R5	LD47843p	Slmap	3.09616	1.59316
Q9W1V3	rRNA 2'-O-methyltransferase fibrillarin	Fib	3.7164	1.59206
Q9V564	Conserved oligomeric Golgi complex subunit 6	Cog6	2.42735	1.58776
Q9VA97	Pyridoxal phosphate homeostasis protein	CG1983	3.60501	1.58573
Q9VU75	RH45712p	CG14109	2.80929	1.5838
X2JGL7	Spermine synthase, isoform D	Sms	4.95064	1.57927
Q9VPM5	Protein mushroom body miniature	mbm	2.44894	1.57696
P11146	Heat shock 70 kDa protein cognate 2	Hsc70-2	1.3744	1.56761
Q9W2X6	ATP synthase, delta subunit, isoform A	ATPsyndelta	2.41858	1.56319
Q7K3B7	2-hydroxyacyl-CoA lyase	Hacl	3.71909	1.56118
Q7JVG6	LD38689p	TTLL12	1.34471	1.5604
Q9VB98	Probable Rho GTPase-activating protein CG5521	CG5521	4.5763	1.55916
Q8MT18	RH49423p	Idh3g	4.26886	1.55679
Q8IQ80	GH06117p	pst	4.09365	1.54942
Q9VTE9	Nedd8-activating enzyme E1 regulatory subunit	APP-BP1	2.63147	1.54542
Q9VIK7	LD18032p	CG31678	1.23836	1.54313
Q24185	Protein hook	hook	2.49892	1.54254
Q9VVR9	Probable cytochrome P450 12c1, mitochondrial	Cyp12c1	4.3166	1.54153
P24156	Protein l(2)37Cc	Phb1	3.52552	1.54129
Q8IPP8;Q9VNF3	Uncharacterized protein	NA	4.29907	1.53839
P42003	Protein mothers against dpp	Mad	1.9076	1.53799
O97183	GH07456p	Polr2C	2.23773	1.53615
Q7PL91	GEO11417p1	ND-AGGG	1.8555	1.53183
Q9V3D4	Chitinase-like protein Idgf2	Idgf2	4.81937	1.53132
Q9VSL8	Rhea, isoform B	rhea	4.87468	1.53035
Q9VD85	Aminopeptidase (Fragment)	CG42335	2.89371	1.53007
Q7KSC4	Mitochondrial pyruvate carrier 1	Mpc1	2.14534	1.52378
Q9V3C0	ATP-dependent RNA helicase abstrakt	abs	2.7952	1.52273
Q8SYL0	CDP-diacylglycerol--glycerol-3-phosphate 3-phosphatidyltransferase	PGS1	4.23606	1.52002
Q9VG97	Inactive glutathione S-transferase D3	GstD3	2.18206	1.51824
Q9VC48	Methionine aminopeptidase	CG13630	4.38726	1.51699
P42282	Protein tramtrack, alpha isoform	ttk	1.66554	1.50752
Q9VH07	RuvB-like helicase 1	pont	4.46903	1.49847
Q9VTZ6	Phosphomannomutase	Pmm2	4.08874	1.49665
Q9W266	Protein windpipe	wdp	3.11889	1.49345
Q9V3E9	FI17138p1	spag	4.37161	1.49012
Q9VRP3	AT08565p	Txl	2.37904	1.48669
Q9VN63	LD28447p	CG14657	1.96224	1.48539
Q9VGZ3	Cytoplasmic aconitate hydratase	Irp-1B	4.27258	1.48368
P54399	Protein disulfide-isomerase	Pdi	4.13158	1.47937
C0HK94	Uncharacterized protein CG45078	CG45078	2.91525	1.47764
Q9W2E6	Poor Imd response upon knock-in, isoform A	pirk	1.87375	1.4681
Q9VEB1	Malate dehydrogenase, mitochondrial	Mdh2	3.62881	1.46433
Q9VF17	Guanylate cyclase	CG31183	1.79119	1.46208
Q9VB17	IP11341p	CG5611	2.84718	1.45992
P25843	Profilin	chic	2.85668	1.4596
Q9VFA0	18S rRNA aminocarboxypropyltransferase	CG4338	1.49558	1.45775
Q9W5W8	RE22677p	Ech1	4.85927	1.45654
Q7JZB4	Mannose-1-phosphate guanyltransferase beta	CG1129	3.82361	1.45373
Q7K274	LD15586p	l(2)k09913	2.94281	1.45262
Q8MMC4	Protein CDV3 homolog	CG3760	3.67711	1.4523
Q9W1E8	Adaptor protein complex AP-3 small chain sigma3	or	1.94795	1.44826
Q9VGZ0	Probable cytochrome P450 12e1, mitochondrial	Cyp12e1	3.3492	1.44799
Q9VMD9	Tiggrin	Tig	4.85772	1.44706
P48462	Serine/threonine-protein phosphatase beta isoform	flw	3.4292	1.44685
Q7K3J0	T-complex protein 1 subunit theta	CCT8	3.65908	1.44674
Q95T35;A8JNU6	Oxoglutarate dehydrogenase (succinyl-transferring)	NA	3.49492	1.44565
Q9VPX3	LD40271p	l(2)10685	4.55851	1.44345
Q9VU84	Drebrin-like protein	Abp1	4.67475	1.44245
Q7KN90	Cysteine--tRNA ligase, cytoplasmic	CysRS	5.03878	1.44099
Q9VWE4	RNA polymerase II subunit A C-terminal domain phosphatase SSU72	Ssu72	2.25883	1.43958
Q9VLS7	LD21067p	PAPLA1	5.41816	1.43243
Q0E8J0	MEP-1, isoform A	MEP-1	2.67143	1.43233
Q9VJH9;Q9VJH8;Q9VJI0	FI03416p	NA	3.99375	1.42776
Q9VKD3	Cysteine desulfurase, mitochondrial	Nfs1	3.25536	1.42711
Q9VQZ1	Lethal (2) k05819, isoform A	l(2)k05819	2.83382	1.42688
Q9VCQ9	RE20374p	CG6733	1.91284	1.42405
Q9VYV3	Thioredoxin domain-containing protein 5 homolog	prtp	2.70842	1.42394
Q9VG29	UDP-glycosyltransferase family 37 member A3	Ugt37A3	3.64662	1.42353
A1ZA47	PDZ and LIM domain protein Zasp	Zasp52	3.3451	1.42336
Q04448	Bifunctional methylenetetrahydrofolate dehydrogenase/cyclohydrolase, mitochondrial	Nmdmc	4.03337	1.42195
Q9V3Y0	Lethal (2) 35Be	Ankrd49	1.83211	1.42194
Q9VCW3	Nuclear pore complex protein Nup133	Nup133	1.41671	1.42163
Q9VSW1	UTP--glucose-1-phosphate uridylyltransferase	UGP	4.00393	1.41998
Q8INN6;E1JIH3	Uncoordinated 115a, isoform B	NA	4.2552	1.41933
Q9VCV4	Cytoplasmic aconitate hydratase	Irp-1A	3.71166	1.41827
O02649;Q9VMN5	Heat shock protein 60A	NA	3.80388	1.4175
Q7K231	RING-type E3 ubiquitin transferase	CG7747	2.82029	1.41744
Q9VEU5;Q9VEU6	Soluble guanylate cyclase 89Db	NA	1.69508	1.41724
Q9VIE7	GMP synthase (glutamine-hydrolyzing)	bur	3.92467	1.41527
Q9W3X7	NADH dehydrogenase [ubiquinone] 1 beta subcomplex subunit 8, mitochondrial	ND-ASHI	2.73406	1.41041
Q9VAK8	Protein Diedel	Diedel	2.45214	1.40858
P00408	Cytochrome c oxidase subunit 2	COX2	1.92927	1.40797
P81900	cAMP-dependent protein kinase type II regulatory subunit	Pka-R2	2.65145	1.40569
Q7KN62	Transitional endoplasmic reticulum ATPase TER94	TER94	5.20093	1.40391
P40793	Cdc42 homolog	Cdc42	3.69878	1.40347
P16371	Protein groucho	gro	2.1528	1.39903
A1Z9S4	IP20443p	CG33468	2.9653	1.39823
Q7JXB5	Phosphoenolpyruvate carboxykinase (GTP)	Pepck2	1.58923	1.39626
Q9W392	T-complex protein 1 subunit beta	CCT2	4.29836	1.39498
Q9I7K3	N-acyl-aliphatic-L-amino acid amidohydrolase	CG6465	4.01398	1.39333
Q9VV52	LD37257p	RAF2	2.94485	1.3929
Q9VQR8	Leucine--tRNA ligase	LeuRS	4.46675	1.39252
Q7K4Q9	Hydroxymethylglutaryl-CoA synthase	Hmgs	4.56866	1.39084
Q9VZV5	Cysteine and histidine-rich protein 1 homolog	CG32486	1.4962	1.39013
P41964	Drosomycin	Drs	1.68801	1.38707
P05303;P08736	Elongation factor 1-alpha 2	NA	4.28442	1.38186
P05303;P08736	Elongation factor 1-alpha 1	NA	4.28442	1.38186
P05303;P08736	Elongation factor 1-alpha 2	NA	4.28442	1.38186
P05303;P08736	Elongation factor 1-alpha 1	NA	4.28442	1.38186
Q9VH39	Protein NDUFAF4 homolog	CG11722	3.62439	1.37788
P11997;P11996	Larval serum protein 1 beta chain	NA	1.08417	1.37582
Q9W062	Microfibrillar-associated protein 1	Mfap1	2.37377	1.3757
Q9VZS1;Q9W0Q0	LD28127p	NA	3.56521	1.37257
Q95ST2	Protein wntless	wls	2.39281	1.3718
Q95SS8	Transmembrane protein 70 homolog, mitochondrial	CG7506	1.80103	1.37127
Q8IPW1	Arouser, isoform A	aru	1.10838	1.37078
Q9VB10	GH01709p	Hsdl2	3.73111	1.37002
Q9VIX4;B7Z028	Acyl-coenzyme A oxidase	NA	2.97442	1.36676
Q9U6R9	GH13039p	gammaSnap1	1.11797	1.36662
Q9GU68	Eukaryotic translation initiation factor 5A	eEF5	2.80908	1.36601
A0A0B4KF06	Valine--tRNA ligase	ValRS	4.1362	1.363
A1Z830	Uncharacterized protein, isoform A	CG12128	2.33536	1.36034
A1ZBR1	FI06026p	CG16898	2.38508	1.35974
Q9VBT7	GH13495p	CG10513	2.7613	1.35903
Q9V3C8	DShc protein	Shc	2.43068	1.35762
Q9W351	Aladin	Aladin	1.19934	1.35728
Q9VSJ5	NADPH-dependent diflavin oxidoreductase 1	CG13667	2.42752	1.35704
Q9V3V6	26S proteasome regulatory complex subunit p50	Rpt5	5.88458	1.357
Q8I7C3	LIM and SH3 domain protein Lasp	Lasp	2.54702	1.35561
M9PHH0	C12.2, isoform B	c12.2	5.23847	1.35451
Q9VXC9	RH40504p	CG9676	1.56977	1.35436
Q9VV75	AT02348p	UQCR-C2	4.28652	1.35333
Q9W255	GH05812p	qkr58E-1	3.32386	1.3446
Q9VXE6	Nuclear pore complex protein Nup153	Nup153	3.6761	1.3419
Q9VNZ3	DNA-directed RNA polymerases I, II, and III subunit RPABC3	Polr2H	1.47269	1.34125
Q9VPX5	Vacuolar protein sorting-associated protein 29	Vps29	2.6047	1.33727
Q45VV3	Transcriptional coactivator yorkie	yki	2.27851	1.33621
Q9VJ31	CG10623 protein	CG10623	3.29492	1.33365
Q9VZX6	LD06441p	mRpS35	4.55324	1.33273
Q8T0R7	Chitinase-like protein Idgf5	Idgf5	3.06022	1.33194
Q9VCH5	Nuclear pore complex protein Nup98-Nup96	Nup98-96	5.20602	1.33166
Q7KVW1	RE73736p	spoon	3.80333	1.32971
Q24173	Geranylgeranyl transferase type-1 subunit beta	betaggt-I	2.27043	1.32915
Q5U191	Pummelig, isoform A	puml	3.43566	1.32781
Q9W3T9	GM01152p	CG3040	3.43332	1.32709
O97111	LD29223p	par-6	1.66748	1.32689
Q9I7I7	NAD-dependent protein deacetylase Sirt2	Sirt2	3.84778	1.32674
Q9VWD5	LD35087p	CG14232	2.41023	1.32627
Q9W0H6	Uncharacterized protein	Acat2	4.34308	1.32
Q8SXY2	Fatty acid 2-hydroxylase	fa2h	3.7054	1.31889
A0A0B4KI34	CIN85 and CD2AP related, isoform J	cindr	3.36542	1.31872
Q9VSZ6	Queuine tRNA-ribosyltransferase accessory subunit 2	CG3434	3.338	1.31729
P49905	Transcription initiation factor TFIID subunit 12	Taf12	2.96857	1.31721
M9PF61	Aldo-keto reductase 1B, isoform C	Akr1B	4.07161	1.31581
P48554;P40792;P40793	Ras-related protein Rac1	NA	2.7758	1.31234
P12881	Proteasome subunit alpha type-1	Prosalpha6	3.89198	1.31054
Q94533	Ribosomal protein S6 kinase	S6k	3.30898	1.31015
Q9W4T4	cAMP-specific 3',5'-cyclic phosphodiesterase, isoform I	dnc	1.19907	1.31003
Q9VT65	Calpain-B	CalpB	4.28509	1.30812
X2JAU8	Protein nervous wreck	nwk	2.15863	1.30561
Q24050	Elongator complex protein 5	CG2034	2.11504	1.30551
Q8IRY7	Caspase-8	Dredd	3.55003	1.3048
Q9W443	Uncharacterized protein, isoform D	CG5921	5.39379	1.30462
Q7KTG0	LD45607p	CG4619	4.45446	1.30022
Q9W4C1	IP13321p	CG15784	4.35246	1.29876
Q9VGV9	Palmitoyl-protein hydrolase	CG6567	3.5023	1.29864
Q9Y1I2	Vacuolar protein sorting-associated protein 33A	car	2.64989	1.29799
Q8INF2	Phosphatidate cytidylyltransferase, mitochondrial	CG33331	1.28524	1.29564
A1Z729	Uncharacterized protein	Rdh1	3.38089	1.29511
Q9VHL2	T-complex protein 1 subunit eta	CCT7	5.54462	1.29283
Q9W2F4	Cricklet	clt	2.15111	1.29239
Q9V895	Acidic leucine-rich nuclear phosphoprotein 32 family member A	Mapmodulin	2.32425	1.29146
Q9W379	Zinc finger protein ZPR1	Zpr1	2.79396	1.29037
Q9VPY7	LD42035p	CG5126	4.44854	1.28828
B7Z0D3	Large proline-rich protein BAG6	CG7546	5.34043	1.28823
Q4Z8K6	Ran-binding proteins 9/10 homolog	RanBPM	4.04022	1.28798
Q7JXF5	Nuclear pore glycoprotein p62	Nup62	2.25974	1.285
Q9W5T4	RE33981p	CG12547	1.49979	1.28459
Q9VFS0	Adenosine deaminase	Adgf-C	2.96992	1.28427
Q9VZ20	Dynein light intermediate chain	Dlic	2.78231	1.28414
Q9VFC1	CG6687 protein	Spn88Eb	1.5098	1.28248
Q8IQW5	RE23625p	CG14207	4.58377	1.27869
Q9VMS7	Probable cytochrome P450 4ac3	Cyp4ac3	1.54581	1.27839
A0A0B4K7I2	Smooth, isoform T	sm	1.16346	1.27647
Q9VYD9	Alanine transaminase	CG1640	4.37871	1.27597
Q7JWE2	GH09427p	CG42807	2.97547	1.27536
E8NHA2	HECT and RLD domain containing E3 ubiquitin ligase 4, isoform C	Herc4	2.66301	1.27527
A0A0B4K6W9	Hephaestus, isoform Y	heph	1.61512	1.27369
Q9W1J3	Gastrulation defective protein 1 homolog	CG5543	1.45616	1.27109
Q7JVI3	Eukaryotic translation initiation factor 3 subunit M	eIF3m	3.70139	1.27052
Q9VQF4	Phosphoglycerate kinase	CG9961	1.52452	1.26976
A1Z9E3	Elongation factor Tu	mEFTu1	4.06624	1.26967
Q7K3U4	Flavin-containing monooxygenase	Fmo-2	4.31868	1.26948
Q9Y171	BcDNA.GH02220	OXA1L	3.61845	1.26917
Q9NB04	Patj homolog	Patj	1.56997	1.26869
O76462	Bem46	Bem46	3.63753	1.26822
Q9VJ43;Q9VJ44	Sterol carrier protein 2	NA	4.08048	1.268
Q9W058	Succinyl-CoA:3-ketoacid-coenzyme A transferase, mitochondrial	SCOT	3.879	1.26617
O46037	Vinculin	Vinc	4.42297	1.26494
D3DML3	Connector of kinase to AP-1, isoform E	Cka	4.4543	1.26045
Q7YTY6	Serine protease inhibitor 42Dd	Spn42Dd	4.02384	1.2601
Q9VQ26	Rab3 GTPase-activating protein catalytic subunit	Rab3GAP1	2.97055	1.26007
Q9V9U4	Deoxyhypusine hydroxylase	nero	3.95465	1.25909
Q8SZ63	Golgin-84	Golgin84	2.58862	1.25903
Q9VIP3	FI02810p	CG10747	4.10264	1.25733
O18373	Inactive selenide, water dikinase-like protein	Sps1	3.34628	1.25653
A0A0B4KF40	Sulfotransferase 3, isoform C	St3	2.91225	1.25521
Q8IQZ7	FI19014p1	Fim	3.82854	1.25478
A0A0U1RVK6	Fructose-bisphosphatase	fbp	2.78075	1.25462
Q9VBX2	Molybdopterin synthase catalytic subunit	Mocs2B	2.47392	1.25408
Q8IQX8	Histidine--tRNA ligase	HisRS	4.06904	1.25268
Q9VRI0	RNA helicase	Hlc	2.96237	1.25205
Q9VBP9	Nuclear protein localization protein 4 homolog	Npl4	5.80835	1.25102
Q9VHP0	ATP-dependent RNA helicase bel	bel	5.90264	1.24993
Q9VKC8	FI03495p	Tom70	4.67876	1.24931
P91928	MICOS complex subunit Mic60	Mitofilin	4.06058	1.24905
Q7JW12	Thioredoxin-related transmembrane protein 2 homolog	CG11007	2.45437	1.24892
Q7JWX3	GH10112p	nec	3.08067	1.2432
Q9VDD8	Ubiquitin carboxyl-terminal hydrolase	Usp8	2.41862	1.24265
Q9VPX8	Ditrans,polycis-polyprenyl diphosphate synthase ((2E,6E)-farnesyldiphosphate specific)	Tango14	2.68098	1.24198
Q07171	Gelsolin	Gel	3.73918	1.2402
Q9NFU0	Fragile X messenger ribonucleoprotein 1 homolog	Fmr1	3.06157	1.23758
Q9V396	Carbonic anhydrase	CAH1	3.88122	1.23732
P23696	Serine/threonine-protein phosphatase PP2A	mts	2.54623	1.23712
Q9VGS9	LD21102p	Ugt35A1	3.7068	1.23685
P11146;O97125	Heat shock protein 68	NA	3.78464	1.23561
Q9VZL5	Caffeine, calcium, zinc sensitivity 1	Ccz1	1.61127	1.23536
Q03042	cGMP-dependent protein kinase, isozyme 1	Pkg21D	2.02182	1.23514
Q9I7K0	Microtubule-associated protein Jupiter	Jupiter	2.18304	1.23446
Q9VGZ3;Q9VCV4	Cytoplasmic aconitate hydratase	NA	4.11457	1.23298
Q9VU68	Actin-interacting protein 1	flr	2.5283	1.23039
E2QD26	Phosphopantothenoylcysteine synthetase, isoform C	Ppcs	1.96962	1.22987
Q9VTG5	AarF domain containing kinase 5, isoform A	Adck5	2.94401	1.22805
Q9W3U1	Actin-histidine N-methyltransferase	Setd3	2.51028	1.22771
A1ZAB5	Protein clueless	clu	3.8175	1.22675
Q9VKI8	GH03305p	CG6287	4.09825	1.22569
Q9VHJ5	Carbonic anhydrase	CAHbeta	2.47629	1.22512
Q9VMQ7	Elongator complex protein 4	CG6907	4.44901	1.22363
Q9V9E3	Presequence protease, mitochondrial	CG3107	5.53073	1.22326
Q9VJ86	Bicoid stability factor	bsf	2.56161	1.22313
Q9VUZ0	Translocon-associated protein subunit beta	SsRbeta	2.62678	1.22269
Q9V3Y2	Anamorsin homolog	CIAPIN1	4.31986	1.22112
Q8INP9	RE51612p	CG11980	3.98547	1.22047
Q7K0E6	Aspartate--tRNA ligase, cytoplasmic	AspRS	3.40386	1.21986
Q9VKV9	Methionine aminopeptidase	CG5188	1.97239	1.21815
Q9VZW7	Carnitine palmitoyltransferase 2	CPT2	3.37259	1.21724
Q4V4D1	IP10846p	CG18765	2.51959	1.21522
Q9VRP2	Uncharacterized protein, isoform A	CG10576	3.01042	1.21458
X2JI50	Uncharacterized protein, isoform F	CG2841	3.94688	1.212
Q8SXB3	L-aminoadipate-semialdehyde dehydrogenase-phosphopantetheinyl transferase	CG32099	2.70151	1.21084
Q8IMX1	Poly(A)-specific ribonuclease	twin	3.03271	1.21079
Q9VAX8	116 kDa U5 small nuclear ribonucleoprotein component	CG4849	4.04973	1.20746
Q7K5M6	GH04176p	CG10939	2.77624	1.2056
P48555	Ras-related protein Ral-a	Rala	2.32373	1.20545
Q7KN79	Protein LTV1 homolog	LTV1	2.64035	1.20441
O46079	Protein KTI12 homolog	CG3587	1.22027	1.20432
Q9VNP8	General transcription factor IIH subunit	Ssl1	2.38274	1.20346
Q9V784	SAM50-like protein CG7639	CG7639	3.36962	1.20131
Q9VYT6	RE49489p	p24-1	4.81198	1.1977
Q9W0H3	Lipid droplet-associated hydrolase	sturkopf	1.92962	1.19438
P15007	Enolase	Eno	2.56722	1.19435
P49455	Tropomyosin-1, isoforms 33/34	Tm1	2.16305	1.19431
Q95R34	GH16463p	CG3191	3.30727	1.1936
Q9VP68	Uncharacterized protein, isoform A	CG10512	3.59836	1.19283
Q7KNF2	Polyadenylate-binding protein 2	Pabp2	1.49281	1.19264
Q7JWR4	GH19585p	CG13319	1.37847	1.1917
Q7JWI7	Hermes, isoform A	hrm	1.75506	1.18879
Q23997	Imaginal disk growth factor 6	Idgf6	2.82787	1.18832
Q9VEP8	GH11385p	Irc	1.92223	1.18807
Q7KN85	ATP-citrate synthase	ATPCL	4.37624	1.18492
Q9VEP6	Adenylosuccinate lyase	AdSL	4.51156	1.18386
P82147	Protein lethal(2)essential for life	l(2)efl	2.46047	1.18037
O02373	UDP-glucose 6-dehydrogenase	sgl	4.46265	1.17975
A0A6H2EG35	Nuak1 ortholog, isoform M	NA	3.12349	1.17677
Q9VG69	LP03547p	Srlp	2.58653	1.17585
M9PD06	Ubiquitin carboxyl-terminal hydrolase 32	Usp32	1.9514	1.17446
Q9W4Z9	U3 small nucleolar RNA-associated protein 15 homolog	CG3071	3.75605	1.17272
P10987;P02572	Actin-42A	NA	3.09871	1.17166
Q9VPN5	Stress-induced-phosphoprotein 1	Stip1	3.86315	1.16961
Q9VGJ6	Uncharacterized protein, isoform A	CG6908	2.98223	1.16766
Q94901	RNA-binding protein lark	lark	2.66892	1.1642
Q9VCZ7	Uncharacterized protein	CG5376	2.21952	1.16279
P91622	[Pyruvate dehydrogenase (acetyl-transferring)] kinase, mitochondrial	Pdk	3.45266	1.16018
Q94523	Succinate dehydrogenase [ubiquinone] flavoprotein subunit, mitochondrial	SdhA	4.5998	1.15998
Q9VZZ5	GEO12033p1	CG16986	2.81128	1.15872
Q7K1U0	Activity-regulated cytoskeleton associated protein 1	Arc1	4.36824	1.15764
Q9VL70	HL08109p	yip2	3.61296	1.15752
Q9VRV7	Splicing factor 3B subunit 6	Sf3b6	2.70993	1.15725
Q9VBT8;A0A1Z1CH25	Uncharacterized protein, isoform H	NA	3.46967	1.1564
Q7K2D2	Dynactin subunit 2	DCTN2-p50	2.48801	1.15542
B7Z0E0	Isocitrate dehydrogenase [NADP]	Idh	3.87982	1.15517
Q24492	Replication protein A 70 kDa DNA-binding subunit	RPA1	2.83235	1.15447
Q9VUR4	FI11905p	CG7656	1.17621	1.15367
Q9VZK8	Aldo_ket_red domain-containing protein	CG12766	2.4409	1.15265
Q9W3X8	RH42690p	CG3198	1.08891	1.15255
Q7PLS1	LD01937p	CG12567	3.60035	1.14916
Q9VEV7	Protein farnesyltransferase subunit beta	Fntb	2.94996	1.14617
Q9VIW7	RNA-splicing ligase RtcB homolog	RtcB	3.93598	1.14599
O18388	Importin subunit beta	Fs(2)Ket	6.28374	1.14305
Q9W0P5	UDP-glucose 4-epimerase	Gale	2.97052	1.14263
Q9Y1A3	Mitochondrial import inner membrane translocase subunit Tim8	Tim8	2.92101	1.14148
Q9VDK7	Signal recognition particle subunit SRP72	Srp72	3.04214	1.14141
Q9VXM4	LD12946p	MSBP	4.81042	1.1413
Q9VHE4	LD31229p	CG8132	5.33988	1.13729
Q7K4Q5	Probable protein phosphatase CG10417	CG10417	3.61162	1.13696
Q9VDE2	Uncharacterized protein, isoform B	CG5793	2.71352	1.13687
P38979	40S ribosomal protein SA	sta	5.17797	1.13649
M9PDQ9	Uncharacterized protein, isoform D	CG31974	2.58482	1.1356
Q7K3E2	LD34147p	CG5080	4.19646	1.13475
Q8SXR7	Fatty acid transport protein 3, isoform A	Fatp3	4.84261	1.13432
Q9VTY2	Uncharacterized protein, isoform A	CG10638	4.5101	1.1327
Q9VHG4	ATPase H(+)-transporting accessory protein 2	ATP6AP2	2.19051	1.12969
Q9VPR3	PfkB domain-containing protein	CG2794	4.22127	1.12875
A8JNJ6	Karst, isoform E	kst	5.41537	1.12712
Q94517	Histone deacetylase HDAC1	HDAC1	3.6608	1.12659
P09491	Tropomyosin-2	Tm2	2.8487	1.12326
Q95RJ9	F-box-like/WD repeat-containing protein ebi	ebi	2.87503	1.12258
Q9VNG2	LD24014p	Wdr33	2.39281	1.12237
Q8T4D6	Aconitate hydratase, mitochondrial	mAcon2	2.56264	1.12115
Q9W1F4	THO complex subunit 5	thoc5	1.29315	1.11974
O02649	Heat shock protein 60A	Hsp60A	3.6455	1.118
Q8T6B9	Poly(U)-binding-splicing factor half pint	hfp	2.01761	1.11784
Q9V428	Icarus, isoform A	ics	2.18697	1.11727
Q9VUH8	Tudor domain-containing protein 3	Tdrd3	2.07689	1.11575
A8JNX0	ADP-ribosylation factor GTPase activating protein 3, isoform H	ArfGAP3	3.36011	1.11297
Q9W3J5	Phenylalanine--tRNA ligase alpha subunit	alpha-PheRS	3.64684	1.11161
Q5U117	Enigma	Egm	4.94007	1.11155
P54385	Glutamate dehydrogenase, mitochondrial	Gdh	2.59193	1.11115
Q24572	Chromatin assembly factor 1 p55 subunit	Caf1-55	3.56696	1.11107
Q6NR46	RE58623p	Spt-I	2.85658	1.11088
A0A0B4KEE7	Leucine-rich repeat, isoform F	LRR	4.04871	1.1108
Q95SI7	GH23390p	CG6028	3.11909	1.11057
Q9VAY2	Heat shock protein 83	Gp93	4.58031	1.10723
Q9VRG8	GH01474p	CG1486	4.18839	1.10691
Q08473	RNA-binding protein squid	sqd	1.79246	1.10436
Q9W3H4	LD36273p	sni	2.9478	1.10429
Q9VJE5	Restin homolog	CLIP-190	5.66281	1.1031
Q24478	Centrosome-associated zinc finger protein CP190	Cp190	2.97708	1.10285
Q9VT39	DUF4477 domain-containing protein	CG14174	1.81115	1.10244
Q9VJQ3	RH54244p	yellow-c	1.74274	1.09946
Q94524	Dynein light chain Tctex-type	Dlc90F	1.48362	1.09912
P02844	Vitellogenin-2	Yp2	1.79247	1.09311
Q8T4G5	SD01613p	Afg3l2	4.59945	1.09295
Q24208	Eukaryotic translation initiation factor 2 subunit 3	eIF2gamma	2.75406	1.09225
Q9VUR3	Probable aminoacyl tRNA synthase complex-interacting multifunctional protein 2	AIMP2	3.33491	1.08974
A1Z934	SD19268p	CG8778	4.01898	1.08966
Q01604	Phosphoglycerate kinase	Pgk	3.80535	1.08662
Q9Y112;Q9VZK8	Aldo_ket_red domain-containing protein	NA	2.1453	1.08269
Q9VCF8	LD23561p	CG5854	2.20201	1.08194
Q9XYU0	DNA replication licensing factor Mcm7	Mcm7	4.02582	1.08055
Q7K2B0	Ribosomal RNA-processing protein 8	CG7137	3.4305	1.07937
Q9VHB8	2-oxoisovalerate dehydrogenase subunit alpha	CG8199	3.47857	1.07918
P48604	GrpE protein homolog, mitochondrial	Roe1	2.42821	1.07901
Q9V9Q4	LD43819p	CG1416	2.518	1.07745
Q9V397	Enoyl-CoA hydratase	Mtpalpha	4.32949	1.07724
P05990	CAD protein	r	4.47966	1.07724
Q9VFR0	Protein BCCIP homolog	CG9286	2.56453	1.07707
A0A0B4K620	Mustard, isoform V	mtd	3.52657	1.07571
Q9VYK6	Tomosyn, isoform C	Tomosyn	1.75378	1.07562
Q9VJD4	LD24721p	Sgt	4.64385	1.07318
A1Z7X7	Glutathione S transferase T2	GstT2	3.35397	1.07252
B7Z0R7	Autophagy-related 16, isoform F	Atg16	3.31566	1.07227
A1Z6H6	Peptidase_M3 domain-containing protein	CG7791	1.40685	1.06847
Q8STI6	RE53401p	CG1142	4.36408	1.06806
P22465	Annexin B10	AnxB10	3.42303	1.06692
Q9V3P0	Peroxiredoxin 1	Jafrac1	2.55595	1.06619
A0A0B4LHU7	KAT8 regulatory NSL complex subunit 2	dgt1	2.71952	1.06563
Q9VYS5	NADH dehydrogenase (ubiquinone) complex I, assembly factor 6 homolog	sicily	2.77581	1.06469
Q9VN95	Enolase-phosphatase E1	CG12173	1.89216	1.06403
Q27884	Serine/threonine-protein phosphatase 6 catalytic subunit	PpV	2.60057	1.0633
Q9VKB4	Probable ribosome production factor 1	CG6712	2.71729	1.06221
Q9NHA8	Gram-negative bacteria-binding protein 3	GNBP3	2.4522	1.06001
Q5U0V7	Phosphoinositide 5-phosphatase	Synj	3.46838	1.0595
Q0KI98	Tryptophan--tRNA ligase	TrpRS	4.18594	1.05879
Q9VD51	Probable ATP-dependent RNA helicase pitchoune	pit	4.49469	1.05828
Q9VB22	LD33695p	pins	4.47421	1.05626
P26308	Guanine nucleotide-binding protein subunit beta-1	Gbeta13F	2.19281	1.05604
Q9VIB1	Carboxylic ester hydrolase	alpha-Est9	3.80287	1.05589
Q0KHX7	FI18193p1	spdi	3.91636	1.05575
Q8MKN0	Ubiquinone biosynthesis protein COQ9, mitochondrial	Coq9	2.84832	1.05361
Q9W1R3	Golgin-245	Golgin245	4.08348	1.05339
Q24179	Protein sly1 homolog	Slh	4.40116	1.0531
Q960Y8	Aluminum tubes, isoform G	alt	3.40223	1.05309
Q9V3I1	Deoxyuridine 5'-triphosphate nucleotidohydrolase	dUTPase	4.18075	1.05292
Q7KUA4	SUMO-activating enzyme subunit	Uba2	3.91349	1.05184
Q9VVC8	LD23434p	CG6664	3.68461	1.05133
Q9VW83	Gigas, isoform A	gig	3.34818	1.05095
Q9VGA1	Glutathione S transferase D10, isoform A	GstD10	3.48827	1.04981
B7Z0I8	Uncharacterized protein	CG42232	1.65301	1.04791
Q9VIB5	Carboxylic ester hydrolase	alpha-Est7	5.32961	1.0479
Q8SXK2	Arginine--tRNA ligase	ArgRS-m	1.65257	1.04711
Q9VMU2	4'-phosphopantetheine phosphatase	CG5828	3.11311	1.04569
Q9VCG4	Nucleoporin Ndc1	Ndc1	1.95886	1.04559
O77051	Transcription factor E2F2	E2f2	1.93985	1.0449
Q9VB05	ALG-2 interacting protein X	ALiX	4.43498	1.04455
Q9VSL2	Glutathione S transferase O3	GstO3	2.0549	1.04455
Q9VWQ3;Q9VWQ6	FI13061p	NA	2.4279	1.04332
Q9VJD1	Glucosidase 2 subunit beta	GCS2beta	2.59219	1.04294
Q9VZU7	Ubiquitin carboxyl-terminal hydrolase	Usp5	5.24865	1.04179
Q9V8R9	Protein 4.1 homolog	cora	5.10985	1.04114
Q9VDL4	LP04613p	CG10877	4.7255	1.04051
Q9VAN7	Phosphoglycerate mutase	Pglym78	2.76287	1.04048
P35381	ATP synthase subunit alpha, mitochondrial	blw	3.35753	1.04038
Q9W1G7	LD21576p	Nap1	2.3066	1.03907
Q9VQE0	Dynamin-1-like protein	Drp1	4.19164	1.03722
Q9VGA0	Glutathione S transferase D9, isoform A	GstD9	2.41239	1.03711
Q9VC06	LD37516p	CG11771	3.52003	1.03588
A8DYB0	Midasin	CG13185	3.64717	1.0346
Q8T9B6	LDLR chaperone boca	boca	1.76659	1.03333
Q9VS44	Uncharacterized protein	CG8607	3.48203	1.0332
Q8MSS1	Protein lava lamp	lva	3.83422	1.0329
Q7JVH6	LD24696p	CG9436	4.29585	1.03284
Q0E8R1	FI07211p	vir-1	1.63275	1.03089
Q9VQT8	Immune induced molecule 33, isoform A	IM33	1.93348	1.02866
Q9I7D3	Caprin homolog	Capr	2.63953	1.02672
Q9VKX4	28S ribosomal protein S7, mitochondrial	mRpS7	2.44547	1.02475
Q9VGJ7	FI23918p1	CG6834	4.07813	1.0243
Q0KHZ6	Electron transfer flavoprotein subunit beta	Etfb	2.30941	1.02419
Q3YMU0	Protein disulfide-isomerase (Fragment)	ERp60	2.67498	1.02371
Q9W0Q2	Peptidyl-prolyl cis-trans isomerase	Cypl	1.91663	1.02314
Q8INU6;Q8SZU0	FI03731p	NA	2.18766	1.02261
P48810;P07909	Heterogeneous nuclear ribonucleoprotein A1	NA	4.58228	1.02246
A1ZBU5	GNBP-like 3	GNBP-like3	1.16413	1.02232
Q9W437	Raptor, isoform B	raptor	3.93853	1.02186
P02574	Actin, larval muscle	Act79B	1.84541	1.02145
Q7JZZ3	RE03883p	CG13321	2.79598	1.02139
Q9VPX6	Adenylyl cyclase-associated protein	capt	3.9797	1.02108
E2QCZ3	Diamond	dind	1.54909	1.01929
Q9VIM0	GH14278p	CG2493	1.86275	1.01811
Q27589;O46051	Probable cytochrome P450 4d14	NA	1.38723	1.0167
A0A6H2EG45	Uncharacterized protein, isoform D	NA	4.94881	1.01654
Q0E8R3	Bruno 2, isoform E	bru2	1.90562	1.01602
Q9V493	GM15303p	CG11076	2.40559	1.01601
Q24323	Semaphorin-2A	Sema2a	1.13733	1.01457
Q8IMQ2	Neprilysin 5, isoform D	Nep5	2.18897	1.01352
Q9VM22	LD15196p	CG5149	3.70707	1.00986
A0A0B4K7J2	E3 SUMO-protein ligase RanBP2	Nup358	4.60335	1.00822
Q7KMP8	26S proteasome non-ATPase regulatory subunit 13	Rpn9	3.74895	1.00802
M9NEB2	Myosin binding subunit, isoform O	Mbs	3.28252	1.00794
P20432;Q9VG98	Glutathione S-transferase D1	NA	2.48524	1.00737
Q9V9X7	Polyribonucleotide nucleotidyltransferase	PNPase	4.51513	1.00692
Q9V3K5	GH20441p	CG4691	1.16617	1.00674
Q03427	Lamin-C	LamC	3.18179	1.00587
Q9VW10	Nucleolar protein 11	CG9300	3.88448	1.00562
Q7JX82	GH21964p	kermit	3.23533	1.00472
Q9VFM9	Twinfilin	twf	3.42772	1.00306
Q9VXE3	Rho-associated protein kinase	Rok	6.92098	1.00233
A0A126GUP6	Melanization protease 1	MP1	1.76387	1.00147
Q9V6U9	Enoyl-[acyl-carrier-protein] reductase, mitochondrial	CG16935	3.24281	1.00133
Q9VW40	LD31235p	TORIP	4.39007	-1.00043
Q9VKF6	V-type proton ATPase subunit a	Vha100-5	4.39846	-1.00093
Q9VN02	GH14561p	Vps24	5.72057	-1.00491
Q9VVU9	Uncharacterized protein	CG6839	1.29805	-1.00962
Q9VSG9	GH24192p	CG13671	3.51445	-1.01136
Q9VU58	Neuropeptide-like 2	Nplp2	2.72778	-1.01303
Q7JWW5	Cytoplasmic tRNA 2-thiolation protein 1	CG8078	2.18888	-1.01398
Q0E8V7	Mitochondrial import inner membrane translocase subunit	CG34132	2.61805	-1.01523
Q9VWD9	LD38919p	Ubqn	4.40669	-1.02598
O46101	Tetraspanin-2A	Tsp2A	1.14315	-1.03727
Q7KY01	Aquaporin	AQP	2.94052	-1.03933
M9PB21;B7Z001	Fatty acid synthase 1, isoform C	NA	3.1558	-1.03935
Q9VJZ4	NADH dehydrogenase [ubiquinone] 1 beta subcomplex subunit 9	ND-B22	3.75621	-1.04076
Q9VGT4	UDP-glucuronosyltransferase	Ugt302E1	4.15823	-1.04244
Q6IKC0	HDC12925	CG42394	5.61438	-1.04377
Q7K2S9	Cytosol aminopeptidase	loopin-1	1.74236	-1.04733
Q7JZE1	Peroxin 11	Pex11ab	4.94047	-1.04845
Q8IPF8	Mucin related 29B	Mur29B	1.6739	-1.04905
Q9VIW9	Alkaline phosphatase	Alp12	2.94087	-1.05473
Q9VI20	E3 ubiquitin-protein ligase Godzilla	gzl	1.80443	-1.05502
Q9VW84	RE49431p	CG7328	2.59673	-1.05502
Q9W403	LD24968p	CG3847	5.3015	-1.05552
Q9VZS7	Hobbit, isoform B	hob	2.34422	-1.05588
P02283	Histone H2B	His2B:CG17949	4.78859	-1.05612
A1A6X2	IP16893p	CG34242	6.45018	-1.06161
Q9VWQ7	GEO10539p1	CG6891	4.67419	-1.0638
A8JNT1	Uncharacterized protein, isoform B	CG12355	4.25797	-1.06571
Q7K1V1	LD38910p	CG8441	3.84542	-1.06677
Q9VWI3	GEO10158p1	mRpS14	5.73368	-1.06701
Q9VJR4	Transporter	CG15279	3.282	-1.06799
Q9VCD9	Uncharacterized protein, isoform C	CG6000	2.92581	-1.06825
Q9VHM2	VPS35 endosomal protein sorting factor-like	CG8202	3.68999	-1.07018
Q2PE14	Zinc finger CCHC domain-containing protein 8 homolog	CG4622	2.99039	-1.07065
Q9V968	MIP18 family protein galla-1	galla-1	1.06228	-1.07266
Q9VPF1	FI02826p	CG5199	1.54775	-1.07315
Q9W440	Protein THEM6	CG4666	1.32806	-1.07451
Q9W2K2	U6 snRNA-associated Sm-like protein LSm1	LSm1	4.61255	-1.07551
Q9W5A5	Protein tweety-2	CG3638	3.85094	-1.07761
Q9VLL5	LP03571p	CG13397	2.57264	-1.07853
Q9VU41	Zinc finger MYND domain-containing protein 10 homolog	Zmynd10	1.48092	-1.08227
A0A0B4KHZ4	Diacylglycerol kinase	CG31140	1.52548	-1.08353
Q9V9U1	FI02923p	Smvt	2.02351	-1.08524
A8JRD0	Lipophorin receptor 1, isoform K	LpR1	1.54863	-1.0886
Q27294	RNA-binding protein cabeza	caz	3.0483	-1.09137
Q9VEV5	GEO12522p1	mRpS33	4.00222	-1.09221
Q9VK46	Protein YIPF	Yip1d1	5.82024	-1.09248
E2QD16	Non-specific lethal 1, isoform M	nsl1	2.05774	-1.09542
Q9VGM1;Q9VLN6	Multidrug resistance protein 4	NA	2.32135	-1.09577
Q8WTC1	28S ribosomal protein S15, mitochondrial	bonsai	5.27691	-1.09652
Q9VGR1	GRIP and coiled-coil domain containing 88 kDa	GCC88	1.52623	-1.10233
Q9W1N9	GH08205p	CG3906	1.91108	-1.10331
A0A0B4K897	Uncharacterized protein, isoform O	CG5174	4.28888	-1.10557
Q9VL49	Translocation protein SEC62	Trp1	4.72011	-1.10729
Q95YI5	UDP-sugar transporter UST74c	frc	1.13401	-1.10929
Q9VP22	Cyclin-dependent kinase 12	Cdk12	1.86658	-1.11465
Q7JZK1	NADH dehydrogenase [ubiquinone] 1 alpha subcomplex subunit 6	ND-B14	3.56816	-1.11978
M9PHT8	Uncharacterized protein, isoform D	CG4991	1.27218	-1.12149
A0A4D6K2Q0	Uncharacterized protein, isoform H	NA	1.14904	-1.12244
Q9VHV6	RE31520p	CG9667	3.29384	-1.12499
Q9W2I5	Uncharacterized protein	CG10505	2.48998	-1.12516
Q9VPJ0	RE58433p	CG11377	4.63165	-1.1255
Q9VV43	Tubulin polymerization-promoting protein homolog	ringer	5.91386	-1.12597
Q9VLS8;Q9VLT0	LD29807p	NA	1.06641	-1.12931
Q9VD02	GH14779p	CG7054	3.54759	-1.12947
Q9W271	Solute carrier organic anion transporter family member	Oatp58Da	3.02883	-1.13228
P18930	NADH-ubiquinone oxidoreductase chain 3	ND3	4.34943	-1.13453
B7YZF1	Uncharacterized protein, isoform D	CG42336	5.42682	-1.13655
Q06943	High mobility group protein Z	HmgZ	1.23466	-1.13932
Q9XY35	Cytochrome b-c1 complex subunit 9	ox	1.83538	-1.13979
Q9VVZ4	Uncharacterized protein	CG14095	1.18784	-1.14331
M9PEP7	Uncharacterized protein	CG43673	2.78869	-1.14669
P54622	Single-stranded DNA-binding protein, mitochondrial	mtSSB	4.48648	-1.15415
Q9VGR7	J domain-containing protein CG6693	CG6693	1.58399	-1.15555
Q9BIS2;Q9BIR7;Q9VG58;P11147;Q8INI8;P02825;P82910;O97125	Heat shock protein 68	NA	1.45071	-1.16099
A1Z6W3	Protein prickle	pk	2.93527	-1.16469
Q9W3X2	Uncharacterized protein, isoform A	CG14442	2.14406	-1.1661
E1JHT6	Reticulon-like protein	Rtnl1	6.06635	-1.16908
Q9W5G3	FI01813p	Pgcl	4.7211	-1.17168
Q868Z9	Papilin	Ppn	5.20988	-1.173
P61851	Superoxide dismutase [Cu-Zn]	Sod1	4.25235	-1.17465
Q03751	DnaJ homolog subfamily C member 5 homolog	Csp	1.3662	-1.17518
Q7KR04	40S ribosomal protein S15Ab	RpS15Ab	4.00664	-1.17626
Q8MSU3	Putative ferric-chelate reductase 1 homolog	CG8399	3.69989	-1.17703
Q9VI10	Probable small nuclear ribonucleoprotein Sm D2	SmD2	4.69904	-1.17971
Q9VIH9	Protein quiver	CG9338	4.76575	-1.18103
Q9XZS3	Translation machinery-associated protein 7 homolog	CG13364	3.13649	-1.18246
Q9W125	NADH dehydrogenase [ubiquinone] 1 alpha subcomplex subunit 8	ND-19	5.70849	-1.18582
Q9VVD9	Adenosine 3'-phospho 5'-phosphosulfate transporter 2	Papst2	3.07933	-1.18609
Q9VPE4	Vacuolar ATPase assembly integral membrane protein VMA21 homolog	CG5969	2.1419	-1.19022
Q9VIU6	Ascorbate ferrireductase (transmembrane)	CG10165	2.7045	-1.19265
Q9VHS2	Cytochrome c oxidase subunit 7A, mitochondrial	COX7A	4.00609	-1.19561
A1Z7S3	Rab32, isoform B	Rab32	4.05025	-1.20789
Q7JWH6	RE61424p	CG1888	4.09306	-1.20796
A1ZA52	FI02132p	CG8249	1.31034	-1.20874
Q59E43	Uncharacterized protein, isoform B	CG32576	3.01384	-1.21158
Q7JZY1	RE06389p	CG2310	3.9352	-1.21518
Q86PF4	GH08978p	CG10126	1.08716	-1.21581
Q9W2J4	UDP-glucuronosyltransferase	Ugt49B1	3.41574	-1.21856
Q9VJI7	GEO08441p1	LSm7	3.75756	-1.22034
Q5LJP9	Asparagine synthetase domain-containing protein CG17486	CG17486	4.80578	-1.22225
Q9VDD7	Solute carrier family 35 member B1 homolog	meigo	4.29137	-1.22751
Q9W2S2;Q9VEG5	Autophagy-related 8a, isoform A	NA	5.87326	-1.23463
Q9VII1	Protein quiver	CG9336	1.67607	-1.23801
Q9V7D2;Q9NEF6	V-type proton ATPase subunit D 1	NA	5.97836	-1.24887
Q9VMI8	FI02812p	CG9117	1.59496	-1.25001
A1Z7S4	Uncharacterized protein, isoform D	CG8026	3.44133	-1.25412
Q8IPZ9	FI02831p	CG33281	1.72358	-1.25747
A8JQX3	Nocturnin	cu	1.57366	-1.26036
A1Z9L5	FI21814p1	CG13016	3.58441	-1.26274
Q9GYV5	NF-kappa-B essential modulator	key	2.28689	-1.26738
O18405	Surfeit locus protein 4 homolog	Surf4	5.95215	-1.26808
Q9VPR7	Coiled, isoform A	cold	3.27537	-1.27452
Q9VR50;Q8IRL9	Solute carrier family 35 member E1 homolog	NA	2.02063	-1.27485
Q9W550	FI20216p1	CG14805	4.95078	-1.27503
M9PDI0	Midkine and pleiotrophin 2, isoform D	miple2	3.68905	-1.27895
Q9VRV4;Q9VRV5	D19B	NA	1.5681	-1.28081
Q9VWZ2;Q9VRR2	LD30826p	NA	2.18595	-1.282
Q7JWP5	Tetraspanin	Tsp42Eg	1.59699	-1.28584
Q9VP13	Growth arrest and DNA damage-inducible proteins-interacting protein 1	CRIF	4.47258	-1.28855
Q9VE77	V-type proton ATPase subunit a	Vha100-4	3.2865	-1.28917
Q9VHT9	Protein Nazo	Nazo	7.96701	-1.28989
Q7KVQ8	Uncharacterized protein, isoform B	CG1628	3.14478	-1.29491
Q7KTX7	E3 ubiquitin-protein ligase parkin	park	1.85818	-1.29521
Q7K330	Transporter	CG1698	1.16774	-1.29712
O62526	ADP/ATP translocase	Ant2	1.3382	-1.30078
A0A1Z1CGZ7;Q9W087	U6 snRNA-associated Sm-like protein LSm8	NA	1.32254	-1.30589
Q7K1V5	Protein jagunal	jagn	3.38117	-1.31652
Q0E8U2	Uncharacterized protein, isoform A	CG9664	3.20677	-1.31725
Q9VDE4	Bride of doubletime	Bdbt	4.01799	-1.31919
Q2MGL3	Ribonuclease P protein subunit p20	Rpp20	1.72959	-1.32148
Q9NG98	DNA topoisomerase 3-alpha	Top3alpha	1.99301	-1.32773
Q8I8V0	Transcriptional adapter 2B	Ada2b	2.01176	-1.33096
Q7K0P4	Post-GPI attachment to proteins factor 3	PGAP3	2.29965	-1.33575
A1Z6X6	Lactoylglutathione lyase	Glo1	5.10207	-1.33587
Q9Y115	UNC93-like protein	CG4928	4.81774	-1.34622
Q8MS27	39S ribosomal protein L35, mitochondrial	mRpL35	3.43404	-1.35467
Q961C8	LD22649p	red	4.31904	-1.35594
Q9W1L5	Peptidyl-alpha-hydroxyglycine alpha-amidating lyase 2	Pal2	5.38837	-1.35613
Q9VPB7	FI17508p1	Pcif1	3.75672	-1.35863
P38040	Guanine nucleotide-binding protein subunit gamma-1	Ggamma1	1.15122	-1.36277
Q9VWJ1	Uncharacterized protein, isoform A	CG8034	3.76815	-1.36646
Q8MMD6	Major facilitator superfamily transporter 1	MFS1	3.31297	-1.36921
A0A0B4KFZ1	Entomoglyceroporin 4, isoform F	Eglp4	2.76753	-1.37163
Q8I9B4	Metallothionein-4	MtnD	1.71824	-1.37177
A1ZAQ4	Uncharacterized protein, isoform A	CG15611	2.25932	-1.38458
Q7K480	7SK snRNA methylphosphate capping enzyme bin3	bin3	2.81903	-1.38466
O44437	Small nuclear ribonucleoprotein Sm D3	SmD3	5.83471	-1.39837
Q9VCC8	LP08842p	Npc2f	2.84496	-1.4293
Q9VIU0	Ascorbate ferrireductase (transmembrane)	CG10337	2.34858	-1.43315
Q9VYA2	Fatty acid hydroxylase domain-containing protein	CG11162	4.87772	-1.44893
Q9VE10	Uncharacterized protein	CG14285	2.31784	-1.45418
Q9V421	Metalloendopeptidase	CG15253	1.61329	-1.45498
P40427	Homeobox protein extradenticle	exd	1.33038	-1.45602
Q9VNA4	Uncharacterized protein CG1161	CG1161	5.84847	-1.46464
Q9VTE1	Immediate early response 3-interacting protein 1	CG32069	3.48422	-1.47541
Q7KU01	Phosphatase 1 nuclear targeting subunit, isoform D	PNUTS	4.27437	-1.48676
Q9VR44	GH05102p	CG3036	5.10978	-1.48717
Q9W362	La-related protein 7	Larp7	4.11241	-1.48846
C0HK99;C0HK98	Peptidoglycan-recognition protein SC1a	NA	2.64829	-1.49209
Q9VRV4	D19B	D19B	1.6383	-1.50075
Q9VC36	Polybromo	polybromo	1.5369	-1.50212
Q9VW41	Protein MIX23	Ccdc58	7.29909	-1.50598
P18935	Cytochrome b	CYTB	5.38314	-1.52078
Q9W145	Steroidogenic acute regulatory protein-like	Start1	3.58115	-1.524
Q9VQN3	GH01206p	OtopLb	4.35709	-1.54388
Q9W3W9	LP17136p	CG3168	3.13094	-1.54689
Q9U1H8	CAAX prenyl protease 2	Sras	1.39157	-1.54845
A0A0B4KH14	Uncharacterized protein, isoform B	CG5447	4.50456	-1.5511
Q9VMG8	Uncharacterized protein	CG13991	3.72023	-1.55146
A0A0B4KF19	Uncharacterized protein, isoform C	CG6191	3.6213	-1.55686
Q9W1V7	Zinc finger protein 277	CG9890	2.89036	-1.55787
Q9VWH8	Protein kish	ksh	5.15498	-1.56382
Q9VFC9	GH09123p	CG3987	4.9472	-1.56712
P42325	Neurocalcin homolog	Nca	2.19227	-1.57467
Q9VES1	ADP-ribosylation factor-like protein 6-interacting protein 1	Arl6IP1	1.52771	-1.57539
P11995	Larval serum protein 1 alpha chain	Lsp1alpha	1.35383	-1.57887
Q9VQY4	ABC transporter expressed in trachea, isoform A	Atet	4.3877	-1.58395
Q9VJ59	PRA1 family protein	Jwa	5.47421	-1.59192
M9PBA3	Uncharacterized protein, isoform A	CG44008	3.13565	-1.59515
E1JIX4	Uncharacterized protein	CG42488	4.61721	-1.59933
Q9W040	Intraflagellar transport protein 172 homolog	Oseg2	2.48545	-1.62492
A1Z6U8	FI23944p1	Tsp42Eq	2.82094	-1.62748
Q9VVM1	Uncharacterized protein, isoform B	CG7408	4.53508	-1.63005
A8JQU1	Uncharacterized protein, isoform C	CG1208	5.0458	-1.63137
Q9V3S7	BcDNA.GH12326	CG17841	2.9227	-1.63199
O02194	Presenilin homolog	Psn	4.1843	-1.63299
Q9VEG9	Nurim homolog	CG7655	1.76571	-1.63944
Q24407	ATP synthase-coupling factor 6, mitochondrial	ATPsynCF6	4.60551	-1.66005
Q9VS21	Acyl-CoA binding protein 6, isoform A	Acbp6	1.87467	-1.66522
A0A0B4K7T3	Uncharacterized protein, isoform B	CG5550	2.77236	-1.67537
Q9VEY1	Uncharacterized protein, isoform A	CG8925	1.48208	-1.68189
Q9VW87	Protein snakeskin	Ssk	1.99593	-1.69898
Q7K527	Tetraspanin	Tsp42El	2.47024	-1.70949
Q9VP04	ORM1-like protein	ORMDL	3.23489	-1.71223
Q7K5M2	GH05836p	CG10139	2.22704	-1.71362
Q9W226	GEO07239p1	CG30195	1.75874	-1.73705
Q7KUI0	Mucin 68E	Muc68E	2.1243	-1.73754
Q7JZW3	Tetraspanin	Tsp42Ei	1.90122	-1.74418
Q9W453	FI06405p	CG6048	2.79568	-1.78372
Q7JRM9	GH11283p	Nmda1	2.97266	-1.79367
Q9VAC2	LP13633p	CG7912	1.93491	-1.79769
Q9VM51	Mitochondrial magnesium exporter 1	MME1	2.80942	-1.80537
Q9VRP9	E3 ubiquitin-protein ligase Bre1	Bre1	2.29411	-1.82188
Q7JR72	No extended memory, isoform A	nemy	1.28721	-1.83184
M9MSG8	Piezo-type mechanosensitive ion channel component	Piezo	6.19934	-1.83543
Q9VXA8	Decapping nuclease DXO homolog	Rai1	1.88205	-1.84779
Q9VFG0	MFS domain-containing protein	CG14857	3.25099	-1.84972
P00399	Cytochrome c oxidase subunit 1	COX1	2.20594	-1.86625
A1ZA64	Peptidase S1 domain-containing protein	CG8299	3.08592	-1.8676
Q9VCY8	Adiponectin receptor protein	AdipoR	2.79492	-1.87164
Q9VWD1	Cytochrome c oxidase subunit	COX6B	7.02012	-1.89957
A0A0B4KGI0;Q9VJ21;Q9VGM1;Q9VLN6;Q8MT77;P91660;Q7KT22	Uncharacterized protein, isoform E	NA	3.74945	-1.96197
A0A0B4KGI0;Q9VJ21;Q9VGM1;Q9VLN6;Q8MT77;P91660;Q7KT22	Uncharacterized protein, isoform E	NA	3.74945	-1.96197
A0A0B4KGI0;Q9VJ21;Q9VGM1;Q9VLN6;Q8MT77;P91660;Q7KT22	Uncharacterized protein, isoform E	NA	3.74945	-1.96197
A0A0B4KGI0;Q9VJ21;Q9VGM1;Q9VLN6;Q8MT77;P91660;Q7KT22	Uncharacterized protein, isoform E	NA	3.74945	-1.96197
P00417	Cytochrome c oxidase subunit 3	COX3	3.26886	-1.98282
P42787	Carboxypeptidase D	svr	1.61467	-2.04101
A0A0B4KEI1	Uncharacterized protein, isoform C	CG11825	4.91964	-2.05051
Q9VCK1	GILT-like protein 2	GILT2	1.86459	-2.08452
Q9V3W6	Innexin inx7	Inx7	5.37227	-2.11577
Q9VPN7	Peptidase S1 domain-containing protein	CG11912	3.1272	-2.12725
A1Z8X9	Peptidase_M28 domain-containing protein	CG33012	3.70187	-2.14651
Q9VS20	Acyl-CoA binding protein 4	Acbp4	7.07152	-2.14807
Q9VCK9;Q9VWG6	RE58966p	NA	4.42104	-2.16337
Q9VA81	GEO10172p1	mRpS18C	1.76774	-2.17057
Q59DY6	C-type lectin 37Da	lectin-37Da	3.48957	-2.1707
Q9VB89	FI01825p	CG6277	2.88589	-2.18849
P16620	Tyrosine-protein phosphatase 69D	Ptp69D	5.39297	-2.2149
Q9VKF6;Q9VE75;Q9VE77	V-type proton ATPase subunit a	NA	3.19563	-2.30759
O01367	Protein held out wings	how	1.36081	-2.39652
Q9VCU6	Heterochromatin protein 1c	HP1c	1.60658	-2.44512
P61857	Tubulin beta-2 chain	betaTub85D	1.74776	-2.50397
Q9V395	BcDNA.LD28419	rtet	6.06773	-2.53102
P10379	Protein unzipped	uzip	1.23571	-2.57187
Q9VCJ4	Glucosylceramidase	Gba1a	3.69402	-2.57857
A0A0B4K6V8;Q9VIB5;A0A0B4LHM3	Alpha-Esterase-5, isoform B	NA	1.01135	-2.60337
Q9VSJ1;Q9VSJ2	Jonah 66Ci	NA	3.7646	-2.73376
Q9V3S0	Cytochrome P450 4g1	Cyp4g1	1.57051	-2.73902
Q7JRD4	Peroxin-13	Pex13	2.87627	-2.82167
Q9VWT8	RE30049p	CG15044	3.76801	-2.90062
Q7JWG9	39S ribosomal protein L52, mitochondrial	mRpL52	5.23131	-2.91249
Q6ILC6	HDC09735	CG42397	4.49593	-2.98371
Q9W487	Uncharacterized protein, isoform A	CG15773	4.60223	-2.9941
Q9V4W1	mRNA export factor Gle1	Gle1	3.74429	-3.01115
Q8IMW8	AT20732p	CG33340	3.7763	-3.15785
Q9VY19	Antigen 5-related 2	Ag5r2	5.6765	-3.23563
Q9W1Z1	MIP04453p	CG9825	3.69965	-3.55428
Q9VWB4;Q9VPH9	GH21475p	NA	2.68148	-3.61839
Q9VWB4;Q9VPH9	GH21475p	NA	2.68148	-3.61839
Q9VWB4;Q9VPH9	GH21475p	NA	2.68148	-3.61839
Q9VWB4;Q9VPH9	GH21475p	NA	2.68148	-3.61839
Q9VLI1	Alpha-mannosidase	LManIV	5.25784	-4.04207
Q9VRL7	Uncharacterized protein	CG4835	6.13776	-4.3705
Q8MR63	Aldose 1-epimerase	CG32445	2.77925	-4.58488
C0HKA4;C0HKA2;C0HKA3	Trypsin delta	NA	6.43131	-4.9215
Q9VSJ1	Jonah 66Ci	Jon66Ci	8.83154	-5.50184
A1ZB21	DUF725 domain-containing protein	CG5767	7.61311	-6.27025

## Sheet: Male-biasedPe16
Protein Ids	First Protein Description	Gene Name	Log10 pvalue (M16hvsMUC)	log2 FC (M16hvsMUC)
Q9VHR6	Autophagy-related protein 13 homolog	Atg13	4.55954	2.76372
Q9VLC0	Vacuolar protein sorting-associated protein 54	scat	2.13866	2.52121
A1Z7H8	Peptidase S1 domain-containing protein	CG8738	2.11713	2.44869
Q9VMD2	LD47671p	CG9536	2.03885	2.19714
P48591	Ribonucleoside-diphosphate reductase large subunit	RnrL	2.57539	2.19609
Q9VHW6	RE22146p	CG10903	2.80564	2.03268
P53501;P83967;P10981;P02574	Actin, larval muscle	NA	2.47808	2.03236
P53501;P83967;P10981;P02574	Actin, larval muscle	NA	2.47808	2.03236
A1ZBI8;A1ZBI6	Arylalkylamine N-acetyltransferase-like 5	NA	3.11114	1.97646
P49847	Transcription initiation factor TFIID subunit 6	Taf6	3.16947	1.90697
Q9W111	Epidermal growth factor receptor pathway substrate clone 15, isoform A	Eps-15	1.04706	1.88739
O46085	GH08708p	Pex5	1.39486	1.88027
Q9VR81	N-acetylglucosamine-6-phosphate deacetylase	CG17065	1.23622	1.75288
A8E6R2	IP18034p	CG11241	3.10568	1.7519
M9NFP8	Uncharacterized protein, isoform H	CG43078	2.65755	1.63622
Q9W3Z4	GH18625p	CG3342	1.04023	1.60754
Q9V8W3	Rab proteins geranylgeranyltransferase component A	Rep	1.60971	1.60633
Q7K3Q2	GH20226p	CG7720	1.5068	1.59328
Q9VH09	Glycine cleavage system P protein	CG3999	1.72588	1.59041
Q9W3F7	Mitoguardin	Miga	2.12069	1.587
Q9VCD0	Glutamyl-tRNA(Gln) amidotransferase subunit B, mitochondrial	GatB	3.08336	1.55875
Q9U6M0	Evolutionarily conserved signaling intermediate in Toll pathway, mitochondrial	ECSIT	2.14312	1.53984
Q95TN1	Probable trafficking protein particle complex subunit 13 homolog	CG4953	1.07929	1.47491
Q9VIL0	Protein brunelleschi	brun	4.00258	1.46741
[truncated: 230 more rows]
