# Supplementary material for: Sex differences in Drosophila intestinal metabolism contribute to sexually dimorphic infection outcome and alter gut pathogen virulence
Source: Proc Natl Acad Sci U S A. 2026 Jun 24;123(26):e2514992123. doi: 10.1073/pnas.2514992123 (PMC13320730; doi:10.1073/pnas.2514992123)
Supplement: Supplementary file 4 — Dataset S03 (XLSX) [file pnas.2514992123.sd03.xlsx]

## Sheet: GWAS SNPs
Positionv6	Consequence	SYMBOL	Gene	SNP	Chromosome	Location	Type	Estimate	P_value	Positionv5	Location_v6	Chromosome_size	Location2	REF	ALT	Color_conseq	SYMBOL2	Test
2L 140855	5_prime_UTR_variant	ovm	FBgn0051976	2L_140855_SNP	2L	140855	SNP	7723241	18.808	2L:140855	140855	230000000	612413043478261	T	A	UTR	ovm	Sexbias
2L 140855	missense_variant	CG31975	FBgn0051975	2L_140855_SNP	2L	140855	SNP	7723241	18.808	2L:140855	140855	230000000	612413043478261	T	A	Missense	CG31975	Sexbias
2L 140855	intron_variant	ND-15	FBgn0031228	2L_140855_SNP	2L	140855	SNP	7723241	18.808	2L:140855	140855	230000000	612413043478261	T	A	Intron or splice	ND-15	Sexbias
2L 6703566	intron_variant	Tsp	FBgn0031850	2L_6703566_SNP	2L	6703566	SNP	2116498	6.64248	2L:6703566	6703566	230000000	291459391304348	T	C	Intron or splice	Tsp	Sexbias
2L 7772246	intron_variant	CG7191	FBgn0031945	2L_7772246_SNP	2L	7772246	SNP	-6893832	20.6124	2L:7772246	7772246	230000000	337923739130435	A	C	Intron or splice	CG7191	Sexbias
2L 11024564	intron_variant	Samuel	FBgn0032330	2L_11024564_SNP	2L	11024564	SNP	-8236951	19.611	2L:11024564	11024564	230000000	479328869565217	A	C	Intron or splice	Samuel	Sexbias
2L 11911643	intron_variant	Pde1c	FBgn0264815	2L_11911643_SNP	2L	11911643	SNP	8032556	32.6678	2L:11911643	11911643	230000000	51789752173913	A	G	Intron or splice	Pde1c	Sexbias
2L 15278014	intron_variant,non_coding_transcript_variant	lncRNA:CR43682	FBgn0263765	2L_15278014_SNP	2L	15278014	SNP	-6350923	1.71311	2L:15278014	15278014	230000000	66426147826087	C	G	Intron or splice	lncRNA:CR43682	Sexbias
2L 17680900	intron_variant	CadN	FBgn0015609	2L_17680900_SNP	2L	17680900	SNP	1121679	13.1938	2L:17680900	17680900	230000000	768734782608696	T	A	Intron or splice	CadN	Sexbias
2L 17680903	intron_variant	CadN	FBgn0015609	2L_17680903_SNP	2L	17680903	SNP	1121679	13.1938	2L:17680903	17680903	230000000	768734913043478	T	C	Intron or splice	NA	Sexbias
2L 17681130	intron_variant	CadN	FBgn0015609	2L_17681130_SNP	2L	17681130	SNP	8831662	17.5783	2L:17681130	17681130	230000000	768744782608696	T	A	Intron or splice	CadN	Sexbias
2R 6520607	intron_variant	jing	FBgn0086655	2R_2408112_SNP	2R	2408112	SNP	-732189	31.1358	2R:2408112	6520607	21400000	112528598130841	A	C	Intron or splice	jing	Sexbias
2R 7679323	intron_variant	LRR	FBgn0033212	2R_3566828_SNP	2R	3566828	SNP	7269853	26.4582	2R:3566828	7679323	21400000	166674205607477	G	A	Intron or splice	LRR	Sexbias
2R 8255092	missense_variant	CG14760	FBgn0033277	2R_4142597_SNP	2R	4142597	SNP	-6779076	6.45664	2R:4142597	8255092	21400000	193579299065421	A	G	Missense	CG14760	Sexbias
2R 16430035	3_prime_UTR_variant	Sema2b	FBgn0264273	2R_12317540_SNP	2R	12317540	SNP	1196459	2.47558	2R:12317540	16430035	21400000	575585981308411	A	G	UTR	NA	Sexbias
2R 16430043	3_prime_UTR_variant	Sema2b	FBgn0264273	2R_12317548_SNP	2R	12317548	SNP	1196459	2.47558	2R:12317548	16430043	21400000	575586355140187	G	A	UTR	NA	Sexbias
2R 16430060	3_prime_UTR_variant	Sema2b	FBgn0264273	2R_12317565_SNP	2R	12317565	SNP	1196459	2.47558	2R:12317565	16430060	21400000	57558714953271	C	G	UTR	Sema2b	Sexbias
2R 16486700	synonymous_variant	CG33458	FBgn0053458	2R_12374205_SNP	2R	12374205	SNP	-909272	20.9638	2R:12374205	16486700	21400000	578233878504673	A	G	Within genes	CG33458	Sexbias
2R 16486716	missense_variant	CG33458	FBgn0053458	2R_12374221_SNP	2R	12374221	SNP	-909272	20.9638	2R:12374221	16486716	21400000	578234626168224	C	A	Missense	NA	Sexbias
2R 16486728	missense_variant	CG33458	FBgn0053458	2R_12374233_SNP	2R	12374233	SNP	-909272	20.9638	2R:12374233	16486728	21400000	578235186915888	C	G	Missense	NA	Sexbias
2R 16486918	intron_variant	CG33458	FBgn0053458	2R_12374423_DEL	2R	12374423	DEL	-9550767	39.5402	2R:12374423	16486918	21400000	578244065420561	AGGTAAGTTCTTGAATACAGAGTATAGAATTTATTGAACTGAA	A	Intron or splice	NA	Sexbias
2R 17218563	intron_variant	mbl	FBgn0265487	2R_13106068_SNP	2R	13106068	SNP	8003828	40.1852	2R:13106068	17218563	21400000	61243308411215	A	G	Intron or splice	mbl	Sexbias
2R 18729478	intron_variant	Hs3st-A	FBgn0053147	2R_14616983_SNP	2R	14616983	SNP	1002445	45.1037	2R:14616983	18729478	21400000	683036588785047	C	A	Intron or splice	Hs3st-A	Sexbias
2R 18729478	synonymous_variant	List	FBgn0034381	2R_14616983_SNP	2R	14616983	SNP	1002445	45.1037	2R:14616983	18729478	21400000	683036588785047	C	A	Within genes	NA	Sexbias
2R 18729496	intron_variant	Hs3st-A	FBgn0053147	2R_14617001_SNP	2R	14617001	SNP	1002445	45.1037	2R:14617001	18729496	21400000	683037429906542	C	T	Intron or splice	NA	Sexbias
2R 18729496	synonymous_variant	List	FBgn0034381	2R_14617001_SNP	2R	14617001	SNP	1002445	45.1037	2R:14617001	18729496	21400000	683037429906542	C	T	Within genes	List	Sexbias
2R 18729502	intron_variant	Hs3st-A	FBgn0053147	2R_14617007_SNP	2R	14617007	SNP	1002445	45.1037	2R:14617007	18729502	21400000	683037710280374	C	T	Intron or splice	NA	Sexbias
2R 18729502	synonymous_variant	List	FBgn0034381	2R_14617007_SNP	2R	14617007	SNP	1002445	45.1037	2R:14617007	18729502	21400000	683037710280374	C	T	Within genes	NA	Sexbias
2R 18729656	intron_variant	Hs3st-A	FBgn0053147	2R_14617161_SNP	2R	14617161	SNP	9258098	1.53941	2R:14617161	18729656	21400000	683044906542056	T	C	Intron or splice	NA	Sexbias
2R 18729656	intron_variant	List	FBgn0034381	2R_14617161_SNP	2R	14617161	SNP	9258098	1.53941	2R:14617161	18729656	21400000	683044906542056	T	C	Intron or splice	NA	Sexbias
2R 24223059	intron_variant	CG30419	FBgn0050419	2R_20110582_SNP	2R	20110582	SNP	-1214894	2.54841	2R:20110582	24223059	21400000	939746822429907	G	A	Intron or splice	CG30419	Sexbias
3L 1150363	intron_variant	bab2	FBgn0025525	3L_1150363_SNP	3L	1150363	SNP	-63798	20.6798	3L:1150363	1150363	24400000	471460245901639	G	T	Intron or splice	bab2	Sexbias
3L 3733026	intron_variant	CG32264	FBgn0052264	3L_3733026_SNP	3L	3733026	SNP	-1024646	6.36849	3L:3733026	3733026	24400000	152992868852459	T	C	Intron or splice	CG32264	Sexbias
3L 6530710	intron_variant	sfl	FBgn0020251	3L_6523810_SNP	3L	6523810	SNP	-1461468	41.2114	3L:6523810	6530710	24400000	267369262295082	T	C	Intron or splice	sfl	Sexbias
3L 8927341	intron_variant	Tsp66E	FBgn0035936	3L_8920441_DEL	3L	8920441	DEL	-1344186	3.04783	3L:8920441	8927341	24400000	365591844262295	CA	C	Intron or splice	Tsp66E	Sexbias
3L 8927369	intron_variant	Tsp66E	FBgn0035936	3L_8920469_SNP	3L	8920469	SNP	-1152356	30.2288	3L:8920469	8927369	24400000	365592991803279	T	A	Intron or splice	NA	Sexbias
3L 8927376	intron_variant	Tsp66E	FBgn0035936	3L_8920476_SNP	3L	8920476	SNP	-1152356	30.2288	3L:8920476	8927376	24400000	365593278688525	T	A	Intron or splice	Tsp66E	Sexbias
3L 9039563	non_coding_transcript_exon_variant	lncRNA:CR46451	FBgn0287462	3L_9032663_SNP	3L	9032663	SNP	-927733	1.74613	3L:9032663	9039563	24400000	370191106557377	T	C	Within genes	lncRNA:CR46451	Sexbias
3L 12630420	intron_variant,non_coding_transcript_variant	lncRNA:CR32111	FBgn0052111	3L_12623520_SNP	3L	12623520	SNP	-102137	44.3195	3L:12623520	12630420	24400000	51735737704918	C	T	Intron or splice	lncRNA:CR32111	Sexbias
3R 13103516	intron_variant	timeout	FBgn0038118	3R_8929238_SNP	3R	8929238	SNP	1570189	38.1437	3R:8929238	13103516	280000000	318901357142857	T	C	Intron or splice	timeout	Sexbias
3R 14745993	3_prime_UTR_variant	smp-30	FBgn0038257	3R_10571715_SNP	3R	10571715	SNP	1741228	40.8551	3R:10571715	14745993	280000000	37756125	A	T	UTR	smp-30	Sexbias
3R 14745993	intron_variant	jvl	FBgn0263929	3R_10571715_SNP	3R	10571715	SNP	1741228	40.8551	3R:10571715	14745993	280000000	37756125	A	T	Intron or splice	jvl	Sexbias
3R 14746052	3_prime_UTR_variant	smp-30	FBgn0038257	3R_10571774_SNP	3R	10571774	SNP	1741228	40.8551	3R:10571774	14746052	280000000	377563357142857	A	T	UTR	NA	Sexbias
3R 14746052	intron_variant	jvl	FBgn0263929	3R_10571774_SNP	3R	10571774	SNP	1741228	40.8551	3R:10571774	14746052	280000000	377563357142857	A	T	Intron or splice	NA	Sexbias
3R 17326488	intron_variant	beat-IIa	FBgn0038498	3R_13152210_SNP	3R	13152210	SNP	7217524	2.55064	3R:13152210	17326488	280000000	469721785714286	A	T	Intron or splice	NA	Sexbias
3R 17326531	intron_variant	beat-IIa	FBgn0038498	3R_13152253_SNP	3R	13152253	SNP	7467163	7.89458	3R:13152253	17326531	280000000	469723321428571	A	G	Intron or splice	NA	Sexbias
3R 17326601	intron_variant	beat-IIa	FBgn0038498	3R_13152323_SNP	3R	13152323	SNP	71015	38.3032	3R:13152323	17326601	280000000	469725821428571	T	A	Intron or splice	NA	Sexbias
3R 17326608	intron_variant	beat-IIa	FBgn0038498	3R_13152330_SNP	3R	13152330	SNP	71015	38.3032	3R:13152330	17326608	280000000	469726071428571	G	A	Intron or splice	beat-IIa	Sexbias
3R 30016489	synonymous_variant	Mgat2	FBgn0039738	3R_25842211_SNP	3R	25842211	SNP	-1281185	11.6115	3R:25842211	30016489	280000000	922936107142857	G	A	Within genes	Mgat2	Sexbias
X 3075026	intron_variant	kirre	FBgn0028369	X_2969059_SNP	X	2969059	SNP	-6539149	29.9805	X:2969059	3075026	21800000	136195366972477	G	A	Intron or splice	kirre	Sexbias
X 3075068	intron_variant	kirre	FBgn0028369	X_2969101_SNP	X	2969101	SNP	-6539149	29.9805	X:2969101	3075068	21800000	136197293577982	C	A	Intron or splice	NA	Sexbias
X 3075132	intron_variant	kirre	FBgn0028369	X_2969165_SNP	X	2969165	SNP	-6539149	29.9805	X:2969165	3075132	21800000	136200229357798	C	A	Intron or splice	NA	Sexbias
X 3075133	intron_variant	kirre	FBgn0028369	X_2969166_SNP	X	2969166	SNP	-6539149	29.9805	X:2969166	3075133	21800000	136200275229358	A	C	Intron or splice	NA	Sexbias
X 3075137	intron_variant	kirre	FBgn0028369	X_2969170_SNP	X	2969170	SNP	-6539149	29.9805	X:2969170	3075137	21800000	136200458715596	G	T	Intron or splice	NA	Sexbias
X 3075399	intron_variant	kirre	FBgn0028369	X_2969432_SNP	X	2969432	SNP	-6473428	12.9102	X:2969432	3075399	21800000	13621247706422	G	A	Intron or splice	NA	Sexbias
X 3075676	intron_variant	kirre	FBgn0028369	X_2969709_SNP	X	2969709	SNP	6951573	2.58476	X:2969709	3075676	21800000	136225183486239	C	T	Intron or splice	NA	Sexbias
X 3081003	intron_variant	kirre	FBgn0028369	X_2975036_SNP	X	2975036	SNP	6951573	2.58476	X:2975036	3081003	21800000	136469541284404	G	A	Intron or splice	NA	Sexbias
X 3081236	intron_variant	kirre	FBgn0028369	X_2975269_SNP	X	2975269	SNP	6661676	6.92026	X:2975269	3081236	21800000	136480229357798	G	A	Intron or splice	NA	Sexbias
X 3081255	intron_variant	kirre	FBgn0028369	X_2975288_SNP	X	2975288	SNP	6661676	6.92026	X:2975288	3081255	21800000	136481100917431	T	A	Intron or splice	NA	Sexbias
X 3346558	intron_variant,non_coding_transcript_variant	lncRNA:CR44886	FBgn0266180	X_3240591_SNP	X	3240591	SNP	-663889	23.5607	X:3240591	3346558	21800000	148650963302752	T	G	Intron or splice	lncRNA:CR44886	Sexbias
X 3346597	intron_variant,non_coding_transcript_variant	lncRNA:CR44886	FBgn0266180	X_3240630_SNP	X	3240630	SNP	-7095292	14.6682	X:3240630	3346597	21800000	148652752293578	C	A	Intron or splice	NA	Sexbias
X 5554979	intron_variant	Vsx2	FBgn0263512	X_5449012_SNP	X	5449012	SNP	1130224	40.2723	X:5449012	5554979	21800000	249954678899083	A	T	Intron or splice	Vsx2	Sexbias
X 5555668	intron_variant	Vsx2	FBgn0263512	X_5449701_SNP	X	5449701	SNP	1206777	7.0148	X:5449701	5555668	21800000	24998628440367	G	C	Intron or splice	NA	Sexbias
X 5555669	intron_variant	Vsx2	FBgn0263512	X_5449702_SNP	X	5449702	SNP	1206777	7.0148	X:5449702	5555669	21800000	249986330275229	T	G	Intron or splice	NA	Sexbias
X 5834882	intron_variant	CG15765	FBgn0029814	X_5728915_SNP	X	5728915	SNP	1175167	17.9974	X:5728915	5834882	21800000	262794266055046	C	T	Intron or splice	CG15765	Sexbias
X 9381532	intron_variant	mgl	FBgn0261260	X_9275565_SNP	X	9275565	SNP	-1203453	19.4637	X:9275565	9381532	21800000	425484633027523	C	T	Intron or splice	mgl	Sexbias
X 12270648	intron_variant	Ten-a	FBgn0267001	X_12164681_SNP	X	12164681	SNP	8596762	34.3888	X:12164681	12270648	21800000	558012889908257	T	C	Intron or splice	Ten-a	Sexbias
X 14618732	intron_variant	NetA	FBgn0015773	X_14512765_SNP	X	14512765	SNP	-8953832	37.8505	X:14512765	14618732	21800000	665723165137615	C	T	Intron or splice	NetA	Sexbias
X 16926089	intron_variant	CG4928	FBgn0027556	X_16820122_SNP	X	16820122	SNP	-105638	2.07579	X:16820122	16926089	21800000	771565229357798	T	C	Intron or splice	CG4928	Sexbias
2L 3677492	intron_variant	Drgx	FBgn0085369	2L_3677492_SNP	2L	3677492	SNP	2731849	9800505	2L:3677492	3677492	230000000	159890956521739	G	A	Intron or splice	Drgx	Sexbias
2L 6703566	intron_variant	Tsp	FBgn0031850	2L_6703566_SNP	2L	6703566	SNP	2116498	6.64248	2L:6703566	6703566	230000000	291459391304348	T	C	Intron or splice	Tsp	Sexbias
2L 7155902	missense_variant	Pvf3	FBgn0085407	2L_7155902_SNP	2L	7155902	SNP	2090721	1905558	2L:7155902	7155902	230000000	311126173913043	C	T	Missense	Pvf3	Sexbias
2L 7155924	missense_variant	Pvf3	FBgn0085407	2L_7155924_SNP	2L	7155924	SNP	2090721	1905558	2L:7155924	7155924	230000000	311127130434783	C	T	Missense	Pvf3	Sexbias
2L 7183931	synonymous_variant	MICU1	FBgn0031893	2L_7183931_SNP	2L	7183931	SNP	2069579	2309229	2L:7183931	7183931	230000000	312344826086957	C	T	Within genes	MICU1	Sexbias
2L 8189744	3_prime_UTR_variant	Piezo	FBgn0264953	2L_8189744_SNP	2L	8189744	SNP	2046064	7492204	2L:8189744	8189744	230000000	356075826086957	T	C	UTR	Piezo	Sexbias
2L 11277148	synonymous_variant	cana	FBgn0040233	2L_11277148_SNP	2L	11277148	SNP	2304869	1948038	2L:11277148	11277148	230000000	490310782608696	A	G	Within genes	NA	Sexbias
2L 11277184	missense_variant	cana	FBgn0040233	2L_11277184_SNP	2L	11277184	SNP	2304869	1948038	2L:11277184	11277184	230000000	490312347826087	A	T	Missense	NA	Sexbias
2L 11277185	missense_variant	cana	FBgn0040233	2L_11277185_SNP	2L	11277185	SNP	2304869	1948038	2L:11277185	11277185	230000000	490312391304348	T	A	Missense	cana	Sexbias
2L 12123430	intron_variant	CG17211	FBgn0032414	2L_12123430_SNP	2L	12123430	SNP	2210283	2505186	2L:12123430	12123430	230000000	527105652173913	T	A	Intron or splice	CG17211	Sexbias
2L 12754024	intron_variant	MRP	FBgn0032456	2L_12754024_DEL	2L	12754024	DEL	2082403	136274	2L:12754024	12754024	230000000	554522782608696	TAGGAAACATAATAATAATTTAATAACTAATTCCGGTTGAATGTAGCAGCTT	T	Intron or splice	NA	Sexbias
2L 14264887	intron_variant	wb	FBgn0261563	2L_14264887_SNP	2L	14264887	SNP	224315	7714499	2L:14264887	14264887	230000000	62021247826087	A	G	Intron or splice	wb	Sexbias
2L 19101036	intron_variant	Lim3	FBgn0002023	2L_19101036_SNP	2L	19101036	SNP	2771236	1048309	2L:19101036	19101036	230000000	830479826086956	G	T	Intron or splice	Lim3	Sexbias
2R 8156134	5_prime_UTR_variant	kermit	FBgn0010504	2R_4043639_SNP	2R	4043639	SNP	2027425	5283684	2R:4043639	8156134	21400000	188955093457944	T	A	UTR	kermit	Sexbias
2R 8156134	intron_variant	kermit	FBgn0010504	2R_4043639_SNP	2R	4043639	SNP	2027425	5283684	2R:4043639	8156134	21400000	188955093457944	T	A	Intron or splice	NA	Sexbias
2R 8156134	5_prime_UTR_variant	Lpin	FBgn0263593	2R_4043639_SNP	2R	4043639	SNP	2027425	5283684	2R:4043639	8156134	21400000	188955093457944	T	A	UTR	Lpin	Sexbias
2R 14071841	intron_variant	Prosap	FBgn0040752	2R_9959346_SNP	2R	9959346	SNP	2065082	1969671	2R:9959346	14071841	21400000	46539	A	T	Intron or splice	Prosap	Sexbias
2R 14071845	intron_variant	Prosap	FBgn0040752	2R_9959350_SNP	2R	9959350	SNP	2387915	1313262	2R:9959350	14071845	21400000	465390186915888	T	G	Intron or splice	Prosap	Sexbias
2R 18645303	intron_variant	Ntan1	FBgn0034371	2R_14532808_DEL	2R	14532808	DEL	2106779	3878798	2R:14532808	18645303	21400000	679103177570093	AAAGCA	A	Intron or splice	Ntan1	Sexbias
3L 3305827	intron_variant	ZnT63C	FBgn0035432	3L_3305827_SNP	3L	3305827	SNP	2141686	163118	3L:3305827	3305827	24400000	135484713114754	A	G	Intron or splice	ZnT63C	Sexbias
3L 12391195	intron_variant	Ncc69	FBgn0036279	3L_12384295_SNP	3L	12384295	SNP	2132979	8369214	3L:12384295	12391195	24400000	507553073770492	C	A	Intron or splice	NA	Sexbias
3L 12391195	5_prime_UTR_variant	Ncc69	FBgn0036279	3L_12384295_SNP	3L	12384295	SNP	2132979	8369214	3L:12384295	12391195	24400000	507553073770492	C	A	UTR	Ncc69	Sexbias
3L 16739262	3_prime_UTR_variant	CG9701	FBgn0036659	3L_16732362_SNP	3L	16732362	SNP	2045657	6610041	3L:16732362	16739262	24400000	685752540983607	T	G	UTR	CG9701	Sexbias
3R 8613619	intron_variant	5-HT2B	FBgn0261929	3R_4439341_SNP	3R	4439341	SNP	2053535	244608	3R:4439341	8613619	280000000	158547892857143	G	T	Intron or splice	5-HT2B	Sexbias
3R 10641718	non_coding_transcript_exon_variant	asRNA:CR44018	FBgn0264788	3R_6467440_SNP	3R	6467440	SNP	2005497	3006202	3R:6467440	10641718	280000000	23098	G	A	Within genes	asRNA:CR44018	Sexbias
3R 13388287	synonymous_variant	CG9799	FBgn0038146	3R_9214009_SNP	3R	9214009	SNP	2309045	1871494	3R:9214009	13388287	280000000	32907175	C	T	Within genes	CG9799	Sexbias
3R 14596700	intron_variant	stumps	FBgn0020299	3R_10422422_SNP	3R	10422422	SNP	2557745	1953959	3R:10422422	14596700	280000000	372229357142857	G	A	Intron or splice	stumps	Sexbias
3R 17974363	intron_variant	cpo	FBgn0263995	3R_13800085_SNP	3R	13800085	SNP	-2078919	6961451	3R:13800085	17974363	280000000	492860178571429	A	G	Intron or splice	cpo	Sexbias
3R 27845592	intron_variant	CG34353	FBgn0085382	3R_23671314_SNP	3R	23671314	SNP	2133854	1933102	3R:23671314	27845592	280000000	845404071428571	G	T	Intron or splice	CG34353	Sexbias
X 2858676	intron_variant	kirre	FBgn0028369	X_2752709_SNP	X	2752709	SNP	2731849	9800505	X:2752709	2858676	21800000	126271055045872	G	C	Intron or splice	kirre	Sexbias
X 6284505	3_prime_UTR_variant	Top3beta	FBgn0026015	X_6178538_DEL	X	6178538	DEL	2052113	1281953	X:6178538	6284505	21800000	283419174311927	TT	T	UTR	Top3beta	Sexbias
X 7134974	non_coding_transcript_exon_variant	lncRNA:CR46245	FBgn0267965	X_7029007_SNP	X	7029007	SNP	2587797	49.0888	X:7029007	7134974	21800000	322431513761468	C	A	Within genes	lncRNA:CR46245	Sexbias
X 9479351	intron_variant	mgl	FBgn0261260	X_9373384_SNP	X	9373384	SNP	2033552	1238898	X:9373384	9479351	21800000	429971743119266	C	A	Intron or splice	mgl	Sexbias
X 12997043	intron_variant	rad	FBgn0265597	X_12891076_DEL	X	12891076	DEL	200104	1345443	X:12891076	12997043	21800000	59133376146789	CC	C	Intron or splice	rad	Sexbias
X 17045881	intron_variant	CG45002	FBgn0266354	X_16939914_DEL	X	16939914	DEL	2200404	4175196	X:16939914	17045881	21800000	777060275229358	CGA	C	Intron or splice	CG45002	Sexbias
2L 439803	intron_variant	ex	FBgn0004583	2L_439803_SNP	2L	439803	SNP	-9806105	35.2746	2L:439803	439803	230000000	191218695652174	T	C	Intron or splice	ex	Male
2L 439803	non_coding_transcript_exon_variant	lncRNA:CR43717	FBgn0263870	2L_439803_SNP	2L	439803	SNP	-9806105	35.2746	2L:439803	439803	230000000	191218695652174	T	C	Within genes	lncRNA:CR43717	Male
2L 1913063	intron_variant	Wdr62	FBgn0031374	2L_1913063_SNP	2L	1913063	SNP	8580455	43.7015	2L:1913063	1913063	230000000	83176652173913	G	A	Intron or splice	Wdr62	Male
2L 3100971	intron_variant	toc	FBgn0015600	2L_3100971_SNP	2L	3100971	SNP	-2261563	12.6798	2L:3100971	3100971	230000000	134824826086957	A	G	Intron or splice	toc	Male
2L 6015153	intron_variant	H2.0	FBgn0001170	2L_6015153_SNP	2L	6015153	SNP	1299737	38.4355	2L:6015153	6015153	230000000	261528391304348	G	A	Intron or splice	H2.0	Male
2L 8027759	synonymous_variant	CG7367	FBgn0031976	2L_8027759_SNP	2L	8027759	SNP	-8537006	32.6643	2L:8027759	8027759	230000000	349033	A	G	Within genes	CG7367	Male
2L 9130330	intron_variant	CG32982	FBgn0052982	2L_9130330_SNP	2L	9130330	SNP	8928381	0.910642	2L:9130330	9130330	230000000	396970869565217	A	T	Intron or splice	CG32982	Male
2R 7711093	synonymous_variant	CG1941	FBgn0033214	2R_3598598_SNP	2R	3598598	SNP	-9009876	10.788	2R:3598598	7711093	21400000	168158785046729	T	C	Within genes	CG1941	Male
2R 10520083	3_prime_UTR_variant	lola	FBgn0283521	2R_6407588_SNP	2R	6407588	SNP	1429909	25.5477	2R:6407588	10520083	21400000	29942	C	T	UTR	NA	Male
2R 10520083	intron_variant	lola	FBgn0283521	2R_6407588_SNP	2R	6407588	SNP	1429909	25.5477	2R:6407588	10520083	21400000	29942	C	T	Intron or splice	lola	Male
2R 11497620	intron_variant	inv	FBgn0001269	2R_7385125_SNP	2R	7385125	SNP	7745079	1.21327	2R:7385125	11497620	21400000	345099299065421	A	G	Intron or splice	inv	Male
2R 11497629	intron_variant	inv	FBgn0001269	2R_7385134_SNP	2R	7385134	SNP	7745079	1.21327	2R:7385134	11497629	21400000	345099719626168	G	A	Intron or splice	NA	Male
2R 12618916	intron_variant	Galphaq	FBgn0004435	2R_8506421_SNP	2R	8506421	SNP	155078	20.2893	2R:8506421	12618916	21400000	397496308411215	T	C	Intron or splice	NA	Male
2R 12618916	3_prime_UTR_variant	Galphaq	FBgn0004435	2R_8506421_SNP	2R	8506421	SNP	155078	20.2893	2R:8506421	12618916	21400000	397496308411215	T	C	UTR	NA	Male
2R 12618916	intron_variant	CG45086	FBgn0266487	2R_8506421_SNP	2R	8506421	SNP	155078	20.2893	2R:8506421	12618916	21400000	397496308411215	T	C	Intron or splice	CG45086	Male
2R 12619296	3_prime_UTR_variant	Galphaq	FBgn0004435	2R_8506801_SNP	2R	8506801	SNP	155078	20.2893	2R:8506801	12619296	21400000	397514065420561	G	C	UTR	Galphaq	Male
2R 12619296	3_prime_UTR_variant	CG45086	FBgn0266487	2R_8506801_SNP	2R	8506801	SNP	155078	20.2893	2R:8506801	12619296	21400000	397514065420561	G	C	UTR	CG45086	Male
2R 12900934	non_coding_transcript_exon_variant	lncRNA:CR46237	FBgn0267957	2R_8788439_SNP	2R	8788439	SNP	1772618	28.1537	2R:8788439	12900934	21400000	410674719626168	T	C	Within genes	lncRNA:CR46237	Male
2R 13507950	intron_variant	mip120	FBgn0033846	2R_9395455_SNP	2R	9395455	SNP	-7581304	22.456	2R:9395455	13507950	21400000	439039953271028	C	T	Intron or splice	mip120	Male
2R 13507950	synonymous_variant	mEFTu1	FBgn0024556	2R_9395455_SNP	2R	9395455	SNP	-7581304	22.456	2R:9395455	13507950	21400000	439039953271028	C	T	Within genes	mEFTu1	Male
2R 14223378	intron_variant	CG8468	FBgn0033913	2R_10110883_SNP	2R	10110883	SNP	1235832	11.4246	2R:10110883	14223378	21400000	472471168224299	G	A	Intron or splice	CG8468	Male
2R 16426660	synonymous_variant	Sema2b	FBgn0264273	2R_12314165_SNP	2R	12314165	SNP	-172958	8.58477	2R:12314165	16426660	21400000	575428271028037	C	A	Within genes	Sema2b	Male
2R 16427050	intron_variant	Sema2b	FBgn0264273	2R_12314555_SNP	2R	12314555	SNP	-1486522	9.01429	2R:12314555	16427050	21400000	575446495327103	T	A	Intron or splice	NA	Male
2R 16427111	intron_variant	Sema2b	FBgn0264273	2R_12314616_SNP	2R	12314616	SNP	-1565646	5.51815	2R:12314616	16427111	21400000	575449345794393	T	A	Intron or splice	NA	Male
2R 16427236	intron_variant	Sema2b	FBgn0264273	2R_12314741_SNP	2R	12314741	SNP	-1576379	2.30726	2R:12314741	16427236	21400000	575455186915888	A	G	Intron or splice	NA	Male
2R 16430035	3_prime_UTR_variant	Sema2b	FBgn0264273	2R_12317540_SNP	2R	12317540	SNP	-1611339	0.21306	2R:12317540	16430035	21400000	575585981308411	A	G	UTR	Sema2b	Male
2R 16430043	3_prime_UTR_variant	Sema2b	FBgn0264273	2R_12317548_SNP	2R	12317548	SNP	-1611339	0.21306	2R:12317548	16430043	21400000	575586355140187	G	A	UTR	NA	Male
2R 16430060	3_prime_UTR_variant	Sema2b	FBgn0264273	2R_12317565_SNP	2R	12317565	SNP	-1611339	0.21306	2R:12317565	16430060	21400000	57558714953271	C	G	UTR	NA	Male
2R 16513940	intron_variant	Sema2a	FBgn0011260	2R_12401445_SNP	2R	12401445	SNP	-1452431	12.7058	2R:12401445	16513940	21400000	579506775700935	T	C	Intron or splice	NA	Male
3L 1150363	intron_variant	bab2	FBgn0025525	3L_1150363_SNP	3L	1150363	SNP	7526486	29.4028	3L:1150363	1150363	24400000	471460245901639	G	T	Intron or splice	bab2	Male
3L 2795736	intron_variant	Tet	FBgn0263392	3L_2795736_SNP	3L	2795736	SNP	-1556145	6.50158	3L:2795736	2795736	24400000	114579344262295	G	A	Intron or splice	Tet	Male
3L 4130310	intron_variant	ens	FBgn0264693	3L_4130310_SNP	3L	4130310	SNP	1075298	2.06023	3L:4130310	4130310	24400000	169275	G	C	Intron or splice	ens	Male
3L 7609089	intron_variant	Pura	FBgn0035802	3L_7602189_SNP	3L	7602189	SNP	8481351	44.7738	3L:7602189	7609089	24400000	31156512295082	A	G	Intron or splice	Pura	Male
3L 10305177	non_coding_transcript_exon_variant	lncRNA:CR46003	FBgn0267665	3L_10298277_SNP	3L	10298277	SNP	-1009226	4.56351	3L:10298277	10305177	24400000	422060532786885	G	A	Within genes	NA	Male
3L 10305470	non_coding_transcript_exon_variant	lncRNA:CR46003	FBgn0267665	3L_10298570_SNP	3L	10298570	SNP	-1009226	4.56351	3L:10298570	10305470	24400000	422072540983607	A	G	Within genes	NA	Male
3L 10307076	non_coding_transcript_exon_variant	lncRNA:CR46004	FBgn0267666	3L_10300176_SNP	3L	10300176	SNP	-9840565	9.74472	3L:10300176	10307076	24400000	422138360655738	G	C	Within genes	NA	Male
3L 10307076	non_coding_transcript_exon_variant	lncRNA:CR46003	FBgn0267665	3L_10300176_SNP	3L	10300176	SNP	-9840565	9.74472	3L:10300176	10307076	24400000	422138360655738	G	C	Within genes	NA	Male
3L 10307123	non_coding_transcript_exon_variant	lncRNA:CR46004	FBgn0267666	3L_10300223_SNP	3L	10300223	SNP	-9840565	9.74472	3L:10300223	10307123	24400000	422140286885246	C	T	Within genes	NA	Male
3L 10307123	non_coding_transcript_exon_variant	lncRNA:CR46003	FBgn0267665	3L_10300223_SNP	3L	10300223	SNP	-9840565	9.74472	3L:10300223	10307123	24400000	422140286885246	C	T	Within genes	NA	Male
3L 10307951	intron_variant,non_coding_transcript_variant	lncRNA:CR46004	FBgn0267666	3L_10301051_SNP	3L	10301051	SNP	-1109534	8.02239	3L:10301051	10307951	24400000	422174221311475	C	T	Intron or splice	NA	Male
3L 10307951	non_coding_transcript_exon_variant	lncRNA:CR46003	FBgn0267665	3L_10301051_SNP	3L	10301051	SNP	-1109534	8.02239	3L:10301051	10307951	24400000	422174221311475	C	T	Within genes	lncRNA:CR46003	Male
3L 10309225	intron_variant,non_coding_transcript_variant	lncRNA:CR46004	FBgn0267666	3L_10302325_SNP	3L	10302325	SNP	-1119384	3.6037	3L:10302325	10309225	24400000	42222643442623	T	A	Intron or splice	NA	Male
3L 10309226	intron_variant,non_coding_transcript_variant	lncRNA:CR46004	FBgn0267666	3L_10302326_SNP	3L	10302326	SNP	-1119384	3.6037	3L:10302326	10309226	24400000	422226475409836	T	C	Intron or splice	NA	Male
3L 10310339	intron_variant,non_coding_transcript_variant	lncRNA:CR46004	FBgn0267666	3L_10303439_SNP	3L	10303439	SNP	-9718512	22.6682	3L:10303439	10310339	24400000	422272090163934	T	A	Intron or splice	NA	Male
3L 10310469	intron_variant,non_coding_transcript_variant	lncRNA:CR46004	FBgn0267666	3L_10303569_SNP	3L	10303569	SNP	-9677584	17.4924	3L:10303569	10310469	24400000	422277418032787	A	G	Intron or splice	NA	Male
3L 10310488	intron_variant,non_coding_transcript_variant	lncRNA:CR46004	FBgn0267666	3L_10303588_SNP	3L	10303588	SNP	-9677584	17.4924	3L:10303588	10310488	24400000	422278196721311	T	C	Intron or splice	NA	Male
3L 10310599	intron_variant,non_coding_transcript_variant	lncRNA:CR46004	FBgn0267666	3L_10303699_SNP	3L	10303699	SNP	-9677584	17.4924	3L:10303699	10310599	24400000	422282745901639	A	C	Intron or splice	NA	Male
3L 10311018	intron_variant,non_coding_transcript_variant	lncRNA:CR46004	FBgn0267666	3L_10304118_SNP	3L	10304118	SNP	-9546173	44.1612	3L:10304118	10311018	24400000	422299918032787	T	C	Intron or splice	lncRNA:CR46004	Male
3L 12512080	synonymous_variant	sti	FBgn0002466	3L_12505180_SNP	3L	12505180	SNP	7911444	22.7665	3L:12505180	12512080	24400000	51250737704918	A	T	Within genes	sti	Male
3L 13459516	intron_variant	CG10738	FBgn0036368	3L_13452616_SNP	3L	13452616	SNP	8689845	23.3368	3L:13452616	13459516	24400000	551336721311475	G	T	Intron or splice	CG10738	Male
3L 13459518	intron_variant	CG10738	FBgn0036368	3L_13452618_SNP	3L	13452618	SNP	8689845	23.3368	3L:13452618	13459518	24400000	551336803278689	T	G	Intron or splice	NA	Male
3L 13459538	intron_variant	CG10738	FBgn0036368	3L_13452638_SNP	3L	13452638	SNP	8689845	23.3368	3L:13452638	13459538	24400000	55133762295082	T	C	Intron or splice	NA	Male
3L 13459655	intron_variant	CG10738	FBgn0036368	3L_13452755_SNP	3L	13452755	SNP	8339243	15.44	3L:13452755	13459655	24400000	551342418032787	T	C	Intron or splice	NA	Male
3L 16265938	3_prime_UTR_variant	CG4950	FBgn0036587	3L_16259038_SNP	3L	16259038	SNP	1347082	29.8133	3L:16259038	16265938	24400000	666354016393443	C	T	UTR	CG4950	Male
3L 21853216	intron_variant	mub	FBgn0262737	3L_21846316_SNP	3L	21846316	SNP	7385868	0.42361	3L:21846316	21853216	24400000	895340819672131	G	T	Intron or splice	mub	Male
3L 21854091	intron_variant	mub	FBgn0262737	3L_21847191_SNP	3L	21847191	SNP	-7856744	22.0912	3L:21847191	21854091	24400000	895376680327869	T	A	Intron or splice	mub	Male
3R 17326488	intron_variant	beat-IIa	FBgn0038498	3R_13152210_SNP	3R	13152210	SNP	-9240008	6.77172	3R:13152210	17326488	280000000	469721785714286	A	T	Intron or splice	beat-IIa	Male
3R 17326531	intron_variant	beat-IIa	FBgn0038498	3R_13152253_SNP	3R	13152253	SNP	-8551666	22.4622	3R:13152253	17326531	280000000	469723321428571	A	G	Intron or splice	NA	Male
3R 17326601	intron_variant	beat-IIa	FBgn0038498	3R_13152323_SNP	3R	13152323	SNP	-8836096	19.4618	3R:13152323	17326601	280000000	469725821428571	T	A	Intron or splice	NA	Male
3R 17326608	intron_variant	beat-IIa	FBgn0038498	3R_13152330_SNP	3R	13152330	SNP	-8836096	19.4618	3R:13152330	17326608	280000000	469726071428571	G	A	Intron or splice	NA	Male
X 1949345	intron_variant	Hr4	FBgn0264562	X_1843378_SNP	X	1843378	SNP	1065322	44.8792	X:1843378	1949345	21800000	84558623853211	C	A	Intron or splice	Hr4	Male
X 3075399	intron_variant	kirre	FBgn0028369	X_2969432_SNP	X	2969432	SNP	7286094	44.7364	X:2969432	3075399	21800000	13621247706422	G	A	Intron or splice	NA	Male
X 3075676	intron_variant	kirre	FBgn0028369	X_2969709_SNP	X	2969709	SNP	-7610155	19.5632	X:2969709	3075676	21800000	136225183486239	C	T	Intron or splice	kirre	Male
X 3081003	intron_variant	kirre	FBgn0028369	X_2975036_SNP	X	2975036	SNP	-7610155	19.5632	X:2975036	3081003	21800000	136469541284404	G	A	Intron or splice	NA	Male
X 3081236	intron_variant	kirre	FBgn0028369	X_2975269_SNP	X	2975269	SNP	-7438689	30.3212	X:2975269	3081236	21800000	136480229357798	G	A	Intron or splice	NA	Male
X 3081255	intron_variant	kirre	FBgn0028369	X_2975288_SNP	X	2975288	SNP	-7438689	30.3212	X:2975288	3081255	21800000	136481100917431	T	A	Intron or splice	NA	Male
X 4445226	intron_variant	bi	FBgn0000179	X_4339259_SNP	X	4339259	SNP	109089	4.09427	X:4339259	4445226	21800000	199048577981651	T	A	Intron or splice	bi	Male
X 4445226	intron_variant,non_coding_transcript_variant	lncRNA:CR32773	FBgn0052773	X_4339259_SNP	X	4339259	SNP	109089	4.09427	X:4339259	4445226	21800000	199048577981651	T	A	Intron or splice	lncRNA:CR32773	Male
X 5224186	3_prime_UTR_variant	CG15465	FBgn0029746	X_5118219_SNP	X	5118219	SNP	7378933	36.7171	X:5118219	5224186	21800000	234780688073395	A	C	UTR	CG15465	Male
X 5224186	synonymous_variant	rg	FBgn0266098	X_5118219_SNP	X	5118219	SNP	7378933	36.7171	X:5118219	5224186	21800000	234780688073395	A	C	Within genes	rg	Male
X 12270394	intron_variant	Ten-a	FBgn0267001	X_12164427_SNP	X	12164427	SNP	-1056981	13.9762	X:12164427	12270394	21800000	55800123853211	A	C	Intron or splice	NA	Male
X 12270648	intron_variant	Ten-a	FBgn0267001	X_12164681_SNP	X	12164681	SNP	-1205682	1.58933	X:12164681	12270648	21800000	558012889908257	T	C	Intron or splice	NA	Male
X 12270890	intron_variant	Ten-a	FBgn0267001	X_12164923_SNP	X	12164923	SNP	1354509	28.0147	X:12164923	12270890	21800000	558023990825688	G	T	Intron or splice	NA	Male
X 12271376	intron_variant	Ten-a	FBgn0267001	X_12165409_SNP	X	12165409	SNP	-117088	4.87136	X:12165409	12271376	21800000	55804628440367	C	A	Intron or splice	NA	Male
X 12271377	intron_variant	Ten-a	FBgn0267001	X_12165410_SNP	X	12165410	SNP	-1142171	1.03535	X:12165410	12271377	21800000	558046330275229	T	G	Intron or splice	Ten-a	Male
X 13316373	intron_variant	IP3K2	FBgn0283680	X_13210406_SNP	X	13210406	SNP	-8420897	19.4748	X:13210406	13316373	21800000	605981926605505	A	C	Intron or splice	NA	Male
X 13318321	intron_variant	IP3K2	FBgn0283680	X_13212354_SNP	X	13212354	SNP	9949267	17.3908	X:13212354	13318321	21800000	60607128440367	A	G	Intron or splice	NA	Male
X 13318353	intron_variant	IP3K2	FBgn0283680	X_13212386_SNP	X	13212386	SNP	1084022	4.35515	X:13212386	13318353	21800000	606072752293578	T	G	Intron or splice	NA	Male
X 13319194	intron_variant	IP3K2	FBgn0283680	X_13213227_SNP	X	13213227	SNP	1230401	27.9647	X:13213227	13319194	21800000	606111330275229	G	T	Intron or splice	NA	Male
X 13319218	intron_variant	IP3K2	FBgn0283680	X_13213251_SNP	X	13213251	SNP	1230401	27.9647	X:13213251	13319218	21800000	606112431192661	C	G	Intron or splice	NA	Male
X 13319324	intron_variant	IP3K2	FBgn0283680	X_13213357_SNP	X	13213357	SNP	1230401	27.9647	X:13213357	13319324	21800000	606117293577982	A	C	Intron or splice	NA	Male
X 13319331	intron_variant	IP3K2	FBgn0283680	X_13213364_SNP	X	13213364	SNP	1230401	27.9647	X:13213364	13319331	21800000	606117614678899	T	C	Intron or splice	NA	Male
X 13319663	intron_variant	IP3K2	FBgn0283680	X_13213696_SNP	X	13213696	SNP	1230401	27.9647	X:13213696	13319663	21800000	606132844036697	T	C	Intron or splice	NA	Male
X 13320717	intron_variant	IP3K2	FBgn0283680	X_13214750_SNP	X	13214750	SNP	1230401	27.9647	X:13214750	13320717	21800000	60618119266055	A	T	Intron or splice	IP3K2	Male
X 13397253	5_prime_UTR_variant	CG1673	FBgn0030482	X_13291286_SNP	X	13291286	SNP	-8734144	25.4636	X:13291286	13397253	21800000	609692018348624	G	A	UTR	CG1673	Male
X 14325535	intron_variant	dpr8	FBgn0052600	X_14219568_SNP	X	14219568	SNP	-1119308	1.87191	X:14219568	14325535	21800000	65227376146789	T	C	Intron or splice	NA	Male
X 14325538	intron_variant	dpr8	FBgn0052600	X_14219571_SNP	X	14219571	SNP	-1119308	1.87191	X:14219571	14325538	21800000	652273899082569	T	C	Intron or splice	NA	Male
X 14325539	intron_variant	dpr8	FBgn0052600	X_14219572_SNP	X	14219572	SNP	-1119308	1.87191	X:14219572	14325539	21800000	652273944954129	A	C	Intron or splice	NA	Male
X 14325542	intron_variant	dpr8	FBgn0052600	X_14219575_SNP	X	14219575	SNP	-1119308	1.87191	X:14219575	14325542	21800000	652274082568807	A	G	Intron or splice	NA	Male
X 14325558	intron_variant	dpr8	FBgn0052600	X_14219591_SNP	X	14219591	SNP	-1119308	1.87191	X:14219591	14325558	21800000	652274816513762	T	A	Intron or splice	NA	Male
X 14325604	intron_variant	dpr8	FBgn0052600	X_14219637_SNP	X	14219637	SNP	-1119308	1.87191	X:14219637	14325604	21800000	652276926605505	A	T	Intron or splice	dpr8	Male
X 15483129	intron_variant	CG6340	FBgn0030648	X_15377162_SNP	X	15377162	SNP	-2170775	37.5868	X:15377162	15483129	21800000	705374403669725	T	A	Intron or splice	CG6340	Male
X 15530497	intron_variant	Ac13E	FBgn0022710	X_15424530_SNP	X	15424530	SNP	1703659	29.8082	X:15424530	15530497	21800000	707547247706422	C	A	Intron or splice	Ac13E	Male
2L 3088878	intron_variant	toc	FBgn0015600	2L_3088878_SNP	2L	3088878	SNP	-2710902	45375	2L:3088878	3088878	230000000	134299043478261	G	A	Intron or splice	toc	Male
2L 3348490	intron_variant	E23	FBgn0020445	2L_3348490_SNP	2L	3348490	SNP	-2559934	2858686	2L:3348490	3348490	230000000	14558652173913	C	T	Intron or splice	NA	Male
2L 3352408	intron_variant	E23	FBgn0020445	2L_3352408_SNP	2L	3352408	SNP	-2559934	2858686	2L:3352408	3352408	230000000	145756869565217	C	A	Intron or splice	E23	Male
2L 3677492	intron_variant	Drgx	FBgn0085369	2L_3677492_SNP	2L	3677492	SNP	-2606479	558558	2L:3677492	3677492	230000000	159890956521739	G	A	Intron or splice	Drgx	Male
2L 4388894	intron_variant	Tps1	FBgn0027560	2L_4388894_DEL	2L	4388894	DEL	-2602661	1449127	2L:4388894	4388894	230000000	19082147826087	AGTTTAACAAATACGTGTTCTAAATTAAACTTT	A	Intron or splice	Tps1	Male
2L 4474463	missense_variant	ine	FBgn0011603	2L_4474463_SNP	2L	4474463	SNP	-2650535	1068518	2L:4474463	4474463	230000000	194541869565217	G	C	Missense	ine	Male
2L 9011008	intron_variant	CG9568	FBgn0032087	2L_9011008_SNP	2L	9011008	SNP	-2774834	2402873	2L:9011008	9011008	230000000	391782956521739	T	C	Intron or splice	NA	Male
2L 9011032	splice_polypyrimidine_tract_variant,splice_region_variant,intron_variant	CG9568	FBgn0032087	2L_9011032_SNP	2L	9011032	SNP	-2774834	2402873	2L:9011032	9011032	230000000	391784	T	G	Intron or splice	CG9568	Male
2L 10388421	5_prime_UTR_variant	da	FBgn0267821	2L_10388421_SNP	2L	10388421	SNP	-2524687	3022451	2L:10388421	10388421	230000000	45167047826087	A	G	UTR	da	Male
2L 10389476	intron_variant	da	FBgn0267821	2L_10389476_SNP	2L	10389476	SNP	-2524687	3022451	2L:10389476	10389476	230000000	451716347826087	T	A	Intron or splice	NA	Male
2L 12123430	intron_variant	CG17211	FBgn0032414	2L_12123430_SNP	2L	12123430	SNP	-3040548	1328246	2L:12123430	12123430	230000000	527105652173913	T	A	Intron or splice	CG17211	Male
2L 14264887	intron_variant	wb	FBgn0261563	2L_14264887_SNP	2L	14264887	SNP	-2515924	3163368	2L:14264887	14264887	230000000	62021247826087	A	G	Intron or splice	wb	Male
2L 18804556	3_prime_UTR_variant	CG43814	FBgn0264362	2L_18804556_SNP	2L	18804556	SNP	-252237	6861833	2L:18804556	18804556	230000000	817589391304348	A	C	UTR	CG43814	Male
2L 19101036	intron_variant	Lim3	FBgn0002023	2L_19101036_SNP	2L	19101036	SNP	-2756203	1103186	2L:19101036	19101036	230000000	830479826086956	G	T	Intron or splice	Lim3	Male
2R 7447754	intron_variant	CG11125	FBgn0033174	2R_3335259_SNP	2R	3335259	SNP	-2595724	9013117	2R:3335259	7447754	21400000	155853224299065	G	A	Intron or splice	NA	Male
2R 7447754	intron_variant	fa2h	FBgn0050502	2R_3335259_SNP	2R	3335259	SNP	-2595724	9013117	2R:3335259	7447754	21400000	155853224299065	G	A	Intron or splice	fa2h	Male
2R 7448711	intron_variant	CG11125	FBgn0033174	2R_3336216_SNP	2R	3336216	SNP	-2595724	9013117	2R:3336216	7448711	21400000	155897943925234	T	A	Intron or splice	NA	Male
2R 7448711	intron_variant	fa2h	FBgn0050502	2R_3336216_SNP	2R	3336216	SNP	-2595724	9013117	2R:3336216	7448711	21400000	155897943925234	T	A	Intron or splice	NA	Male
2R 7450002	intron_variant	fa2h	FBgn0050502	2R_3337507_SNP	2R	3337507	SNP	-2595724	9013117	2R:3337507	7450002	21400000	155958271028037	C	A	Intron or splice	NA	Male
2R 10789573	intron_variant	CG33144	FBgn0053144	2R_6677078_SNP	2R	6677078	SNP	-2708701	7811577	2R:6677078	10789573	21400000	312012990654206	T	A	Intron or splice	CG33144	Male
2R 10861314	intron_variant	CG30015	FBgn0050015	2R_6748819_SNP	2R	6748819	SNP	-3475099	1410024	2R:6748819	10861314	21400000	315365373831776	C	T	Intron or splice	NA	Male
2R 10861314	5_prime_UTR_variant	CG30015	FBgn0050015	2R_6748819_SNP	2R	6748819	SNP	-3475099	1410024	2R:6748819	10861314	21400000	315365373831776	C	T	UTR	CG30015	Male
2R 10896376	synonymous_variant	CG12942	FBgn0033569	2R_6783881_SNP	2R	6783881	SNP	-3475099	1410024	2R:6783881	10896376	21400000	317003785046729	G	A	Within genes	CG12942	Male
2R 18941400	intron_variant	sano	FBgn0034408	2R_14828905_SNP	2R	14828905	SNP	-2543009	6810988	2R:14828905	18941400	21400000	692939485981308	G	A	Intron or splice	sano	Male
2R 21248867	intron_variant	ASPP	FBgn0034606	2R_17136372_SNP	2R	17136372	SNP	-2521607	1117877	2R:17136372	21248867	21400000	800765046728972	C	T	Intron or splice	ASPP	Male
3L 6759370	intron_variant	Rsph3	FBgn0052392	3L_6752470_SNP	3L	6752470	SNP	-2588349	1007718	3L:6752470	6759370	24400000	276740573770492	A	G	Intron or splice	Rsph3	Male
3L 7354840	synonymous_variant	CTCF	FBgn0035769	3L_7347940_SNP	3L	7347940	SNP	-2540816	7377674	3L:7347940	7354840	24400000	301145081967213	T	C	Within genes	CTCF	Male
3L 15030517	intron_variant	Sytbeta	FBgn0261090	3L_15023617_SNP	3L	15023617	SNP	256281	2542604	3L:15023617	15030517	24400000	615722008196721	T	G	Intron or splice	NA	Male
3L 15030586	intron_variant	Sytbeta	FBgn0261090	3L_15023686_SNP	3L	15023686	SNP	256281	2542604	3L:15023686	15030586	24400000	615724836065574	G	A	Intron or splice	NA	Male
3L 15034525	intron_variant	Sytbeta	FBgn0261090	3L_15027625_SNP	3L	15027625	SNP	256281	2542604	3L:15027625	15034525	24400000	615886270491803	A	T	Intron or splice	Sytbeta	Male
3L 20714203	intron_variant	cmpy	FBgn0037015	3L_20707303_SNP	3L	20707303	SNP	-2599138	2511918	3L:20707303	20714203	24400000	848659959016394	A	T	Intron or splice	cmpy	Male
3L 20714203	splice_polypyrimidine_tract_variant,intron_variant	CG34260	FBgn0085289	3L_20707303_SNP	3L	20707303	SNP	-2599138	2511918	3L:20707303	20714203	24400000	848659959016394	A	T	Intron or splice	CG34260	Male
3L 22304294	missense_variant	Ten-m	FBgn0004449	3L_22297394_SNP	3L	22297394	SNP	-2742736	195196	3L:22297394	22304294	24400000	91382762295082	T	A	Missense	Ten-m	Male
3R 25425202	intron_variant	Fur1	FBgn0004509	3R_21250924_SNP	3R	21250924	SNP	-2595173	2721958	3R:21250924	25425202	280000000	758961571428571	G	A	Intron or splice	Fur1	Male
X 1019473	intron_variant	CG11638	FBgn0040351	X_913506_SNP	X	913506	SNP	2585025	3095038	X:913506	1019473	21800000	419039449541284	C	T	Intron or splice	CG11638	Male
X 1019473	intron_variant	su(w[a])	FBgn0003638	X_913506_SNP	X	913506	SNP	2585025	3095038	X:913506	1019473	21800000	419039449541284	C	T	Intron or splice	su(w[a])	Male
X 2858676	intron_variant	kirre	FBgn0028369	X_2752709_SNP	X	2752709	SNP	-2606479	558558	X:2752709	2858676	21800000	126271055045872	G	C	Intron or splice	kirre	Male
X 5613325	3_prime_UTR_variant	CG34435	FBgn0085464	X_5507358_SNP	X	5507358	SNP	-2582509	9324477	X:5507358	5613325	21800000	252631100917431	C	T	UTR	CG34435	Male
X 6131577	intron_variant	Ca-alpha1T	FBgn0264386	X_6025610_SNP	X	6025610	SNP	-2511277	4134918	X:6025610	6131577	21800000	276404128440367	C	G	Intron or splice	Ca-alpha1T	Male
X 7734318	5_prime_UTR_variant	Pdp	FBgn0029958	X_7628351_SNP	X	7628351	SNP	-2690208	6039305	X:7628351	7734318	21800000	349924357798165	T	C	UTR	Pdp	Male
X 9622009	3_prime_UTR_variant	CG42797	FBgn0261931	X_9516042_SNP	X	9516042	SNP	-2529541	1053991	X:9516042	9622009	21800000	436515688073394	A	T	UTR	CG42797	Male
X 12997043	intron_variant	rad	FBgn0265597	X_12891076_DEL	X	12891076	DEL	-2611969	1010774	X:12891076	12997043	21800000	59133376146789	CC	C	Intron or splice	rad	Male
X 15516589	synonymous_variant	Ac13E	FBgn0022710	X_15410622_SNP	X	15410622	SNP	-2542065	3524586	X:15410622	15516589	21800000	706909266055046	G	A	Within genes	Ac13E	Male
X 15516757	synonymous_variant	Ac13E	FBgn0022710	X_15410790_SNP	X	15410790	SNP	-2625231	4008284	X:15410790	15516757	21800000	706916972477064	G	A	Within genes	NA	Male
X 15516793	synonymous_variant	Ac13E	FBgn0022710	X_15410826_SNP	X	15410826	SNP	-2625231	4008284	X:15410826	15516793	21800000	706918623853211	G	A	Within genes	Ac13E	Male
2L 935928	intron_variant	CG4341	FBgn0028481	2L_935928_SNP	2L	935928	SNP	-1204668	14.5412	2L:935928	935928	230000000	406925217391304	T	A	Intron or splice	CG4341	Female
2L 1026504	missense_variant	CG4375	FBgn0031295	2L_1026504_SNP	2L	1026504	SNP	-7286081	22.3704	2L:1026504	1026504	230000000	446306086956522	A	T	Missense	CG4375	Female
2L 1026504	intron_variant	IA-2	FBgn0031294	2L_1026504_SNP	2L	1026504	SNP	-7286081	22.3704	2L:1026504	1026504	230000000	446306086956522	A	T	Intron or splice	IA-2	Female
2L 1026504	non_coding_transcript_exon_variant	asRNA:CR46486	FBgn0287617	2L_1026504_SNP	2L	1026504	SNP	-7286081	22.3704	2L:1026504	1026504	230000000	446306086956522	A	T	Within genes	asRNA:CR46486	Female
2L 1499703	missense_variant	CG18131	FBgn0031343	2L_1499703_SNP	2L	1499703	SNP	-9415736	53.1839	2L:1499703	1499703	230000000	652044782608696	G	T	Missense	CG18131	Female
2L 6097366	synonymous_variant	CG9175	FBgn0031779	2L_6097366_SNP	2L	6097366	SNP	-9736452	4.82343	2L:6097366	6097366	230000000	265102869565217	G	A	Within genes	CG9175	Female
2L 6210269	3_prime_UTR_variant	smal	FBgn0085409	2L_6210269_SNP	2L	6210269	SNP	-1133984	35.1215	2L:6210269	6210269	230000000	270011695652174	C	T	UTR	smal	Female
2L 7966865	intron_variant	Snoo	FBgn0085450	2L_7966865_SNP	2L	7966865	SNP	-1112869	31.2376	2L:7966865	7966865	230000000	346385434782609	A	G	Intron or splice	Snoo	Female
2L 7990301	intron_variant	pes	FBgn0031969	2L_7990301_SNP	2L	7990301	SNP	1046507	51.4278	2L:7990301	7990301	230000000	347404391304348	A	G	Intron or splice	pes	Female
2L 16609432	missense_variant	CG4631	FBgn0032590	2L_16609432_SNP	2L	16609432	SNP	-5524704	39.4955	2L:16609432	16609432	230000000	722149217391304	T	C	Missense	CG4631	Female
2L 16609432	intron_variant	mtgo	FBgn0259735	2L_16609432_SNP	2L	16609432	SNP	-5524704	39.4955	2L:16609432	16609432	230000000	722149217391304	T	C	Intron or splice	mtgo	Female
2L 18486888	synonymous_variant	grnd	FBgn0032682	2L_18486888_SNP	2L	18486888	SNP	520901	46.8924	2L:18486888	18486888	230000000	803777739130435	C	T	Within genes	grnd	Female
2L 20595884	intron_variant,non_coding_transcript_variant	lncRNA:CR44909	FBgn0266214	2L_20595884_SNP	2L	20595884	SNP	6609799	6.01215	2L:20595884	20595884	230000000	895473217391304	G	T	Intron or splice	lncRNA:CR44909	Female
2R 5293561	intron_variant	d4	FBgn0033015	2R_1181066_SNP	2R	1181066	SNP	1095963	29.3166	2R:1181066	5293561	21400000	5519	A	T	Intron or splice	NA	Female
2R 5293908	intron_variant	d4	FBgn0033015	2R_1181413_SNP	2R	1181413	SNP	1095963	29.3166	2R:1181413	5293908	21400000	55206214953271	C	T	Intron or splice	d4	Female
2R 5297804	non_coding_transcript_exon_variant	-	FBti0018920	2R_1185309_SNP	2R	1185309	SNP	1095963	29.3166	2R:1185309	5297804	21400000	553882710280374	C	T	in TE	-	Female
2R 5297811	non_coding_transcript_exon_variant	-	FBti0018920	2R_1185316_SNP	2R	1185316	SNP	1095963	29.3166	2R:1185316	5297811	21400000	553885981308411	G	T	in TE	NA	Female
2R 5298223	non_coding_transcript_exon_variant	-	FBti0018920	2R_1185728_SNP	2R	1185728	SNP	1095963	29.3166	2R:1185728	5298223	21400000	554078504672897	T	A	in TE	NA	Female
2R 5308758	intron_variant	sxc	FBgn0261403	2R_1196263_SNP	2R	1196263	SNP	1093068	15.4959	2R:1196263	5308758	21400000	559001401869159	T	G	Intron or splice	sxc	Female
2R 5314881	non_coding_transcript_exon_variant	-	FBti0061656	2R_1202386_SNP	2R	1202386	SNP	1093068	15.4959	2R:1202386	5314881	21400000	56186261682243	C	T	in TE	NA	Female
2R 5314881	intron_variant	sxc	FBgn0261403	2R_1202386_SNP	2R	1202386	SNP	1093068	15.4959	2R:1202386	5314881	21400000	56186261682243	C	T	Intron or splice	NA	Female
2R 5317405	non_coding_transcript_exon_variant	-	FBti0019906	2R_1204910_SNP	2R	1204910	SNP	1093068	15.4959	2R:1204910	5317405	21400000	563042056074766	A	T	in TE	NA	Female
2R 5317405	intron_variant	sxc	FBgn0261403	2R_1204910_SNP	2R	1204910	SNP	1093068	15.4959	2R:1204910	5317405	21400000	563042056074766	A	T	Intron or splice	NA	Female
2R 5317994	non_coding_transcript_exon_variant	-	FBti0019906	2R_1205499_SNP	2R	1205499	SNP	1093068	15.4959	2R:1205499	5317994	21400000	563317289719626	G	T	in TE	NA	Female
2R 5317994	intron_variant	sxc	FBgn0261403	2R_1205499_SNP	2R	1205499	SNP	1093068	15.4959	2R:1205499	5317994	21400000	563317289719626	G	T	Intron or splice	NA	Female
2R 5317996	non_coding_transcript_exon_variant	-	FBti0019906	2R_1205501_SNP	2R	1205501	SNP	1093068	15.4959	2R:1205501	5317996	21400000	563318224299065	T	C	in TE	NA	Female
2R 5317996	intron_variant	sxc	FBgn0261403	2R_1205501_SNP	2R	1205501	SNP	1093068	15.4959	2R:1205501	5317996	21400000	563318224299065	T	C	Intron or splice	NA	Female
2R 5317998	non_coding_transcript_exon_variant	-	FBti0019906	2R_1205503_SNP	2R	1205503	SNP	1093068	15.4959	2R:1205503	5317998	21400000	563319158878505	C	G	in TE	NA	Female
2R 5317998	intron_variant	sxc	FBgn0261403	2R_1205503_SNP	2R	1205503	SNP	1093068	15.4959	2R:1205503	5317998	21400000	563319158878505	C	G	Intron or splice	NA	Female
2R 5317999	non_coding_transcript_exon_variant	-	FBti0019906	2R_1205504_SNP	2R	1205504	SNP	1093068	15.4959	2R:1205504	5317999	21400000	563319626168224	T	G	in TE	NA	Female
2R 5317999	intron_variant	sxc	FBgn0261403	2R_1205504_SNP	2R	1205504	SNP	1093068	15.4959	2R:1205504	5317999	21400000	563319626168224	T	G	Intron or splice	NA	Female
2R 5318002	non_coding_transcript_exon_variant	-	FBti0019906	2R_1205507_SNP	2R	1205507	SNP	1093068	15.4959	2R:1205507	5318002	21400000	563321028037383	A	T	in TE	NA	Female
2R 5318002	intron_variant	sxc	FBgn0261403	2R_1205507_SNP	2R	1205507	SNP	1093068	15.4959	2R:1205507	5318002	21400000	563321028037383	A	T	Intron or splice	NA	Female
2R 5318005	non_coding_transcript_exon_variant	-	FBti0019906	2R_1205510_SNP	2R	1205510	SNP	1093068	15.4959	2R:1205510	5318005	21400000	563322429906542	G	A	in TE	NA	Female
2R 5318005	intron_variant	sxc	FBgn0261403	2R_1205510_SNP	2R	1205510	SNP	1093068	15.4959	2R:1205510	5318005	21400000	563322429906542	G	A	Intron or splice	NA	Female
2R 5318006	non_coding_transcript_exon_variant	-	FBti0019906	2R_1205511_DEL	2R	1205511	DEL	1093068	15.4959	2R:1205511	5318006	21400000	563322897196262	TTCTAGACGGA	T	in TE	NA	Female
2R 5318006	intron_variant	sxc	FBgn0261403	2R_1205511_DEL	2R	1205511	DEL	1093068	15.4959	2R:1205511	5318006	21400000	563322897196262	TTCTAGACGGA	T	Intron or splice	NA	Female
2R 15631805	intron_variant	CG42524	FBgn0260429	2R_11519310_SNP	2R	11519310	SNP	1504002	3.50199	2R:11519310	15631805	21400000	538285514018692	C	T	Intron or splice	CG42524	Female
2R 20885560	intron_variant	otp	FBgn0015524	2R_16773065_SNP	2R	16773065	SNP	653216	36.845	2R:16773065	20885560	21400000	783788084112149	T	C	Intron or splice	otp	Female
2R 22170925	synonymous_variant	a	FBgn0000008	2R_18058430_SNP	2R	18058430	SNP	5222529	32.4022	2R:18058430	22170925	21400000	843851869158879	G	C	Within genes	a	Female
2R 22772843	intron_variant	CG42260	FBgn0259145	2R_18660348_SNP	2R	18660348	SNP	-5212025	39.7904	2R:18660348	22772843	21400000	871978878504673	T	A	Intron or splice	CG42260	Female
3L 4300714	intron_variant	dyl	FBgn0066365	3L_4300714_SNP	3L	4300714	SNP	7339096	12.0601	3L:4300714	4300714	24400000	176258770491803	T	C	Intron or splice	NA	Female
3L 4984764	intron_variant	Con	FBgn0005775	3L_4984764_SNP	3L	4984764	SNP	7513781	26.4767	3L:4984764	4984764	24400000	204293606557377	G	C	Intron or splice	Con	Female
3L 4984823	intron_variant	Con	FBgn0005775	3L_4984823_SNP	3L	4984823	SNP	7862373	46.4092	3L:4984823	4984823	24400000	204296024590164	C	A	Intron or splice	NA	Female
3L 4987136	5_prime_UTR_variant	Con	FBgn0005775	3L_4987136_SNP	3L	4987136	SNP	-6428214	0.106696	3L:4987136	4987136	24400000	204390819672131	T	C	UTR	NA	Female
3L 5147290	synonymous_variant	AlaRS-m	FBgn0028962	3L_5140390_SNP	3L	5140390	SNP	-6603995	12.0558	3L:5140390	5147290	24400000	210671721311475	T	C	Within genes	AlaRS-m	Female
3L 5178691	intron_variant	shep	FBgn0052423	3L_5171791_SNP	3L	5171791	SNP	8643496	35.2561	3L:5171791	5178691	24400000	211958647540984	G	T	Intron or splice	NA	Female
3L 5178711	intron_variant	shep	FBgn0052423	3L_5171811_SNP	3L	5171811	SNP	8643496	35.2561	3L:5171811	5178711	24400000	211959467213115	C	T	Intron or splice	shep	Female
3L 5515880	splice_polypyrimidine_tract_variant,intron_variant	Lkr	FBgn0035610	3L_5508980_SNP	3L	5508980	SNP	1210969	58.8063	3L:5508980	5515880	24400000	225777868852459	C	A	Intron or splice	Lkr	Female
3L 5702765	intron_variant	sif	FBgn0085447	3L_5695865_SNP	3L	5695865	SNP	1138809	17.5766	3L:5695865	5702765	24400000	233437090163934	G	A	Intron or splice	sif	Female
3L 5702765	intron_variant	CG46320	FBgn0284236	3L_5695865_SNP	3L	5695865	SNP	1138809	17.5766	3L:5695865	5702765	24400000	233437090163934	G	A	Intron or splice	CG46320	Female
3L 5703054	intron_variant	sif	FBgn0085447	3L_5696154_SNP	3L	5696154	SNP	1248767	10.012	3L:5696154	5703054	24400000	23344893442623	A	T	Intron or splice	NA	Female
3L 5703054	intron_variant	CG46320	FBgn0284236	3L_5696154_SNP	3L	5696154	SNP	1248767	10.012	3L:5696154	5703054	24400000	23344893442623	A	T	Intron or splice	NA	Female
3L 5703181	intron_variant	sif	FBgn0085447	3L_5696281_DEL	3L	5696281	DEL	6039442	24.5071	3L:5696281	5703181	24400000	233454139344262	TT	T	Intron or splice	NA	Female
3L 5703181	intron_variant	CG46320	FBgn0284236	3L_5696281_DEL	3L	5696281	DEL	6039442	24.5071	3L:5696281	5703181	24400000	233454139344262	TT	T	Intron or splice	NA	Female
3L 5703201	intron_variant	sif	FBgn0085447	3L_5696301_SNP	3L	5696301	SNP	5919847	31.5821	3L:5696301	5703201	24400000	233454959016393	C	T	Intron or splice	NA	Female
3L 5703201	intron_variant	CG46320	FBgn0284236	3L_5696301_SNP	3L	5696301	SNP	5919847	31.5821	3L:5696301	5703201	24400000	233454959016393	C	T	Intron or splice	CG46320	Female
3L 13459516	intron_variant	CG10738	FBgn0036368	3L_13452616_SNP	3L	13452616	SNP	6601078	2.43687	3L:13452616	13459516	24400000	551336721311475	G	T	Intron or splice	CG10738	Female
3L 13459518	intron_variant	CG10738	FBgn0036368	3L_13452618_SNP	3L	13452618	SNP	6601078	2.43687	3L:13452618	13459518	24400000	551336803278689	T	G	Intron or splice	NA	Female
3L 13459538	intron_variant	CG10738	FBgn0036368	3L_13452638_SNP	3L	13452638	SNP	6601078	2.43687	3L:13452638	13459538	24400000	55133762295082	T	C	Intron or splice	NA	Female
3L 13459655	intron_variant	CG10738	FBgn0036368	3L_13452755_SNP	3L	13452755	SNP	5842366	12.3435	3L:13452755	13459655	24400000	551342418032787	T	C	Intron or splice	CG10738	Female
3L 13979972	intron_variant	CG17364	FBgn0036391	3L_13973072_SNP	3L	13973072	SNP	5298715	36.5913	3L:13973072	13979972	24400000	572666885245902	G	A	Intron or splice	CG17364	Female
3L 16064211	splice_polypyrimidine_tract_variant,intron_variant	Mbs	FBgn0005536	3L_16057311_SNP	3L	16057311	SNP	1580762	12.9532	3L:16057311	16064211	24400000	658086516393443	A	G	Intron or splice	Mbs	Female
3L 16064211	intron_variant	Mbs	FBgn0005536	3L_16057311_SNP	3L	16057311	SNP	1580762	12.9532	3L:16057311	16064211	24400000	658086516393443	A	G	Intron or splice	NA	Female
3L 17825291	intron_variant	Grd	FBgn0001134	3L_17818391_SNP	3L	17818391	SNP	-577582	8.34089	3L:17818391	17825291	24400000	730261926229508	C	T	Intron or splice	Grd	Female
3R 14750290	intron_variant	jvl	FBgn0263929	3R_10576012_SNP	3R	10576012	SNP	6390513	47.0023	3R:10576012	14750290	280000000	377714714285714	T	A	Intron or splice	NA	Female
3R 14750290	intron_variant	smp-30	FBgn0038257	3R_10576012_SNP	3R	10576012	SNP	6390513	47.0023	3R:10576012	14750290	280000000	377714714285714	T	A	Intron or splice	smp-30	Female
3R 14750507	intron_variant	jvl	FBgn0263929	3R_10576229_SNP	3R	10576229	SNP	9255166	25.0156	3R:10576229	14750507	280000000	377722464285714	T	G	Intron or splice	jvl	Female
3R 14750507	intron_variant	smp-30	FBgn0038257	3R_10576229_SNP	3R	10576229	SNP	9255166	25.0156	3R:10576229	14750507	280000000	377722464285714	T	G	Intron or splice	smp-30	Female
3R 14800229	intron_variant	CG14856	FBgn0038261	3R_10625951_SNP	3R	10625951	SNP	-5513833	44.3987	3R:10625951	14800229	280000000	37949825	A	T	Intron or splice	CG14856	Female
3R 17653297	intron_variant	CG14322	FBgn0038532	3R_13479019_SNP	3R	13479019	SNP	-6445307	30.8685	3R:13479019	17653297	280000000	481393535714286	G	C	Intron or splice	CG14322	Female
3R 17653297	non_coding_transcript_exon_variant	lncRNA:CR45223	FBgn0266750	3R_13479019_SNP	3R	13479019	SNP	-6445307	30.8685	3R:13479019	17653297	280000000	481393535714286	G	C	Within genes	lncRNA:CR45223	Female
3R 18955783	intron_variant	CG42613	FBgn0261262	3R_14781505_SNP	3R	14781505	SNP	-8664105	51.3809	3R:14781505	18955783	280000000	527910892857143	G	A	Intron or splice	CG42613	Female
3R 18955783	intron_variant	CG43732	FBgn0263983	3R_14781505_SNP	3R	14781505	SNP	-8664105	51.3809	3R:14781505	18955783	280000000	527910892857143	G	A	Intron or splice	CG43732	Female
3R 22113927	synonymous_variant	Ir94a	FBgn0051164	3R_17939649_SNP	3R	17939649	SNP	-1060693	12.6352	3R:17939649	22113927	280000000	64070175	T	C	Within genes	Ir94a	Female
X 5595056	synonymous_variant	Vsx1	FBgn0263511	X_5489089_SNP	X	5489089	SNP	1061002	36.5279	X:5489089	5595056	21800000	251793073394495	C	T	Within genes	Vsx1	Female
X 7322943	intron_variant	Atg5	FBgn0029943	X_7216976_SNP	X	7216976	SNP	1193055	12.6373	X:7216976	7322943	21800000	331053944954128	T	A	Intron or splice	Atg5	Female
X 7322943	intron_variant	CG1677	FBgn0029941	X_7216976_SNP	X	7216976	SNP	1193055	12.6373	X:7216976	7322943	21800000	331053944954128	T	A	Intron or splice	CG1677	Female
X 7322943	intron_variant,non_coding_transcript_variant	lncRNA:CR44357	FBgn0265457	X_7216976_SNP	X	7216976	SNP	1193055	12.6373	X:7216976	7322943	21800000	331053944954128	T	A	Intron or splice	lncRNA:CR44357	Female
X 14330333	intron_variant	dpr8	FBgn0052600	X_14224366_SNP	X	14224366	SNP	-660011	51.5697	X:14224366	14330333	21800000	652493853211009	A	G	Intron or splice	dpr8	Female
X 19421856	intron_variant	kek5	FBgn0031016	X_19315889_SNP	X	19315889	SNP	1319497	49.0096	X:19315889	19421856	21800000	88604995412844	G	A	Intron or splice	kek5	Female
2L 7469130	intron_variant	CG6055	FBgn0031918	2L_7469130_SNP	2L	7469130	SNP	2276482	1569106	2L:7469130	7469130	230000000	324744782608696	T	C	Intron or splice	CG6055	Female
2L 7571080	intron_variant	RapGAP1	FBgn0264895	2L_7571080_SNP	2L	7571080	SNP	-2811618	2677762	2L:7571080	7571080	230000000	329177391304348	A	T	Intron or splice	RapGAP1	Female
2L 7577159	intron_variant	RapGAP1	FBgn0264895	2L_7577159_SNP	2L	7577159	SNP	-2811618	2677762	2L:7577159	7577159	230000000	329441695652174	A	T	Intron or splice	NA	Female
2L 12244021	intron_variant	bru1	FBgn0000114	2L_12244021_SNP	2L	12244021	SNP	-3313105	1535936	2L:12244021	12244021	230000000	532348739130435	G	T	Intron or splice	bru1	Female
2L 13291923	intron_variant	CG31729	FBgn0051729	2L_13291923_SNP	2L	13291923	SNP	-2426859	436333	2L:13291923	13291923	230000000	577909695652174	C	T	Intron or splice	NA	Female
2L 13292012	intron_variant	CG31729	FBgn0051729	2L_13292012_SNP	2L	13292012	SNP	-2426859	436333	2L:13292012	13292012	230000000	577913565217391	G	A	Intron or splice	NA	Female
2L 13296925	intron_variant	CG31729	FBgn0051729	2L_13296925_DEL	2L	13296925	DEL	-2426859	436333	2L:13296925	13296925	230000000	578127173913043	CTAACACCCAC	C	Intron or splice	NA	Female
2L 13301362	3_prime_UTR_variant	CG31729	FBgn0051729	2L_13301362_SNP	2L	13301362	SNP	-2426859	436333	2L:13301362	13301362	230000000	578320086956522	G	A	UTR	CG31729	Female
2L 13301375	3_prime_UTR_variant	CG31729	FBgn0051729	2L_13301375_SNP	2L	13301375	SNP	-2426859	436333	2L:13301375	13301375	230000000	578320652173913	T	A	UTR	NA	Female
2L 13301397	3_prime_UTR_variant	CG31729	FBgn0051729	2L_13301397_DEL	2L	13301397	DEL	-2426859	436333	2L:13301397	13301397	230000000	578321608695652	TAAAAGT	T	UTR	NA	Female
2L 13304108	3_prime_UTR_variant	CG43778	FBgn0264308	2L_13304108_SNP	2L	13304108	SNP	-2426859	436333	2L:13304108	13304108	230000000	57843947826087	C	T	UTR	NA	Female
2L 13304309	3_prime_UTR_variant	CG43778	FBgn0264308	2L_13304309_SNP	2L	13304309	SNP	-2426859	436333	2L:13304309	13304309	230000000	578448217391304	A	T	UTR	NA	Female
2R 10861314	intron_variant	CG30015	FBgn0050015	2R_6748819_SNP	2R	6748819	SNP	-2344616	7131178	2R:6748819	10861314	21400000	315365373831776	C	T	Intron or splice	NA	Female
2R 10861314	5_prime_UTR_variant	CG30015	FBgn0050015	2R_6748819_SNP	2R	6748819	SNP	-2344616	7131178	2R:6748819	10861314	21400000	315365373831776	C	T	UTR	CG30015	Female
2R 10896376	synonymous_variant	CG12942	FBgn0033569	2R_6783881_SNP	2R	6783881	SNP	-2344616	7131178	2R:6783881	10896376	21400000	317003785046729	G	A	Within genes	CG12942	Female
2R 13655763	intron_variant	CG17716	FBgn0000633	2R_9543268_SNP	2R	9543268	SNP	-2215917	9556025	2R:9543268	13655763	21400000	445947102803738	C	T	Intron or splice	NA	Female
2R 13723747	intron_variant	CG17716	FBgn0000633	2R_9611252_SNP	2R	9611252	SNP	-3316485	1509785	2R:9611252	13723747	21400000	449123925233645	A	G	Intron or splice	CG17716	Female
2R 13727677	intron_variant	CG17716	FBgn0000633	2R_9615182_SNP	2R	9615182	SNP	-2444168	3163292	2R:9615182	13727677	21400000	449307570093458	T	C	Intron or splice	NA	Female
3L 3947908	5_prime_UTR_variant	CG10853	FBgn0035478	3L_3947908_SNP	3L	3947908	SNP	-2054929	273876	3L:3947908	3947908	24400000	161799508196721	A	T	UTR	CG10853	Female
X 1792519	intron_variant	prage	FBgn0283741	X_1686552_SNP	X	1686552	SNP	-2405456	2155718	X:1686552	1792519	21800000	773647706422018	C	T	Intron or splice	prage	Female
X 1794126	intron_variant	prage	FBgn0283741	X_1688159_SNP	X	1688159	SNP	-2405456	2155718	X:1688159	1794126	21800000	774384862385321	G	T	Intron or splice	NA	Female
X 5681775	intron_variant	Gr5a	FBgn0003747	X_5575808_SNP	X	5575808	SNP	-2045828	4065655	X:5575808	5681775	21800000	255771009174312	C	A	Intron or splice	NA	Female
X 5681775	non_coding_transcript_exon_variant	asRNA:CR44958	FBgn0266263	X_5575808_SNP	X	5575808	SNP	-2045828	4065655	X:5575808	5681775	21800000	255771009174312	C	A	Within genes	asRNA:CR44958	Female
X 5682328	intron_variant	Gr5a	FBgn0003747	X_5576361_SNP	X	5576361	SNP	-2045828	4065655	X:5576361	5682328	21800000	255796376146789	C	T	Intron or splice	Gr5a	Female
X 17436202	intron_variant	CG12994	FBgn0040877	X_17330235_SNP	X	17330235	SNP	-2109536	6243932	X:17330235	17436202	21800000	794964908256881	C	G	Intron or splice	CG12994	Female
X 17436202	intron_variant	CG46464	FBgn0287595	X_17330235_SNP	X	17330235	SNP	-2109536	6243932	X:17330235	17436202	21800000	794964908256881	C	G	Intron or splice	CG46464	Female

## Sheet: Candidate genes
Gene Symbol	FlyBase ID	GWAS SNP dataset	BL of RNAi line
bi	FBgn0000179	Male	28341
Gr5a	FBgn0003747	Female	31282
ex	FBgn0004583	Male	28703
Sdc	FBgn0010415	Female	51723
CadN	FBgn0015609	Sexbias	27503 41982
NetA	FBgn0015773	Sexbias	31288
Ac13E	FBgn0022710	Male	62247
mEFTu1	FBgn0024556	Male	32868
CG4928	FBgn0027556	Sexbias	67289
Pdp	FBgn0029958	Male	38972
kek5	FBgn0031016	Female	40830
pes	FBgn0031969	Female	50612
LRR	FBgn0033212	Sexbias	41686
CG14760	FBgn0033277	Sexbias	53366
ZnT63C	FBgn0035432	Sexbias	68004
Lkr	FBgn0035610	Female	25936
CG9701	FBgn0036659	Sexbias	51733
timeout	FBgn0038118	Sexbias	36863
smp-30	FBgn0038257	Sexbias, Female	55633
beat-IIa	FBgn0038498	Sexbias, Male	28072
Ir94a	FBgn0051164	Female	53703
Drak	FBgn0052666	Male	29449
Hs3st-A	FBgn0053147	Sexbias	28618
Pvf3	FBgn0085407	Sexbias	38962
Snoo	FBgn0085450	Female	57850 31934
jing	FBgn0086655	Sexbias	27024
5-HT2B	FBgn0261929	Sexbias	25874 60488
Lpin	FBgn0263593	Sexbias	77170
Sema2b	FBgn0264273	Sexbias, Male	28932
lola	FBgn0283521	Male	26714
IP3K2	FBgn0283680	Male	55240
