# Supplementary material for: Sex differences in Drosophila intestinal metabolism contribute to sexually dimorphic infection outcome and alter gut pathogen virulence
Source: Proc Natl Acad Sci U S A. 2026 Jun 24;123(26):e2514992123. doi: 10.1073/pnas.2514992123 (PMC13320730; doi:10.1073/pnas.2514992123)
Supplement: Supplementary file 5 — Dataset S04 (XLSX) [file pnas.2514992123.sd04.xlsx]

## Sheet: MUCvsFUC RNAseq
Gene Name	Gene ID	padj (MUCvsFUC)	log2FC (MUCvsFUC)
loopin-1	FBgn0259795	7e-07	12.2386
CG4836	FBgn0038762	3e-08	11.7515
CG17097	FBgn0265264	0.011	11.7276
CG2127	FBgn0033286	1.9e-07	11.6098
CG8701	FBgn0033287	9.7e-06	11.4946
CG33340	FBgn0053340	3.8e-06	11.4642
CG12860	FBgn0033954	1.6e-06	11.4049
CG10252	FBgn0039104	1.8e-06	11.353
CG31872	FBgn0051872	0.018	11.255
CG3213	FBgn0031545	1.7e-05	11.1969
S-Lap2	FBgn0052351	1.8e-05	11.1868
CG31740	FBgn0051740	3.2e-06	11.0966
betaTub85D	FBgn0003889	8.4e-06	11.096
S-Lap1	FBgn0035915	3.8e-06	11.0923
CG17376	FBgn0042189	3.5e-06	11.0526
S-Lap4	FBgn0052064	1.8e-22	10.9806
Acp53C14b	FBgn0034153	0.025	10.8637
CG31226	FBgn0051226	5.4e-06	10.8553
Acp53C14a	FBgn0034152	0.025	10.821
CG34168	FBgn0085197	8.7e-06	10.6394
CG43147	FBgn0262623	0.029	10.5903
CG4691	FBgn0028870	2.4e-05	10.5746
Mst57Da	FBgn0011668	0.023	10.5493
S-Lap3	FBgn0045770	1.1e-20	10.5244
CG12699	FBgn0046294	2.1e-14	10.4566
CG31988	FBgn0051988	3.2e-05	10.4345
Acp53Ea	FBgn0015584	0.032	10.4313
CG15219	FBgn0040519	3.6e-05	10.3691
CG30376	FBgn0050376	1.7e-05	10.3269
Spn28F	FBgn0028987	0.035	10.3108
Mst84Db	FBgn0004173	9.4e-05	10.2949
CG12470	FBgn0040371	4.8e-14	10.2209
S-Lap7	FBgn0033868	2.8e-28	10.212
Mst57Dc	FBgn0011670	0.037	10.1845
CG12861	FBgn0033953	1.8e-18	10.1823
S-Lap8	FBgn0034132	5.4e-19	10.1554
dj	FBgn0019828	8e-14	10.0875
CG17377	FBgn0031859	2.5e-18	10.0295
Mst87F	FBgn0002862	0.00015	10.0205
Acp26Aa	FBgn0002855	0.002	9.97253
CG31820	FBgn0051820	3.4e-13	9.92682
CG18284	FBgn0043825	0.044	9.92106
Mst98Ca	FBgn0002865	7.5e-17	9.92069
Acp76A	FBgn0015586	0.045	9.87513
CG31639	FBgn0051639	6.9e-13	9.87402
CG6262	FBgn0034121	5.9e-13	9.83545
ssp5	FBgn0037985	9.1e-13	9.78384
CG31468	FBgn0047351	7.8e-13	9.76662
CG1324	FBgn0031129	1.6e-12	9.73647
CG6279	FBgn0036125	5.1e-12	9.71225
CG32192	FBgn0052192	1.4e-11	9.70866
CG8517	FBgn0034472	3e-12	9.6316
Mst98Cb	FBgn0004171	3.6e-12	9.61185
ocn	FBgn0041102	1.2e-16	9.60604
TrxT	FBgn0029752	2.9e-11	9.60525
CG3517	FBgn0038706	6.5e-12	9.58114
CG32445	FBgn0052445	1.4e-11	9.58051
CG9389	FBgn0037064	4.9e-12	9.55522
CG14926	FBgn0032360	3.3e-11	9.51312
Hsp60C	FBgn0031728	3.5e-06	9.50096
CR32658	FBgn0040859	4.8e-11	9.49498
CG14540	FBgn0039398	1.9e-11	9.47292
CG46059	FBgn0267726	4.8e-16	9.46505
CG4218	FBgn0250844	9.8e-12	9.45356
CG31709	FBgn0051709	1.9e-11	9.4413
CR32652	FBgn0052652	3.6e-11	9.42096
Acp33A	FBgn0267327	0.059	9.41837
CG5790	FBgn0032677	3.6e-11	9.40665
CG5614	FBgn0038359	8.6e-11	9.39406
CG17575	FBgn0250842	0.048	9.37198
CG2267	FBgn0039792	3.5e-11	9.28055
CG14305	FBgn0038630	1.9e-10	9.27983
CG3124	FBgn0034840	6.9e-06	9.23784
Pglym87	FBgn0011270	2.4e-10	9.23734
Hsp60B	FBgn0011244	3.6e-14	9.22887
Mst84Dd	FBgn0004175	7.2e-10	9.20695
CG14355	FBgn0038208	1e-14	9.19935
Mst84Dc	FBgn0004174	1.1e-09	9.16165
CG1340	FBgn0039797	1.2e-09	9.14172
sinah	FBgn0259794	2.1e-10	9.1322
CG5089	FBgn0034144	9.1e-25	9.12049
CG32548	FBgn0052548	7.7e-10	9.11853
CG15109	FBgn0034416	0.0055	9.08682
Acp36DE	FBgn0011559	6.8e-05	9.07307
lectin-46Cb	FBgn0040092	0.01	9.06396
BG642163	FBgn0083938	0.071	9.04275
CG10859	FBgn0032520	1.1e-09	9.03635
mil	FBgn0267366	1.8e-09	9.01298
CG17666	FBgn0036311	1.7e-09	8.97867
CG32081	FBgn0052081	5.7e-10	8.97556
CG2955	FBgn0031585	1.1e-09	8.97118
robl62A	FBgn0028567	5.6e-10	8.95423
CG42688	FBgn0265263	1.6e-09	8.94005
janB	FBgn0001281	7.5e-09	8.91388
CG1288	FBgn0250845	2e-12	8.91338
CR43684	FBgn0263767	0.077	8.90787
Acp62F	FBgn0020509	0.074	8.87834
lectin-30A	FBgn0040097	0.078	8.8728
CG31870	FBgn0051870	3.5e-09	8.86461
CG9016	FBgn0031751	2.8e-12	8.85892
Mst35Bb	FBgn0013301	1.1e-08	8.85365
Obp44a	FBgn0033268	3.6e-16	8.84383
CG15263	FBgn0028853	1.8e-72	8.83747
Ubc87F	FBgn0267383	1.2e-08	8.83283
CG9920	FBgn0038200	0.00015	8.80144
Mst77F	FBgn0086915	3.2e-16	8.78109
CG42393	FBgn0259739	2.7e-11	8.74908
CG11327	FBgn0031849	8.8e-09	8.73857
gskt	FBgn0046332	5e-09	8.72339
msopa	FBgn0004414	0.002	8.7097
CG30039	FBgn0050039	4.6e-09	8.69468
CG1394	FBgn0030277	4e-11	8.6784
CG9861	FBgn0034844	8e-09	8.67267
CG2750	FBgn0030376	5.3e-08	8.65401
CG9570	FBgn0031085	2.3e-08	8.64664
Mst35Ba	FBgn0013300	5.8e-08	8.60839
CG9313	FBgn0034566	2.8e-08	8.58498
ttm2	FBgn0035124	8.4e-08	8.57065
Cdlc2	FBgn0026141	9.4e-08	8.50999
CG11929	FBgn0031620	2.5e-07	8.47527
CG6628	FBgn0036072	2.4e-07	8.47174
tomboy20	FBgn0037828	3.2e-08	8.47116
CG15306	FBgn0030191	1.5e-07	8.45179
CG31007	FBgn0051007	7.7e-08	8.45059
CG7045	FBgn0038978	1.4e-07	8.4472
CG9254	FBgn0028513	0.00094	8.43651
CG33017	FBgn0053017	1.5e-07	8.43167
CG33284	FBgn0053284	1.3e-10	8.43153
CG4286	FBgn0034601	8.6e-08	8.42679
CG5103	FBgn0036784	2.4e-07	8.42653
CG3092	FBgn0034835	6.3e-08	8.41878
CG2113	FBgn0035384	2.9e-07	8.39949
CG18628	FBgn0036091	5.3e-05	8.39598
CG31206	FBgn0051206	2.8e-07	8.37386
CG9222	FBgn0031784	2.4e-07	8.36609
CG30430	FBgn0050430	2e-07	8.36273
CG14740	FBgn0037988	6.2e-10	8.3607
CG16894	FBgn0034483	3.6e-07	8.35838
CG8564	FBgn0035776	5.6e-14	8.35803
CR32661	FBgn0030356	3.1e-07	8.35673
roX1	FBgn0019661	7.4e-117	8.33995
CG17564	FBgn0032768	2.8e-07	8.33984
CG7349	FBgn0030975	3.6e-07	8.33422
CG8746	FBgn0033330	2e-07	8.31221
eIF4E-4	FBgn0035709	6.7e-08	8.30731
CG18449	FBgn0033285	2.2e-09	8.30666
CG16739	FBgn0034505	2.3e-07	8.30473
CG15631	FBgn0031626	6.1e-07	8.29681
CG10841	FBgn0038163	4.5e-10	8.29013
Adgf-E	FBgn0033952	2.8e-07	8.28195
CG30324	FBgn0050324	4.6e-07	8.28129
CG32591	FBgn0052591	3.5e-07	8.26975
CG7309	FBgn0032314	2e-07	8.26409
CG30378	FBgn0050378	9.1e-08	8.25638
CG5539	FBgn0034907	4.8e-07	8.25485
CG31204	FBgn0051204	2.3e-07	8.25276
CG42659	FBgn0261531	5.5e-07	8.20361
CG15459	FBgn0031108	8e-07	8.2004
CG7140	FBgn0037147	3.7e-07	8.19387
CG3483	FBgn0035005	3.9e-07	8.18007
CG5565	FBgn0031335	9.6e-07	8.15858
CG17237	FBgn0031410	1.7e-06	8.14855
S-Lap5	FBgn0033860	4.9e-07	8.13429
Pp1-13C	FBgn0003132	2.1e-06	8.13331
CG7251	FBgn0031723	4.9e-07	8.13191
CG12307	FBgn0032370	1.1e-06	8.12368
CG30412	FBgn0050412	7.9e-07	8.1214
CG6304	FBgn0032624	7.9e-07	8.11869
CG3330	FBgn0039511	2.3e-12	8.1111
CG7046	FBgn0038979	7.2e-07	8.10334
CG5024	FBgn0039373	1.2e-06	8.10296
CG10202	FBgn0033969	1.4e-06	8.10173
CG4983	FBgn0032371	3e-09	8.08376
roX2	FBgn0019660	7.2e-06	8.06532
CG9129	FBgn0035196	1.4e-11	8.06435
CG4161	FBgn0028892	1.8e-06	8.06414
eIF4E-3	FBgn0265089	2.4e-06	8.05655
scpr-A	FBgn0037889	1.4e-09	8.05282
boly	FBgn0050362	2.2e-07	8.05108
CG7813	FBgn0034133	2.2e-06	8.0495
CG18810	FBgn0042133	3.5e-06	8.03957
CG14739	FBgn0037987	2e-06	8.03858
CR9284	FBgn0046297	5e-06	8.03483
CG13700	FBgn0036785	1.1e-06	8.03479
CG15510	FBgn0039707	2.6e-06	8.02676
CG11106	FBgn0030280	3.1e-06	8.02367
CG13898	FBgn0035161	9e-07	8.01487
CG7755	FBgn0034105	1.9e-06	8.01447
Tektin-A	FBgn0028902	5.9e-07	8.01372
Hex-t2	FBgn0042710	1.5e-09	7.99531
CG14718	FBgn0037939	1.1e-13	7.98829
CG8349	FBgn0032003	1.8e-06	7.9841
CG31010	FBgn0051010	2.2e-06	7.97978
CG12376	FBgn0033323	5.7e-06	7.97583
Mst33A	FBgn0028412	4.7e-09	7.96864
CG15200	FBgn0030278	6.8e-06	7.95602
sut4	FBgn0028560	1.2e-08	7.93436
CG10862	FBgn0035455	2.4e-06	7.9278
CR32657	FBgn0052657	4.4e-06	7.92558
CG14609	FBgn0037483	2.3e-06	7.91857
Crtp	FBgn0029501	1.6e-06	7.9144
Ran-like	FBgn0036497	2.5e-06	7.91344
CG1988	FBgn0037464	1.2e-08	7.90443
CG18130	FBgn0030359	3.4e-06	7.89632
CG14402	FBgn0032894	7.9e-06	7.88237
CG5561	FBgn0031333	7.7e-06	7.86893
CG42820	FBgn0262002	6.8e-08	7.8664
Arp53D	FBgn0011743	1.1e-05	7.85988
CG8526	FBgn0037759	3.2e-08	7.85233
CG12907	FBgn0250840	7.2e-08	7.83283
Grx-1	FBgn0034658	4.8e-06	7.8317
CG18266	FBgn0031724	1e-08	7.82014
CG42853	FBgn0262100	1.1e-05	7.81133
CG10317	FBgn0038423	4e-06	7.80974
scpr-B	FBgn0037888	5.6e-09	7.80086
CG30350	FBgn0050350	2.2e-06	7.79571
CG9975	FBgn0034435	1e-10	7.79476
CG9173	FBgn0035218	5.4e-06	7.79026
CG11018	FBgn0034464	8.6e-06	7.7808
CG1387	FBgn0030033	7.5e-06	7.76768
CG31141	FBgn0051141	1.7e-05	7.76146
CG42383	FBgn0259729	8.7e-06	7.75155
schuy	FBgn0036925	5e-08	7.75055
Dpy-30L2	FBgn0035491	2.8e-08	7.75028
CG3199	FBgn0038210	1.3e-05	7.74278
CG18418	FBgn0035568	1.4e-05	7.72649
Mst89B	FBgn0020399	1.9e-05	7.71382
CR32690	FBgn0052690	1.8e-07	7.71081
CG13891	FBgn0035139	1.9e-05	7.70472
CG9970	FBgn0035380	1.9e-05	7.70099
Ppi1	FBgn0051025	5e-18	7.69945
Tim17b2	FBgn0020371	6.9e-06	7.69657
CG5122	FBgn0032471	6.8e-08	7.6931
CG13337	FBgn0033863	5.1e-08	7.6898
CG15530	FBgn0039752	3.4e-08	7.68226
CG3222	FBgn0036014	9.7e-08	7.67958
CG10934	FBgn0034263	1.4e-05	7.67883
CG31788	FBgn0051788	2.3e-05	7.66289
CG8476	FBgn0038127	1.5e-05	7.66177
CR42850	FBgn0262097	1.8e-05	7.66073
CG12362	FBgn0036082	1.7e-07	7.66052
CG13978	FBgn0039518	1.6e-07	7.65842
CG31533	FBgn0051533	7.3e-06	7.65741
glob2	FBgn0250846	3.3e-05	7.65537
CG4198	FBgn0029753	4.8e-08	7.65129
CG5432	FBgn0039425	1.5e-07	7.64953
c-cup	FBgn0031367	2.8e-05	7.64356
CG15425	FBgn0265269	1.1e-05	7.63886
CG31245	FBgn0051245	1.7e-05	7.63465
CG9029	FBgn0031746	0.0042	7.63102
CG14658	FBgn0037283	2.5e-05	7.63049
soti	FBgn0038225	2.5e-07	7.62989
CR33319	FBgn0053319	3.2e-05	7.62846
CG33704	FBgn0053704	2.1e-05	7.62791
CG10164	FBgn0039088	1.1e-09	7.62582
CG17470	FBgn0032869	4.8e-08	7.62185
CG31948	FBgn0051948	3.5e-14	7.61812
CG14689	FBgn0037826	3.3e-05	7.58174
CG13477	FBgn0036438	1.5e-05	7.57631
CR44455	FBgn0265648	1.8e-05	7.5495
CG5217	FBgn0038694	2e-05	7.53886
CG9316	FBgn0032878	2.9e-05	7.53468
CG9014	FBgn0028847	3.8e-07	7.52768
CG31806	FBgn0051806	7.1e-05	7.51533
hale	FBgn0036924	3.5e-05	7.51505
CG4701	FBgn0028868	2.3e-05	7.51468
CG10749	FBgn0036328	2.2e-05	7.51108
CG13544	FBgn0034826	1.6e-05	7.5079
CG13725	FBgn0036708	3.5e-05	7.49539
CG32459	FBgn0052459	4.7e-07	7.49347
CG13168	FBgn0033705	8.3e-07	7.48239
h-cup	FBgn0038334	3.6e-05	7.48214
CG6652	FBgn0036687	2.8e-05	7.46991
Erk7	FBgn0052703	3.9e-07	7.45944
CG2291	FBgn0033279	2.8e-05	7.45825
CG7856	FBgn0033056	9.2e-05	7.44715
CG15475	FBgn0032867	3.1e-05	7.44622
CG4988	FBgn0032372	1.3e-06	7.4405
CG5048	FBgn0036437	2e-07	7.43507
CG1137	FBgn0037454	7.9e-07	7.43444
CR42657	FBgn0261522	1e-04	7.43393
CG13280	FBgn0032609	2e-05	7.43091
CG31952	FBgn0051952	3.3e-05	7.43013
eIF4E-7	FBgn0040368	3.8e-05	7.42487
CG2336	FBgn0037455	7.3e-05	7.42386
CG33308	FBgn0250834	4.8e-05	7.42226
Prosbeta4R2	FBgn0031443	0.00011	7.41931
CG4810	FBgn0037994	8.8e-05	7.40915
CG10510	FBgn0037059	7.8e-05	7.40897
CG32061	FBgn0052061	8.2e-05	7.40865
CG11262	FBgn0036329	3.9e-05	7.40696
CG30093	FBgn0050093	0.00016	7.39905
CG7094	FBgn0032650	9.1e-05	7.39741
CG4438	FBgn0032115	0.00017	7.39317
CG32651	FBgn0052651	0.00017	7.38934
CG31601	FBgn0051601	0.00013	7.38898
CG11635	FBgn0033283	9.8e-07	7.37437
CG6497	FBgn0036704	6.1e-05	7.36661
CG7557	FBgn0036159	7.2e-07	7.36494
CG3492	FBgn0035007	4e-07	7.36053
CG14448	FBgn0037191	1e-04	7.35903
CG6140	FBgn0036162	2.8e-07	7.35341
Klp59D	FBgn0034827	3e-07	7.35069
CG1314	FBgn0031134	0.00019	7.34713
CG17472	FBgn0032868	3.4e-08	7.34521
CG16782	FBgn0029659	9e-07	7.34193
CG31391	FBgn0051391	0.00014	7.34079
CG15403	FBgn0031504	0.00015	7.3376
CR42848	FBgn0262095	0.00014	7.33199
CG33287	FBgn0053287	9.2e-05	7.32539
CG4546	FBgn0038373	8.3e-12	7.32278
CG13872	FBgn0034477	0.00015	7.32129
CG9582	FBgn0032090	0.00026	7.31722
CG5755	FBgn0032664	0.00022	7.29069
CG14717	FBgn0265271	0.00012	7.28959
CG5556	FBgn0031332	0.00013	7.28937
CG31624	FBgn0051624	0.00019	7.28819
CG16957	FBgn0032519	6.8e-05	7.28698
wa-cup	FBgn0037502	5.2e-05	7.28166
CG15128	FBgn0034467	1.9e-11	7.2724
CG31482	FBgn0051482	0.00021	7.26808
CG14891	FBgn0038445	0.00019	7.25856
djl	FBgn0037463	1.7e-06	7.25702
CG4669	FBgn0035598	4.9e-12	7.25515
CG17744	FBgn0035730	0.00027	7.24973
CG33233	FBgn0053233	0.00022	7.24953
CG34241	FBgn0250825	0.00018	7.24576
CG31055	FBgn0051055	0.00022	7.24408
whip	FBgn0250827	0.00011	7.23597
CG31784	FBgn0051784	9.9e-05	7.2321
CG3565	FBgn0035034	0.00011	7.22478
CG6209	FBgn0033862	2.6e-06	7.22437
CG10396	FBgn0033020	5.2e-09	7.22037
CG17300	FBgn0036345	0.00026	7.21323
CG14668	FBgn0037320	0.00022	7.20756
Dic2	FBgn0038797	1.5e-08	7.19953
CG15260	FBgn0028850	2e-04	7.1941
FucTD	FBgn0035217	0.00024	7.18081
CR44370	FBgn0265508	2.9e-08	7.17746
CG3982	FBgn0035988	3.6e-16	7.17293
CG32437	FBgn0052437	3e-06	7.17127
CG43755	FBgn0264086	4.3e-09	7.17091
CG17349	FBgn0032771	4.1e-06	7.16986
CG31802	FBgn0051802	1e-04	7.16924
CG10014	FBgn0038000	0.00015	7.16723
CG6138	FBgn0032268	0.00013	7.16134
CG4706	FBgn0037862	1.7e-06	7.15884
CG7264	FBgn0036214	0.00019	7.15832
CG3748	FBgn0032110	0.00055	7.15549
CG18063	FBgn0028856	0.00063	7.13701
CG13747	FBgn0033364	2.1e-06	7.13459
CG31139	FBgn0051139	0.00027	7.13207
hmw	FBgn0038607	3.3e-06	7.12352
CG32440	FBgn0052440	0.00021	7.12035
CG31275	FBgn0063261	0.00022	7.11521
CG6380	FBgn0032632	6.3e-06	7.11426
CG12289	FBgn0036160	0.00044	7.1109
CG18368	FBgn0033864	0.00023	7.10549
CG9010	FBgn0034173	2.8e-07	7.10389
CG17098	FBgn0032276	6.1e-09	7.10341
CG5762	FBgn0039190	4.3e-14	7.10123
Dic3	FBgn0033248	0.00027	7.08187
CG15124	FBgn0034461	0.00051	7.07994
CG9875	FBgn0034850	0.00037	7.07977
CG8851	FBgn0031546	1.6e-06	7.07672
CG13186	FBgn0033680	0.00032	7.07636
CG33189	FBgn0053189	4.1e-06	7.07538
CG11373	FBgn0040679	0.00059	7.0752
CG14861	FBgn0038280	9.8e-06	7.0726
CG7804	FBgn0036496	0.00065	7.06564
CG10064	FBgn0035724	1.2e-05	7.06562
CG31644	FBgn0051644	0.00037	7.06422
CG6576	FBgn0035924	0.00067	7.06095
CG15572	FBgn0029702	1.2e-05	7.05692
CG10920	FBgn0029963	0.00029	7.054
CG8508	FBgn0038123	0.00035	7.05218
Prosalpha6T	FBgn0032492	0.00036	7.05016
CG42733	FBgn0261686	0.00051	7.04255
CG31735	FBgn0051735	5e-04	7.03517
CG10899	FBgn0039235	0.00044	7.03389
CG15286	FBgn0028531	1.9e-06	7.03092
CG32450	FBgn0052450	9.2e-06	7.03046
Klp59C	FBgn0034824	2.9e-06	7.02964
CG18131	FBgn0031343	9.8e-06	7.02721
CG13527	FBgn0034776	0.00031	7.02586
CG14316	FBgn0038567	9e-04	7.02106
CG9106	FBgn0030624	0.00042	7.01445
CG2616	FBgn0037512	0.00058	7.01073
CG3557	FBgn0031423	0.0011	7.00691
CG7886	FBgn0038248	4.7e-11	7.00248
CG7707	FBgn0036703	0.00069	6.99257
CG12069	FBgn0039796	1.6e-05	6.99019
ACXC	FBgn0040508	1.2e-05	6.98865
CG4907	FBgn0039010	8.6e-06	6.97307
CG1999	FBgn0029947	3.2e-06	6.97279
CG7164	FBgn0031946	1.8e-07	6.97105
CG5906	FBgn0036217	3e-04	6.96942
fan	FBgn0028379	5.3e-08	6.95711
tbrd-1	FBgn0039124	0.0012	6.95588
CG15543	FBgn0039799	0.0012	6.93897
CG9263	FBgn0032530	0.001	6.93624
CG3306	FBgn0036016	0.00052	6.93519
CG10950	FBgn0034205	0.0015	6.92799
CG6971	FBgn0037962	0.00039	6.92381
CG43050	FBgn0262352	0.0013	6.92318
Sfp26Ad	FBgn0261055	2.6e-06	6.92258
CG4970	FBgn0032364	0.00054	6.92074
CG32655	FBgn0052655	2.4e-07	6.92059
CG12831	FBgn0033141	0.00067	6.9173
CG18662	FBgn0040963	1.8e-07	6.91131
CG5693	FBgn0040989	2e-04	6.90961
SkpF	FBgn0034863	8e-04	6.90948
CG13889	FBgn0035168	0.0016	6.9032
CG15172	FBgn0032740	0.0013	6.89838
TTLL3B	FBgn0031853	3.1e-08	6.89304
CG31693	FBgn0051693	0.00092	6.88167
CG11298	FBgn0034721	0.0013	6.87907
CG42852	FBgn0262099	0.0059	6.87475
CG43750	FBgn0264081	0.00062	6.86306
CG14974	FBgn0040694	8e-04	6.85844
CG13326	FBgn0033794	1.8e-05	6.85842
Ntl	FBgn0267326	1.3e-05	6.84794
CG31816	FBgn0051816	0.00082	6.84163
CG42355	FBgn0259701	0.00045	6.84099
CG31921	FBgn0051921	6.2e-08	6.83764
CG6168	FBgn0036154	0.0064	6.83532
Tengl3	FBgn0051679	0.001	6.83264
CG4480	FBgn0032553	0.001	6.82769
CG15258	FBgn0032563	0.00066	6.8274
ms(2)34Fe	FBgn0261529	1.9e-05	6.81306
CG12983	FBgn0037040	1.7e-06	6.81041
CG44433	FBgn0265625	2.8e-05	6.79769
CG30395	FBgn0050395	3.5e-06	6.79499
CG18371	FBgn0033893	0.0026	6.78119
CG5623	FBgn0038357	0.0021	6.78006
CG42523	FBgn0260428	3.7e-05	6.7746
CG31294	FBgn0051294	0.0011	6.77444
CG43935	FBgn0264563	0.001	6.77258
CG17122	FBgn0036962	0.001	6.77208
CG18109	FBgn0028901	0.00016	6.77108
CG8072	FBgn0036070	0.003	6.76645
CG17717	FBgn0029877	6.8e-05	6.76612
CG13581	FBgn0035014	0.0012	6.76457
robl37BC	FBgn0028569	0.0033	6.75992
CG3687	FBgn0034097	0.0021	6.75643
CG3809	FBgn0037995	5.6e-07	6.75599
CG30270	FBgn0061435	0.0021	6.75579
CG32148	FBgn0047338	2.4e-05	6.75159
CG15878	FBgn0035316	4.2e-05	6.74676
CG43077	FBgn0262487	0.0027	6.74453
CG43331	FBgn0263036	0.0034	6.74392
CG7211	FBgn0031941	0.0021	6.74027
sut3	FBgn0028561	0.0021	6.73879
Tpl94D	FBgn0051281	6.4e-05	6.73553
CG7848	FBgn0034127	6.2e-05	6.73318
CG43254	FBgn0262899	0.0064	6.73247
CkIIbeta2	FBgn0026136	0.0024	6.72958
CG32086	FBgn0052086	0.0014	6.72766
CG31883	FBgn0032122	2.8e-08	6.72759
CG15498	FBgn0038892	0.002	6.72549
CG13243	FBgn0028903	2.4e-05	6.72433
CG12681	FBgn0029730	0.0019	6.72129
RpL22-like	FBgn0034837	0.0039	6.71767
CSN1a	FBgn0028838	0.0019	6.71561
CG12020	FBgn0035273	0.00072	6.71046
CG18193	FBgn0037579	4.2e-05	6.70966
klhl10	FBgn0040038	0.0012	6.70806
CG8584	FBgn0033322	0.0027	6.7059
Acp29AB	FBgn0015583	0.0099	6.69905
CG4375	FBgn0031295	2.6e-05	6.69574
Spn75F	FBgn0052203	4.7e-06	6.69379
CG15638	FBgn0028943	0.0025	6.68944
CG10969	FBgn0036310	0.0016	6.68592
CG43272	FBgn0262961	0.0067	6.68571
CG8838	FBgn0031526	3.6e-05	6.68024
CG12506	FBgn0031276	0.012	6.67828
ms(3)72Dt	FBgn0036568	0.0025	6.66987
CG14011	FBgn0031722	0.0013	6.66926
CG32719	FBgn0052719	0.00013	6.6683
CG15577	FBgn0040904	0.0023	6.667
CG42855	FBgn0262102	5.2e-05	6.66628
CG17003	FBgn0031082	0.0042	6.66208
CG14651	FBgn0037254	0.0043	6.66091
CG8138	FBgn0038122	0.0014	6.66026
CG31819	FBgn0028893	7.4e-05	6.65927
CG12516	FBgn0039577	0.0045	6.65899
CG12692	FBgn0029703	8e-05	6.65699
CG30369	FBgn0050369	0.0035	6.65658
CG15728	FBgn0030409	0.0075	6.65359
CG32238	FBgn0052238	8.5e-05	6.64952
CG33489	FBgn0053489	0.0024	6.64758
kat-60L1	FBgn0037375	5.1e-05	6.64567
CG4021	FBgn0034659	0.0093	6.64336
CG5968	FBgn0032588	1e-04	6.64204
CG13110	FBgn0032111	0.0019	6.63118
CG11756	FBgn0030290	0.004	6.62629
CG15764	FBgn0029817	0.0035	6.62392
CG5139	FBgn0031323	0.0013	6.62349
CG4744	FBgn0033834	2.8e-05	6.61612
CG14113	FBgn0040814	0.0061	6.61432
Tengl4	FBgn0037857	0.00013	6.61123
CG31910	FBgn0051910	0.002	6.60658
CG42758	FBgn0261816	0.0064	6.60643
CG12617	FBgn0040996	0.0018	6.60247
CG9314	FBgn0032061	9.2e-09	6.60179
CG11697	FBgn0030313	0.0023	6.60065
CG16853	FBgn0028941	0.0049	6.59768
CG5681	FBgn0032658	0.0059	6.59645
CG10750	FBgn0032769	0.0037	6.59569
CG44403	FBgn0265576	0.0032	6.59465
CG12027	FBgn0035585	0.0043	6.59202
Sfp65A	FBgn0259969	0.0097	6.59185
CG3581	FBgn0038697	1.2e-06	6.58846
CG11726	FBgn0036156	0.0049	6.58836
CG32488	FBgn0052488	0.0053	6.58666
CG41561	FBgn0085692	0.0054	6.5844
Nep5	FBgn0039478	0.0043	6.5821
CG13359	FBgn0025616	0.0052	6.57975
CG8197	FBgn0033369	0.0048	6.57831
ppk22	FBgn0051105	0.0039	6.5753
CG14488	FBgn0034278	0.0025	6.57311
CG32436	FBgn0052436	1.7e-13	6.56461
CR43157	FBgn0262687	0.0029	6.5592
CG3494	FBgn0035008	2.3e-06	6.55872
CG30177	FBgn0050177	0.0026	6.55836
CG2574	FBgn0030386	0.0052	6.5558
CG42446	FBgn0259917	0.0045	6.55512
CG3215	FBgn0034825	0.0037	6.5544
CG5265	FBgn0038486	5.4e-05	6.55393
CG14537	FBgn0031954	0.0047	6.54644
CG2652	FBgn0025838	0.0049	6.5442
CG5398	FBgn0034882	0.00012	6.5431
CR44389	FBgn0265539	0.017	6.54171
CG17217	FBgn0032419	0.0045	6.54088
Pif2	FBgn0046873	8.8e-05	6.54039
CG18472	FBgn0039463	0.006	6.53679
CG4434	FBgn0039071	1.9e-12	6.52978
CG42841	FBgn0262030	0.0048	6.52788
CG11588	FBgn0036221	0.0039	6.52603
CG6888	FBgn0036490	0.0036	6.51721
CG34292	FBgn0085321	0.0051	6.51638
CG14128	FBgn0036218	4.2e-05	6.51612
Sfp24C1	FBgn0259956	0.014	6.51416
CG1571	FBgn0029993	0.0031	6.51238
ACXA	FBgn0040510	9e-05	6.51091
CG13481	FBgn0036421	0.0056	6.50345
CG18234	FBgn0265268	0.012	6.49381
CG43108	FBgn0262568	0.0074	6.49254
CR43994	FBgn0264726	0.034	6.4903
Prosbeta5R2	FBgn0051742	0.0035	6.48887
CG10845	FBgn0039246	7.3e-05	6.48657
CG12147	FBgn0037325	0.0056	6.48606
CG15337	FBgn0030014	0.0079	6.47871
CG31773	FBgn0051773	2.3e-06	6.4772
Rpn12R	FBgn0036465	0.00036	6.47594
CG14013	FBgn0031720	0.0036	6.47289
CG4714	FBgn0033819	0.00044	6.46941
CG13541	FBgn0034841	0.0052	6.46314
Skadu	FBgn0259922	0.0072	6.45838
Obp56f	FBgn0043533	0.016	6.45661
SIP3	FBgn0061196	0.01	6.45573
CG12448	FBgn0028857	0.00023	6.45495
Cyt-c-d	FBgn0086907	1.2e-07	6.45284
CG31924	FBgn0051924	0.0066	6.44908
CG5718	FBgn0036222	0.0028	6.44705
CR43939	FBgn0264567	0.0064	6.44522
CG15278	FBgn0032554	0.0063	6.44066
CG34298	FBgn0085327	0.0073	6.43962
CG43168	FBgn0262787	0.0085	6.43937
CG31128	FBgn0051128	0.0051	6.43541
CG32106	FBgn0052106	0.00031	6.42914
CG16741	FBgn0042198	0.0069	6.42891
CG30393	FBgn0050393	0.0052	6.42805
SP	FBgn0003034	0.025	6.42723
CG9235	FBgn0034560	0.0066	6.42439
CG45603	FBgn0267163	0.0081	6.42293
CG18231	FBgn0036796	0.013	6.41695
CG13008	FBgn0030780	9.4e-06	6.41069
CG2871	FBgn0029725	0.013	6.40879
CG10029	FBgn0037498	0.0039	6.40359
Tim17a1	FBgn0038018	0.0071	6.4028
CG32199	FBgn0052199	0.035	6.4023
Sfp51E	FBgn0259966	0.019	6.40169
CG13965	FBgn0032834	0.002	6.39896
ymp	FBgn0261287	7.6e-08	6.39574
scpr-C	FBgn0037879	4.9e-09	6.39416
Sfp53D	FBgn0259967	0.025	6.39011
lectin-29Ca	FBgn0040098	4.4e-07	6.38873
CG42556	FBgn0260758	8.2e-07	6.38592
eIF4E-5	FBgn0035823	1.7e-06	6.38502
CG15198	FBgn0030283	0.00021	6.38217
CG34210	FBgn0085239	0.0099	6.38198
CG34040	FBgn0054040	7e-67	6.38051
CG31642	FBgn0051642	0.0086	6.3793
CG11251	FBgn0036346	0.00038	6.37602
CG31161	FBgn0051161	8.2e-05	6.37581
CG15208	FBgn0030247	4.3e-05	6.37573
CG31861	FBgn0051861	0.0093	6.37271
CG33125	FBgn0053125	0.00023	6.37234
CG10761	FBgn0030015	0.0056	6.36745
CG8245	FBgn0033031	0.00016	6.36182
CG34222	FBgn0250822	0.0098	6.36147
CG5043	FBgn0032636	1.5e-05	6.36032
CG2209	FBgn0030441	0.015	6.35741
CG46025	FBgn0267689	3.2e-05	6.3573
CG11663	FBgn0029539	0.01	6.35429
CG2577	FBgn0030384	0.012	6.35381
ms(3)76Cc	FBgn0036895	2e-08	6.35238
CG42851	FBgn0262098	0.01	6.34287
CG17083	FBgn0039070	9.6e-07	6.34121
CG43049	FBgn0262351	0.0093	6.34036
CG12689	FBgn0029952	0.00079	6.332
CG43169	FBgn0262788	0.0098	6.33092
CR33318	FBgn0053318	0.013	6.32342
CG15296	FBgn0030215	0.011	6.3161
CG33234	FBgn0053234	0.01	6.31587
CG17944	FBgn0037500	0.00044	6.31557
CG7514	FBgn0035567	0.00056	6.30989
CG31406	FBgn0051406	0.041	6.30606
CG13838	FBgn0039041	0.0061	6.30331
CG7311	FBgn0028848	1.6e-07	6.30273
RpL10Aa	FBgn0038281	0.00016	6.29774
CG32396	FBgn0052396	1.6e-05	6.29558
CG3121	FBgn0034957	0.00014	6.29519
Sfp35C	FBgn0259965	0.024	6.29101
CG33136	FBgn0053136	0.00051	6.29037
CG13577	FBgn0034998	0.011	6.28755
CG15025	FBgn0038709	0.00055	6.28536
CG7716	FBgn0035800	0.00011	6.28421
CG4073	FBgn0037827	0.0093	6.28386
CG15483	FBgn0032457	0.0093	6.27652
CG9406	FBgn0034592	0.013	6.27541
Acp32CD	FBgn0023415	0.0027	6.274
CG12679	FBgn0031103	0.00074	6.27099
CG3473	FBgn0028913	0.012	6.26282
CG34130	FBgn0083966	0.026	6.26266
CG13442	FBgn0034546	1.7e-06	6.26171
CG30416	FBgn0050416	0.0068	6.26169
CG11145	FBgn0033168	0.012	6.25935
Sfp77F	FBgn0259972	0.043	6.25429
CG5662	FBgn0030620	0.018	6.25198
CG4270	FBgn0031407	0.001	6.24462
alphaTub85E	FBgn0003886	0.016	6.24441
CG4631	FBgn0032590	2.5e-07	6.24397
CG13989	FBgn0031786	0.00051	6.24148
CG12111	FBgn0030050	0.0055	6.23901
Spn47C	FBgn0033574	0.00052	6.23682
CG15116	FBgn0034415	0.03	6.23575
CG43347	FBgn0263072	0.025	6.23397
CG16837	FBgn0035009	0.018	6.23091
CG8006	FBgn0035857	0.0013	6.23023
lobo	FBgn0083946	0.012	6.22868
CG14282	FBgn0038685	0.0085	6.22684
PpY-55A	FBgn0003140	0.017	6.22404
CG15625	FBgn0031644	0.012	6.22157
CG15147	FBgn0032654	0.017	6.21664
CG5538	FBgn0038052	2.3e-09	6.21515
CG15452	FBgn0031130	0.013	6.21073
CG31418	FBgn0051418	0.026	6.20516
p-cup	FBgn0030840	0.011	6.20493
CG14838	FBgn0035799	0.018	6.20215
CG30192	FBgn0050192	0.012	6.20066
CG12126	FBgn0033280	0.012	6.19765
CG4415	FBgn0031296	0.014	6.19552
CG12637	FBgn0030224	0.019	6.195
CG33286	FBgn0053286	0.0044	6.19496
CG43329	FBgn0263034	0.015	6.19249
CG4955	FBgn0030814	0.00061	6.19054
CG2053	FBgn0039887	0.017	6.18711
CG7229	FBgn0034423	0.018	6.18253
CG9961	FBgn0031451	0.0011	6.1808
CG34129	FBgn0083965	0.031	6.17659
CG32219	FBgn0052219	0.025	6.17363
CG15035	FBgn0029949	0.00073	6.17156
CG15925	FBgn0034129	0.012	6.17072
CG6629	FBgn0037860	0.0045	6.17004
CG30268	FBgn0050268	0.019	6.1625
CG14708	FBgn0037910	0.02	6.16063
CG32806	FBgn0052806	0.019	6.16032
CG3544	FBgn0031279	0.00083	6.14959
CG17195	FBgn0039369	0.016	6.14666
Ppm1	FBgn0035143	2.5e-05	6.14606
CG11060	FBgn0033149	0.021	6.14506
CG15145	FBgn0032649	0.02	6.14362
hydra	FBgn0031128	1.3e-05	6.1338
CG15143	FBgn0032647	0.00093	6.13288
Hsp60D	FBgn0032525	1e-05	6.13037
CG15824	FBgn0031292	0.00015	6.1248
CG11703	FBgn0038690	0.019	6.12257
CG31407	FBgn0051407	0.00032	6.12119
CG14579	FBgn0031163	0.00079	6.11938
CG32643	FBgn0052643	0.018	6.11791
CG8335	FBgn0033069	0.023	6.11649
CG14071	FBgn0032312	0.016	6.11255
CG4712	FBgn0033818	0.00012	6.11045
CG15256	FBgn0028880	0.013	6.10907
CG14835	FBgn0035782	0.00073	6.10643
CG14546	FBgn0039395	0.01	6.1032
CG13870	FBgn0034506	0.012	6.09885
CG14000	FBgn0031749	0.026	6.09722
CG43075	FBgn0262485	0.035	6.09593
CG43350	FBgn0263082	0.056	6.09351
CG32945	FBgn0052945	0.028	6.0913
CG7653	FBgn0028935	0.0014	6.08773
CG30429	FBgn0050429	0.0013	6.08329
CG12674	FBgn0031388	0.025	6.0816
CG17819	FBgn0038915	0.00084	6.07847
Sems	FBgn0037036	0.035	6.07484
CG15395	FBgn0031440	0.069	6.07336
CG42789	FBgn0261860	0.023	6.07106
CG1138	FBgn0037456	0.014	6.06915
CG16852	FBgn0028942	0.023	6.0668
CG32240	FBgn0052240	7.6e-07	6.06647
ms(2)35Ci	FBgn0011239	0.00092	6.05743
CG42830	FBgn0262017	0.023	6.05571
CG13091	FBgn0032055	0.00028	6.05561
CG8565	FBgn0030697	3.6e-06	6.04418
CG11608	FBgn0038069	0.019	6.04099
CG6485	FBgn0036706	0.021	6.03998
CG8840	FBgn0031531	0.0014	6.03652
CG31787	FBgn0051787	0.0012	6.02684
ttm3	FBgn0032971	0.0022	6.02542
CG11291	FBgn0034713	6.1e-05	6.02459
CG15196	FBgn0030296	0.0011	6.00478
CG31050	FBgn0051050	0.028	6.00206
CG43121	FBgn0262581	0.00085	6.00086
CG5050	FBgn0032637	1.1e-08	5.99527
CG6914	FBgn0037172	0.0023	5.99454
CG31804	FBgn0051804	0.0018	5.99322
CG43319	FBgn0263024	0.07	5.99208
CG1690	FBgn0033442	2.8e-06	5.98757
CR43278	FBgn0262967	0.0014	5.9795
CG12464	FBgn0033861	0.019	5.97532
elfless	FBgn0032660	0.033	5.97457
CG12309	FBgn0033542	1.1e-05	5.97086
ARY	FBgn0058064	0.028	5.97057
CG9632	FBgn0038377	4.8e-06	5.96833
CG14297	FBgn0038655	7.7e-08	5.96803
CG15472	FBgn0029724	0.036	5.96563
CG10822	FBgn0034478	0.03	5.96122
CG15446	FBgn0031155	0.035	5.95543
CG8673	FBgn0031986	0.048	5.95484
CG4477	FBgn0035971	0.026	5.94932
CG15676	FBgn0034651	0.027	5.94867
CG31913	FBgn0051913	0.0038	5.94867
Glut3	FBgn0015230	0.017	5.94671
CG31244	FBgn0051244	0.001	5.94574
CG15734	FBgn0030374	0.04	5.94297
CG33664	FBgn0053664	0.035	5.94285
CG9624	FBgn0038213	0.00085	5.94252
CG10063	FBgn0035727	7.2e-06	5.94189
CG12784	FBgn0038356	0.024	5.94167
Spn28Da	FBgn0051902	0.029	5.93996
CG9863	FBgn0034846	0.036	5.93448
CG13991	FBgn0031785	0.00016	5.92778
CG2861	FBgn0029728	0.00092	5.92744
Tengl1	FBgn0051682	0.0074	5.92239
CG43788	FBgn0264329	0.019	5.91356
CG13733	FBgn0036729	3e-05	5.90975
CG34433	FBgn0085462	0.035	5.90898
CG15580	FBgn0037398	0.0038	5.90683
CG43057	FBgn0262359	0.073	5.90109
CG9879	FBgn0031444	0.036	5.89984
CG12620	FBgn0032626	5e-04	5.89797
CG34274	FBgn0085303	0.037	5.89496
CG34432	FBgn0085461	0.04	5.88783
CG11694	FBgn0037571	0.036	5.8859
CG42650	FBgn0261502	0.018	5.8845
CG8750	FBgn0040812	0.0047	5.88351
CG9030	FBgn0030599	0.037	5.88276
CG10919	FBgn0037514	0.0034	5.87333
Hex-t1	FBgn0042711	0.027	5.87045
CG15576	FBgn0029700	0.0026	5.86868
CG4520	FBgn0038355	0.00061	5.86453
CG17764	FBgn0029751	0.0065	5.85611
RpS28-like	FBgn0085211	0.056	5.85609
CG31949	FBgn0051949	0.0019	5.85548
CG13244	FBgn0032577	0.0046	5.85249
CG31459	FBgn0051459	8.9e-05	5.84345
CG6083	FBgn0036183	0.0099	5.84261
CG34033	FBgn0054033	0.064	5.841
CG44314	FBgn0265373	0.051	5.8401
CG34391	FBgn0085420	0.061	5.83787
alphaKap4	FBgn0035657	0.026	5.83437
Gld2	FBgn0038934	3.4e-05	5.8321
CG13984	FBgn0260452	0.057	5.83049
CG15458	FBgn0040651	0.051	5.82705
nxf4	FBgn0051501	0.041	5.81722
CG17030	FBgn0035584	0.017	5.81682
CG15144	FBgn0032648	0.0027	5.81513
Dic4	FBgn0036808	0.058	5.81424
CG31093	FBgn0051093	0.052	5.80682
CG44088	FBgn0264897	0.0019	5.80634
CG1701	FBgn0033167	0.076	5.80513
CG15719	FBgn0030440	0.058	5.80199
CG12857	FBgn0033963	0.011	5.79792
ZnT33D	FBgn0051860	0.0055	5.79782
CR43152	FBgn0262682	0.045	5.79774
CG3795	FBgn0025378	0.044	5.79749
CG34021	FBgn0054021	0.032	5.7916
CG32087	FBgn0052087	0.045	5.78201
CG1722	FBgn0031168	0.0033	5.7799
CG14346	FBgn0031337	0.048	5.77751
CG10694	FBgn0039147	0.051	5.77598
CG3062	FBgn0025612	0.052	5.77459
CG33462	FBgn0053462	0.099	5.77264
CG14077	FBgn0036830	0.0032	5.77156
CG15549	FBgn0039810	0.047	5.77116
CG6873	FBgn0030951	0.044	5.77038
Ccy	FBgn0267592	0.056	5.76703
CG31874	FBgn0051874	0.0014	5.76498
CG42692	FBgn0261582	0.037	5.76148
CG33060	FBgn0053060	0.031	5.75794
CG30275	FBgn0050275	0.0035	5.75438
CG34435	FBgn0085464	0.052	5.75322
CG6761	FBgn0036031	6.7e-06	5.75239
CG15539	FBgn0039782	0.059	5.74664
CG31419	FBgn0051419	0.091	5.74559
CG31528	FBgn0051528	0.0034	5.74091
CG32718	FBgn0052718	0.054	5.74059
Prosbeta4R1	FBgn0031442	0.052	5.7404
CG14294	FBgn0038656	0.028	5.73751
Semp1	FBgn0028944	0.096	5.73408
ord	FBgn0003009	0.064	5.72292
CG30110	FBgn0050110	0.03	5.71679
CG10869	FBgn0031347	3.6e-10	5.71365
CG34107	FBgn0083943	0.00082	5.70842
CG8236	FBgn0037626	0.002	5.70487
CG12609	FBgn0030952	0.0068	5.70464
CG1724	FBgn0031164	0.053	5.70311
CG17856	FBgn0039576	0.045	5.69554
CG34170	FBgn0085199	0.066	5.69551
CG1503	FBgn0031157	0.059	5.69047
Obp56i	FBgn0043532	0.058	5.69036
CG10588	FBgn0037037	0.0049	5.68166
CG33285	FBgn0053285	0.026	5.67872
CG10589	FBgn0037035	0.001	5.67572
CG14106	FBgn0260459	0.04	5.67133
Atg8b	FBgn0038539	1e-04	5.67103
Actn3	FBgn0015008	4.8e-05	5.66927
Acp63F	FBgn0015585	0.00073	5.66883
Pka-C2	FBgn0000274	0.0032	5.66698
Vha100-3	FBgn0028669	0.00024	5.66658
CG32161	FBgn0052161	0.0054	5.66639
CG17843	FBgn0038919	0.0037	5.66554
CG30222	FBgn0050222	0.0057	5.66346
CG8065	FBgn0036075	3.2e-05	5.6625
CG6149	FBgn0036158	0.036	5.65968
CG9445	FBgn0040674	0.059	5.65918
nsr	FBgn0034740	0.0048	5.65736
CG4892	FBgn0028884	0.072	5.65679
Tsp33B	FBgn0032376	0.0079	5.64303
CG9722	FBgn0038209	0.041	5.63695
CG6036	FBgn0039421	4e-04	5.63651
CG7069	FBgn0038952	6.1e-11	5.63612
CG17005	FBgn0032109	0.029	5.63585
CG31703	FBgn0051703	0.091	5.63087
CG14932	FBgn0032375	0.072	5.62947
Ucp4C	FBgn0031757	0.0075	5.62085
CG43127	FBgn0262592	0.066	5.61949
CG32971	FBgn0052971	0.064	5.61608
CG14370	FBgn0038158	0.075	5.61538
CG12782	FBgn0034838	0.075	5.61457
CG30391	FBgn0050391	0.0069	5.61433
CR45013	FBgn0266365	0.069	5.60389
CG32236	FBgn0046793	0.0023	5.60064
CG7387	FBgn0035852	2.2e-05	5.59168
CG43089	FBgn0262535	0.063	5.58968
CG2104	FBgn0037365	0.011	5.57398
Prosbeta2R2	FBgn0037296	0.006	5.57217
CG32820	FBgn0052820	0.06	5.56287
kl-2	FBgn0001313	0.074	5.55562
CG13457	FBgn0036482	0.0021	5.55513
CG31231	FBgn0051231	1.9e-06	5.55088
Rpt6R	FBgn0039788	0.00083	5.55052
CG32572	FBgn0052572	6e-04	5.54897
CR44631	FBgn0265842	0.09	5.54862
CG14929	FBgn0032365	0.086	5.53303
w-cup	FBgn0032269	0.026	5.52995
CG15429	FBgn0031596	0.077	5.52056
CG14736	FBgn0037986	0.0068	5.51804
CG2014	FBgn0039669	0.092	5.51626
CR42767	FBgn0261835	0.00068	5.51398
CG13611	FBgn0039177	0.007	5.50795
CG3942	FBgn0038008	0.027	5.49207
CG7335	FBgn0036941	0.00081	5.48456
CG15059	FBgn0030905	0.08	5.47841
CG3611	FBgn0035069	0.053	5.4753
CG17329	FBgn0028896	0.012	5.47305
CG17380	FBgn0039077	0.088	5.47075
CG31088	FBgn0051088	0.094	5.4678
CG9550	FBgn0031826	0.00022	5.46567
CG13639	FBgn0265266	0.028	5.46302
CG17199	FBgn0038775	0.01	5.45882
CG15227	FBgn0034554	0.07	5.44472
CG32846	FBgn0052846	0.0023	5.44135
CR44208	FBgn0265106	0.095	5.44091
CG34204	FBgn0085233	0.07	5.42014
CR43845	FBgn0264427	0.015	5.40962
CG33322	FBgn0053322	0.0024	5.40931
CG6071	FBgn0036186	0.00042	5.3994
CG10298	FBgn0037432	0.01	5.38822
kl-5	FBgn0267433	0.083	5.38685
CG13059	FBgn0036607	0.029	5.38297
CG6280	FBgn0033866	0.029	5.38225
CG10834	FBgn0032972	0.095	5.38152
CG13539	FBgn0034833	0.0077	5.36449
CG6255	FBgn0038708	4.2e-05	5.36197
CG6481	FBgn0030936	3.2e-05	5.35833
CG14380	FBgn0038124	0.094	5.35463
t-cup	FBgn0051858	0.011	5.34632
CR32835	FBgn0052835	0.0033	5.345
CG15368	FBgn0030104	0.026	5.3334
CR45982	FBgn0267644	0.094	5.3324
CG14262	FBgn0039503	0.021	5.3303
CG14787	FBgn0027793	0.02	5.32943
CG12853	FBgn0040747	3.6e-08	5.32639
Acyp	FBgn0025115	0.071	5.3245
CG15657	FBgn0034595	0.0049	5.31929
CG6931	FBgn0036236	0.076	5.3124
CG31008	FBgn0051008	0.00056	5.31064
CG17196	FBgn0039368	0.018	5.30551
CG6527	FBgn0036085	0.00062	5.30326
CG31907	FBgn0051907	0.00024	5.28924
CG30278	FBgn0050278	7.9e-05	5.28718
CG15136	FBgn0032625	0.037	5.2859
dtr	FBgn0023090	0.002	5.28045
CG4960	FBgn0039371	0.035	5.26723
CG9101	FBgn0030622	0.017	5.26006
CG12729	FBgn0029816	0.1	5.25907
CG17118	FBgn0032291	0.0016	5.2517
CG2964	FBgn0031462	0.00067	5.24947
Prosalpha4T2	FBgn0017556	0.0016	5.23925
swaPsi	FBgn0016974	0.0042	5.23243
CG16825	FBgn0032503	0.023	5.22952
CG1958	FBgn0029940	0.0014	5.22912
CG34012	FBgn0054012	0.085	5.21797
CG15876	FBgn0035569	0.05	5.21546
CG30447	FBgn0050447	0.024	5.2143
CG11379	FBgn0040362	0.02	5.21401
CG5327	FBgn0034363	0.018	5.20792
CG30065	FBgn0050065	0.015	5.20687
CG31730	FBgn0051730	0.023	5.20276
rha	FBgn0027376	1.8e-07	5.20235
Akh	FBgn0004552	0.023	5.20019
CG11828	FBgn0039616	0.056	5.19777
CG15800	FBgn0034904	0.00038	5.19459
CG31933	FBgn0051933	0.068	5.19351
CG34308	FBgn0085337	0.023	5.19156
CG45066	FBgn0266436	0.041	5.1831
CG12209	FBgn0033498	0.017	5.17881
CG33140	FBgn0053140	0.011	5.17129
CG6441	FBgn0031920	6.7e-07	5.16998
CG13476	FBgn0036441	0.00073	5.14785
CG34299	FBgn0085328	0.049	5.14003
CG32847	FBgn0052847	0.021	5.13833
CG8316	FBgn0030852	0.00089	5.13389
CG14006	FBgn0031733	0.02	5.11625
Sfp24F	FBgn0259958	0.013	5.11538
BG642167	FBgn0250831	0.0026	5.11084
tyn	FBgn0029128	5.6e-22	5.1086
CG30487	FBgn0050487	0.0027	5.08736
can	FBgn0011569	0.073	5.07533
CG14508	FBgn0039651	0.00025	5.07398
CG15708	FBgn0034099	0.0081	5.0727
CG32141	FBgn0052141	0.0064	5.07149
Pif1A	FBgn0261015	0.0051	5.07147
CG11369	FBgn0029951	0.0014	5.07081
CG33655	FBgn0250824	0.03	5.06541
Tektin-C	FBgn0035638	0.00011	5.06505
JYalpha	FBgn0267363	0.011	5.06465
CG15599	FBgn0030667	0.032	5.06138
CG34258	FBgn0085287	0.052	5.04961
CG31099	FBgn0051099	0.00037	5.04939
CG9072	FBgn0030614	0.035	5.04785
gudu	FBgn0031905	0.0047	5.04696
CG33223	FBgn0053223	0.031	5.04473
CG3345	FBgn0031240	6.4e-06	5.03659
PPYR1	FBgn0030623	0.063	5.034
tobi	FBgn0261575	3.8e-74	5.03056
SkpB	FBgn0026176	0.017	5.03044
CG17991	FBgn0039498	0.0037	5.02592
CG12682	FBgn0029729	0.061	5.01435
gom	FBgn0029084	0.0038	5.01157
Trf4-2	FBgn0039251	0.00082	5.01005
CG6893	FBgn0036807	0.021	5.00957
CG7024	FBgn0029722	4.6e-07	4.99834
glob3	FBgn0037385	0.027	4.99645
CG15450	FBgn0031132	0.019	4.99436
Hsp67Bb	FBgn0001228	0.037	4.97785
CG6569	FBgn0038909	3.2e-06	4.9561
CG6690	FBgn0038918	0.015	4.9544
CG15394	FBgn0250835	0.051	4.95131
CG31515	FBgn0051515	0.076	4.94219
lectin-46Ca	FBgn0040093	0.00027	4.92225
CG34167	FBgn0085196	0.046	4.92055
CG5204	FBgn0032473	0.055	4.91793
CG13564	FBgn0034973	0.049	4.91682
CR41620	FBgn0085826	5.8e-07	4.91156
CG14605	FBgn0037486	0.00041	4.90892
wuc	FBgn0033770	0.096	4.90883
CG34188	FBgn0085217	0.056	4.90361
CG7202	FBgn0037086	1.8e-05	4.90255
CG17010	FBgn0032424	2e-05	4.89842
CG12521	FBgn0040816	0.037	4.8834
CG32832	FBgn0052832	3.6e-05	4.88315
CG43691	FBgn0263774	0.052	4.87983
CG5964	FBgn0036206	0.051	4.87639
CG31327	FBgn0051327	0.0023	4.87503
CG15579	FBgn0040906	0.061	4.87368
CG12866	FBgn0033955	0.06	4.86629
CG42691	FBgn0261581	0.056	4.86347
CG42266	FBgn0259151	0.029	4.86274
Mal-A7	FBgn0033296	3.1e-35	4.85345
CG41106	FBgn0069938	0.048	4.85187
Acp53C14c	FBgn0053530	0.024	4.85167
CG15262	FBgn0028852	0.033	4.84419
CG12693	FBgn0029705	0.00054	4.8428
CG34286	FBgn0085315	0.073	4.83944
CG7907	FBgn0038887	0.012	4.83252
CG3964	FBgn0031574	5.3e-12	4.82582
CG12691	FBgn0029701	0.085	4.81657
CG42597	FBgn0260996	0.055	4.80783
CG3927	FBgn0034739	0.0062	4.80074
CG43072	FBgn0262482	0.094	4.79944
CG11634	FBgn0032968	0.062	4.79525
CG30485	FBgn0050485	0.013	4.78634
CG34425	FBgn0085454	0.0051	4.78595
Porin2	FBgn0069354	5.5e-06	4.77872
CG11404	FBgn0037169	0.035	4.77557
laf	FBgn0020280	0.031	4.77341
CG10996	FBgn0030525	0.05	4.77321
sunz	FBgn0037462	0.049	4.76488
CG15034	FBgn0029946	0.0069	4.75965
CG17821	FBgn0034383	0.075	4.7501
CG13759	FBgn0040376	0.0064	4.75009
CG7634	FBgn0037101	0.00049	4.74813
Syngr	FBgn0033876	0.098	4.74253
CG14017	FBgn0031721	0.088	4.7363
CG15283	FBgn0028844	0.055	4.73539
CG17669	FBgn0034352	0.017	4.73423
CG43209	FBgn0262845	0.02	4.73377
CG4681	FBgn0069913	0.00011	4.72719
Adgf-B	FBgn0036751	0.0026	4.72289
CG14840	FBgn0038217	0.061	4.71826
CG6059	FBgn0039491	0.00019	4.7176
CG17387	FBgn0037276	0.0017	4.71611
CG14644	FBgn0250821	0.014	4.7151
CG7794	FBgn0038565	3.7e-05	4.71332
CG16719	FBgn0036029	0.00056	4.70473
Rtnl2	FBgn0015831	0.0018	4.70195
Rcd7	FBgn0260461	1.7e-05	4.70005
CG8420	FBgn0037664	8.4e-05	4.69922
CG43222	FBgn0262858	0.004	4.69073
CG3323	FBgn0029750	7.3e-05	4.67939
CG13501	FBgn0034684	0.048	4.6767
mtsh	FBgn0262598	0.022	4.67051
CG31415	FBgn0051415	0.00031	4.65452
blanks	FBgn0035608	0.0034	4.64465
Prosbeta5R1	FBgn0034842	0.0084	4.63848
CG33309	FBgn0053309	0.017	4.63777
CG14870	FBgn0038342	0.063	4.63056
CG34287	FBgn0085316	0.078	4.62571
CG15177	FBgn0037461	0.0068	4.62194
CG10734	FBgn0034082	1.5e-05	4.6219
CG31029	FBgn0051029	1.7e-06	4.62166
CG31752	FBgn0051752	0.048	4.61235
CG12446	FBgn0031201	0.085	4.60624
CG30384	FBgn0050384	0.011	4.59765
CG34264	FBgn0085293	0.041	4.5899
CG13177	FBgn0040759	7.9e-06	4.57
CG13010	FBgn0030770	0.086	4.56319
CG11362	FBgn0034737	0.096	4.55725
PH4alphaNE3	FBgn0051017	0.068	4.5516
Vha36-2	FBgn0033706	0.0079	4.55
CG13361	FBgn0029532	0.097	4.5284
CG33191	FBgn0053191	0.016	4.51878
hog	FBgn0266710	0.044	4.50451
CG15873	FBgn0035003	0.069	4.50177
CG34160	FBgn0250826	0.0021	4.50148
CG31178	FBgn0064912	7.2e-10	4.49484
CG32119	FBgn0052119	0.0014	4.49218
sowi	FBgn0037460	0.00093	4.4867
CG16716	FBgn0034459	0.0031	4.48491
CG2528	FBgn0032969	2.6e-05	4.48365
Mal-A8	FBgn0033297	4.2e-55	4.48007
Spn28B	FBgn0083141	0.079	4.47692
CG11913	FBgn0039331	0.0098	4.47124
CG12078	FBgn0035426	0.092	4.46476
CG32026	FBgn0052026	0.00083	4.44776
CG30271	FBgn0050271	0.0013	4.43693
CG16824	FBgn0040973	0.099	4.43561
CG42847	FBgn0262036	0.011	4.43008
CG18233	FBgn0036795	0.076	4.42539
CG6614	FBgn0032369	0.035	4.42337
Taf12L	FBgn0031623	0.063	4.42177
CG32944	FBgn0052944	0.038	4.41892
dpr17	FBgn0051361	1.5e-07	4.41759
CG13032	FBgn0036652	0.00019	4.4085
CG18335	FBgn0033610	2e-04	4.40812
CG42827	FBgn0262009	0.002	4.40776
CG7017	FBgn0036951	0.028	4.3987
CG11475	FBgn0034687	0.0065	4.3954
CG31538	FBgn0051538	2.9e-08	4.38994
Dhc16F	FBgn0013809	0.0031	4.38561
CG13843	FBgn0038993	0.0029	4.38233
CG31797	FBgn0051797	0.066	4.37829
CG4847	FBgn0034229	3.3e-05	4.36393
CG14072	FBgn0032318	0.032	4.35178
tomboy40	FBgn0033074	0.0018	4.34311
CG8407	FBgn0033687	0.028	4.33702
CG9411	FBgn0030569	0.0078	4.32981
I-t	FBgn0025821	0.071	4.32521
PH4alphaNE2	FBgn0039783	0.043	4.30737
CG18568	FBgn0033888	0.00049	4.30395
CG31882	FBgn0051882	0.027	4.30019
CG42675	FBgn0261561	8.3e-06	4.29585
Uch-L5R	FBgn0030370	0.043	4.2945
CG12698	FBgn0030721	0.011	4.28098
CG42570	FBgn0260776	0.017	4.27746
CG43185	FBgn0262814	0.099	4.27062
Trxr-2	FBgn0037170	0.073	4.2699
CG31909	FBgn0051909	0.019	4.2612
CG13494	FBgn0034671	0.068	4.24145
Dhc98D	FBgn0013813	0.00037	4.23653
CG3085	FBgn0034816	5.4e-08	4.22431
CG7208	FBgn0038575	0.0015	4.22132
CG34051	FBgn0054051	0.0087	4.21384
CG13405	FBgn0035097	0.014	4.2065
CG10407	FBgn0038395	7.8e-08	4.20341
CG12229	FBgn0036723	1.1e-06	4.18821
CG6790	FBgn0037915	5.3e-06	4.18613
SIP2	FBgn0061197	5.5e-07	4.18467
CG12917	FBgn0033490	0.021	4.18437
CG32392	FBgn0052392	0.0017	4.17441
CG8102	FBgn0034007	0.05	4.16999
rib	FBgn0003254	0.063	4.16719
CG33339	FBgn0053339	0.035	4.16314
CG13693	FBgn0031235	0.024	4.15975
CG9589	FBgn0038361	0.0081	4.15176
CG14154	FBgn0036093	0.0097	4.14082
CG13385	FBgn0032039	0.025	4.12796
CG34434	FBgn0250904	0.01	4.09235
SPR	FBgn0029768	0.003	4.0639
CNT1	FBgn0033371	0.00067	4.06321
Vha68-3	FBgn0032464	5.6e-07	4.04724
CG12605	FBgn0035481	0.0021	4.04223
CG12914	FBgn0033499	0.07	4.03624
CG1979	FBgn0026563	1.9e-05	4.03227
CG15711	FBgn0034122	0.064	4.0207
Sfp33A3	FBgn0259964	0.018	4.0105
CG6470	FBgn0030933	0.0027	4.0057
CG15482	FBgn0032483	0.0048	4.00135
CG5653	FBgn0035943	0.081	4.00096
CG16781	FBgn0029661	0.028	3.98057
CG18675	FBgn0040696	0.06	3.96501
CG2854	FBgn0040391	0.022	3.95523
CG18808	FBgn0042131	0.088	3.94647
CG12684	FBgn0029717	0.019	3.94188
CG4329	FBgn0034745	0.0021	3.94169
CG17687	FBgn0036348	0.099	3.92224
I-3	FBgn0261624	0.078	3.90822
CG14384	FBgn0038097	0.038	3.90449
CG14931	FBgn0032374	0.084	3.90327
bgcn	FBgn0004581	0.035	3.90279
CG42564	FBgn0260766	0.012	3.89971
CG5435	FBgn0032431	0.0045	3.88967
CG9123	FBgn0030629	0.035	3.88143
CG32371	FBgn0052371	3.6e-05	3.87264
CG17150	FBgn0035581	4.6e-06	3.86445
CG1287	FBgn0037506	0.0041	3.86392
CG14383	FBgn0038102	0.03	3.85799
Cpr50Ca	FBgn0033867	3.5e-06	3.85684
CG14075	FBgn0036835	0.003	3.8409
CG18128	FBgn0034898	0.073	3.82815
CG31659	FBgn0051659	0.021	3.80299
qua	FBgn0003187	5.8e-05	3.7963
CG3604	FBgn0031562	5.4e-06	3.78
ab	FBgn0264442	0.025	3.77623
salr	FBgn0000287	0.084	3.77481
CG15333	FBgn0029989	0.051	3.77384
CG14314	FBgn0038581	0.071	3.75074
CG43293	FBgn0262985	0.087	3.73659
CG8813	FBgn0031476	8e-05	3.73463
CG42710	FBgn0261627	0.078	3.73182
CG4704	FBgn0039029	0.085	3.73166
CG17261	FBgn0031501	0.0017	3.7285
Tsp	FBgn0031850	0.0014	3.72738
Nep4	FBgn0038818	0.019	3.71694
CG10748	FBgn0036327	0.097	3.7105
CR41535	FBgn0085795	0.016	3.70539
CG5781	FBgn0032448	0.018	3.6973
CG30438	FBgn0050438	0.0014	3.684
PpN58A	FBgn0025573	0.07	3.68049
CG31805	FBgn0051805	0.076	3.66145
CG18673	FBgn0040629	0.082	3.65787
CG8136	FBgn0037616	4.3e-08	3.65483
Sfp78E	FBgn0261059	0.042	3.6545
CG30356	FBgn0050356	0.03	3.65107
CG7362	FBgn0038258	0.043	3.65088
CG34161	FBgn0085190	0.071	3.64932
mtt	FBgn0050361	3.9e-13	3.64574
Optix	FBgn0025360	0.087	3.63195
CG12035	FBgn0035263	0.07	3.63134
CR40679	FBgn0085766	0.00017	3.63133
CG31287	FBgn0051287	0.0039	3.62016
CG15605	FBgn0034196	0.0083	3.6164
CG5071	FBgn0039347	0.016	3.60081
Dhc36C	FBgn0013810	0.02	3.59388
RpS19b	FBgn0039129	0.013	3.57805
CG14589	FBgn0033063	0.0093	3.55509
CG30156	FBgn0050156	0.014	3.55466
CG14763	FBgn0033243	0.0019	3.5488
CG11249	FBgn0037115	0.0029	3.52963
CG7131	FBgn0038598	2e-05	3.5272
CG15864	FBgn0040528	0.04	3.52479
hbs	FBgn0029082	0.015	3.51492
CG34450	FBgn0085479	0.046	3.51016
CR33218	FBgn0053218	0.0098	3.49214
CG15742	FBgn0030462	0.046	3.47642
CG14921	FBgn0032345	0.014	3.46285
CG42288	FBgn0259184	0.021	3.46251
CG4095	FBgn0029890	0.0023	3.45778
CG17375	FBgn0031861	0.006	3.44648
CG9657	FBgn0029950	0.042	3.43027
antr	FBgn0050488	0.0014	3.42934
CG14556	FBgn0039413	0.018	3.41645
CG6332	FBgn0038921	0.00013	3.39882
CR31562	FBgn0051562	0.047	3.39505
CG11029	FBgn0031735	1e-04	3.39279
CG30178	FBgn0050178	0.062	3.37719
CG32650	FBgn0052650	0.074	3.37333
CG10793	FBgn0029656	0.098	3.37331
CG11854	FBgn0039299	0.034	3.36779
CG15649	FBgn0034563	0.019	3.36507
CG3788	FBgn0034800	0.0048	3.34424
CG14034	FBgn0250847	0.024	3.3343
CG2121	FBgn0033289	0.0032	3.32094
Efhc1.1	FBgn0030691	0.0027	3.31609
Rpt3R	FBgn0037742	0.095	3.31496
CG5062	FBgn0029747	0.017	3.30761
CG14125	FBgn0036232	2.4e-10	3.2998
Mal-A6	FBgn0050360	2.8e-51	3.29045
CG31546	FBgn0051546	0.00059	3.28542
CG31817	FBgn0028899	0.016	3.28517
CG34459	FBgn0085488	0.049	3.27832
aret	FBgn0000114	5.9e-14	3.27136
CG43638	FBgn0263647	0.0046	3.27064
CG12395	FBgn0030722	0.073	3.24478
CG11227	FBgn0031139	0.025	3.24135
CG5612	FBgn0039529	0.0012	3.2413
CG11878	FBgn0039310	7.8e-21	3.22949
CG17378	FBgn0031858	0.00019	3.21148
CG4995	FBgn0032219	0.014	3.19853
brv3	FBgn0040333	0.064	3.18922
CG4363	FBgn0034663	1.4e-20	3.18063
CG17386	FBgn0033936	3.2e-05	3.17999
CG2533	FBgn0030319	0.0026	3.16824
Mal-A1	FBgn0002570	3.6e-69	3.16534
Mst36Fb	FBgn0261349	0.0068	3.15696
CG13436	FBgn0034532	0.011	3.14587
CG42816	FBgn0261998	0.061	3.14329
CG10508	FBgn0037060	0.092	3.12522
CG44296	FBgn0265342	0.008	3.11437
CG32444	FBgn0043783	1.1e-07	3.11047
caup	FBgn0015919	2.4e-07	3.10939
Men-b	FBgn0029155	3.1e-35	3.10667
Tpc2	FBgn0035078	0.021	3.10643
CG5111	FBgn0039343	0.0015	3.10424
RYa-R	FBgn0004842	0.01	3.09574
CG12766	FBgn0035476	2.9e-19	3.09178
CG7884	FBgn0031001	0.0055	3.08968
CG12184	FBgn0025387	0.035	3.08054
CG10307	FBgn0034655	0.006	3.06863
CG12992	FBgn0030846	0.02	3.06442
CG17707	FBgn0025835	0.042	3.0639
Ets96B	FBgn0039225	0.0017	3.06019
CG13855	FBgn0038960	0.055	3.06011
ect	FBgn0000451	4.3e-11	3.05671
CG11700	FBgn0029856	0.098	3.04634
CG43343	FBgn0263048	2.2e-11	3.04116
CG2137	FBgn0033190	0.00056	3.04026
CG6999	FBgn0030085	0.039	3.03423
CG8219	FBgn0035693	0.02	3.03155
CR32111	FBgn0052111	0.047	3.02795
nompC	FBgn0016920	0.016	3.02184
Muc68D	FBgn0036203	5.8e-16	3.0196
CG12923	FBgn0033461	0.071	3.01858
CG7730	FBgn0036689	0.064	2.99877
CR44309	FBgn0265368	0.081	2.99688
CG6405	FBgn0032428	0.087	2.99263
CG42656	FBgn0261508	1.2e-05	2.99223
CG8483	FBgn0038126	0.013	2.97772
futsch	FBgn0259108	0.047	2.96156
CG6752	FBgn0038296	1e-04	2.95989
CG4576	FBgn0038366	0.0044	2.95566
to	FBgn0039298	0.04	2.95494
CG13196	FBgn0033645	0.0022	2.9337
CG42269	FBgn0259164	1.7e-06	2.92573
CG34324	FBgn0085353	2.3e-12	2.92161
CG13806	FBgn0035325	0.0029	2.91913
ple	FBgn0005626	7.4e-08	2.91447
CG7742	FBgn0031690	1.2e-06	2.91182
exu	FBgn0000615	1.9e-08	2.90031
CG1638	FBgn0039855	0.019	2.89881
Tie	FBgn0014073	0.00011	2.89299
orb	FBgn0004882	4.6e-06	2.87219
fs(1)Ya	FBgn0000927	0.048	2.87202
CG13455	FBgn0036498	0.079	2.86563
CG11044	FBgn0034484	0.067	2.84559
CG40198	FBgn0058198	0.021	2.82808
CG18155	FBgn0029945	0.0069	2.81136
CG6409	FBgn0036106	4.6e-20	2.7998
CG15236	FBgn0033108	0.021	2.79575
CG32085	FBgn0052085	0.065	2.79238
Pen	FBgn0267727	1.3e-09	2.77665
CG17781	FBgn0039196	0.085	2.7761
ntc	FBgn0035461	0.00076	2.77202
stai	FBgn0266521	0.00028	2.74616
CG44252	FBgn0265187	0.0031	2.74223
CG12934	FBgn0033541	0.024	2.73203
CG15870	FBgn0033798	9.8e-07	2.72819
RhoGAP54D	FBgn0034249	1.4e-06	2.71694
CG3609	FBgn0031418	2.5e-14	2.71353
Osi24	FBgn0037409	0.018	2.7106
FucTA	FBgn0036485	0.096	2.70903
CG31803	FBgn0051803	0.065	2.70614
CG1139	FBgn0035300	2.1e-28	2.70423
Cpr62Ba	FBgn0035279	0.00011	2.69613
CG14439	FBgn0029898	0.0033	2.69482
Tim13	FBgn0036204	0.098	2.68806
aurA	FBgn0000147	0.087	2.68281
CG32557	FBgn0052557	1.3e-05	2.67891
CG11407	FBgn0038733	5.1e-13	2.67108
CR34044	FBgn0054044	0.049	2.67063
CG13921	FBgn0035267	0.073	2.66768
ara	FBgn0015904	0.0025	2.66764
CG7366	FBgn0035855	0.035	2.66027
CG17999	FBgn0034552	1.1e-08	2.65547
spirit	FBgn0030051	0.01	2.652
CG1124	FBgn0037290	3e-04	2.64466
CG15202	FBgn0030271	0.03	2.63362
CG12224	FBgn0037974	9.2e-18	2.61388
CG14356	FBgn0038207	0.024	2.5986
CG11550	FBgn0039864	0.018	2.5964
Drs	FBgn0010381	0.04	2.5878
CG10089	FBgn0036369	0.003	2.58033
bnb	FBgn0001090	1.3e-08	2.57942
IM4	FBgn0040653	0.035	2.56986
CG5987	FBgn0039501	0.0045	2.56929
Cht12	FBgn0050293	0.0047	2.55194
CG9427	FBgn0037721	0.00013	2.54844
CG6012	FBgn0032615	6.7e-14	2.54662
Cyp6a2	FBgn0000473	3e-09	2.53192
CG14984	FBgn0035480	0.071	2.53011
Sans	FBgn0033785	0.0034	2.52929
pgant4	FBgn0051956	1.2e-07	2.52572
Arr1	FBgn0000120	0.061	2.5217
CG9993	FBgn0034553	4.2e-09	2.51607
sip2	FBgn0031878	0.00093	2.50428
CG11983	FBgn0037654	0.044	2.49315
Sdr	FBgn0038279	0.0032	2.49086
CG42795	FBgn0261928	0.023	2.48445
gk	FBgn0020300	0.031	2.48408
CR41619	FBgn0085825	0.0014	2.48191
yellow-b	FBgn0032601	7.1e-06	2.47907
wat	FBgn0039620	1.6e-06	2.47566
ogre	FBgn0004646	2.2e-08	2.47499
PebIII	FBgn0011695	9.3e-05	2.47086
CG31619	FBgn0051619	0.0032	2.46081
Sdic4	FBgn0053499	0.091	2.46003
CG18336	FBgn0040763	0.011	2.45671
Cyp4aa1	FBgn0034053	6e-05	2.45219
CG31798	FBgn0051798	0.015	2.45059
CG5144	FBgn0035957	6e-04	2.43035
esn	FBgn0263934	0.03	2.42334
CG14183	FBgn0036931	0.013	2.42301
CG31077	FBgn0051077	8.7e-06	2.41142
xmas-1	FBgn0016080	0.001	2.40683
CG34045	FBgn0054045	0.097	2.40597
Cyp6g1	FBgn0025454	9.4e-31	2.40361
CG31547	FBgn0051547	1.6e-14	2.4034
Cyp6g2	FBgn0033696	0.026	2.39957
alpha-Est6	FBgn0015574	0.083	2.39755
NnaD	FBgn0265726	0.0011	2.39682
l(2)41Ab	FBgn0262123	0.013	2.39596
CG33293	FBgn0053293	0.0024	2.39163
CR44640	FBgn0265851	0.0086	2.38242
Gnmt	FBgn0038074	9.8e-05	2.38088
CG9279	FBgn0036882	0.0067	2.37418
Cda9	FBgn0034197	2.9e-06	2.37292
Mst36Fa	FBgn0086681	0.032	2.37241
CG30026	FBgn0050026	4.8e-06	2.36865
Grd	FBgn0001134	0.02	2.35846
CG17108	FBgn0032285	0.0057	2.35333
CG8170	FBgn0033365	0.00051	2.33648
CG8292	FBgn0032004	0.053	2.32926
CG30371	FBgn0050371	0.011	2.3284
hec	FBgn0030437	0.032	2.32808
CG11400	FBgn0034198	0.00017	2.32772
CG3906	FBgn0034871	0.03	2.32722
Try29F	FBgn0015316	1.8e-07	2.32584
CG31869	FBgn0051869	0.0033	2.32062
grass	FBgn0039494	0.0033	2.31593
Nox	FBgn0085428	1.3e-05	2.30129
sev	FBgn0003366	0.056	2.29847
Lcp1	FBgn0002531	0.0049	2.29524
CG7567	FBgn0039670	5e-04	2.29477
CG5897	FBgn0036220	0.0039	2.29134
CG14661	FBgn0037288	0.0027	2.28639
CG34220	FBgn0085249	5.1e-06	2.28557
CG1801	FBgn0031171	0.05	2.28528
CG9008	FBgn0028540	5.1e-06	2.2839
28SrRNA-Psi:CR45860	FBgn0267520	2e-04	2.2741
mfas	FBgn0260745	6.3e-07	2.26105
CG8008	FBgn0033387	6.9e-08	2.26033
CG13449	FBgn0036520	0.00023	2.25858
CG4660	FBgn0029839	0.007	2.2582
CG16713	FBgn0031560	6.2e-07	2.25505
Mco1	FBgn0032116	1.3e-06	2.25141
Cyp28d1	FBgn0031689	7.3e-28	2.24966
Ubc84D	FBgn0017456	0.024	2.24638
CR44135	FBgn0264984	5.8e-05	2.23843
olf413	FBgn0037153	0.032	2.23829
Lgr1	FBgn0016650	5.3e-11	2.22845
sNPF	FBgn0032840	1.1e-05	2.22365
sub	FBgn0003545	0.086	2.2232
Dic61B	FBgn0263988	0.073	2.21652
CG31473	FBgn0051473	0.033	2.21231
CG44098	FBgn0264907	1.1e-07	2.21177
CG3699	FBgn0040349	3e-05	2.20788
otp	FBgn0015524	0.022	2.20163
CG4459	FBgn0038753	0.00012	2.19882
retn	FBgn0004795	1.4e-05	2.18854
CG31104	FBgn0051104	1.8e-41	2.18382
CG42255	FBgn0259140	0.013	2.18177
Mdr65	FBgn0004513	0.0053	2.18136
CG10237	FBgn0032783	0.00014	2.17228
ste24b	FBgn0034175	0.078	2.1704
CG18088	FBgn0032082	0.095	2.16817
wg	FBgn0004009	0.026	2.16419
CG13810	FBgn0035313	0.00025	2.15978
plx	FBgn0261261	8.8e-06	2.15371
Cyp12d1-p	FBgn0050489	0.00035	2.14903
BG642312	FBgn0047334	1e-04	2.14306
CG10226	FBgn0035695	2.5e-05	2.1324
CG10405	FBgn0038431	0.037	2.13163
Amyrel	FBgn0020506	0.0034	2.13127
CG1998	FBgn0030485	0.012	2.13089
CG41520	FBgn0087011	0.033	2.12763
CG32082	FBgn0052082	0.00098	2.12441
CG14995	FBgn0035497	9.1e-10	2.12406
CG17572	FBgn0032753	0.032	2.12209
CG31445	FBgn0051445	0.00076	2.11721
CG1208	FBgn0037386	1.5e-20	2.11555
Hsc70-1	FBgn0001216	0.031	2.10976
CG13375	FBgn0040370	0.032	2.10973
smp-30	FBgn0038257	5.1e-06	2.1087
Tsf1	FBgn0022355	0.021	2.10816
yellow-f2	FBgn0038105	0.083	2.10806
tup	FBgn0003896	0.0033	2.10026
scro	FBgn0028993	0.067	2.09825
Ddc	FBgn0000422	0.02	2.08584
CG11672	FBgn0037563	0.0028	2.07987
CG6836	FBgn0036834	0.004	2.07517
Tsp66E	FBgn0035936	2.9e-08	2.07341
CG11319	FBgn0031835	0.0019	2.07164
CG34120	FBgn0083956	6.5e-06	2.06935
CG32454	FBgn0260481	0.06	2.06858
CG42808	FBgn0261990	0.018	2.06035
baz	FBgn0000163	2.9e-13	2.05379
CG9747	FBgn0039754	0.0022	2.05046
CR44874	FBgn0266168	0.002	2.04753
alpha-Man-IIb	FBgn0026616	0.032	2.04305
pgant8	FBgn0036529	0.07	2.04228
Ugt86Dd	FBgn0040256	9.7e-16	2.0404
CG4377	FBgn0034664	2.3e-12	2.03354
fzr2	FBgn0034937	0.06	2.02701
CG3014	FBgn0037519	0.016	2.02656
CG7365	FBgn0036939	0.0013	2.01472
Lsp1gamma	FBgn0002564	0.0035	2.01399
CG16758	FBgn0035348	3.7e-06	2.01157
CG15556	FBgn0039821	3.5e-05	2.01155
Cyp4e1	FBgn0015034	0.035	2.00798
CG33275	FBgn0035802	2.7e-10	2.00734
jv	FBgn0263973	0.002	2.00715
CR40621	FBgn0085757	0.009	2.00518
CR45192	FBgn0266702	1.4e-09	2.00395
Lip3	FBgn0023495	0.073	2.00285
CG43921	FBgn0264542	0.087	2.00154
Hil	FBgn0050147	0.0036	2.00086
Ets98B	FBgn0005659	0.096	1.98615
comt	FBgn0000346	0.095	1.98057
Cht5	FBgn0038180	0.0029	1.98011
MRE23	FBgn0262741	0.028	1.97354
CG9691	FBgn0030160	0.018	1.97349
ninaD	FBgn0002939	1.2e-08	1.97114
CG7778	FBgn0032025	7.4e-06	1.96542
CG10513	FBgn0039311	0.0013	1.9612
CG11147	FBgn0031734	1.7e-06	1.96021
CG13101	FBgn0032084	0.0021	1.95625
TkR99D	FBgn0004622	8e-04	1.95423
Cyp309a1	FBgn0031432	2.9e-18	1.95165
CG6484	FBgn0034247	3.1e-20	1.95104
CG16712	FBgn0031561	1.1e-06	1.95003
CG43055	FBgn0262357	6.4e-12	1.94635
Ggamma30A	FBgn0267252	6e-06	1.94586
CG9098	FBgn0031762	0.086	1.93819
CG43206	FBgn0262842	0.021	1.93649
CG43861	FBgn0264443	0.026	1.9195
CG6688	FBgn0039038	0.0036	1.90719
Cpr51A	FBgn0033942	0.086	1.90698
CG10026	FBgn0032785	0.00072	1.8937
CG9119	FBgn0035189	1.8e-06	1.88769
CG9270	FBgn0032908	0.0057	1.88436
CG14780	FBgn0025383	0.053	1.87515
CG31100	FBgn0051100	0.011	1.87423
CG2145	FBgn0030251	0.00015	1.87018
CG10253	FBgn0033983	0.00015	1.86814
sm	FBgn0003435	6.9e-06	1.86654
CG10725	FBgn0036362	0.011	1.86473
ec	FBgn0000542	0.072	1.86349
CG34203	FBgn0085232	0.012	1.85547
CR44775	FBgn0266001	0.076	1.85174
Cyp12d1-d	FBgn0053503	0.086	1.83559
CG33978	FBgn0053978	0.0076	1.8321
CG2898	FBgn0030195	0.071	1.83186
MP1	FBgn0027930	0.0016	1.83039
Clect27	FBgn0031629	0.048	1.8226
CG18507	FBgn0028527	0.0069	1.82121
CG8086	FBgn0032010	0.0047	1.81076
Best2	FBgn0035696	0.0094	1.80869
spz	FBgn0003495	0.085	1.80828
CG3842	FBgn0029866	0.063	1.80599
fok	FBgn0263773	1.2e-18	1.80324
CG3097	FBgn0029804	0.012	1.79402
CG3397	FBgn0037975	0.052	1.79152
CG30285	FBgn0050285	0.094	1.78278
Cpr67B	FBgn0035985	0.01	1.7824
CG3739	FBgn0038702	3.4e-06	1.78187
CG14275	FBgn0032022	0.0012	1.77723
CG7768	FBgn0036415	0.08	1.77672
Snmp2	FBgn0035815	0.026	1.77641
CG6867	FBgn0030887	1.9e-05	1.76981
Cht8	FBgn0034580	0.00035	1.76842
CR43432	FBgn0263380	0.02	1.76751
CG9265	FBgn0032910	0.00085	1.76744
yuri	FBgn0045842	6.9e-08	1.76611
tio	FBgn0028979	0.033	1.7611
sofe	FBgn0030242	0.024	1.76093
Zw	FBgn0004057	6.7e-07	1.76092
CG33296	FBgn0053296	0.013	1.75833
GlcAT-P	FBgn0036144	0.0056	1.75458
CG5273	FBgn0040382	1.8e-06	1.75157
CG17839	FBgn0036454	0.011	1.74522
slgA	FBgn0003423	1.6e-07	1.74404
lectin-33A	FBgn0040096	0.061	1.74207
nahoda	FBgn0034797	5.8e-05	1.73485
alpha-Est4aPsi	FBgn0027934	0.053	1.72946
Spn43Ab	FBgn0024293	0.0015	1.72894
CG9701	FBgn0036659	0.064	1.72845
CG34398	FBgn0085427	3.5e-05	1.72793
CG4267	FBgn0264979	0.021	1.7267
Cyp49a1	FBgn0033524	9.1e-05	1.72429
CR41544	FBgn0085799	0.012	1.72126
CG5210	FBgn0013763	1.2e-05	1.71807
Ant2	FBgn0025111	0.01	1.71718
Syn	FBgn0004575	0.061	1.71699
Ace	FBgn0000024	2.2e-16	1.71649
Eo	FBgn0030597	0.00041	1.71567
CG3640	FBgn0035042	0.023	1.71544
modSP	FBgn0051217	0.0097	1.70603
Sodh-1	FBgn0024289	0.00066	1.70183
CG4586	FBgn0029924	0.065	1.69923
CG10702	FBgn0032752	0.00024	1.69866
Msr-110	FBgn0015766	3.9e-09	1.69752
NijC	FBgn0038079	0.0049	1.69571
Irk2	FBgn0039081	8.7e-06	1.69427
CG43134	FBgn0262608	0.074	1.69368
CG15293	FBgn0028526	0.024	1.69051
Oatp30B	FBgn0032123	1.7e-06	1.68907
byn	FBgn0011723	0.0043	1.68722
CG7724	FBgn0036698	0.059	1.68111
CG14245	FBgn0039452	0.0064	1.67858
CG1909	FBgn0039911	0.063	1.67776
Rh50	FBgn0028699	0.0064	1.67569
Tim17a2	FBgn0037307	0.085	1.6682
CG9336	FBgn0032897	0.00061	1.66649
Npc2h	FBgn0039801	0.053	1.66344
CG7997	FBgn0034117	4.4e-07	1.65506
CR13656	FBgn0039307	0.026	1.65256
Ugt37b1	FBgn0026755	2.1e-10	1.64462
sn	FBgn0003447	0.011	1.63564
mirr	FBgn0014343	0.00067	1.6352
CG18171	FBgn0035262	0.024	1.6349
CG5065	FBgn0034145	0.0052	1.63448
Dgk	FBgn0085390	0.0096	1.63441
Pgi	FBgn0003074	5.3e-07	1.63316
drd	FBgn0260006	0.006	1.63239
Vdup1	FBgn0035103	0.022	1.63219
CG7059	FBgn0038957	0.077	1.63012
CG3597	FBgn0031417	0.0048	1.62973
CG34452	FBgn0085481	0.0049	1.62617
CG14785	FBgn0027795	0.026	1.62605
Idgf1	FBgn0020416	0.015	1.62569
Sema-2b	FBgn0264273	0.048	1.62278
Cyp6a18	FBgn0039519	0.018	1.62143
mud	FBgn0002873	0.0098	1.61736
DNaseII	FBgn0000477	0.039	1.61353
rut	FBgn0003301	4.6e-13	1.60564
ana1	FBgn0262167	0.00086	1.60354
Oseg5	FBgn0032891	0.0022	1.60297
CG42666	FBgn0261548	0.00024	1.6007
Cyp4p3	FBgn0033397	0.034	1.60049
CG14949	FBgn0035358	0.00041	1.60009
CG6959	FBgn0037956	0.02	1.59581
CG14868	FBgn0038330	0.029	1.59406
Ser	FBgn0004197	0.093	1.58796
CG8036	FBgn0037607	1.5e-06	1.58621
CG42324	FBgn0259224	0.046	1.58585
CG10479	FBgn0035656	0.042	1.58483
Gip	FBgn0011770	1.5e-06	1.58273
CG9628	FBgn0036433	0.041	1.58179
Drat	FBgn0033188	6.5e-07	1.58068
Mal-A5	FBgn0050359	0.0094	1.57604
ptc	FBgn0003892	6.8e-08	1.57229
Nha2	FBgn0263390	4.1e-08	1.57209
CG18473	FBgn0037683	0.027	1.57133
CG32681	FBgn0052681	0.024	1.56691
CG1143	FBgn0035359	0.00025	1.56564
CG18067	FBgn0034512	0.0064	1.56426
cnn	FBgn0013765	0.00037	1.56392
CG16972	FBgn0032481	7.1e-06	1.55945
Cyp28d2	FBgn0031688	0.0036	1.55809
nec	FBgn0002930	0.056	1.54933
CG8665	FBgn0032945	5.3e-08	1.54685
Rhp	FBgn0026374	8.8e-05	1.54554
AOX1	FBgn0267408	2.4e-15	1.54549
CG11659	FBgn0038731	0.017	1.5405
CG30427	FBgn0043792	0.043	1.53542
fkh	FBgn0000659	1.4e-09	1.53489
CG31741	FBgn0051741	0.032	1.53179
CG30197	FBgn0050197	0.01	1.53
CG34316	FBgn0085345	3.2e-06	1.529
Lim3	FBgn0002023	1.3e-06	1.52217
CG9512	FBgn0030593	0.00043	1.51995
Tl	FBgn0262473	0.052	1.51957
CG42846	FBgn0262035	0.0017	1.51833
CG18547	FBgn0037973	3.4e-10	1.51356
msl-2	FBgn0005616	0.00019	1.5132
CG34383	FBgn0085412	0.0026	1.51204
yin	FBgn0265575	0.0012	1.50989
CG34284	FBgn0085313	0.0082	1.50329
CG12204	FBgn0031022	0.013	-1.51254
CG32373	FBgn0052373	0.027	-1.51633
CG2003	FBgn0039886	1.4e-06	-1.51962
CG4593	FBgn0029929	4.1e-07	-1.52338
CG9555	FBgn0032085	1.2e-12	-1.5281
ham	FBgn0045852	2.5e-06	-1.53815
CR10102	FBgn0033927	1.1e-05	-1.53863
CG9837	FBgn0037635	0.0063	-1.54315
CG14615	FBgn0031184	9.8e-08	-1.54993
CG8661	FBgn0030837	1.3e-11	-1.55049
thetaTry	FBgn0011555	3.8e-08	-1.55516
CG18404	FBgn0039761	4.4e-12	-1.55715
CG1358	FBgn0033196	1.3e-06	-1.55729
CG14820	FBgn0035718	2.2e-07	-1.55981
CG32483	FBgn0052483	9.1e-12	-1.56236
CG17597	FBgn0032715	3.2e-15	-1.56793
CG10337	FBgn0032805	6.6e-08	-1.56857
CG14688	FBgn0037819	2.1e-05	-1.57077
Cyp4d1	FBgn0005670	3.6e-13	-1.57478
CG9672	FBgn0030777	1.7e-05	-1.57606
Mvl	FBgn0011672	2.2e-07	-1.57756
tko	FBgn0003714	3e-07	-1.58284
CG34005	FBgn0054005	0.00014	-1.59027
CG12288	FBgn0032620	0.066	-1.59044
CG2765	FBgn0035087	7e-13	-1.59729
Pallidin	FBgn0036192	4e-06	-1.60008
CG2772	FBgn0031533	0.00075	-1.60035
pncr009:3L	FBgn0062928	0.00087	-1.60042
CG32750	FBgn0052750	2.1e-08	-1.60595
CG10943	FBgn0036320	2.3e-06	-1.60601
CG8628	FBgn0250836	8.5e-09	-1.61607
CG18493	FBgn0038701	2.6e-16	-1.6352
Arc1	FBgn0033926	2.3e-05	-1.64594
Lip4	FBgn0032264	0.0041	-1.65291
CR32207	FBgn0052207	0.00092	-1.66464
Jon65Aii	FBgn0035666	2.7e-16	-1.66522
CG9394	FBgn0034588	1.9e-08	-1.66891
CG3706	FBgn0040342	4.5e-14	-1.67013
CG32368	FBgn0052368	2.3e-17	-1.68356
CG32379	FBgn0052379	5.1e-11	-1.68435
CR42785	FBgn0261856	0.0015	-1.68597
CG11378	FBgn0040364	6.8e-11	-1.68724
CG10163	FBgn0035697	0.0051	-1.68838
CG43207	FBgn0262843	3.6e-06	-1.69026
CG4562	FBgn0038740	9e-05	-1.69056
Act42A	FBgn0000043	2.6e-06	-1.69182
CG18180	FBgn0036024	1.3e-17	-1.69905
CG4753	FBgn0036622	3.4e-08	-1.70005
PGRP-SC2	FBgn0043575	1.3e-06	-1.70172
CG33116	FBgn0053116	4.5e-08	-1.70399
pcl	FBgn0011822	7.9e-05	-1.70466
CG5506	FBgn0036766	1.3e-20	-1.70745
Ts	FBgn0024920	0.09	-1.71411
CG8560	FBgn0035781	1.7e-12	-1.7191
Act87E	FBgn0000046	0.00048	-1.71929
Zip42C.1	FBgn0033096	2.3e-07	-1.7237
Ugt37a1	FBgn0026756	0.019	-1.72684
CG5150	FBgn0035620	8.7e-09	-1.72795
CG14544	FBgn0039407	0.026	-1.73078
CG10827	FBgn0038845	8.8e-11	-1.73514
CG15879	FBgn0035309	1.1e-07	-1.74617
CG6293	FBgn0037807	0.0019	-1.75645
CG9682	FBgn0039760	2.9e-07	-1.75909
CG8562	FBgn0035779	1.8e-18	-1.75924
CG17224	FBgn0031489	4.8e-11	-1.75972
CG8129	FBgn0037684	2.5e-07	-1.76529
CG15773	FBgn0029795	2.1e-14	-1.76723
CG31324	FBgn0051324	0.014	-1.78528
CG3344	FBgn0035154	2e-10	-1.78844
CG6933	FBgn0036952	0.091	-1.7969
Kaz-m1	FBgn0002578	1.3e-10	-1.81574
CG13324	FBgn0033789	7.8e-12	-1.82116
CG12057	FBgn0030098	5e-19	-1.82713
CG14499	FBgn0034317	0.0051	-1.82803
CG5157	FBgn0036575	3.6e-07	-1.83054
CG8353	FBgn0032002	5.1e-05	-1.83153
CG31454	FBgn0051454	1.3e-10	-1.83435
CG10550	FBgn0039321	8.6e-18	-1.83802
CG17633	FBgn0032144	4.5e-20	-1.84754
epsilonTry	FBgn0010425	4.2e-07	-1.85291
Seipin	FBgn0040336	5.9e-12	-1.85654
CG13386	FBgn0032040	0.06	-1.88625
Btd	FBgn0029848	0.012	-1.90468
CG30090	FBgn0050090	0.064	-1.90565
E(spl)m3-HLH	FBgn0002609	0.00048	-1.90792
CG5804	FBgn0035926	9.7e-16	-1.91535
CG8083	FBgn0025709	3.8e-16	-1.91723
Jon65Aiv	FBgn0250815	0.082	-1.92257
Npc1b	FBgn0261675	2.8e-05	-1.93943
Eip71CD	FBgn0000565	1.1e-10	-1.94046
CG6067	FBgn0029828	8e-14	-1.96685
PGRP-SC1b	FBgn0033327	7.5e-17	-1.97123
CG9416	FBgn0034438	1.9e-15	-1.97347
CG10592	FBgn0035619	7.3e-11	-1.98364
CG13912	FBgn0035186	4.6e-05	-1.9922
CG1532	FBgn0031143	3.7e-12	-2.01235
CG3036	FBgn0031645	1.7e-16	-2.04969
Cht9	FBgn0034582	4.5e-08	-2.058
CG8745	FBgn0036381	1.1e-07	-2.06029
Acox57D-d	FBgn0034629	2.1e-24	-2.06047
CG15766	FBgn0029813	0.00025	-2.06256
yip7	FBgn0040060	1.1e-12	-2.07211
dmGlut	FBgn0010497	7.5e-22	-2.07753
WRNexo	FBgn0038608	0.035	-2.07886
Lsd-1	FBgn0039114	4e-11	-2.11321
CG17571	FBgn0259998	1.2e-17	-2.11486
CG42397	FBgn0259748	3e-14	-2.13845
PGRP-SC1a	FBgn0043576	1.2e-17	-2.14107
CG17778	FBgn0023534	2.5e-09	-2.1467
Jon25Bii	FBgn0031654	0.048	-2.19191
CG4053	FBgn0038482	1.3e-22	-2.19284
CG7631	FBgn0028945	1.8e-24	-2.20547
CG7194	FBgn0035868	3.2e-07	-2.21031
Hk	FBgn0263220	1.2e-09	-2.23017
CG15044	FBgn0030928	3.3e-21	-2.24299
gb	FBgn0039487	1.5e-06	-2.26044
CG9864	FBgn0034490	2.7e-36	-2.2925
CG10051	FBgn0034437	2.2e-14	-2.29457
CG6462	FBgn0035663	3.8e-17	-2.29658
PH4alphaPV	FBgn0051015	2.1e-05	-2.3134
CG15253	FBgn0028948	7.8e-12	-2.31942
Zip42C.2	FBgn0033097	7.9e-05	-2.34169
slbo	FBgn0005638	0.036	-2.35133
Jon25Bi	FBgn0020906	2.1e-11	-2.3594
CG16700	FBgn0030816	3.9e-06	-2.36679
CG5377	FBgn0038974	4.1e-17	-2.3767
CG9826	FBgn0034784	0.00021	-2.41223
CG33926	FBgn0053926	1.3e-20	-2.45067
CR43959	FBgn0264674	0.033	-2.46065
LysD	FBgn0004427	0.00071	-2.47683
Jon99Fii	FBgn0039777	3.9e-17	-2.48734
CG14500	FBgn0034318	5.7e-26	-2.50267
CG4017	FBgn0032143	0.065	-2.51798
CG33337	FBgn0053337	2.1e-06	-2.52587
CG3348	FBgn0040609	2.3e-12	-2.55252
CG4835	FBgn0035607	6e-06	-2.56443
CG10182	FBgn0039091	3.3e-15	-2.56809
CG3106	FBgn0030148	5.5e-11	-2.57126
CG11911	FBgn0031249	2.4e-15	-2.60416
CR44587	FBgn0265798	0.0037	-2.61522
CG31259	FBgn0051259	1.5e-43	-2.62505
slif	FBgn0037203	1.1e-33	-2.65415
CG11671	FBgn0037562	4.8e-23	-2.66326
Jon25Biii	FBgn0031653	3.5e-49	-2.67887
CG8299	FBgn0034052	2e-25	-2.71126
Zip89B	FBgn0038412	1.1e-06	-2.71168
CG17192	FBgn0039472	4.3e-14	-2.72104
CG7912	FBgn0039736	1.8e-23	-2.72709
CG18179	FBgn0036023	3.7e-24	-2.76454
bmm	FBgn0036449	2.5e-22	-2.77059
CG5773	FBgn0034290	1.6e-17	-2.78464
CG14205	FBgn0031034	3.1e-36	-2.84809
mwh	FBgn0264272	3.2e-12	-2.85918
CG42329	FBgn0259229	2.5e-08	-2.89389
CG11741	FBgn0040531	3.3e-05	-2.9082
CG43400	FBgn0263314	0.0021	-2.94787
pre-rRNA:CR45845	FBgn0267505	0.089	-2.96228
Peritrophin-15a	FBgn0040959	7.9e-15	-2.98968
CG5883	FBgn0036225	0.013	-3.00706
shd	FBgn0003388	2.1e-06	-3.06113
CG5550	FBgn0034160	2.6e-30	-3.06792
Jon44E	FBgn0001285	4.6e-30	-3.14095
vanin-like	FBgn0040069	1.3e-38	-3.17132
Jon65Ai	FBgn0035667	1.3e-48	-3.21864
CG14204	FBgn0031032	0.005	-3.22014
CG30272	FBgn0050272	1.5e-21	-3.23791
CG8785	FBgn0033760	1.8e-33	-3.27939
CG30031	FBgn0050031	2e-44	-3.28699
deltaTry	FBgn0010358	2.9e-36	-3.29049
gammaTry	FBgn0010359	1.4e-45	-3.29139
Jon99Fi	FBgn0039778	8.4e-31	-3.31783
CR44145	FBgn0264994	4.7e-19	-3.31882
CG17191	FBgn0039473	1e-04	-3.36366
Ilp3	FBgn0044050	4.1e-07	-3.3977
CG17147	FBgn0260393	0.01	-3.4365
CG7227	FBgn0031970	0.0083	-3.49068
CG16775	FBgn0036767	2.5e-51	-3.49325
fit	FBgn0038914	0.00082	-3.56962
tj	FBgn0000964	0.089	-3.58742
CG4830	FBgn0037996	0.0018	-3.62452
CG11912	FBgn0031248	1.5e-48	-3.6304
CG42728	FBgn0261681	6.4e-05	-3.63576
CG5770	FBgn0034291	4.4e-10	-3.65064
Pebp1	FBgn0038973	9.2e-25	-3.65915
Ag5r2	FBgn0020508	2.7e-44	-3.6823
LysE	FBgn0004428	5.7e-67	-3.69009
CG30025	FBgn0050025	1.5e-57	-3.73888
LysX	FBgn0004431	9.7e-16	-3.75049
Drsl2	FBgn0052279	0.0023	-3.77788
CG31041	FBgn0051041	5.7e-18	-3.90348
CG32284	FBgn0052284	7.9e-14	-3.94703
CG6296	FBgn0039470	1.1e-09	-3.98152
CG12970	FBgn0034047	0.072	-4.04783
CG13813	FBgn0036956	4.1e-20	-4.17904
LysS	FBgn0004430	0.0081	-4.26755
CG9825	FBgn0034783	1.5e-26	-4.53743
CG15829	FBgn0035743	5.2e-16	-4.64744
CG13078	FBgn0032809	1.3e-45	-4.71605
CG4991	FBgn0030817	1.3e-47	-4.77611
CG30265	FBgn0050265	1e-09	-4.87301
CG12490	FBgn0034782	5.7e-07	-5.10512
Yp3	FBgn0004047	1.7e-127	-5.34727
eloF	FBgn0037762	0.016	-5.5278
CNMa	FBgn0035282	4.3e-14	-5.59482
Drsl3	FBgn0052283	2.1e-07	-5.63706
CG6967	FBgn0034187	8.4e-09	-5.69832
LysB	FBgn0004425	4.4e-24	-5.74254
E(spl)m6-BFM	FBgn0002632	7.4e-16	-5.75386
Tep5	FBgn0264845	0.00025	-5.78246
Jon66Ci	FBgn0035886	2.3e-62	-5.95206
CG32751	FBgn0052751	7.9e-150	-6.0267
Fad2	FBgn0029172	0.00098	-6.15506
upd3	FBgn0053542	0.042	-6.30479
Jon66Cii	FBgn0035887	1e-47	-6.68327
CG5892	FBgn0038873	1.9e-05	-6.72505
CG32302	FBgn0052302	2.3e-10	-6.79493
Yp2	FBgn0005391	1e-139	-6.91781
CG7298	FBgn0036948	3.3e-26	-6.95524
Yp1	FBgn0004045	3.3e-59	-7.20311
CG4563	FBgn0035006	1.5e-165	-7.29069

## Sheet: MUCvsFUC proteomics
Gene Name	Protein Ids	First Protein Description	Log10 pvalue (MUCvsFUC)	log2 FC (MUCvsFUC)
Acp53C14a	Q6GUT7	ACP53C14A	5.11476	6.26517
Acp26Aa	P10333	Accessory gland-specific peptide 26Aa	4.79984	6.23505
Sfp70A4	B4ZJA3	GEO11768p1	5.33501	5.82671
CG15263	Q9V3T7	Uncharacterized protein	6.25623	5.29016
lectin-30A	Q6GV06	IP20609p (Fragment)	6.01903	5.20995
CG43788	A0A0B4KEX7	Uncharacterized protein	3.97966	5.17293
Acp36DE	Q9V3R1	Accessory gland protein Acp36DE	2.7309	4.9263
CG17097	E2QCS7	AB hydrolase-1 domain-containing protein	3.09448	4.85773
CG17242	Q9VQA3	Uncharacterized protein, isoform A	5.30783	4.71442
lectin-46Cb	Q7JY62	AT03573p	4.42567	4.6874
lectin-29Ca	Q9VLM0	Lectin-29Ca	3.8526	4.64322
lectin-46Ca	A1Z7Z6	Lectin-46Ca	3.89053	4.57452
ocn	Q9Y170	BcDNA.GH02250	4.24121	4.38313
CG17472	Q9VIL5	GEO08953p1	4.86592	4.37504
Sfp33A3	E1JHG2	GEO13384p1	3.44965	4.34274
SP	P05623	Accessory gland-specific peptide 70A	4.00075	4.16345
Spn28F	Q9VLQ7	Serpin 28F	2.52283	4.14936
Spn38F	Q9VII7	Serpin 38F, isoform A	3.40037	4.12853
Acp53C14b	Q6GUR9	ACP53C14B	1.92275	4.12476
S-Lap4	Q95R35	Cytosol aminopeptidase	2.36049	4.03847
CG31872	Q9VKT1	GH11711p	2.49045	4.03827
NA	Q9VGQ3;Q8T3W8	AT27079p	2.83818	3.98132
S-Lap7	Q500X4	Cytosol aminopeptidase	1.92736	3.95413
Obp56f	Q7KE32	IP02289p	4.24511	3.92396
NA	Q9VSM7;Q9VSM6	Cytosol aminopeptidase	1.79384	3.92245
NA	Q9VWB4;Q9VPH9	GH21475p	2.83381	3.91929
NA	Q9VKS9;Q9VKT1	GH10507p	2.90982	3.91515
CG6118	A8JR16	Uncharacterized protein, isoform C	1.07802	3.87979
Cyp4d14	O46051	Probable cytochrome P450 4d14	8.97107	3.87631
Mst57Da	Q9VBL6	Accessory gland-specific peptide 57Da	2.72104	3.85947
loopin-1	Q7K2S9	Cytosol aminopeptidase	2.01019	3.71454
Acp53Ea	O46199	Accessory gland protein Acp53Ea	2.46601	3.7121
NA	C0HK94;C0HK92;C0HK95	Uncharacterized protein CG45076	1.46726	3.70988
nrv2	Q24048	Sodium/potassium-transporting ATPase subunit beta-2	1.25451	3.6601
CG7768	Q7K2I4	Peptidyl-prolyl cis-trans isomerase	3.10249	3.65686
NA	Q95R35;Q500X4;Q961W5	Cytosol aminopeptidase	1.80294	3.62902
Qsox2	Q9VD61	Sulfhydryl oxidase	4.28462	3.5985
Gld	P18173	Glucose dehydrogenase [FAD, quinone]	5.57853	3.59524
Sfp38D	C4NAP3	Seminal fluid protein 38D	1.34839	3.54906
pre-mod(mdg4)-K	A0A0B4LHI2	Pre-mod(Mdg4)-K, isoform A	2.19934	3.41795
NA	Q27589;O46051	Probable cytochrome P450 4d14	4.80269	3.39067
Acp76A	Q9VVW1	Accessory gland protein Acp76A	1.88699	3.31662
Nt5a	Q961B3	LD24878p	2.50374	3.29007
CG34040	Q2PE19	DUF753 domain-containing protein	6.69727	3.28145
Obp44a	Q7K084	Odorant-binding protein 44a, isoform A	2.76086	3.26532
CG12868	Q4V4P1	IP04230p	3.0119	3.24923
CG12766	Q9VZK8	Aldo_ket_red domain-containing protein	5.29133	3.19774
Acp62F	O46202	Accessory gland protein Acp62F	2.70709	3.1771
CG34051	Q6IH48	HDC03337	3.07074	3.1222
Obp51a	Q7KE33	Odorant binding protein c	3.19759	3.10703
CG11037	Q8T429	AT20289p	2.9222	3.08895
CG31418	Q9VEL5	Uncharacterized protein	4.22111	3.04283
bol	Q24207	Protein boule	3.27956	3.02744
NA	Q9V9U2;P91659	Uncharacterized protein D3-100EF	1.90144	3.02267
Traf6	Q9W3I9	GH01161p	1.27341	3.01377
S-Lap3	Q961W5	Cytosol aminopeptidase	1.52722	3.00344
S-Lap2	Q9VSM7	Cytosol aminopeptidase	1.84294	2.97695
Sfp87B	B4ZJA7	GEO13347p1	5.02334	2.96881
CG42564	Q9VI17	SCP domain-containing protein	2.91551	2.96063
CG9920	Q9VFN5	AT30951p	1.03969	2.92409
NA	Q9VWB4;Q9VPH9	GH21475p	2.0313	2.84921
NA	O17432;Q9VP22;P48609;P23573;M9PE01	Cyclin-dependent kinase 5 homolog	2.10448	2.81171
Sfp78E	M9PG65	Seminal fluid protein 78E, isoform B	2.52512	2.77185
CG31659	Q8IPX4	Uncharacterized protein, isoform A	2.00561	2.75255
mil	Q9VAZ1	AT14585p	1.13446	2.72955
Spn28B	Q9VLZ8	Serpin 28B, isoform A	1.23307	2.72243
P5cr	Q9V3F8	Pyrroline-5-carboxylate reductase	2.19143	2.69445
CG18284	Q9VKS9	GH10507p	2.15867	2.66298
CG14903	Q9VET3	Aminoacyl-tRNA hydrolase	4.47264	2.6614
Had1	Q9VXI1	Beta hydroxy acid dehydrogenase 1, isoform A	5.42386	2.64747
CG5089	Q8T0U2	GH06435p	1.30773	2.63091
CG3609	Q9VQB4	LD06553p	4.84906	2.6034
Mal-A7	A1Z7F2	Alpha-glucosidase	3.6967	2.58371
CG44243	Q8SX78	LD05679p	1.25411	2.58173
Qsox3	Q9VD62	Sulfhydryl oxidase	1.65281	2.54832
CG1544	Q9VA02	Probable 2-oxoglutarate dehydrogenase E1 component DHKTD1 homolog, mitochondrial	2.02624	2.53106
CG17575	A0A0B4JCT2	Uncharacterized protein, isoform B	1.48815	2.49352
CG3597	M9PE54	Uncharacterized protein, isoform B	2.92047	2.48937
bnb	P29746	Protein bangles and beads	1.51463	2.48153
tobi	Q9VBR6	RE74917p	5.62364	2.47876
ninaD	Q8INY3	FI02050p	4.06368	2.46073
CG11149	Q9VMN1	FI01434p	3.78172	2.4581
CG12693	Q9W4L0	Uncharacterized protein	1.45572	2.43936
qtc	Q9VMU5	Protein quick-to-court	2.6894	2.41022
sm	A0A0B4K7I2	Smooth, isoform T	2.05244	2.39394
NA	Q9W303;Q23997	Imaginal disk growth factor 6	2.0058	2.3918
NA	A0A6F7TBF5	Uncharacterized protein, isoform D	2.95244	2.38162
Cyp313a4	Q9VG40	Probable cytochrome P450 313a4	1.11217	2.38099
Men-b	E1JIZ4	Malic enzyme	4.90417	2.36011
put	A0A0B4KG59	Serine/threonine-protein kinase receptor	3.53889	2.34185
CG3213	Q9VQS0	FI13205p	1.36965	2.32992
Sfp26Ac	C0PV13	MIP07141p	1.95275	2.32626
S-Lap1	Q9VSM6	Cytosol aminopeptidase	1.33124	2.29145
BEAF-32	Q7JN06	Boundary element associated factor	2.2388	2.28988
bb8	Q9VCN3	Glutamate dehydrogenase	1.57682	2.26942
DNaseII	Q9VED8	Deoxyribonuclease II	1.10755	2.26871
Nrx-1	A0A0B4KGL0	Neurexin 1, isoform F	1.79767	2.24664
NA	Q9VBT8;A0A1Z1CH25	Uncharacterized protein, isoform H	6.47886	2.24584
CG4546	Q9VF23	Arginine kinase	1.64905	2.24485
gfzf	Q6NP69	GST-containing FLYWCH zinc-finger protein	1.97135	2.24413
CG9886	Q9VQC4	Glycerate kinase	2.11328	2.23627
CG11891	A0A1Z1CH25	Uncharacterized protein, isoform H	3.77357	2.23341
Met75Cb	Q9V449	MET75Ca protein	2.54532	2.22503
CG31550	A0A0B4KF34	Uncharacterized protein, isoform D	1.67033	2.2191
NA	Q9W0J9;Q8SXQ8	RE72485p	3.15315	2.21138
CG8435	Q7JVH0	Splicing factor YJU2	2.15773	2.20903
CG17271	Q9VDI5	Uncharacterized protein, isoform A	1.26296	2.19658
Cyp6a2	P33270	Cytochrome P450 6a2	5.21163	2.19153
meep	Q8SXQ8	RE72485p	3.09776	2.1909
RpL22-like	Q9W1T1	FI24544p1	1.83853	2.18262
Ak1	Q8IQG9	Adenylate kinase 1, isoform B	2.38247	2.18051
mip120	A1Z9E2	Protein lin-54 homolog	1.54192	2.17955
Mal-A1	P07190	Maltase A1	3.29772	2.17715
ogre	P27716	Innexin inx1	2.77935	2.16595
CG4691	Q9V3K5	GH20441p	2.81688	2.16471
CG6071	Q9VTL4	Uncharacterized protein	1.94328	2.15448
Inx3	Q9VAS7	Innexin inx3	1.46606	2.15289
Sf3a2	Q9VU15	LD47455p	1.44675	2.14013
NKCC	Q9VNC7	GH09711p	1.98336	2.13802
Naus	Q8SX68	CTTNBP2 N-terminal-like protein	3.00374	2.13598
nSMase	Q9VZS6	Putative neutral sphingomyelinase	2.66055	2.13515
CG31104	Q9VBT4	IP12282p	4.02199	2.10695
Gpdh3	Q8IN06	Glycerol-3-phosphate dehydrogenase [NAD(+)]	1.15063	2.08717
ND-ACP	Q94519	Acyl carrier protein, mitochondrial	2.49274	2.08052
aqrs	Q9VAT7	Aquarius	3.06844	2.07791
CG4836	B7Z0M7	Uncharacterized protein, isoform E	1.38624	2.06667
NA	Q9Y112;Q9VZK8	Aldo_ket_red domain-containing protein	4.25623	2.06292
CAH2	Q9VTU8	Carbonic anhydrase 2, isoform A	4.29672	2.0599
Fmo-1	Q9W1E9	Flavin-containing monooxygenase	2.36312	2.047
CG32444	Q9VP02	Aldose 1-epimerase	5.62517	2.03863
CG4951	A1A708	Uncharacterized protein CG4951	2.73488	2.03775
fbp	A0A0U1RVK6	Fructose-bisphosphatase	4.07836	2.02203
Vrp1	A8DYL3	Verprolin 1, isoform G	1.48521	2.02015
CG30395	Q8MLV0	Uncharacterized protein	1.35945	2.0135
Scsalpha2	Q9VDW7	Succinate--CoA ligase [ADP/GDP-forming] subunit alpha, mitochondrial	1.80935	2.00132
Ugt35B1	Q9VGT0	UDP-glucuronosyltransferase	2.24574	1.99747
CG2100	Q9VNH2	GM13341p	1.85693	1.99065
MED1	Q9VP05	Mediator of RNA polymerase II transcription subunit 1	2.39089	1.98144
yellow-c	Q9VJQ3	RH54244p	2.97877	1.9748
Sfp51E	B4ZJ99	Seminal fluid protein 51E	1.94755	1.97459
NA	A1Z7F3;A1Z7F2	Alpha-glucosidase	1.49638	1.96937
CG18662	Q9VLG0	Uncharacterized protein	1.15559	1.96359
Rab9	Q9VIW6	RE17845p	1.58062	1.96093
NA	P11997;P11996	Larval serum protein 1 beta chain	1.15756	1.94926
Pgi	P52029	Glucose-6-phosphate isomerase	4.06426	1.94257
Lsd-1	Q9VCI3	Lipid storage droplets surface-binding protein 1	1.63133	1.93148
smp-30	H8F4T3	MIP34848p1	4.78559	1.93068
CG5171	C9QPE7	Trehalose 6-phosphate phosphatase	2.53696	1.92535
CG8665	Q9VIC9	10-formyltetrahydrofolate dehydrogenase	4.98297	1.91748
NA	Q9VG30;Q9VG29	UDP-glycosyltransferase family 37 member A3	3.7401	1.9088
botv	Q9XZ08	Exostosin-3	1.38295	1.90123
CG9119	Q9W0J9	GH07301p	2.9884	1.89668
NA	A1Z892;Q7JX87	Peroxiredoxin 2540-2	1.14407	1.88969
Ppm1	Q9W0Q0	AT28366p	1.71315	1.88966
Mad	P42003	Protein mothers against dpp	3.43938	1.8803
Cyp4s3	Q9VXY0	Probable cytochrome P450 4s3	3.70549	1.87332
NA	A1ZBR1;Q9VL46	FI06026p	1.5223	1.85772
cm	O76928	Carmine, isoform A	1.55572	1.85497
CG42240	M9PH63	Uncharacterized protein, isoform B	1.53505	1.84272
CG11878	Q9VBT8	IP11925p	6.55641	1.84217
holn1	Q9VKV5	CD2 antigen cytoplasmic tail-binding protein 2 homolog	1.44364	1.82945
Ibf1	Q9VHG5	Insulator binding factor 1, isoform A	1.17155	1.82824
fau	C0HK95	Protein anoxia up-regulated	1.52018	1.82657
Lasp	Q8I7C3	LIM and SH3 domain protein Lasp	3.29611	1.81206
Act5C	P10987	Actin-5C	1.03412	1.81033
CG13315	Q9VSU3	GEO09635p1	4.21254	1.8097
Mal-A6	A1Z7F1	Alpha-glucosidase	2.88888	1.78384
yata	Q9VAH7	RE62393p	3.04696	1.77509
NA	Q9VG30;Q9VMG1;Q9VG29	UDP-glycosyltransferase family 37 member A3	4.12033	1.77326
CG8701	Q7K2U6	GH07855p	1.47354	1.76915
CG8036	Q9VHN7	LP07963p	4.47692	1.76786
CG18258	Q9VX70	IP12247p	2.05979	1.76411
CG4686	Q9VDT4	Uncharacterized protein, isoform A	2.23772	1.76359
CG34054	Q6IGP4	GEO11132p1	5.35829	1.76182
CG31419	Q9VEL4	Uncharacterized protein	2.67306	1.76059
alc	A1Z7Q8	Alicorn, isoform A	1.43926	1.756
U2af50	Q24562	Splicing factor U2AF 50 kDa subunit	1.74989	1.75386
CG3699	Q9U1L2	EG:BACR7A4.14 protein	3.54598	1.75242
Qsox4	Q8IMY4	Sulfhydryl oxidase	1.63194	1.7513
mip40	Q7K159	LD06557p	1.21922	1.74862
Ugt37B1	Q9VMG1	RE52038p	3.50192	1.74708
Syx7	Q7K0X9	LD23667p	1.36357	1.74482
CG5793	Q9VDE2	Uncharacterized protein, isoform B	3.75785	1.74234
CG8028	A8JUR0	Uncharacterized protein, isoform C	2.10774	1.73932
Tsf1	Q9VWV6	Transferrin	2.72681	1.73733
sfl	Q9V3L1	Bifunctional heparan sulfate N-deacetylase/N-sulfotransferase	1.29699	1.73186
CG5217	Q9VDY4	AT22194p	2.15392	1.72974
CG42258	Q9VYM7	Uncharacterized protein, isoform C	2.86199	1.72941
Msr-110	Q8IQ63	Msr-110, isoform C	2.05009	1.72737
babos	Q9W258	Babos, isoform A	1.51056	1.72564
CG3739	Q9VDX5	Uncharacterized protein	4.28957	1.7011
Sfp24F	B4ZJ93	Seminal fluid protein 24F	1.27261	1.69897
GstD8	Q9VG92	Glutathione S transferase D8	3.39352	1.69799
CG42807	Q7JWE2	GH09427p	1.29741	1.69748
CG30015	A8DY97	Uncharacterized protein, isoform C	2.16271	1.69292
CG12853	A1Z9W8	GEO10306p1	1.07712	1.69022
CG11752	Q9VZ01	NADH dehydrogenase [ubiquinone] flavoprotein 3, mitochondrial	1.8699	1.68165
Sodh-1	O97479	Sorbitol dehydrogenase	4.29668	1.67452
CG6283	Q9VB90	RE56633p	4.39216	1.66814
CG42327	Q0KI81	IP14232p	3.40073	1.6639
CG9331	Q8SZU0	GH13879p	3.44752	1.65597
mat	Q9W0L3	Uncharacterized protein	2.22574	1.65465
NA	Q9VBT2;Q9VBT3;Q9VBT4	CHK domain-containing protein	2.312	1.65449
Pop2	X2JCC3	Poly(A)-specific ribonuclease	2.63671	1.65237
Phm	O01404	Peptidylglycine alpha-hydroxylating monooxygenase	2.57556	1.64549
Clamp	Q8IGP5	Chromatin-linked adaptor for MSL proteins, isoform B	2.49639	1.64184
CG9130	Q8IRH9	FI21268p1	2.58491	1.64044
CG34126	M9PEM2	Uncharacterized protein, isoform E	2.01758	1.63871
Roc1a	Q9W5E1	RING-box protein 1A	1.1087	1.63792
CG8136	Q9VHM8	Uncharacterized protein, isoform B	1.42571	1.63665
UGP	Q9VSW1	UTP--glucose-1-phosphate uridylyltransferase	3.51635	1.6334
CG4363	Q9W2C5	DUF753 domain-containing protein	4.86957	1.63205
Marc	A1Z803	FI02892p	3.61151	1.63163
blanks	Q9VRL8	Blanks	1.53244	1.62642
regucalcin	Q76NR6	Regucalcin, isoform D	4.82293	1.62116
Secp43	Q8SXG7	tRNA selenocysteine-associated protein 1	1.98645	1.61955
Mal-A8	A1Z7F3	Alpha-glucosidase	2.88565	1.61828
Pld	B7YZT5	Phospholipase	3.73016	1.61426
Ugt303A1	Q9VGS7	UDP-glucuronosyltransferase	2.7097	1.61391
ppl	Q9U616	Glycine cleavage system H protein, mitochondrial	1.09023	1.61194
NA	Q9VE69	Uncharacterized protein, isoform D	2.42101	1.60895
CG17028	Q9VUW3	Inositol-1-monophosphatase	2.28224	1.60848
NA	A1Z7F1;A1Z7F2	Alpha-glucosidase	2.05521	1.60227
CG33099	Q86B83	LD12611p	1.17379	1.59011
goe	Q9XZ14	Protein gone early	3.34399	1.58916
CG2519	Q9VNC9	LD36006p	1.76251	1.5858
CG4607	Q9W3S8	RH58543p	4.0228	1.58569
CG12241	Q9VFB6	RUN and TBC1 domain-containing protein 3	1.69746	1.58161
NA	Q9VGA0;Q9VG96;Q9VG98	Glutathione S-transferase D4	4.23175	1.58064
NA	Q9VG95;Q9VG96;Q9VG93;Q9VG98	Glutathione S-transferase D7	3.75719	1.57961
GstE7	A1ZB72	Glutathione S transferase E7	5.19913	1.56839
chico	Q9XTN2	Insulin receptor substrate 1	1.16192	1.56662
CG1208	A8JQU1	Uncharacterized protein, isoform C	5.19484	1.56243
Mob3	Q9VL13	MOB kinase activator-like 3	1.25657	1.55802
CG9997	Q9VAT8	Uncharacterized protein, isoform A	1.14101	1.55716
Ccz1	Q9VZL5	Caffeine, calcium, zinc sensitivity 1	2.12606	1.55643
CG14722	Q8T088	WD repeat-containing protein 55 homolog	1.24607	1.5558
ninaC	P10676	Neither inactivation nor afterpotential protein C	2.97575	1.55427
Acp29AB	O46197	Accessory gland protein Acp29AB	1.11697	1.55347
Gcat	Q9VTN9	FI03238p	2.33145	1.55059
pzg	Q9VP57	LD15904p	3.13038	1.55029
CG5162	Q9VX69	FI01450p	2.73955	1.54735
Est-6	P08171	Esterase-6	2.96089	1.54397
Cpsf100	Q9V3D6	Probable cleavage and polyadenylation specificity factor subunit 2	1.09967	1.53708
Mpc1	Q7KSC4	Mitochondrial pyruvate carrier 1	1.89283	1.53499
CG13901	Q9W0M5	Protein DPCD	1.1366	1.53021
CG4452	Q9VSW7	LD21662p	1.14674	1.52882
CG18765	Q4V4D1	IP10846p	3.20501	1.5267
CG11112	A8DY52	Uncharacterized protein	1.4646	1.52456
CG2846	O76206	Putative riboflavin kinase	1.06354	1.52285
CG16986	Q9VZZ5	GEO12033p1	3.08704	1.52256
CG6465	Q9I7K3	N-acyl-aliphatic-L-amino acid amidohydrolase	4.05159	1.5216
CHMP2B	Q9VRJ5	Charged multivesicular body protein 2b	2.45331	1.52142
CG33235	Q7KV35	Uncharacterized protein	1.79971	1.52014
antr	A0A0B4K7N3	Antares, isoform B	1.34768	1.51967
RhoGAP15B	Q9VX92	Rho GTPase activating protein at 15B, isoform C	1.24013	1.51794
Pkg21D	Q03042	cGMP-dependent protein kinase, isozyme 1	2.51332	1.51658
CG12470	Q9V3G9	AT18705p	1.39744	1.51207
CG34002	Q2PDZ4	SCP domain-containing protein	1.7687	1.51089
CG10237	Q9VIW5	LD41874p	1.02507	1.51021
CG16972	Q8SWW4	LD28380p	2.69033	1.50752
CG7322	Q9VWP2	RH57257p	3.77104	1.50736
CG12780	A0ZWY4	CG12780 protein	1.05153	1.50137
Sdc	P49415	Syndecan	1.14395	1.49987
Usp32	M9PD06	Ubiquitin carboxyl-terminal hydrolase 32	2.15535	1.49661
CG34130	Q0KI07	IP19836p	2.28859	1.49232
CG6830	Q9VGJ8	RE03989p	3.65557	1.48955
CG5543	Q9W1J3	Gastrulation defective protein 1 homolog	1.73242	1.47891
CG17919	Q9VI09	GH14494p	2.26068	1.47638
Cpsf5	Q0E8G6	Cleavage and polyadenylation specificity factor subunit 5	2.52891	1.4763
CG13907	Q9W0L6	GH22266p	2.60234	1.47417
CG7656	Q9VUR4	FI11905p	1.65558	1.47247
Sec20	Q9VNI9	IP18173p	2.04833	1.47021
DCP1	Q9W1H5	Decapping protein 1, isoform A	2.50597	1.46953
CHKov2	Q9VBS0	CHK domain ov2	1.83404	1.46715
AGBE	A1Z992	1,4-alpha-glucan branching enzyme	3.29989	1.46701
aru	Q8IPW1	Arouser, isoform A	1.04709	1.46515
CG1943	Q9VI56	Microtubule-associated protein Jupiter	2.46299	1.46451
GstS1	P41043	Glutathione S-transferase S1	2.90227	1.46202
Mfap1	Q9W062	Microfibrillar-associated protein 1	2.41737	1.45724
ATPsyndelta	Q9W2X6	ATP synthase, delta subunit, isoform A	2.12353	1.45037
NA	Q9VL32;Q9VC63;Q9VLP5	FI20190p1	1.22827	1.44654
His2A:CG31618	P84051	Histone H2A	1.27805	1.44472
Mapmodulin	Q9V895	Acidic leucine-rich nuclear phosphoprotein 32 family member A	2.57868	1.44331
p47	Q7K3Z3	NSFL1 cofactor p47	1.11877	1.44261
Ppt1	Q9W3C7	Palmitoyl-protein thioesterase 1	1.13119	1.44238
CG16758	M9PE19	Purine nucleoside phosphorylase	1.49068	1.43821
Pka-R2	P81900	cAMP-dependent protein kinase type II regulatory subunit	2.6904	1.43303
Akr1B	M9PF61	Aldo-keto reductase 1B, isoform C	4.08901	1.42984
l(2)gl	P08111	Lethal(2) giant larvae protein	3.8027	1.42753
CG12171	Q9VNF3	RE01652p	4.41022	1.42688
mRpS6	Q9VZD5	Probable 28S ribosomal protein S6, mitochondrial	1.69764	1.42586
Mur18B	Q9VWK3	GH13361p	1.86427	1.42231
hrm	Q7JWI7	Hermes, isoform A	2.13847	1.42071
GstD2	Q9VG98	Glutathione S-transferase D2	5.11243	1.41961
mAcon2	Q8T4D6	Aconitate hydratase, mitochondrial	2.59396	1.41269
CG10513	Q9VBT7	GH13495p	2.60143	1.41264
Aps	Q7JVG2	Aps, isoform A	1.32008	1.41088
ttk	P42282	Protein tramtrack, alpha isoform	1.76744	1.40977
ND-AGGG	Q7PL91	GEO11417p1	1.34712	1.40875
PPO1	Q7K2W6	GH04080p	2.08811	1.40826
bic	Q7KM15	Transcription factor BTF3	1.90958	1.40716
CG2790	Q9W0X8	LD43587p	1.54432	1.39869
CG10874	M9PB06	Uncharacterized protein, isoform D	1.43106	1.3969
GstO1	Q9VSL6	Glutathione S transferase O1	1.42854	1.39556
Nup58	Q9VDV3	Nuclear pore complex protein Nup58	1.9031	1.3932
CG4537	Q9VL77	Cysteine-rich PDZ-binding protein	1.27228	1.39161
Spn75F	Q3HKQ3	Male accessory gland protein	1.40337	1.3888
NA	Q8IPP8;Q9VNF3	Uncharacterized protein	3.76748	1.38755
CG10097	Q9VG86	Fatty acyl-CoA reductase	1.20813	1.38696
CG18744	Q9I7K7	Arrestin_C domain-containing protein	1.99417	1.38654
CG6277	Q9VB89	FI01825p	5.06161	1.38496
RIC-3	Q9W2N4	RIC3 acetylcholine receptor chaperone, isoform C	2.38975	1.38345
CG16985	Q9VZZ6	CG16985 protein	3.01761	1.38292
CG11608	Q9VG47	Lipase	1.15692	1.3828
Mipp1	Q9VV72	Multiple inositol polyphosphate phosphatase 1	4.16183	1.37917
CG12861	Q8T465	AT13777p	1.23256	1.37589
Iml1	Q9W0E3	GATOR complex protein Iml1	2.10934	1.37538
CG13658	Q9VBT3	CHK domain-containing protein	3.11102	1.37383
CG2260	Q9W3K3	LD41718p	1.37233	1.37281
Tango4	Q9VYQ9	LD24662p	1.64664	1.36524
Mal-B1	Q9VKE6	Alpha-glucosidase	1.44197	1.3647
Nph	Q9VAC4	GEO09167p1	1.18195	1.36424
heph	A0A0B4K6W9	Hephaestus, isoform Y	1.37789	1.36208
NA	Q8INU6;Q8SZU0	FI03731p	2.94081	1.36063
hppy	A1ZBH7	Happyhour, isoform A	2.94108	1.35908
Taldo	Q9W1G0	Probable transaldolase	3.66456	1.35746
CG9485	Q9W2H8	Glycogen debranching enzyme	3.08137	1.35683
NA	O44386;Q9VD26	Integrin alpha-PS3	2.96272	1.35567
CG10863	Q9Y112	BcDNA.GH10614	2.9842	1.35483
Bbd	A1ZBU8	Uncharacterized protein, isoform A	1.21468	1.35348
mfas	Q86B94	FI19380p1	2.28563	1.35334
EMC8-9	Q9W1Y1	ER membrane protein complex subunit 8/9 homolog	1.22276	1.35174
Acsx3	Q9VDU1	GH20840p	1.01287	1.34663
fidipidine	A1ZAC7	Coiled-coil domain-containing protein 93	1.0964	1.3461
Cyp6d5	Q9VFP1	Probable cytochrome P450 6d5	3.06038	1.34569
NA	Q9VAN7;Q9VGB6	Phosphoglycerate mutase	3.43543	1.34517
Men	Q9VG31	Malic enzyme	2.70883	1.34442
CG7860	Q9VXT7	Probable isoaspartyl peptidase/L-asparaginase CG7860	2.28791	1.34309
APP-BP1	Q9VTE9	Nedd8-activating enzyme E1 regulatory subunit	2.19196	1.34308
CG32486	Q9VZV5	Cysteine and histidine-rich protein 1 homolog	1.57078	1.3396
or	Q9W1E8	Adaptor protein complex AP-3 small chain sigma3	1.66214	1.3375
Cyp12c1	Q9VVR9	Probable cytochrome P450 12c1, mitochondrial	3.98677	1.33234
bocks	Q709R6	LEM domain-containing protein Bocksbeutel	1.19073	1.33174
CG10467	Q9VRU1	Aldose 1-epimerase	3.97005	1.33154
Usp8	Q9VDD8	Ubiquitin carboxyl-terminal hydrolase	2.41442	1.3315
CG10939	Q7K5M6	GH04176p	3.55778	1.32831
CG4291	Q9VPU4	FI17537p1	1.36436	1.32726
CG5973	Q9VM11	HL01515p	3.65957	1.32083
abs	Q9V3C0	ATP-dependent RNA helicase abstrakt	2.14435	1.31852
NA	Q27593;P33270;Q9V774;Q27594;Q9VB31	Cytochrome P450 6a2	3.30108	1.31818
Septin1	P42207	Septin-1	2.68215	1.31791
CG6908	Q9VGJ6	Uncharacterized protein, isoform A	2.73797	1.31786
Polr2C	O97183	GH07456p	1.90719	1.3177
Tap42	Q9VJZ5	LD07294p	1.55052	1.31623
NA	O02649;Q9VPS5;Q9VMN5	Heat shock protein 60A	2.30528	1.30978
Hsc70-1	P29843	Heat shock 70 kDa protein cognate 1	1.17608	1.30888
CG9674	M9NFH8	Glutamate synthase (NADH)	4.01957	1.30361
eIF4H2	Q9VA45	Eukaryotic translation initiation factor 4H2, isoform A	1.51182	1.30222
ArgRS-m	Q8SXK2	Arginine--tRNA ligase	1.69442	1.3017
CG34033	Q6IGS3	HDC05479	2.10381	1.30156
CG5521	Q9VB98	Probable Rho GTPase-activating protein CG5521	3.77015	1.29527
Myd88	Q7K105	LD20892p	1.49991	1.29397
gry	Q8IRE3	Trafficking protein particle complex subunit 11	1.03104	1.29283
aux	Q9VMY8	Auxilin, isoform A	1.54885	1.29115
NA	Q9V4U7;Q9V674	Probable cytochrome P450 6a14	3.71769	1.28483
CG3517	Q9VDW9	LP03867p	1.64651	1.2837
NA	Q9VJH9;Q9VJH8;Q9VJI0	FI03416p	3.5724	1.28244
CG4377	Q9W2C4	GH06474p	2.98674	1.27943
Fmo-2	Q7K3U4	Flavin-containing monooxygenase	4.09373	1.27405
PPO2	Q9V521	Phenoloxidase 2	1.8695	1.27248
Mf	Q9VFC7	Mf5 protein	1.71171	1.27041
Cnot4	M9PB92	CCR4-NOT transcription complex subunit 4, isoform K	1.83875	1.26676
CG5577	Q8SXC0	GH10306p	3.14812	1.26585
CG1139	Q9W056	Proton-coupled amino acid transporter-like protein CG1139	1.91214	1.26461
cup	Q9VMA3	Protein cup	1.03805	1.26316
Nup35	Q9VWS2	Nucleoporin Nup35	3.4356	1.26093
Yod1	Q9VRJ9	Ubiquitin thioesterase OTU1	1.51425	1.25454
GstE11	Q7JVZ8	Glutathione S transferase E11, isoform A	2.14294	1.25389
CG3270	A1Z6N5	FI13301p	3.24386	1.25321
CG3500	Q9W1R8	Protein TEX261	2.08876	1.25256
CaBP1	Q9V438	Protein disulfide-isomerase A6 homolog	1.70766	1.25194
Pdh	Q9VV42	HL08057p	1.01287	1.25068
Cyp28d1	Q9VMT5	Probable cytochrome P450 28d1	5.17	1.2487
NA	P29843;P29844;P11147;O97125	Heat shock protein 68	2.1849	1.24819
NA	Q8INN6;E1JIH3	Uncoordinated 115a, isoform B	3.74022	1.24548
Lamtor1	Q9VW73	Ragulator complex protein LAMTOR1	1.27448	1.24461
Aladin	Q9W351	Aladin	1.07527	1.24339
IscU	Q9VHK6	GEO04668p1	1.03727	1.24338
CG9953	Q9VS02	Uncharacterized protein	1.80376	1.23905
Sema5c	Q9VTT0	Semaphorin 5c, isoform A	1.48103	1.2382
Tps1	Q9Y119	BcDNA.GH08860	3.64246	1.23489
Ski6	Q9VK19	FI07225p	2.46386	1.23133
RhoGAP19D	X2JEI9	Rho GTPase activating protein at 19D, isoform D	2.06422	1.23109
EbpIII	Q9W1C9	Ejaculatory bulb-specific protein 3	1.75976	1.2272
Ufm1	A8DYH2	Ubiquitin-fold modifier 1	1.3847	1.22615
Idh	B7Z0E0	Isocitrate dehydrogenase [NADP]	2.94555	1.22367
Scp1	Q8MSI2	GH15296p	1.48707	1.22287
CG11892	Q7K025	GH09761p	2.37241	1.21868
Cp190	Q24478	Centrosome-associated zinc finger protein CP190	3.13356	1.21555
cyp33	Q9V3G3	Peptidyl-prolyl cis-trans isomerase E	1.1876	1.21388
Tpi	P29613	Triosephosphate isomerase	3.29574	1.21109
CG11594	Q9VZJ8	RH40737p	1.03237	1.21024
Paics	Q9I7S8	Bifunctional phosphoribosylaminoimidazole carboxylase/phosphoribosylaminoimidazole succinocarboxamide synthetase	2.94928	1.21008
thoc5	Q9W1F4	THO complex subunit 5	1.36874	1.21001
NA	Q9VWQ3;Q9VWQ6	FI13061p	2.20397	1.20997
CG43057	F0JAT6	MIP06238p	1.56348	1.2093
CG14712	Q9VGL0	LD43047p	1.02825	1.2088
NA	P20432;Q9VG98	Glutathione S-transferase D1	2.34577	1.20862
CG18547	Q9VGF3	IP11040p	4.42481	1.20687
Kank	A8DYE0	Kank, isoform D	4.17138	1.20238
Git	Q95RG8	ARF GTPase-activating protein Git	1.06456	1.20232
D19A	Q9VRV5	D19A	1.88007	1.20169
Pof	Q9W123	Protein painting of fourth	1.96564	1.20122
Gbeta13F	P26308	Guanine nucleotide-binding protein subunit beta-1	2.41379	1.20058
BuGZ	M9PBC6	Bub3 interacting GLEBS and zinc finger domain protein, isoform F	1.52079	1.19087
CG11899	Q9VAN0	Probable phosphoserine aminotransferase	2.97487	1.18992
CG8249	A1ZA52	FI02132p	5.50959	1.18649
GstD7	Q9VG93	Glutathione S-transferase D7	2.43158	1.18461
chk	Q8T043	Chaski, isoform A	1.33539	1.18381
CG1172	Q9VNB2	RE42193p	2.26608	1.18369
Idgf3	Q8MLZ7	Chitinase-like protein Idgf3	2.31681	1.18324
NA	Q9VTI5;Q9W3X6	Fumarate hydratase	2.77165	1.18197
dnd	Q9VD64	Dead end	2.14425	1.18155
Hsp68	O97125	Heat shock protein 68	1.26565	1.1798
Rala	P48555	Ras-related protein Ral-a	2.26224	1.17886
Sfp24C1	E1JHS6	Seminal fluid protein 24C1	1.27439	1.17786
CG10984	Q8IQI3	Uncharacterized protein, isoform B	1.54315	1.17774
CG43394	M9PCI1	Uncharacterized protein, isoform B	1.53456	1.17667
GstD9	Q9VGA0	Glutathione S transferase D9, isoform A	3.94174	1.17647
par-6	O97111	LD29223p	1.26278	1.17572
Pde8	Q6NNF2	High affinity cAMP-specific and IBMX-insensitive 3',5'-cyclic phosphodiesterase 8	3.37551	1.17524
NA	Q7KM15;Q9VPR2	Transcription factor BTF3	1.60655	1.17457
pea	A1Z9L3	ATP-dependent RNA helicase DHX8	1.58254	1.17436
pinta	Q9VD09	Retinol-binding protein pinta	4.67804	1.1735
Cyp12e1	Q9VGZ0	Probable cytochrome P450 12e1, mitochondrial	2.58102	1.17348
Prat2	Q967S0	Amidophosphoribosyltransferase	2.70324	1.1733
P5CS	Q9VNW6	Delta-1-pyrroline-5-carboxylate synthase	5.01835	1.17303
l(2)10685	Q9VPX3	LD40271p	3.55414	1.17288
Fum2	Q9W3X5	Fumarate hydratase	1.14136	1.1711
Swip-1	Q9VJ26	EF-hand domain-containing protein D2 homolog	4.12756	1.17096
pirk	Q9W2E6	Poor Imd response upon knock-in, isoform A	1.31712	1.16952
CG4456	P22978	Rhodanese domain-containing protein CG4456	1.20886	1.16773
CG5921	Q9W443	Uncharacterized protein, isoform D	4.43026	1.16764
l(2)k09913	Q7K274	LD15586p	2.31305	1.16751
hts	Q02645	Protein hu-li tai shao	2.6609	1.16536
Srrm1	Q9VU43	FI04407p	2.2247	1.16479
Coq5	Q9VYF8	2-methoxy-6-polyprenyl-1,4-benzoquinol methylase, mitochondrial	1.11302	1.1629
CG6867	Q9VWZ7	FI21454p1	3.29788	1.16284
Fum1	Q9W3X6	Fumarate hydratase	3.06252	1.16278
Irp-1B	Q9VGZ3	Cytoplasmic aconitate hydratase	3.06609	1.16196
Efhc1.1	Q9VXP5	EF-hand domain containing 1.1	1.44912	1.1614
CG1910	Q9V9U3	LD45254p	2.68423	1.16019
CG12493	Q9VZ88	AT07585p	1.45796	1.15899
Sfp24Bb	B4ZJ91	Seminal fluid protein 24Bb	1.08998	1.15664
NA	P29843;P11147;P29845;Q1IF59	Heat shock 70 kDa protein cognate 4	1.70081	1.1553
dve	Q9W268	Defective proventriculus, isoform A	2.0565	1.1535
CG7675	Q9VE80	Uncharacterized protein, isoform B	1.3932	1.15187
PIG-X	A0A0B4LES9	Phosphatidylinositol-glycan biosynthesis class X protein	1.54618	1.1505
CG12547	Q9W5T4	RE33981p	1.29636	1.15022
CAH1	Q9V396	Carbonic anhydrase	2.86802	1.14783
betaTub97EF	Q8MST5	Tubulin beta chain	2.76907	1.14506
Akap200	Q9VLL3	A-kinase anchor protein 200	1.18429	1.14448
px	Q9W244	Plexus, isoform A	1.82639	1.14239
mRpS25	Q9VY28	Probable 28S ribosomal protein S25, mitochondrial	1.71996	1.13981
Nepl19	Q9VAS1	Neprilysin-like 19	2.91478	1.13774
mof	O02193	Males-absent on the first protein	1.21114	1.13478
Ccs	E1JH26	Superoxide dismutase [Cu-Zn]	3.55815	1.13387
HP5	Q9VYY7	Heterochromatin protein 5, isoform B	1.49623	1.1332
Sry-delta	P07664	Serendipity locus protein delta	3.45171	1.12881
MED17	Q9VEC1	Mediator of RNA polymerase II transcription subunit 17	2.37893	1.12713
CG5945	Q9VK12	GH20621p	3.06805	1.12632
east	O46048	EG:133E12.4 protein	1.03001	1.12526
AOX1	Q9VF53	Aldehyde oxidase 1	3.15676	1.12447
CG31288	Q8IMT4	CHK domain-containing protein	3.96754	1.12351
Taf9	Q27272	Transcription initiation factor TFIID subunit 9	1.96666	1.1184
CG3301	Q9VDC0	GH01837p	4.20504	1.1181
NA	Q27593;Q9V774;Q9VB31	Cytochrome P450 6a8	1.74184	1.11755
alpha-Est8	Q9VIB3	Carboxylic ester hydrolase	1.76582	1.11662
fiz	Q9VY04	Fezzik, isoform A	4.60894	1.11537
rig	Q86BY9	Protein rigor mortis	2.31448	1.11511
CG15118	Q7K4M9	LD31969p	1.42752	1.11365
CG32633	Q960J9	LD47544p	2.60257	1.11154
EMC10	Q8IPT0	ER membrane protein complex subunit 10	2.09332	1.10911
CG7997	Q7K127	Alpha-galactosidase	3.7532	1.1086
Mdr49	Q00449	Multidrug resistance protein homolog 49	4.1182	1.10742
CG15533	Q9VA78	Sphingomyelin phosphodiesterase	4.1392	1.10671
CtsF	Q9VN93	Putative cysteine proteinase CG12163	3.27073	1.10555
NA	P29845;Q1IF59	Heat shock 70 kDa protein cognate 5	1.59815	1.10531
Taf12	P49905	Transcription initiation factor TFIID subunit 12	1.75332	1.10519
CG31680	Q8INU9	Uncharacterized protein	1.57789	1.10193
Psi	A1ZAK8	P-element somatic inhibitor, isoform C	2.1162	1.10099
P5CDh1	Q9VNX4	Multifunctional fusion protein	2.35136	1.10077
GstD4	Q9VG96	Glutathione S-transferase D4	3.06751	1.09961
26-29-p	Q9V3U6	26-29kD-proteinase	3.08262	1.09918
Mccc1	Q9V9T5	GM14617p	2.82811	1.09839
Atpalpha	P13607	Sodium/potassium-transporting ATPase subunit alpha	2.86055	1.09766
CG1983	Q9VA97	Pyridoxal phosphate homeostasis protein	2.23414	1.09517
NA	Q9W3X6;Q9W3X5	Fumarate hydratase	2.5945	1.09443
Nepl15	Q9VCU1	FI07649p	3.62058	1.09397
CG2921	Q9W298	Sugar phosphate phosphatase	2.10799	1.09341
CG5126	Q9VPY7	LD42035p	2.83891	1.09317
ca	Q9VAG5	Claret, isoform A	1.18211	1.09311
CG42748	M9PDE6	Uncharacterized protein, isoform K	3.40425	1.09239
CG9008	X2JAD3	Glucose-6-phosphate 1-epimerase	2.27686	1.09071
CG8132	Q9VHE4	LD31229p	4.54154	1.08771
slgA	Q04499	Proline dehydrogenase 1, mitochondrial	2.60756	1.08748
GlyP	Q9XTL9	Glycogen phosphorylase	2.68233	1.0869
GstT4	Q8MRM0	GH16740p	3.88692	1.08504
Txl	Q9VRP3	AT08565p	1.63833	1.08447
spag	Q9V3E9	FI17138p1	3.07608	1.08382
qkr58E-1	Q9W255	GH05812p	2.73505	1.08363
mod(mdg4)	Q86B87	Modifier of mdg4	1.83748	1.08277
ARY	D2A6K3	Aldehyde reductase Y, isoform D	1.39238	1.0815
Mdr50	Q5BI62	LP14331p	4.98727	1.08036
NaPi-T	Q7JZR4	Na[+]-dependent inorganic phosphate cotransporter, isoform A	1.65199	1.07797
Cyp309a1	Q9VQD2	Probable cytochrome P450 309a1	4.14629	1.07534
CG6066	Q9VB74	NKAP family protein CG6066	1.0881	1.07521
CG9512	Q9VY05	GH11762p	3.50053	1.07346
NA	Q9VTQ9;Q9W414	AT06668p	2.76893	1.07179
CRAT	Q9VI16	Carnitine O-Acetyl-Transferase, isoform A	3.14652	1.06944
Argk2	Q9VST4	Arginine kinase	1.94909	1.06933
Eno	P15007	Enolase	1.93061	1.06907
CG2034	Q24050	Elongator complex protein 5	1.64553	1.06827
GstE9	Q7K8X7	Glutathione S transferase E9	2.69915	1.06723
Cyp12a4	Q9VE00	Probable cytochrome P450 12a4, mitochondrial	3.77714	1.06498
sturkopf	Q9W0H3	Lipid droplet-associated hydrolase	1.49056	1.06284
Cyp6g1	Q9V674	Cytochrome P450 6g1	3.19909	1.06253
CG8289	Q9VX35	LD36501p	3.47505	1.06224
Arpc3A	Q9VF28	Actin-related protein 2/3 complex subunit 3	2.28256	1.0618
yrt	Q9VFU8	Moesin/ezrin/radixin homolog 1	3.87079	1.06106
CG13360	O77436	EG:34F3.5 protein	5.54866	1.05905
t	Q9W369	Mutant tan	2.27851	1.05786
Lam	P08928	Lamin Dm0	3.32008	1.05429
Hrb98DE	P07909	Heterogeneous nuclear ribonucleoprotein A1	2.12219	1.05332
ND-ASHI	Q9W3X7	NADH dehydrogenase [ubiquinone] 1 beta subcomplex subunit 8, mitochondrial	1.69384	1.05093
Mvl	P49283	Protein Malvolio	1.05321	1.05054
St3	A0A0B4KF40	Sulfotransferase 3, isoform C	2.09242	1.04785
CG14034	Q0E8T1	Uncharacterized protein, isoform B	1.1065	1.04759
Grx1	Q9VVT6	GEO08966p1	1.88104	1.04384
Klp59D	Q9W1U1	FI21273p1	1.47029	1.04348
Nha2	A0A0B4K6G5	Na[+]/H[+] hydrogen antiporter 2, isoform B	1.82503	1.04226
Adh	P00334	Alcohol dehydrogenase	2.13004	1.04221
CG4572	Q9VDT5	Carboxypeptidase	3.7946	1.03902
Zw	P12646	Glucose-6-phosphate 1-dehydrogenase	1.94751	1.03716
by	Q9VHC3	Blistery, isoform A	2.80017	1.03703
fabp	Q8INK3	Fatty acid binding protein, isoform C	1.23034	1.03667
nrv1	Q24046	Sodium/potassium-transporting ATPase subunit beta-1	2.2896	1.0364
NA	Q9VLH9;Q9VLI2	Alpha-mannosidase	1.76508	1.03488
Nfs1	Q9VKD3	Cysteine desulfurase, mitochondrial	2.39546	1.03362
CG34253	A8JNV2	Uncharacterized protein	1.0451	1.03331
Fmr1	Q9NFU0	Fragile X messenger ribonucleoprotein 1 homolog	2.44735	1.0313
NA	O96299;O97479	Sorbitol dehydrogenase	1.59386	1.02844
CG30373	A1Z7B8	GEO08456p1	2.08975	1.02583
CG31688	Q9VIM1	Uncharacterized protein, isoform F	3.35037	1.02506
RagC-D	Q7K519	GH16429p	2.31079	1.02451
spin	Q9GQQ0	Protein spinster	2.35613	1.02394
CG2614	Q9VIK9	eEF1A lysine and N-terminal methyltransferase homolog	1.18988	1.02344
Baldspot	Q9VV87	Elongation of very long chain fatty acids protein 6	2.15107	1.02186
fra	A1Z920	FI24025p1	2.9796	1.01991
CanA-14F	Q9VXF1	Serine/threonine-protein phosphatase 2B catalytic subunit 3	2.14485	1.01697
janA	P20348	Sex-regulated protein janus-A	1.92886	1.01605
Coq6	Q9VMQ5	Ubiquinone biosynthesis monooxygenase COQ6, mitochondrial	2.52874	1.01569
Prosalpha5	Q95083	Proteasome subunit alpha type-5	1.81543	1.01554
MRP	Q7KTC0	Multidrug-Resistance like protein 1, isoform I	5.17994	1.01415
cindr	A0A0B4KI34	CIN85 and CD2AP related, isoform J	2.36405	1.01249
MEP-1	Q0E8J0	MEP-1, isoform A	1.63563	1.00981
noi	O46106	Splicing factor 3A subunit 3	3.0845	1.00717
CG2059	Q9W3R8	Uncharacterized protein CG2059	2.32548	1.00681
wdp	Q9W266	Protein windpipe	1.96877	1.00656
Cf2	P20385	Chorion transcription factor Cf2	2.28007	1.0064
CG6330	Q9VBA0	GH09623p	1.36191	1.00531
Calx	A0A0B4K6E2	Na/Ca-exchange protein, isoform G	2.66088	1.00517
Idh3g	Q8MT18	RH49423p	2.66402	1.00464
RtcB	Q9VIW7	RNA-splicing ligase RtcB homolog	2.9139	1.00443
CG31793	Q8MT77	LD28489p	3.69673	1.00281
Sumo	O97102	Small ubiquitin-related modifier	3.09221	1.0025
SA	Q9VM62	LD34181p	1.35115	1.00231
Pect	Q9VK25	Ethanolamine-phosphate cytidylyltransferase	1.62334	1.00206
CG10616	Q9VTX8	Protein odr-4 homolog	1.90988	1.00184
pont	Q9VH07	RuvB-like helicase 1	2.73456	1.00106
boca	Q8T9B6	LDLR chaperone boca	1.74496	1.00013
ox	Q9XY35	Cytochrome b-c1 complex subunit 9	1.48175	-1.00024
CG14219	Q9VWG5	NRF domain-containing protein	1.13666	-1.00193
scny	Q9VRP5	Ubiquitin carboxyl-terminal hydrolase 36	1.57568	-1.00754
CG18327	A1Z9L9	Uncharacterized protein, isoform A	2.21478	-1.00777
Mybbp1A	Q9W5E4	Myb-binding protein 1A	5.64881	-1.01606
CG7231	Q9VLU9	Uncharacterized protein, isoform E	1.94809	-1.01905
TotM	Q9VMR8	Protein Turandot M	1.54176	-1.02394
CG8611	Q86B47	Probable ATP-dependent RNA helicase CG8611	1.27116	-1.02572
CG10051	A1ZBK1	FI23922p1	2.04583	-1.03196
CG11961	Q4U2G8	LD02432p	4.17256	-1.03245
zetaTry	P42280	Trypsin zeta	2.79395	-1.03387
mldr	Q9W413	Ribonuclease P	1.32848	-1.03799
CG10139	Q7K5M2	GH05836p	1.37204	-1.03891
Mcm5	Q9VGW6	DNA replication licensing factor Mcm5	2.3593	-1.04029
CG5399	Q9VF46	GH25158p	4.00901	-1.04083
NA	A0A0B4KGI0;Q9VGM1;Q9VLN6;Q8MT77;Q7KT22	Uncharacterized protein, isoform E	2.4411	-1.05334
CG6191	A0A0B4KF19	Uncharacterized protein, isoform C	2.50405	-1.05746
NA	Q8INH6;Q9VFX0	FI18373p1	2.34917	-1.05781
Acbp3	Q9VS22	Acyl-CoA binding protein 3, isoform A	2.7188	-1.06593
LManII	Q8IPB7	Alpha-mannosidase	1.61534	-1.06598
CG4042	Q9VPC1	ATP synthase subunit s, mitochondrial	1.63033	-1.06652
Dbp73D	P26802	Probable ATP-dependent RNA helicase Dbp73D	1.17149	-1.07475
CNT2	Q7K4A1	Sodium/nucleoside cotransporter	3.69752	-1.07522
Rtnl1	E1JHT6	Reticulon-like protein	2.94312	-1.07583
Pepck1	P20007	Phosphoenolpyruvate carboxykinase [GTP]	1.84025	-1.08081
Agpat4	Q9VV49	1-Acylglycerol-3-phosphate O-acyltransferase 4, isoform A	2.84812	-1.08131
CG8773	Q9VFX0	Aminopeptidase	2.25558	-1.08156
CG5447	A0A0B4KH14	Uncharacterized protein, isoform B	2.61428	-1.08305
CG8562	Q9VS66	FI02848p	1.67105	-1.08788
Nplp2	Q9VU58	Neuropeptide-like 2	1.63034	-1.08831
Miga	Q9W3F7	Mitoguardin	1.27217	-1.09117
CG12301	Q9VUR2	LD31322p	1.18113	-1.09375
jagn	Q7K1V5	Protein jagunal	3.36127	-1.094
CG13813	Q9VW98	IP11764p	1.08951	-1.09519
GCC88	Q9VGR1	GRIP and coiled-coil domain containing 88 kDa	1.37383	-1.09525
CG8745	Q9VU95	Alanine--glyoxylate aminotransferase 2-like	2.15498	-1.09775
NA	Q9V557;Q9V558	Probable cytochrome P450 4p2	1.59408	-1.10505
CG31259	Q9VHQ4	RE08932p	2.66205	-1.10899
CG4593	Q9W3T2	Coiled-coil domain-containing protein 25	2.24639	-1.1091
CG33926	Q9VSZ0	Uncharacterized protein, isoform A	5.83191	-1.11301
CG2061	Q9Y0Y7	LanC-like protein 3 homolog	1.16709	-1.11353
Lamtor2	Q9V8I2	Ragulator complex protein LAMTOR2 homolog	1.28861	-1.11765
Rpp20	Q2MGL3	Ribonuclease P protein subunit p20	1.15414	-1.12008
ORMDL	Q9VP04	ORM1-like protein	2.03009	-1.12449
CG8026	A1Z7S4	Uncharacterized protein, isoform D	2.32813	-1.13733
ome	A2RVG6	IP17501p	2.96842	-1.14233
CG13991	Q9VMG8	Uncharacterized protein	1.04736	-1.14625
CG17633	Q9VL86	Zinc carboxypeptidase A 1	1.58656	-1.14981
CG17192	Q9VB92	IP10831p	4.228	-1.15345
Tsp42Er	Q1EC46	IP01817p	1.82196	-1.15818
CG6052	Q9VVJ9	Uncharacterized protein	2.41877	-1.15951
CG4991	M9PHT8	Uncharacterized protein, isoform D	1.22684	-1.16325
CG13102	Q8MT42	GEO12560p1	3.88768	-1.16476
CG7992	Q9VWJ8	LP07257p	1.04495	-1.16634
Btnd	Q9W430	Biotinidase	2.50409	-1.16812
Jwa	Q9VJ59	PRA1 family protein	2.95273	-1.17322
CG7381	Q9VG15	FI17111p1	3.43551	-1.18003
NA	Q8IRR1;Q9NFP1	Vanin-like protein 1	3.13721	-1.18155
CG8326	Q9VX38	CG8326-PA	2.43067	-1.19311
RpS15Ab	Q7KR04	40S ribosomal protein S15Ab	3.40839	-1.19367
Tsp42Eb	Q7K2V7	Tetraspanin	2.03971	-1.20025
betaTry	P35004	Trypsin beta	3.56266	-1.20726
CG17776	Q9W513	GEO10196p1	2.2017	-1.20793
CG31343	Q8SWX4	Aminopeptidase	3.56355	-1.21222
CG8952	Q9VXP8	Peptidase S1 domain-containing protein	1.6971	-1.21369
CG1234	Q9VI82	Nucleolar complex protein 3 homolog	3.55249	-1.23907
CG8774	Q9VFW9	Aminopeptidase	2.31313	-1.24497
UQCR-11	A8Y535	Cytochrome b-c1 complex subunit 6	1.04779	-1.25156
COX6B	Q9VWD1	Cytochrome c oxidase subunit	3.76586	-1.25671
ksh	Q9VWH8	Protein kish	4.34501	-1.25686
miple2	M9PDI0	Midkine and pleiotrophin 2, isoform D	1.70177	-1.26403
Acbp1	Q9VLS4	Acyl-CoA binding protein 1, isoform A	5.10538	-1.26637
SREBP	Q9VW37	LP12374p	1.50098	-1.26724
RpS15Aa	P48149	40S ribosomal protein S15Aa	1.76684	-1.26763
CG18585	Q9VLZ2	Uncharacterized protein, isoform A	2.67096	-1.2732
CG15170	Q9VJ24	Uncharacterized protein, isoform A	3.56409	-1.27338
NA	Q9VR50;Q8IRL9	Solute carrier family 35 member E1 homolog	2.32452	-1.28024
Cht6	M9NDS9	Chitinase 6, isoform C	1.31981	-1.28249
CG12057	Q9W377	LP05863p	3.05619	-1.28929
CG14857	Q9VFG0	MFS domain-containing protein	1.26168	-1.30493
PGAP3	Q7K0P4	Post-GPI attachment to proteins factor 3	2.13866	-1.30582
CG30344	Q961H2	GH23453p	1.49579	-1.30611
CG31233	Q8MRN5	Aminopeptidase	3.88869	-1.30972
CG1951	Q9VAR0	LD39455p	1.89011	-1.30996
dUTPase	Q9V3I1	Deoxyuridine 5'-triphosphate nucleotidohydrolase	3.44197	-1.32047
CG33181	A8JV32	Uncharacterized protein, isoform C	3.31216	-1.32289
Ccdc58	Q9VW41	Protein MIX23	6.50305	-1.32628
CG7006	Q9VC28	60S ribosome subunit biogenesis protein NIP7 homolog	2.19335	-1.32708
CG1575	Q9W3K4	LD45266p	1.71168	-1.33027
Atet	Q9VQY4	ABC transporter expressed in trachea, isoform A	3.78528	-1.34073
Gle1	Q9V4W1	mRNA export factor Gle1	1.58626	-1.34672
NA	Q9VCH1;A8DZ29	Eukaryotic translation initiation factor 4G1, isoform B	2.76575	-1.34807
CG42518	E1JGK8	Uncharacterized protein, isoform A	3.81911	-1.34954
Piezo	M9MSG8	Piezo-type mechanosensitive ion channel component	1.63322	-1.34959
ND4	P18931	NADH-ubiquinone oxidoreductase chain 4	1.77663	-1.35553
CG11158	Q9I7S2	RH22417p	1.98128	-1.35693
CG7025	Q9VLZ1	Peptidase_M14 domain-containing protein	2.32104	-1.35759
CG11034	Q9VMM2	Uncharacterized protein, isoform B	3.9467	-1.36028
NA	Q9VHQ4;Q9VHQ5	RE08932p	1.87811	-1.37766
CG7194	Q9VSH0	Cyclic GMP-AMP synthase-like protein	3.88222	-1.38309
Muc68E	Q7KUI0	Mucin 68E	1.25576	-1.38732
Ctns	Q9VCR7	Cystinosin homolog	2.34703	-1.38873
CG9107	Q9VMJ1	LD29822p	2.28115	-1.39097
CG9890	Q9W1V7	Zinc finger protein 277	1.78006	-1.39852
CG1265	Q9VZF3	Solute carrier family 66 member 3	2.62214	-1.4047
Psn	O02194	Presenilin homolog	2.87945	-1.40638
AdipoR	Q9VCY8	Adiponectin receptor protein	1.14794	-1.4238
NA	Q9VCK9;Q9VWG6	RE58966p	2.54486	-1.42535
CG14820	Q9VRZ3	RE62864p	2.89431	-1.43367
CG4053	Q9VEM7	Peptidase S1 domain-containing protein	3.2637	-1.43394
vas	P09052	ATP-dependent RNA helicase vasa	1.56618	-1.43984
Syx16	Q9VR90	Syntaxin 16	1.45196	-1.44068
Ttd14	Q7K556	TRPL translocation defect protein 14	2.73412	-1.44252
Rai1	Q9VXA8	Decapping nuclease DXO homolog	4.26713	-1.44806
dpa	Q26454	DNA replication licensing factor MCM4	1.14582	-1.45506
Larp7	Q9W362	La-related protein 7	1.67301	-1.458
CG13397	Q9VLL5	LP03571p	3.77444	-1.4624
SdhD	Q9VCI5	Succinate dehydrogenase [ubiquinone] cytochrome b small subunit, mitochondrial	1.07728	-1.46276
CG42514	Q0E8E1	GH08173p	1.92221	-1.47057
CG11911	Q9VPN8	Peptidase S1 domain-containing protein	3.4394	-1.47459
CG30043	Q8MKL0	LP07082p	4.50551	-1.48409
CG9416	Q8MT48	RE28322p	4.62797	-1.49023
Npc2f	Q9VCC8	LP08842p	3.49707	-1.49595
Ugt302E1	Q9VGT4	UDP-glucuronosyltransferase	4.57709	-1.501
CG14095	Q9VVZ4	Uncharacterized protein	1.5453	-1.50398
CG17571	Q9W5U8	Uncharacterized protein, isoform A	3.87222	-1.50636
ND1	P18929	NADH-ubiquinone oxidoreductase chain 1	2.21328	-1.5124
CG16787	Q9W1F2	FI07217p	1.08308	-1.51942
Nipped-B	Q7PLI2	Nipped-B protein	1.05422	-1.53184
NA	Q9VA67;Q9VA66	Jonah 99Fi	3.15353	-1.54385
CG5767	A1ZB21	DUF725 domain-containing protein	4.13099	-1.54819
CG34301	Q6IKG0	GEO11065p1	2.40759	-1.55872
CG32379	Q9VS65	Peptidase_M14 domain-containing protein	1.04205	-1.56058
Ssk	Q9VW87	Protein snakeskin	1.96015	-1.56531
CG12374	Q7JYV3	RH58587p	3.83209	-1.56574
OtopLb	Q9VQN3	GH01206p	2.71649	-1.57122
COX1	P00399	Cytochrome c oxidase subunit 1	2.20792	-1.59514
svr	P42787	Carboxypeptidase D	2.11655	-1.59689
Acbp4	Q9VS20	Acyl-CoA binding protein 4	1.71402	-1.59696
Tsp42Ei	Q7JZW3	Tetraspanin	1.34309	-1.6105
NA	Q9VKF6;Q9VE75;Q9VE77	V-type proton ATPase subunit a	1.34908	-1.62353
PH4alphaPV	Q8T5S8	Procollagen-proline 4-dioxygenase	1.71963	-1.6306
CG1698	Q7K330	Transporter	2.75789	-1.63603
CG3036	Q9VR44	GH05102p	5.04803	-1.63838
Pgcl	Q9W5G3	FI01813p	5.58903	-1.64675
CG10286	Q9VI15	GH12023p	2.82419	-1.65095
NA	A0A0B4KGI0;Q9VJ21;Q9VGM1;Q9VLN6;Q8MT77;P91660;Q7KT22	Uncharacterized protein, isoform E	3.24366	-1.65126
NA	Q9VRS8;Q9VA67;Q7JX43;Q9VA66;C0HKF8;C0HKF7	Jonah 44E, isoform A	1.76	-1.66041
COX3	P00417	Cytochrome c oxidase subunit 3	1.77797	-1.66172
TfIIA-L	P52654	Transcription initiation factor IIA subunit 1	3.81199	-1.71938
NAAT1	Q9W4C5	Sodium-dependent nutrient amino acid transporter 1	4.88634	-1.73717
CG8299	A1ZA64	Peptidase S1 domain-containing protein	3.30057	-1.7509
CG8661	Q9VX57	CG8661 protein	4.4424	-1.7821
lectin-37Da	Q59DY6	C-type lectin 37Da	3.53002	-1.78533
CG15674	Q9W2F1	Uncharacterized protein, isoform A	5.30758	-1.78985
CG9864	Q494G1	LP19554p	4.05619	-1.80113
mRpS18C	Q9VA81	GEO10172p1	1.42329	-1.80682
CG5506	Q9VVM2	LP12049p	3.81244	-1.81283
epsilonTry	P35005	Trypsin epsilon	4.94787	-1.82463
CG10337	Q9VIU0	Ascorbate ferrireductase (transmembrane)	2.18397	-1.83778
NA	A0A0B4KFB8;Q9VN31	Uncharacterized protein, isoform C	1.38216	-1.84028
CG5902	Q9VCF0	Uncharacterized protein CG5902	1.82895	-1.85259
NA	Q9VRS8;Q9VRS9;C0HKF8;C0HKF7	Jonah 65Aii	2.62055	-1.85977
Ugt35E1	Q9VGT2	UDP-glucuronosyltransferase	2.87652	-1.8613
CG4563	Q9W171	RE01528p	1.0268	-1.91357
mRpL52	Q7JWG9	39S ribosomal protein L52, mitochondrial	1.12973	-1.93697
Jon25Bii	Q9VMX8	Jonah 25Bii, isoform A	4.32908	-1.93891
Ptp69D	P16620	Tyrosine-protein phosphatase 69D	2.07581	-1.94462
Jon25Biii	Q9VMX9	Jonah 25Biii	4.57999	-1.94582
Jon65Aiv	Q9VRS6	Jonah 65Aiv	5.99961	-1.98762
CG9536	Q9VMD2	LD47671p	1.66242	-1.98818
Pebp1	Q9VD01	LP12095p	5.43312	-1.99831
dmGlut	Q9VKC9	Dietary and metabolic glutamate transporter	4.55399	-2.00249
CG10126	Q86PF4	GH08978p	1.76298	-2.04113
MFS1	Q8MMD6	Major facilitator superfamily transporter 1	4.48198	-2.1377
CG8785	Q7K2W3	GH04538p	6.55731	-2.1628
CG7720	Q7K3Q2	GH20226p	2.17729	-2.16502
CG14205	Q9VWG4	NRF domain-containing protein	3.43736	-2.22401
RpL34a	Q9VBH8	60S ribosomal protein L34	1.63471	-2.24761
rtet	Q9V395	BcDNA.LD28419	6.3334	-2.24899
Acbp6	Q9VS21	Acyl-CoA binding protein 6, isoform A	3.12648	-2.27786
RnrS	P48592	Ribonucleoside-diphosphate reductase subunit M2	3.7852	-2.288
yip7	Q9VRS4	Machete	5.75642	-2.31648
CG13077	Q9VIT5	Ascorbate ferrireductase (transmembrane)	2.60084	-2.33452
NA	Q9VRS3;Q9VRS7;Q9VRS6	Uncharacterized protein, isoform A	4.69266	-2.35869
Nazo	Q9VHT9	Protein Nazo	7.0123	-2.43367
NA	C0HK99;C0HK98	Peptidoglycan-recognition protein SC1a	2.56302	-2.43849
Ag5r2	Q9VY19	Antigen 5-related 2	3.28214	-2.49495
Jon25Bi	Q9VMX7	Jonah 25Bi	4.65951	-2.50625
CG10903	Q9VHW6	RE22146p	3.48597	-2.51103
CG11825	A0A0B4KEI1	Uncharacterized protein, isoform C	2.19703	-2.56233
NA	Q9VSJ1;Q9VSJ2	Jonah 66Ci	3.42133	-2.6115
CG15044	Q9VWT8	RE30049p	4.40424	-2.62528
Pex13	Q7JRD4	Peroxin-13	2.33023	-2.62875
Mov10	A1ZAP7	RNA helicase	1.31078	-2.67558
slif	Q9VNP7	LD37241p	6.67136	-2.68525
CG11912	Q9VPN7	Peptidase S1 domain-containing protein	4.8912	-2.69207
NA	Q9VRS8;Q9VA67;Q7JX43;Q9VA66;C0HKF8;C0HKF7;Q9VMX8	Jonah 44E, isoform A	2.38563	-2.70447
Jon65Aii	Q9VRS8	Jonah 65Aii	2.40962	-2.70759
NA	Q9VRS9;Q9VMX8	Jonah 25Bii, isoform A	2.63801	-2.76272
NA	Q9VRS8;Q9VMX9;Q9VMX8	Jonah 25Bii, isoform A	1.44421	-2.76789
CG6569	Q9VD71	RE30121p	1.48089	-2.77307
RnrL	P48591	Ribonucleoside-diphosphate reductase large subunit	3.25251	-2.78567
Jon65Ai	Q9VRS9	Jonah 65Ai, isoform A	5.99166	-2.79445
Sxl	P19339	Protein sex-lethal	4.51948	-2.81146
NA	Q9VSJ1;Q9VSJ2;Q9VMX9	Jonah 25Biii	3.06759	-2.81725
CG15773	Q9W487	Uncharacterized protein, isoform A	3.75979	-2.82594
CG42397	Q6ILC6	HDC09735	5.45696	-2.85906
Jon65Aiii	Q9VRS7	GH01508p	4.25478	-2.86766
NA	Q9VSJ1;Q9VSJ2;Q9VA67;Q7JX43;Q9VA66;Q9VMX9;C0HKF8;C0HKF7	Jonah 44E, isoform A	1.55779	-2.87435
Syt4	Q9U6P7	FI18813p1	1.52474	-2.9
CG7298	Q9VW90	Uncharacterized protein	3.71929	-2.95572
Obp99a	Q9VAJ4	General odorant-binding protein 99a	2.45396	-2.96599
CG16775	Q9VVM3	DUF3421 domain-containing protein	6.70959	-3.30216
CG5550	A0A0B4K7T3	Uncharacterized protein, isoform B	4.96407	-3.44957
Oseg2	Q9W040	Intraflagellar transport protein 172 homolog	1.67281	-3.6904
CG4835	Q9VRL7	Uncharacterized protein	3.3187	-4.01216
Yp1	P02843	Vitellogenin-1	1.98118	-4.29349
Yp2	P02844	Vitellogenin-2	3.28666	-4.31204
NA	P02844;P02843	Vitellogenin-1	2.58707	-4.53169
Yp3	P06607	Vitellogenin-3	2.23587	-4.59806
NA	C0HKA4;C0HKA2;C0HKA3	Trypsin delta	5.17072	-4.77214
CG9825	Q9W1Z1	MIP04453p	6.44969	-5.31054
CG14913	A8DYZ1	Uncharacterized protein	6.87744	-5.82601
Jon66Ci	Q9VSJ1	Jonah 66Ci	5.81533	-5.84469

## Sheet: Overlap MUCvsFUC
Gene Name	Gene ID	Protein.Ids	First.Protein.Description	log2FC (MUCvsFUC) RNAseq	padj (MUCvsFUC) RNAseq	Log10 pvalue (MUCvsFUC) proteomics	log2 FC (MUCvsFUC) proteomics
loopin-1	FBgn0259795	Q7K2S9	Cytosol aminopeptidase	12.2386	7e-07	2.01019	3.71454
CG4836	FBgn0038762	B7Z0M7	Uncharacterized protein, isoform E	11.7515	3e-08	1.38624	2.06667
CG17097	FBgn0265264	E2QCS7	AB hydrolase-1 domain-containing protein	11.7276	0.011	3.09448	4.85773
CG8701	FBgn0033287	Q7K2U6	GH07855p	11.4946	9.7e-06	1.47354	1.76915
CG31872	FBgn0051872	Q9VKT1	GH11711p	11.255	0.018	2.49045	4.03827
CG3213	FBgn0031545	Q9VQS0	FI13205p	11.1969	1.7e-05	1.36965	2.32992
S-Lap2	FBgn0052351	Q9VSM7	Cytosol aminopeptidase	11.1868	1.8e-05	1.84294	2.97695
S-Lap1	FBgn0035915	Q9VSM6	Cytosol aminopeptidase	11.0923	3.8e-06	1.33124	2.29145
S-Lap4	FBgn0052064	Q95R35	Cytosol aminopeptidase	10.9806	1.8e-22	2.36049	4.03847
Acp53C14b	FBgn0034153	Q6GUR9	ACP53C14B	10.8637	0.025	1.92275	4.12476
Acp53C14a	FBgn0034152	Q6GUT7	ACP53C14A	10.821	0.025	5.11476	6.26517
CG4691	FBgn0028870	Q9V3K5	GH20441p	10.5746	2.4e-05	2.81688	2.16471
Mst57Da	FBgn0011668	Q9VBL6	Accessory gland-specific peptide 57Da	10.5493	0.023	2.72104	3.85947
S-Lap3	FBgn0045770	Q961W5	Cytosol aminopeptidase	10.5244	1.1e-20	1.52722	3.00344
Acp53Ea	FBgn0015584	O46199	Accessory gland protein Acp53Ea	10.4313	0.032	2.46601	3.7121
Spn28F	FBgn0028987	Q9VLQ7	Serpin 28F	10.3108	0.035	2.52283	4.14936
CG12470	FBgn0040371	Q9V3G9	AT18705p	10.2209	4.8e-14	1.39744	1.51207
S-Lap7	FBgn0033868	Q500X4	Cytosol aminopeptidase	10.212	2.8e-28	1.92736	3.95413
CG12861	FBgn0033953	Q8T465	AT13777p	10.1823	1.8e-18	1.23256	1.37589
Acp26Aa	FBgn0002855	P10333	Accessory gland-specific peptide 26Aa	9.97253	0.002	4.79984	6.23505
CG18284	FBgn0043825	Q9VKS9	GH10507p	9.92106	0.044	2.15867	2.66298
Acp76A	FBgn0015586	Q9VVW1	Accessory gland protein Acp76A	9.87513	0.045	1.88699	3.31662
ocn	FBgn0041102	Q9Y170	BcDNA.GH02250	9.60604	1.2e-16	4.24121	4.38313
CG3517	FBgn0038706	Q9VDW9	LP03867p	9.58114	6.5e-12	1.64651	1.2837
CG17575	FBgn0250842	A0A0B4JCT2	Uncharacterized protein, isoform B	9.37198	0.048	1.48815	2.49352
CG5089	FBgn0034144	Q8T0U2	GH06435p	9.12049	9.1e-25	1.30773	2.63091
Acp36DE	FBgn0011559	Q9V3R1	Accessory gland protein Acp36DE	9.07307	6.8e-05	2.7309	4.9263
lectin-46Cb	FBgn0040092	Q7JY62	AT03573p	9.06396	0.01	4.42567	4.6874
mil	FBgn0267366	Q9VAZ1	AT14585p	9.01298	1.8e-09	1.13446	2.72955
Acp62F	FBgn0020509	O46202	Accessory gland protein Acp62F	8.87834	0.074	2.70709	3.1771
lectin-30A	FBgn0040097	Q6GV06	IP20609p (Fragment)	8.8728	0.078	6.01903	5.20995
Obp44a	FBgn0033268	Q7K084	Odorant-binding protein 44a, isoform A	8.84383	3.6e-16	2.76086	3.26532
CG15263	FBgn0028853	Q9V3T7	Uncharacterized protein	8.83747	1.8e-72	6.25623	5.29016
CG9920	FBgn0038200	Q9VFN5	AT30951p	8.80144	0.00015	1.03969	2.92409
CG5217	FBgn0038694	Q9VDY4	AT22194p	7.53886	2e-05	2.15392	1.72974
Klp59D	FBgn0034827	Q9W1U1	FI21273p1	7.35069	3e-07	1.47029	1.04348
CG17472	FBgn0032868	Q9VIL5	GEO08953p1	7.34521	3.4e-08	4.86592	4.37504
CG4546	FBgn0038373	Q9VF23	Arginine kinase	7.32278	8.3e-12	1.64905	2.24485
CG18662	FBgn0040963	Q9VLG0	Uncharacterized protein	6.91131	1.8e-07	1.15559	1.96359
CG30395	FBgn0050395	Q8MLV0	Uncharacterized protein	6.79499	3.5e-06	1.35945	2.0135
RpL22-like	FBgn0034837	Q9W1T1	FI24544p1	6.71767	0.0039	1.83853	2.18262
Acp29AB	FBgn0015583	O46197	Accessory gland protein Acp29AB	6.69905	0.0099	1.11697	1.55347
Spn75F	FBgn0052203	Q3HKQ3	Male accessory gland protein	6.69379	4.7e-06	1.40337	1.3888
Sfp24C1	FBgn0259956	E1JHS6	Seminal fluid protein 24C1	6.51416	0.014	1.27439	1.17786
Obp56f	FBgn0043533	Q7KE32	IP02289p	6.45661	0.016	4.24511	3.92396
SP	FBgn0003034	P05623	Accessory gland-specific peptide 70A	6.42723	0.025	4.00075	4.16345
Sfp51E	FBgn0259966	B4ZJ99	Seminal fluid protein 51E	6.40169	0.019	1.94755	1.97459
lectin-29Ca	FBgn0040098	Q9VLM0	Lectin-29Ca	6.38873	4.4e-07	3.8526	4.64322
CG34040	FBgn0054040	Q2PE19	DUF753 domain-containing protein	6.38051	7e-67	6.69727	3.28145
CG34130	FBgn0083966	Q0KI07	IP19836p	6.26266	0.026	2.28859	1.49232
CG31418	FBgn0051418	Q9VEL5	Uncharacterized protein	6.20516	0.026	4.22111	3.04283
Ppm1	FBgn0035143	Q9W0Q0	AT28366p	6.14606	2.5e-05	1.71315	1.88966
CG11608	FBgn0038069	Q9VG47	Lipase	6.04099	0.019	1.15692	1.3828
ARY	FBgn0058064	D2A6K3	Aldehyde reductase Y, isoform D	5.97057	0.028	1.39238	1.0815
CG43788	FBgn0264329	A0A0B4KEX7	Uncharacterized protein	5.91356	0.019	3.97966	5.17293
CG43057	FBgn0262359	F0JAT6	MIP06238p	5.90109	0.073	1.56348	1.2093
CG34033	FBgn0054033	Q6IGS3	HDC05479	5.841	0.064	2.10381	1.30156
CG31419	FBgn0051419	Q9VEL4	Uncharacterized protein	5.74559	0.091	2.67306	1.76059
CG6071	FBgn0036186	Q9VTL4	Uncharacterized protein	5.3994	0.00042	1.94328	2.15448
CG12853	FBgn0040747	A1Z9W8	GEO10306p1	5.32639	3.6e-08	1.07712	1.69022
Sfp24F	FBgn0259958	B4ZJ93	Seminal fluid protein 24F	5.11538	0.013	1.27261	1.69897
tobi	FBgn0261575	Q9VBR6	RE74917p	5.03056	3.8e-74	5.62364	2.47876
lectin-46Ca	FBgn0040093	A1Z7Z6	Lectin-46Ca	4.92225	0.00027	3.89053	4.57452
Mal-A7	FBgn0033296	A1Z7F2	Alpha-glucosidase	4.85345	3.1e-35	3.6967	2.58371
CG12693	FBgn0029705	Q9W4L0	Uncharacterized protein	4.8428	0.00054	1.45572	2.43936
blanks	FBgn0035608	Q9VRL8	Blanks	4.64465	0.0034	1.53244	1.62642
Mal-A8	FBgn0033297	A1Z7F3	Alpha-glucosidase	4.48007	4.2e-55	2.88565	1.61828
Spn28B	FBgn0083141	Q9VLZ8	Serpin 28B, isoform A	4.47692	0.079	1.23307	2.72243
CG34051	FBgn0054051	Q6IH48	HDC03337	4.21384	0.0087	3.07074	3.1222
Sfp33A3	FBgn0259964	E1JHG2	GEO13384p1	4.0105	0.018	3.44965	4.34274
CG42564	FBgn0260766	Q9VI17	SCP domain-containing protein	3.89971	0.012	2.91551	2.96063
CG31659	FBgn0051659	Q8IPX4	Uncharacterized protein, isoform A	3.80299	0.021	2.00561	2.75255
CG8136	FBgn0037616	Q9VHM8	Uncharacterized protein, isoform B	3.65483	4.3e-08	1.42571	1.63665
Sfp78E	FBgn0261059	M9PG65	Seminal fluid protein 78E, isoform B	3.6545	0.042	2.52512	2.77185
antr	FBgn0050488	A0A0B4K7N3	Antares, isoform B	3.42934	0.0014	1.34768	1.51967
CG14034	FBgn0250847	Q0E8T1	Uncharacterized protein, isoform B	3.3343	0.024	1.1065	1.04759
Efhc1.1	FBgn0030691	Q9VXP5	EF-hand domain containing 1.1	3.31609	0.0027	1.44912	1.1614
Mal-A6	FBgn0050360	A1Z7F1	Alpha-glucosidase	3.29045	2.8e-51	2.88888	1.78384
CG11878	FBgn0039310	Q9VBT8	IP11925p	3.22949	7.8e-21	6.55641	1.84217
CG4363	FBgn0034663	Q9W2C5	DUF753 domain-containing protein	3.18063	1.4e-20	4.86957	1.63205
Mal-A1	FBgn0002570	P07190	Maltase A1	3.16534	3.6e-69	3.29772	2.17715
CG32444	FBgn0043783	Q9VP02	Aldose 1-epimerase	3.11047	1.1e-07	5.62517	2.03863
Men-b	FBgn0029155	E1JIZ4	Malic enzyme	3.10667	3.1e-35	4.90417	2.36011
CG12766	FBgn0035476	Q9VZK8	Aldo_ket_red domain-containing protein	3.09178	2.9e-19	5.29133	3.19774
CG3609	FBgn0031418	Q9VQB4	LD06553p	2.71353	2.5e-14	4.84906	2.6034
CG1139	FBgn0035300	Q9W056	Proton-coupled amino acid transporter-like protein CG1139	2.70423	2.1e-28	1.91214	1.26461
bnb	FBgn0001090	P29746	Protein bangles and beads	2.57942	1.3e-08	1.51463	2.48153
Cyp6a2	FBgn0000473	P33270	Cytochrome P450 6a2	2.53192	3e-09	5.21163	2.19153
ogre	FBgn0004646	P27716	Innexin inx1	2.47499	2.2e-08	2.77935	2.16595
Cyp6g1	FBgn0025454	Q9V674	Cytochrome P450 6g1	2.40361	9.4e-31	3.19909	1.06253
CG9008	FBgn0028540	X2JAD3	Glucose-6-phosphate 1-epimerase	2.2839	5.1e-06	2.27686	1.09071
mfas	FBgn0260745	Q86B94	FI19380p1	2.26105	6.3e-07	2.28563	1.35334
Cyp28d1	FBgn0031689	Q9VMT5	Probable cytochrome P450 28d1	2.24966	7.3e-28	5.17	1.2487
CG3699	FBgn0040349	Q9U1L2	EG:BACR7A4.14 protein	2.20788	3e-05	3.54598	1.75242
CG31104	FBgn0051104	Q9VBT4	IP12282p	2.18382	1.8e-41	4.02199	2.10695
CG10237	FBgn0032783	Q9VIW5	LD41874p	2.17228	0.00014	1.02507	1.51021
CG1208	FBgn0037386	A8JQU1	Uncharacterized protein, isoform C	2.11555	1.5e-20	5.19484	1.56243
Hsc70-1	FBgn0001216	P29843	Heat shock 70 kDa protein cognate 1	2.10976	0.031	1.17608	1.30888
smp-30	FBgn0038257	H8F4T3	MIP34848p1	2.1087	5.1e-06	4.78559	1.93068
Tsf1	FBgn0022355	Q9VWV6	Transferrin	2.10816	0.021	2.72681	1.73733
CG4377	FBgn0034664	Q9W2C4	GH06474p	2.03354	2.3e-12	2.98674	1.27943
CG16758	FBgn0035348	M9PE19	Purine nucleoside phosphorylase	2.01157	3.7e-06	1.49068	1.43821
ninaD	FBgn0002939	Q8INY3	FI02050p	1.97114	1.2e-08	4.06368	2.46073
CG10513	FBgn0039311	Q9VBT7	GH13495p	1.9612	0.0013	2.60143	1.41264
Cyp309a1	FBgn0031432	Q9VQD2	Probable cytochrome P450 309a1	1.95165	2.9e-18	4.14629	1.07534
CG9119	FBgn0035189	Q9W0J9	GH07301p	1.88769	1.8e-06	2.9884	1.89668
sm	FBgn0003435	A0A0B4K7I2	Smooth, isoform T	1.86654	6.9e-06	2.05244	2.39394
CG3739	FBgn0038702	Q9VDX5	Uncharacterized protein	1.78187	3.4e-06	4.28957	1.7011
CG7768	FBgn0036415	Q7K2I4	Peptidyl-prolyl cis-trans isomerase	1.77672	0.08	3.10249	3.65686
CG6867	FBgn0030887	Q9VWZ7	FI21454p1	1.76981	1.9e-05	3.29788	1.16284
Zw	FBgn0004057	P12646	Glucose-6-phosphate 1-dehydrogenase	1.76092	6.7e-07	1.94751	1.03716
slgA	FBgn0003423	Q04499	Proline dehydrogenase 1, mitochondrial	1.74404	1.6e-07	2.60756	1.08748
Sodh-1	FBgn0024289	O97479	Sorbitol dehydrogenase	1.70183	0.00066	4.29668	1.67452
Msr-110	FBgn0015766	Q8IQ63	Msr-110, isoform C	1.69752	3.9e-09	2.05009	1.72737
CG7997	FBgn0034117	Q7K127	Alpha-galactosidase	1.65506	4.4e-07	3.7532	1.1086
Pgi	FBgn0003074	P52029	Glucose-6-phosphate isomerase	1.63316	5.3e-07	4.06426	1.94257
CG3597	FBgn0031417	M9PE54	Uncharacterized protein, isoform B	1.62973	0.0048	2.92047	2.48937
DNaseII	FBgn0000477	Q9VED8	Deoxyribonuclease II	1.61353	0.039	1.10755	2.26871
CG8036	FBgn0037607	Q9VHN7	LP07963p	1.58621	1.5e-06	4.47692	1.76786
Nha2	FBgn0263390	A0A0B4K6G5	Na[+]/H[+] hydrogen antiporter 2, isoform B	1.57209	4.1e-08	1.82503	1.04226
CG16972	FBgn0032481	Q8SWW4	LD28380p	1.55945	7.1e-06	2.69033	1.50752
CG8665	FBgn0032945	Q9VIC9	10-formyltetrahydrofolate dehydrogenase	1.54685	5.3e-08	4.98297	1.91748
AOX1	FBgn0267408	Q9VF53	Aldehyde oxidase 1	1.54549	2.4e-15	3.15676	1.12447
CG9512	FBgn0030593	Q9VY05	GH11762p	1.51995	0.00043	3.50053	1.07346
CG18547	FBgn0037973	Q9VGF3	IP11040p	1.51356	3.4e-10	4.42481	1.20687
CG4593	FBgn0029929	Q9W3T2	Coiled-coil domain-containing protein 25	-1.52338	4.1e-07	2.24639	-1.1091
CG8661	FBgn0030837	Q9VX57	CG8661 protein	-1.55049	1.3e-11	4.4424	-1.7821
CG14820	FBgn0035718	Q9VRZ3	RE62864p	-1.55981	2.2e-07	2.89431	-1.43367
CG10337	FBgn0032805	Q9VIU0	Ascorbate ferrireductase (transmembrane)	-1.56857	6.6e-08	2.18397	-1.83778
Jon65Aii	FBgn0035666	Q9VRS8	Jonah 65Aii	-1.66522	2.7e-16	2.40962	-2.70759
CG32379	FBgn0052379	Q9VS65	Peptidase_M14 domain-containing protein	-1.68435	5.1e-11	1.04205	-1.56058
CG5506	FBgn0036766	Q9VVM2	LP12049p	-1.70745	1.3e-20	3.81244	-1.81283
CG8562	FBgn0035779	Q9VS66	FI02848p	-1.75924	1.8e-18	1.67105	-1.08788
CG15773	FBgn0029795	Q9W487	Uncharacterized protein, isoform A	-1.76723	2.1e-14	3.75979	-2.82594
CG12057	FBgn0030098	Q9W377	LP05863p	-1.82713	5e-19	3.05619	-1.28929
CG17633	FBgn0032144	Q9VL86	Zinc carboxypeptidase A 1	-1.84754	4.5e-20	1.58656	-1.14981
epsilonTry	FBgn0010425	P35005	Trypsin epsilon	-1.85291	4.2e-07	4.94787	-1.82463
Jon65Aiv	FBgn0250815	Q9VRS6	Jonah 65Aiv	-1.92257	0.082	5.99961	-1.98762
CG9416	FBgn0034438	Q8MT48	RE28322p	-1.97347	1.9e-15	4.62797	-1.49023
CG3036	FBgn0031645	Q9VR44	GH05102p	-2.04969	1.7e-16	5.04803	-1.63838
CG8745	FBgn0036381	Q9VU95	Alanine--glyoxylate aminotransferase 2-like	-2.06029	1.1e-07	2.15498	-1.09775
yip7	FBgn0040060	Q9VRS4	Machete	-2.07211	1.1e-12	5.75642	-2.31648
dmGlut	FBgn0010497	Q9VKC9	Dietary and metabolic glutamate transporter	-2.07753	7.5e-22	4.55399	-2.00249
CG17571	FBgn0259998	Q9W5U8	Uncharacterized protein, isoform A	-2.11486	1.2e-17	3.87222	-1.50636
CG42397	FBgn0259748	Q6ILC6	HDC09735	-2.13845	3e-14	5.45696	-2.85906
Jon25Bii	FBgn0031654	Q9VMX8	Jonah 25Bii, isoform A	-2.19191	0.048	4.32908	-1.93891
CG4053	FBgn0038482	Q9VEM7	Peptidase S1 domain-containing protein	-2.19284	1.3e-22	3.2637	-1.43394
CG7194	FBgn0035868	Q9VSH0	Cyclic GMP-AMP synthase-like protein	-2.21031	3.2e-07	3.88222	-1.38309
CG15044	FBgn0030928	Q9VWT8	RE30049p	-2.24299	3.3e-21	4.40424	-2.62528
CG9864	FBgn0034490	Q494G1	LP19554p	-2.2925	2.7e-36	4.05619	-1.80113
CG10051	FBgn0034437	A1ZBK1	FI23922p1	-2.29457	2.2e-14	2.04583	-1.03196
PH4alphaPV	FBgn0051015	Q8T5S8	Procollagen-proline 4-dioxygenase	-2.3134	2.1e-05	1.71963	-1.6306
Jon25Bi	FBgn0020906	Q9VMX7	Jonah 25Bi	-2.3594	2.1e-11	4.65951	-2.50625
CG33926	FBgn0053926	Q9VSZ0	Uncharacterized protein, isoform A	-2.45067	1.3e-20	5.83191	-1.11301
CG4835	FBgn0035607	Q9VRL7	Uncharacterized protein	-2.56443	6e-06	3.3187	-4.01216
CG11911	FBgn0031249	Q9VPN8	Peptidase S1 domain-containing protein	-2.60416	2.4e-15	3.4394	-1.47459
CG31259	FBgn0051259	Q9VHQ4	RE08932p	-2.62505	1.5e-43	2.66205	-1.10899
slif	FBgn0037203	Q9VNP7	LD37241p	-2.65415	1.1e-33	6.67136	-2.68525
Jon25Biii	FBgn0031653	Q9VMX9	Jonah 25Biii	-2.67887	3.5e-49	4.57999	-1.94582
CG8299	FBgn0034052	A1ZA64	Peptidase S1 domain-containing protein	-2.71126	2e-25	3.30057	-1.7509
CG17192	FBgn0039472	Q9VB92	IP10831p	-2.72104	4.3e-14	4.228	-1.15345
CG14205	FBgn0031034	Q9VWG4	NRF domain-containing protein	-2.84809	3.1e-36	3.43736	-2.22401
CG5550	FBgn0034160	A0A0B4K7T3	Uncharacterized protein, isoform B	-3.06792	2.6e-30	4.96407	-3.44957
Jon65Ai	FBgn0035667	Q9VRS9	Jonah 65Ai, isoform A	-3.21864	1.3e-48	5.99166	-2.79445
CG8785	FBgn0033760	Q7K2W3	GH04538p	-3.27939	1.8e-33	6.55731	-2.1628
CG16775	FBgn0036767	Q9VVM3	DUF3421 domain-containing protein	-3.49325	2.5e-51	6.70959	-3.30216
CG11912	FBgn0031248	Q9VPN7	Peptidase S1 domain-containing protein	-3.6304	1.5e-48	4.8912	-2.69207
Pebp1	FBgn0038973	Q9VD01	LP12095p	-3.65915	9.2e-25	5.43312	-1.99831
Ag5r2	FBgn0020508	Q9VY19	Antigen 5-related 2	-3.6823	2.7e-44	3.28214	-2.49495
CG13813	FBgn0036956	Q9VW98	IP11764p	-4.17904	4.1e-20	1.08951	-1.09519
CG9825	FBgn0034783	Q9W1Z1	MIP04453p	-4.53743	1.5e-26	6.44969	-5.31054
CG4991	FBgn0030817	M9PHT8	Uncharacterized protein, isoform D	-4.77611	1.3e-47	1.22684	-1.16325
Yp3	FBgn0004047	P06607	Vitellogenin-3	-5.34727	1.7e-127	2.23587	-4.59806
Jon66Ci	FBgn0035886	Q9VSJ1	Jonah 66Ci	-5.95206	2.3e-62	5.81533	-5.84469
Yp2	FBgn0005391	P02844	Vitellogenin-2	-6.91781	1e-139	3.28666	-4.31204
CG7298	FBgn0036948	Q9VW90	Uncharacterized protein	-6.95524	3.3e-26	3.71929	-2.95572
Yp1	FBgn0004045	P02843	Vitellogenin-1	-7.20311	3.3e-59	1.98118	-4.29349
CG4563	FBgn0035006	Q9W171	RE01528p	-7.29069	1.5e-165	1.0268	-1.91357

## Sheet: Only RNAseq MUCvsFUC
Gene Name	Gene ID	padj (MUCvsFUC) RNAseq	log2FC (MUCvsFUC) RNAseq
CG33340	FBgn0053340	3.8e-06	11.4642
CG12860	FBgn0033954	1.6e-06	11.4049
betaTub85D	FBgn0003889	8.4e-06	11.096
CG30376	FBgn0050376	1.7e-05	10.3269
S-Lap8	FBgn0034132	5.4e-19	10.1554
CG6262	FBgn0034121	5.9e-13	9.83545
CG1324	FBgn0031129	1.6e-12	9.73647
TrxT	FBgn0029752	2.9e-11	9.60525
CG32445	FBgn0052445	1.4e-11	9.58051
Hsp60C	FBgn0031728	3.5e-06	9.50096
CG14540	FBgn0039398	1.9e-11	9.47292
Hsp60B	FBgn0011244	3.6e-14	9.22887
CG31007	FBgn0051007	7.7e-08	8.45059
CG32591	FBgn0052591	3.5e-07	8.26975
S-Lap5	FBgn0033860	4.9e-07	8.13429
CG3330	FBgn0039511	2.3e-12	8.1111
Tektin-A	FBgn0028902	5.9e-07	8.01372
Ppi1	FBgn0051025	5e-18	7.69945
CG10749	FBgn0036328	2.2e-05	7.51108
CG9010	FBgn0034173	2.8e-07	7.10389
fan	FBgn0028379	5.3e-08	6.95711
Sfp26Ad	FBgn0261055	2.6e-06	6.92258
CG31883	FBgn0032122	2.8e-08	6.72759
CG32719	FBgn0052719	0.00013	6.6683
CG9314	FBgn0032061	9.2e-09	6.60179
Sfp65A	FBgn0259969	0.0097	6.59185
Nep5	FBgn0039478	0.0043	6.5821
CG10029	FBgn0037498	0.0039	6.40359
CG15116	FBgn0034415	0.03	6.23575
CG4415	FBgn0031296	0.014	6.19552
CG9961	FBgn0031451	0.0011	6.1808
Sems	FBgn0037036	0.035	6.07484
CG43319	FBgn0263024	0.07	5.99208
CG6083	FBgn0036183	0.0099	5.84261
CG44088	FBgn0264897	0.0019	5.80634
Acp63F	FBgn0015585	0.00073	5.66883
Pka-C2	FBgn0000274	0.0032	5.66698
JYalpha	FBgn0267363	0.011	5.06465
CG31515	FBgn0051515	0.076	4.94219
CG43691	FBgn0263774	0.052	4.87983
Porin2	FBgn0069354	5.5e-06	4.77872
CG10734	FBgn0034082	1.5e-05	4.6219
CG31538	FBgn0051538	2.9e-08	4.38994
CG4847	FBgn0034229	3.3e-05	4.36393
Trxr-2	FBgn0037170	0.073	4.2699
CG10407	FBgn0038395	7.8e-08	4.20341
CG33339	FBgn0053339	0.035	4.16314
RpS19b	FBgn0039129	0.013	3.57805
CG7131	FBgn0038598	2e-05	3.5272
Muc68D	FBgn0036203	5.8e-16	3.0196
to	FBgn0039298	0.04	2.95494
CG34324	FBgn0085353	2.3e-12	2.92161
exu	FBgn0000615	1.9e-08	2.90031
CG6409	FBgn0036106	4.6e-20	2.7998
Pen	FBgn0267727	1.3e-09	2.77665
ntc	FBgn0035461	0.00076	2.77202
CG17999	FBgn0034552	1.1e-08	2.65547
CG1124	FBgn0037290	3e-04	2.64466
Drs	FBgn0010381	0.04	2.5878
CG6012	FBgn0032615	6.7e-14	2.54662
CG9993	FBgn0034553	4.2e-09	2.51607
yellow-b	FBgn0032601	7.1e-06	2.47907
wat	FBgn0039620	1.6e-06	2.47566
Gnmt	FBgn0038074	9.8e-05	2.38088
CG3906	FBgn0034871	0.03	2.32722
CG34220	FBgn0085249	5.1e-06	2.28557
Mco1	FBgn0032116	1.3e-06	2.25141
CG10226	FBgn0035695	2.5e-05	2.1324
CG14995	FBgn0035497	9.1e-10	2.12406
yellow-f2	FBgn0038105	0.083	2.10806
Ddc	FBgn0000422	0.02	2.08584
baz	FBgn0000163	2.9e-13	2.05379
Lsp1gamma	FBgn0002564	0.0035	2.01399
CG6484	FBgn0034247	3.1e-20	1.95104
CG9270	FBgn0032908	0.0057	1.88436
CG2145	FBgn0030251	0.00015	1.87018
MP1	FBgn0027930	0.0016	1.83039
spz	FBgn0003495	0.085	1.80828
fok	FBgn0263773	1.2e-18	1.80324
CG3097	FBgn0029804	0.012	1.79402
CG14275	FBgn0032022	0.0012	1.77723
Cht8	FBgn0034580	0.00035	1.76842
nahoda	FBgn0034797	5.8e-05	1.73485
Spn43Ab	FBgn0024293	0.0015	1.72894
Ant2	FBgn0025111	0.01	1.71718
Ace	FBgn0000024	2.2e-16	1.71649
CG4586	FBgn0029924	0.065	1.69923
Irk2	FBgn0039081	8.7e-06	1.69427
CG15293	FBgn0028526	0.024	1.69051
CG9336	FBgn0032897	0.00061	1.66649
Npc2h	FBgn0039801	0.053	1.66344
sn	FBgn0003447	0.011	1.63564
CG5065	FBgn0034145	0.0052	1.63448
Idgf1	FBgn0020416	0.015	1.62569
Cyp6a18	FBgn0039519	0.018	1.62143
rut	FBgn0003301	4.6e-13	1.60564
Gip	FBgn0011770	1.5e-06	1.58273
Drat	FBgn0033188	6.5e-07	1.58068
Mal-A5	FBgn0050359	0.0094	1.57604
CG18473	FBgn0037683	0.027	1.57133
CG1143	FBgn0035359	0.00025	1.56564
nec	FBgn0002930	0.056	1.54933
CG30197	FBgn0050197	0.01	1.53
CG34316	FBgn0085345	3.2e-06	1.529
CG34284	FBgn0085313	0.0082	1.50329
CG2003	FBgn0039886	1.4e-06	-1.51962
CG9555	FBgn0032085	1.2e-12	-1.5281
CG14615	FBgn0031184	9.8e-08	-1.54993
thetaTry	FBgn0011555	3.8e-08	-1.55516
CG32483	FBgn0052483	9.1e-12	-1.56236
CG17597	FBgn0032715	3.2e-15	-1.56793
Cyp4d1	FBgn0005670	3.6e-13	-1.57478
tko	FBgn0003714	3e-07	-1.58284
CG12288	FBgn0032620	0.066	-1.59044
CG32750	FBgn0052750	2.1e-08	-1.60595
CG10943	FBgn0036320	2.3e-06	-1.60601
CG18493	FBgn0038701	2.6e-16	-1.6352
Arc1	FBgn0033926	2.3e-05	-1.64594
CG9394	FBgn0034588	1.9e-08	-1.66891
CG3706	FBgn0040342	4.5e-14	-1.67013
CG11378	FBgn0040364	6.8e-11	-1.68724
CG4562	FBgn0038740	9e-05	-1.69056
Act42A	FBgn0000043	2.6e-06	-1.69182
CG18180	FBgn0036024	1.3e-17	-1.69905
PGRP-SC2	FBgn0043575	1.3e-06	-1.70172
CG8560	FBgn0035781	1.7e-12	-1.7191
CG14544	FBgn0039407	0.026	-1.73078
CG17224	FBgn0031489	4.8e-11	-1.75972
CG13324	FBgn0033789	7.8e-12	-1.82116
CG8353	FBgn0032002	5.1e-05	-1.83153
CG10550	FBgn0039321	8.6e-18	-1.83802
Seipin	FBgn0040336	5.9e-12	-1.85654
Npc1b	FBgn0261675	2.8e-05	-1.93943
CG6067	FBgn0029828	8e-14	-1.96685
CG1532	FBgn0031143	3.7e-12	-2.01235
Cht9	FBgn0034582	4.5e-08	-2.058
Acox57D-d	FBgn0034629	2.1e-24	-2.06047
CG15253	FBgn0028948	7.8e-12	-2.31942
CG5377	FBgn0038974	4.1e-17	-2.3767
CG3106	FBgn0030148	5.5e-11	-2.57126
CG7912	FBgn0039736	1.8e-23	-2.72709
CG18179	FBgn0036023	3.7e-24	-2.76454
CG42329	FBgn0259229	2.5e-08	-2.89389
Jon44E	FBgn0001285	4.6e-30	-3.14095
fit	FBgn0038914	0.00082	-3.56962
CG4830	FBgn0037996	0.0018	-3.62452

## Sheet: Only proteomics MUCvsFUC
Gene Name	Protein.Ids	First.Protein.Description	Log10 pvalue (MUCvsFUC) proteomics	log2 FC (MUCvsFUC) proteomics
Calx	A0A0B4K6E2	Na/Ca-exchange protein, isoform G	2.66088	1.00517
heph	A0A0B4K6W9	Hephaestus, isoform Y	1.37789	1.36208
CG11825	A0A0B4KEI1	Uncharacterized protein, isoform C	2.19703	-2.56233
CG6191	A0A0B4KF19	Uncharacterized protein, isoform C	2.50405	-1.05746
CG31550	A0A0B4KF34	Uncharacterized protein, isoform D	1.67033	2.2191
St3	A0A0B4KF40	Sulfotransferase 3, isoform C	2.09242	1.04785
put	A0A0B4KG59	Serine/threonine-protein kinase receptor	3.53889	2.34185
Nrx-1	A0A0B4KGL0	Neurexin 1, isoform F	1.79767	2.24664
CG5447	A0A0B4KH14	Uncharacterized protein, isoform B	2.61428	-1.08305
cindr	A0A0B4KI34	CIN85 and CD2AP related, isoform J	2.36405	1.01249
fbp	A0A0U1RVK6	Fructose-bisphosphatase	4.07836	2.02203
CG12780	A0ZWY4	CG12780 protein	1.05153	1.50137
CG4951	A1A708	Uncharacterized protein CG4951	2.73488	2.03775
CG3270	A1Z6N5	FI13301p	3.24386	1.25321
CG30373	A1Z7B8	GEO08456p1	2.08975	1.02583
alc	A1Z7Q8	Alicorn, isoform A	1.43926	1.756
CG8026	A1Z7S4	Uncharacterized protein, isoform D	2.32813	-1.13733
fra	A1Z920	FI24025p1	2.9796	1.01991
AGBE	A1Z992	1,4-alpha-glucan branching enzyme	3.29989	1.46701
mip120	A1Z9E2	Protein lin-54 homolog	1.54192	2.17955
pea	A1Z9L3	ATP-dependent RNA helicase DHX8	1.58254	1.17436
CG18327	A1Z9L9	Uncharacterized protein, isoform A	2.21478	-1.00777
CG8249	A1ZA52	FI02132p	5.50959	1.18649
fidipidine	A1ZAC7	Coiled-coil domain-containing protein 93	1.0964	1.3461
Psi	A1ZAK8	P-element somatic inhibitor, isoform C	2.1162	1.10099
CG5767	A1ZB21	DUF725 domain-containing protein	4.13099	-1.54819
GstE7	A1ZB72	Glutathione S transferase E7	5.19913	1.56839
hppy	A1ZBH7	Happyhour, isoform A	2.94108	1.35908
ome	A2RVG6	IP17501p	2.96842	-1.14233
CG11112	A8DY52	Uncharacterized protein	1.4646	1.52456
CG30015	A8DY97	Uncharacterized protein, isoform C	2.16271	1.69292
Vrp1	A8DYL3	Verprolin 1, isoform G	1.48521	2.02015
CG14913	A8DYZ1	Uncharacterized protein	6.87744	-5.82601
CG34253	A8JNV2	Uncharacterized protein	1.0451	1.03331
CG6118	A8JR16	Uncharacterized protein, isoform C	1.07802	3.87979
CG8028	A8JUR0	Uncharacterized protein, isoform C	2.10774	1.73932
CG33181	A8JV32	Uncharacterized protein, isoform C	3.31216	-1.32289
Sfp70A4	B4ZJA3	GEO11768p1	5.33501	5.82671
Sfp87B	B4ZJA7	GEO13347p1	5.02334	2.96881
Pld	B7YZT5	Phospholipase	3.73016	1.61426
Idh	B7Z0E0	Isocitrate dehydrogenase [NADP]	2.94555	1.22367
Sfp26Ac	C0PV13	MIP07141p	1.95275	2.32626
Sfp38D	C4NAP3	Seminal fluid protein 38D	1.34839	3.54906
CG5171	C9QPE7	Trehalose 6-phosphate phosphatase	2.53696	1.92535
Ccs	E1JH26	Superoxide dismutase [Cu-Zn]	3.55815	1.13387
Rtnl1	E1JHT6	Reticulon-like protein	2.94312	-1.07583
Piezo	M9MSG8	Piezo-type mechanosensitive ion channel component	1.63322	-1.34959
Cht6	M9NDS9	Chitinase 6, isoform C	1.31981	-1.28249
CG9674	M9NFH8	Glutamate synthase (NADH)	4.01957	1.30361
CG10874	M9PB06	Uncharacterized protein, isoform D	1.43106	1.3969
Cnot4	M9PB92	CCR4-NOT transcription complex subunit 4, isoform K	1.83875	1.26676
CG43394	M9PCI1	Uncharacterized protein, isoform B	1.53456	1.17667
CG42748	M9PDE6	Uncharacterized protein, isoform K	3.40425	1.09239
miple2	M9PDI0	Midkine and pleiotrophin 2, isoform D	1.70177	-1.26403
CG34126	M9PEM2	Uncharacterized protein, isoform E	2.01758	1.63871
CG42240	M9PH63	Uncharacterized protein, isoform B	1.53505	1.84272
Phm	O01404	Peptidylglycine alpha-hydroxylating monooxygenase	2.57556	1.64549
mof	O02193	Males-absent on the first protein	1.21114	1.13478
Psn	O02194	Presenilin homolog	2.87945	-1.40638
east	O46048	EG:133E12.4 protein	1.03001	1.12526
noi	O46106	Splicing factor 3A subunit 3	3.0845	1.00717
CG2846	O76206	Putative riboflavin kinase	1.06354	1.52285
cm	O76928	Carmine, isoform A	1.55572	1.85497
CG13360	O77436	EG:34F3.5 protein	5.54866	1.05905
par-6	O97111	LD29223p	1.26278	1.17572
Hsp68	O97125	Heat shock protein 68	1.26565	1.1798
Adh	P00334	Alcohol dehydrogenase	2.13004	1.04221
Sry-delta	P07664	Serendipity locus protein delta	3.45171	1.12881
Hrb98DE	P07909	Heterogeneous nuclear ribonucleoprotein A1	2.12219	1.05332
l(2)gl	P08111	Lethal(2) giant larvae protein	3.8027	1.42753
Est-6	P08171	Esterase-6	2.96089	1.54397
Lam	P08928	Lamin Dm0	3.32008	1.05429
vas	P09052	ATP-dependent RNA helicase vasa	1.56618	-1.43984
ninaC	P10676	Neither inactivation nor afterpotential protein C	2.97575	1.55427
Act5C	P10987	Actin-5C	1.03412	1.81033
Atpalpha	P13607	Sodium/potassium-transporting ATPase subunit alpha	2.86055	1.09766
Eno	P15007	Enolase	1.93061	1.06907
Ptp69D	P16620	Tyrosine-protein phosphatase 69D	2.07581	-1.94462
Gld	P18173	Glucose dehydrogenase [FAD, quinone]	5.57853	3.59524
Sxl	P19339	Protein sex-lethal	4.51948	-2.81146
janA	P20348	Sex-regulated protein janus-A	1.92886	1.01605
Cf2	P20385	Chorion transcription factor Cf2	2.28007	1.0064
Gbeta13F	P26308	Guanine nucleotide-binding protein subunit beta-1	2.41379	1.20058
Dbp73D	P26802	Probable ATP-dependent RNA helicase Dbp73D	1.17149	-1.07475
Tpi	P29613	Triosephosphate isomerase	3.29574	1.21109
betaTry	P35004	Trypsin beta	3.56266	-1.20726
GstS1	P41043	Glutathione S-transferase S1	2.90227	1.46202
Mad	P42003	Protein mothers against dpp	3.43938	1.8803
zetaTry	P42280	Trypsin zeta	2.79395	-1.03387
ttk	P42282	Protein tramtrack, alpha isoform	1.76744	1.40977
svr	P42787	Carboxypeptidase D	2.11655	-1.59689
RpS15Aa	P48149	40S ribosomal protein S15Aa	1.76684	-1.26763
Rala	P48555	Ras-related protein Ral-a	2.26224	1.17886
RnrL	P48591	Ribonucleoside-diphosphate reductase large subunit	3.25251	-2.78567
RnrS	P48592	Ribonucleoside-diphosphate reductase subunit M2	3.7852	-2.288
Sdc	P49415	Syndecan	1.14395	1.49987
Taf12	P49905	Transcription initiation factor TFIID subunit 12	1.75332	1.10519
TfIIA-L	P52654	Transcription initiation factor IIA subunit 1	3.81199	-1.71938
Pka-R2	P81900	cAMP-dependent protein kinase type II regulatory subunit	2.6904	1.43303
Mdr49	Q00449	Multidrug resistance protein homolog 49	4.1182	1.10742
hts	Q02645	Protein hu-li tai shao	2.6609	1.16536
Pkg21D	Q03042	cGMP-dependent protein kinase, isozyme 1	2.51332	1.51658
CG42514	Q0E8E1	GH08173p	1.92221	-1.47057
MEP-1	Q0E8J0	MEP-1, isoform A	1.63563	1.00981
CG42327	Q0KI81	IP14232p	3.40073	1.6639
Tsp42Er	Q1EC46	IP01817p	1.82196	-1.15818
nrv1	Q24046	Sodium/potassium-transporting ATPase subunit beta-1	2.2896	1.0364
nrv2	Q24048	Sodium/potassium-transporting ATPase subunit beta-2	1.25451	3.6601
CG2034	Q24050	Elongator complex protein 5	1.64553	1.06827
bol	Q24207	Protein boule	3.27956	3.02744
Cp190	Q24478	Centrosome-associated zinc finger protein CP190	3.13356	1.21555
U2af50	Q24562	Splicing factor U2AF 50 kDa subunit	1.74989	1.75386
dpa	Q26454	DNA replication licensing factor MCM4	1.14582	-1.45506
CG34002	Q2PDZ4	SCP domain-containing protein	1.7687	1.51089
CG11961	Q4U2G8	LD02432p	4.17256	-1.03245
CG18765	Q4V4D1	IP10846p	3.20501	1.5267
CG12868	Q4V4P1	IP04230p	3.0119	3.24923
lectin-37Da	Q59DY6	C-type lectin 37Da	3.53002	-1.78533
Mdr50	Q5BI62	LP14331p	4.98727	1.08036
CG34054	Q6IGP4	GEO11132p1	5.35829	1.76182
CG34301	Q6IKG0	GEO11065p1	2.40759	-1.55872
Pde8	Q6NNF2	High affinity cAMP-specific and IBMX-insensitive 3',5'-cyclic phosphodiesterase 8	3.37551	1.17524
gfzf	Q6NP69	GST-containing FLYWCH zinc-finger protein	1.97135	2.24413
regucalcin	Q76NR6	Regucalcin, isoform D	4.82293	1.62116
BEAF-32	Q7JN06	Boundary element associated factor	2.2388	2.28988
Pex13	Q7JRD4	Peroxin-13	2.33023	-2.62875
Aps	Q7JVG2	Aps, isoform A	1.32008	1.41088
CG8435	Q7JVH0	Splicing factor YJU2	2.15773	2.20903
GstE11	Q7JVZ8	Glutathione S transferase E11, isoform A	2.14294	1.25389
CG42807	Q7JWE2	GH09427p	1.29741	1.69748
mRpL52	Q7JWG9	39S ribosomal protein L52, mitochondrial	1.12973	-1.93697
CG12374	Q7JYV3	RH58587p	3.83209	-1.56574
NaPi-T	Q7JZR4	Na[+]-dependent inorganic phosphate cotransporter, isoform A	1.65199	1.07797
Tsp42Ei	Q7JZW3	Tetraspanin	1.34309	-1.6105
CG11892	Q7K025	GH09761p	2.37241	1.21868
PGAP3	Q7K0P4	Post-GPI attachment to proteins factor 3	2.13866	-1.30582
Syx7	Q7K0X9	LD23667p	1.36357	1.74482
Myd88	Q7K105	LD20892p	1.49991	1.29397
mip40	Q7K159	LD06557p	1.21922	1.74862
jagn	Q7K1V5	Protein jagunal	3.36127	-1.094
l(2)k09913	Q7K274	LD15586p	2.31305	1.16751
Tsp42Eb	Q7K2V7	Tetraspanin	2.03971	-1.20025
PPO1	Q7K2W6	GH04080p	2.08811	1.40826
CG1698	Q7K330	Transporter	2.75789	-1.63603
CG7720	Q7K3Q2	GH20226p	2.17729	-2.16502
Fmo-2	Q7K3U4	Flavin-containing monooxygenase	4.09373	1.27405
p47	Q7K3Z3	NSFL1 cofactor p47	1.11877	1.44261
CG15118	Q7K4M9	LD31969p	1.42752	1.11365
RagC-D	Q7K519	GH16429p	2.31079	1.02451
CG10139	Q7K5M2	GH05836p	1.37204	-1.03891
GstE9	Q7K8X7	Glutathione S transferase E9	2.69915	1.06723
bic	Q7KM15	Transcription factor BTF3	1.90958	1.40716
RpS15Ab	Q7KR04	40S ribosomal protein S15Ab	3.40839	-1.19367
Mpc1	Q7KSC4	Mitochondrial pyruvate carrier 1	1.89283	1.53499
MRP	Q7KTC0	Multidrug-Resistance like protein 1, isoform I	5.17994	1.01415
Muc68E	Q7KUI0	Mucin 68E	1.25576	-1.38732
CG33235	Q7KV35	Uncharacterized protein	1.79971	1.52014
Nipped-B	Q7PLI2	Nipped-B protein	1.05422	-1.53184
CG8611	Q86B47	Probable ATP-dependent RNA helicase CG8611	1.27116	-1.02572
CG33099	Q86B83	LD12611p	1.17379	1.59011
rig	Q86BY9	Protein rigor mortis	2.31448	1.11511
CG10126	Q86PF4	GH08978p	1.76298	-2.04113
Lasp	Q8I7C3	LIM and SH3 domain protein Lasp	3.29611	1.81206
Clamp	Q8IGP5	Chromatin-linked adaptor for MSL proteins, isoform B	2.49639	1.64184
CG31288	Q8IMT4	CHK domain-containing protein	3.96754	1.12351
fabp	Q8INK3	Fatty acid binding protein, isoform C	1.23034	1.03667
CG31680	Q8INU9	Uncharacterized protein	1.57789	1.10193
aru	Q8IPW1	Arouser, isoform A	1.04709	1.46515
CG10984	Q8IQI3	Uncharacterized protein, isoform B	1.54315	1.17774
gry	Q8IRE3	Trafficking protein particle complex subunit 11	1.03104	1.29283
CG30043	Q8MKL0	LP07082p	4.50551	-1.48409
Idgf3	Q8MLZ7	Chitinase-like protein Idgf3	2.31681	1.18324
GstT4	Q8MRM0	GH16740p	3.88692	1.08504
CG31233	Q8MRN5	Aminopeptidase	3.88869	-1.30972
Scp1	Q8MSI2	GH15296p	1.48707	1.22287
betaTub97EF	Q8MST5	Tubulin beta chain	2.76907	1.14506
CG13102	Q8MT42	GEO12560p1	3.88768	-1.16476
CG31793	Q8MT77	LD28489p	3.69673	1.00281
CG31343	Q8SWX4	Aminopeptidase	3.56355	-1.21222
CG44243	Q8SX78	LD05679p	1.25411	2.58173
CG5577	Q8SXC0	GH10306p	3.14812	1.26585
CG9331	Q8SZU0	GH13879p	3.44752	1.65597
CG14722	Q8T088	WD repeat-containing protein 55 homolog	1.24607	1.5558
CG11037	Q8T429	AT20289p	2.9222	3.08895
boca	Q8T9B6	LDLR chaperone boca	1.74496	1.00013
Prosalpha5	Q95083	Proteasome subunit alpha type-5	1.81543	1.01554
Git	Q95RG8	ARF GTPase-activating protein Git	1.06456	1.20232
CG32633	Q960J9	LD47544p	2.60257	1.11154
CG30344	Q961H2	GH23453p	1.49579	-1.30611
Prat2	Q967S0	Amidophosphoribosyltransferase	2.70324	1.1733
spin	Q9GQQ0	Protein spinster	2.35613	1.02394
CG6465	Q9I7K3	N-acyl-aliphatic-L-amino acid amidohydrolase	4.05159	1.5216
CG18744	Q9I7K7	Arrestin_C domain-containing protein	1.99417	1.38654
CG11158	Q9I7S2	RH22417p	1.98128	-1.35693
Fmr1	Q9NFU0	Fragile X messenger ribonucleoprotein 1 homolog	2.44735	1.0313
ppl	Q9U616	Glycine cleavage system H protein, mitochondrial	1.09023	1.61194
Syt4	Q9U6P7	FI18813p1	1.52474	-2.9
rtet	Q9V395	BcDNA.LD28419	6.3334	-2.24899
CAH1	Q9V396	Carbonic anhydrase	2.86802	1.14783
abs	Q9V3C0	ATP-dependent RNA helicase abstrakt	2.14435	1.31852
Cpsf100	Q9V3D6	Probable cleavage and polyadenylation specificity factor subunit 2	1.09967	1.53708
spag	Q9V3E9	FI17138p1	3.07608	1.08382
P5cr	Q9V3F8	Pyrroline-5-carboxylate reductase	2.19143	2.69445
cyp33	Q9V3G3	Peptidyl-prolyl cis-trans isomerase E	1.1876	1.21388
sfl	Q9V3L1	Bifunctional heparan sulfate N-deacetylase/N-sulfotransferase	1.29699	1.73186
26-29-p	Q9V3U6	26-29kD-proteinase	3.08262	1.09918
CaBP1	Q9V438	Protein disulfide-isomerase A6 homolog	1.70766	1.25194
PPO2	Q9V521	Phenoloxidase 2	1.8695	1.27248
Mapmodulin	Q9V895	Acidic leucine-rich nuclear phosphoprotein 32 family member A	2.57868	1.44331
CG1910	Q9V9U3	LD45254p	2.68423	1.16019
CG1544	Q9VA02	Probable 2-oxoglutarate dehydrogenase E1 component DHKTD1 homolog, mitochondrial	2.02624	2.53106
CG15533	Q9VA78	Sphingomyelin phosphodiesterase	4.1392	1.10671
mRpS18C	Q9VA81	GEO10172p1	1.42329	-1.80682
CG1983	Q9VA97	Pyridoxal phosphate homeostasis protein	2.23414	1.09517
ca	Q9VAG5	Claret, isoform A	1.18211	1.09311
yata	Q9VAH7	RE62393p	3.04696	1.77509
Obp99a	Q9VAJ4	General odorant-binding protein 99a	2.45396	-2.96599
CG11899	Q9VAN0	Probable phosphoserine aminotransferase	2.97487	1.18992
CG1951	Q9VAR0	LD39455p	1.89011	-1.30996
Inx3	Q9VAS7	Innexin inx3	1.46606	2.15289
aqrs	Q9VAT7	Aquarius	3.06844	2.07791
CG9997	Q9VAT8	Uncharacterized protein, isoform A	1.14101	1.55716
CG6066	Q9VB74	NKAP family protein CG6066	1.0881	1.07521
CG6277	Q9VB89	FI01825p	5.06161	1.38496
CG6283	Q9VB90	RE56633p	4.39216	1.66814
CG5521	Q9VB98	Probable Rho GTPase-activating protein CG5521	3.77015	1.29527
CG6330	Q9VBA0	GH09623p	1.36191	1.00531
RpL34a	Q9VBH8	60S ribosomal protein L34	1.63471	-2.24761
CHKov2	Q9VBS0	CHK domain ov2	1.83404	1.46715
CG13658	Q9VBT3	CHK domain-containing protein	3.11102	1.37383
CG7006	Q9VC28	60S ribosome subunit biogenesis protein NIP7 homolog	2.19335	-1.32708
Npc2f	Q9VCC8	LP08842p	3.49707	-1.49595
CG5902	Q9VCF0	Uncharacterized protein CG5902	1.82895	-1.85259
AdipoR	Q9VCY8	Adiponectin receptor protein	1.14794	-1.4238
pinta	Q9VD09	Retinol-binding protein pinta	4.67804	1.1735
dnd	Q9VD64	Dead end	2.14425	1.18155
CG3301	Q9VDC0	GH01837p	4.20504	1.1181
CG5793	Q9VDE2	Uncharacterized protein, isoform B	3.75785	1.74234
CG17271	Q9VDI5	Uncharacterized protein, isoform A	1.26296	2.19658
CG4686	Q9VDT4	Uncharacterized protein, isoform A	2.23772	1.76359
CG4572	Q9VDT5	Carboxypeptidase	3.7946	1.03902
Nup58	Q9VDV3	Nuclear pore complex protein Nup58	1.9031	1.3932
Cyp12a4	Q9VE00	Probable cytochrome P450 12a4, mitochondrial	3.77714	1.06498
CG7675	Q9VE80	Uncharacterized protein, isoform B	1.3932	1.15187
MED17	Q9VEC1	Mediator of RNA polymerase II transcription subunit 17	2.37893	1.12713
CG14903	Q9VET3	Aminoacyl-tRNA hydrolase	4.47264	2.6614
Arpc3A	Q9VF28	Actin-related protein 2/3 complex subunit 3	2.28256	1.0618
CG5399	Q9VF46	GH25158p	4.00901	-1.04083
CG12241	Q9VFB6	RUN and TBC1 domain-containing protein 3	1.69746	1.58161
Mf	Q9VFC7	Mf5 protein	1.71171	1.27041
CG14857	Q9VFG0	MFS domain-containing protein	1.26168	-1.30493
Cyp6d5	Q9VFP1	Probable cytochrome P450 6d5	3.06038	1.34569
yrt	Q9VFU8	Moesin/ezrin/radixin homolog 1	3.87079	1.06106
CG8774	Q9VFW9	Aminopeptidase	2.31313	-1.24497
CG8773	Q9VFX0	Aminopeptidase	2.25558	-1.08156
CG7381	Q9VG15	FI17111p1	3.43551	-1.18003
Men	Q9VG31	Malic enzyme	2.70883	1.34442
Cyp313a4	Q9VG40	Probable cytochrome P450 313a4	1.11217	2.38099
GstD8	Q9VG92	Glutathione S transferase D8	3.39352	1.69799
GstD7	Q9VG93	Glutathione S-transferase D7	2.43158	1.18461
GstD4	Q9VG96	Glutathione S-transferase D4	3.06751	1.09961
GstD2	Q9VG98	Glutathione S-transferase D2	5.11243	1.41961
GstD9	Q9VGA0	Glutathione S transferase D9, isoform A	3.94174	1.17647
CG6908	Q9VGJ6	Uncharacterized protein, isoform A	2.73797	1.31786
CG6830	Q9VGJ8	RE03989p	3.65557	1.48955
CG14712	Q9VGL0	LD43047p	1.02825	1.2088
GCC88	Q9VGR1	GRIP and coiled-coil domain containing 88 kDa	1.37383	-1.09525
Mcm5	Q9VGW6	DNA replication licensing factor Mcm5	2.3593	-1.04029
Cyp12e1	Q9VGZ0	Probable cytochrome P450 12e1, mitochondrial	2.58102	1.17348
Irp-1B	Q9VGZ3	Cytoplasmic aconitate hydratase	3.06609	1.16196
pont	Q9VH07	RuvB-like helicase 1	2.73456	1.00106
by	Q9VHC3	Blistery, isoform A	2.80017	1.03703
CG8132	Q9VHE4	LD31229p	4.54154	1.08771
Ibf1	Q9VHG5	Insulator binding factor 1, isoform A	1.17155	1.82824
CG10903	Q9VHW6	RE22146p	3.48597	-2.51103
CG17919	Q9VI09	GH14494p	2.26068	1.47638
CG10286	Q9VI15	GH12023p	2.82419	-1.65095
CG1943	Q9VI56	Microtubule-associated protein Jupiter	2.46299	1.46451
CG1234	Q9VI82	Nucleolar complex protein 3 homolog	3.55249	-1.23907
alpha-Est8	Q9VIB3	Carboxylic ester hydrolase	1.76582	1.11662
Spn38F	Q9VII7	Serpin 38F, isoform A	3.40037	4.12853
CG2614	Q9VIK9	eEF1A lysine and N-terminal methyltransferase homolog	1.18988	1.02344
CG31688	Q9VIM1	Uncharacterized protein, isoform F	3.35037	1.02506
CG13077	Q9VIT5	Ascorbate ferrireductase (transmembrane)	2.60084	-2.33452
Rab9	Q9VIW6	RE17845p	1.58062	1.96093
CG15170	Q9VJ24	Uncharacterized protein, isoform A	3.56409	-1.27338
Swip-1	Q9VJ26	EF-hand domain-containing protein D2 homolog	4.12756	1.17096
Jwa	Q9VJ59	PRA1 family protein	2.95273	-1.17322
yellow-c	Q9VJQ3	RH54244p	2.97877	1.9748
Tap42	Q9VJZ5	LD07294p	1.55052	1.31623
CG5945	Q9VK12	GH20621p	3.06805	1.12632
Ski6	Q9VK19	FI07225p	2.46386	1.23133
Pect	Q9VK25	Ethanolamine-phosphate cytidylyltransferase	1.62334	1.00206
Mal-B1	Q9VKE6	Alpha-glucosidase	1.44197	1.3647
holn1	Q9VKV5	CD2 antigen cytoplasmic tail-binding protein 2 homolog	1.44364	1.82945
Mob3	Q9VL13	MOB kinase activator-like 3	1.25657	1.55802
CG4537	Q9VL77	Cysteine-rich PDZ-binding protein	1.27228	1.39161
Akap200	Q9VLL3	A-kinase anchor protein 200	1.18429	1.14448
CG13397	Q9VLL5	LP03571p	3.77444	-1.4624
CG7231	Q9VLU9	Uncharacterized protein, isoform E	1.94809	-1.01905
CG7025	Q9VLZ1	Peptidase_M14 domain-containing protein	2.32104	-1.35759
CG18585	Q9VLZ2	Uncharacterized protein, isoform A	2.67096	-1.2732
CG5973	Q9VM11	HL01515p	3.65957	1.32083
SA	Q9VM62	LD34181p	1.35115	1.00231
CG9536	Q9VMD2	LD47671p	1.66242	-1.98818
CG9107	Q9VMJ1	LD29822p	2.28115	-1.39097
CG11034	Q9VMM2	Uncharacterized protein, isoform B	3.9467	-1.36028
CG11149	Q9VMN1	FI01434p	3.78172	2.4581
TotM	Q9VMR8	Protein Turandot M	1.54176	-1.02394
qtc	Q9VMU5	Protein quick-to-court	2.6894	2.41022
aux	Q9VMY8	Auxilin, isoform A	1.54885	1.29115
CG1172	Q9VNB2	RE42193p	2.26608	1.18369
CG2519	Q9VNC9	LD36006p	1.76251	1.5858
CG12171	Q9VNF3	RE01652p	4.41022	1.42688
CG2100	Q9VNH2	GM13341p	1.85693	1.99065
P5CDh1	Q9VNX4	Multifunctional fusion protein	2.35136	1.10077
ORMDL	Q9VP04	ORM1-like protein	2.03009	-1.12449
MED1	Q9VP05	Mediator of RNA polymerase II transcription subunit 1	2.39089	1.98144
pzg	Q9VP57	LD15904p	3.13038	1.55029
CG4042	Q9VPC1	ATP synthase subunit s, mitochondrial	1.63033	-1.06652
CG4291	Q9VPU4	FI17537p1	1.36436	1.32726
CG5126	Q9VPY7	LD42035p	2.83891	1.09317
CG9886	Q9VQC4	Glycerate kinase	2.11328	2.23627
Atet	Q9VQY4	ABC transporter expressed in trachea, isoform A	3.78528	-1.34073
Syx16	Q9VR90	Syntaxin 16	1.45196	-1.44068
CHMP2B	Q9VRJ5	Charged multivesicular body protein 2b	2.45331	1.52142
Txl	Q9VRP3	AT08565p	1.63833	1.08447
scny	Q9VRP5	Ubiquitin carboxyl-terminal hydrolase 36	1.57568	-1.00754
Jon65Aiii	Q9VRS7	GH01508p	4.25478	-2.86766
CG10467	Q9VRU1	Aldose 1-epimerase	3.97005	1.33154
D19A	Q9VRV5	D19A	1.88007	1.20169
CG9953	Q9VS02	Uncharacterized protein	1.80376	1.23905
GstO1	Q9VSL6	Glutathione S transferase O1	1.42854	1.39556
CG13315	Q9VSU3	GEO09635p1	4.21254	1.8097
UGP	Q9VSW1	UTP--glucose-1-phosphate uridylyltransferase	3.51635	1.6334
CG4452	Q9VSW7	LD21662p	1.14674	1.52882
APP-BP1	Q9VTE9	Nedd8-activating enzyme E1 regulatory subunit	2.19196	1.34308
CAH2	Q9VTU8	Carbonic anhydrase 2, isoform A	4.29672	2.0599
CG10616	Q9VTX8	Protein odr-4 homolog	1.90988	1.00184
Nplp2	Q9VU58	Neuropeptide-like 2	1.63034	-1.08831
CG12301	Q9VUR2	LD31322p	1.18113	-1.09375
CG7656	Q9VUR4	FI11905p	1.65558	1.47247
CG17028	Q9VUW3	Inositol-1-monophosphatase	2.28224	1.60848
Pdh	Q9VV42	HL08057p	1.01287	1.25068
Mipp1	Q9VV72	Multiple inositol polyphosphate phosphatase 1	4.16183	1.37917
Baldspot	Q9VV87	Elongation of very long chain fatty acids protein 6	2.15107	1.02186
CG6052	Q9VVJ9	Uncharacterized protein	2.41877	-1.15951
Cyp12c1	Q9VVR9	Probable cytochrome P450 12c1, mitochondrial	3.98677	1.33234
Ssk	Q9VW87	Protein snakeskin	1.96015	-1.56531
CG14219	Q9VWG5	NRF domain-containing protein	1.13666	-1.00193
ksh	Q9VWH8	Protein kish	4.34501	-1.25686
CG7992	Q9VWJ8	LP07257p	1.04495	-1.16634
Mur18B	Q9VWK3	GH13361p	1.86427	1.42231
CG7322	Q9VWP2	RH57257p	3.77104	1.50736
CG8289	Q9VX35	LD36501p	3.47505	1.06224
CG8326	Q9VX38	CG8326-PA	2.43067	-1.19311
CG5162	Q9VX69	FI01450p	2.73955	1.54735
RhoGAP15B	Q9VX92	Rho GTPase activating protein at 15B, isoform C	1.24013	1.51794
CanA-14F	Q9VXF1	Serine/threonine-protein phosphatase 2B catalytic subunit 3	2.14485	1.01697
CG8952	Q9VXP8	Peptidase S1 domain-containing protein	1.6971	-1.21369
CG7860	Q9VXT7	Probable isoaspartyl peptidase/L-asparaginase CG7860	2.28791	1.34309
Cyp4s3	Q9VXY0	Probable cytochrome P450 4s3	3.70549	1.87332
mRpS25	Q9VY28	Probable 28S ribosomal protein S25, mitochondrial	1.71996	1.13981
CG42258	Q9VYM7	Uncharacterized protein, isoform C	2.86199	1.72941
Tango4	Q9VYQ9	LD24662p	1.64664	1.36524
HP5	Q9VYY7	Heterochromatin protein 5, isoform B	1.49623	1.1332
CG11752	Q9VZ01	NADH dehydrogenase [ubiquinone] flavoprotein 3, mitochondrial	1.8699	1.68165
CG12493	Q9VZ88	AT07585p	1.45796	1.15899
mRpS6	Q9VZD5	Probable 28S ribosomal protein S6, mitochondrial	1.69764	1.42586
CG1265	Q9VZF3	Solute carrier family 66 member 3	2.62214	-1.4047
CG11594	Q9VZJ8	RH40737p	1.03237	1.21024
Ccz1	Q9VZL5	Caffeine, calcium, zinc sensitivity 1	2.12606	1.55643
CG32486	Q9VZV5	Cysteine and histidine-rich protein 1 homolog	1.57078	1.3396
CG16986	Q9VZZ5	GEO12033p1	3.08704	1.52256
CG16985	Q9VZZ6	CG16985 protein	3.01761	1.38292
Oseg2	Q9W040	Intraflagellar transport protein 172 homolog	1.67281	-3.6904
Mfap1	Q9W062	Microfibrillar-associated protein 1	2.41737	1.45724
CG13907	Q9W0L6	GH22266p	2.60234	1.47417
CG13901	Q9W0M5	Protein DPCD	1.1366	1.53021
CG2790	Q9W0X8	LD43587p	1.54432	1.39869
Pof	Q9W123	Protein painting of fourth	1.96564	1.20122
or	Q9W1E8	Adaptor protein complex AP-3 small chain sigma3	1.66214	1.3375
Fmo-1	Q9W1E9	Flavin-containing monooxygenase	2.36312	2.047
CG16787	Q9W1F2	FI07217p	1.08308	-1.51942
thoc5	Q9W1F4	THO complex subunit 5	1.36874	1.21001
DCP1	Q9W1H5	Decapping protein 1, isoform A	2.50597	1.46953
CG5543	Q9W1J3	Gastrulation defective protein 1 homolog	1.73242	1.47891
CG3500	Q9W1R8	Protein TEX261	2.08876	1.25256
CG9890	Q9W1V7	Zinc finger protein 277	1.78006	-1.39852
px	Q9W244	Plexus, isoform A	1.82639	1.14239
qkr58E-1	Q9W255	GH05812p	2.73505	1.08363
babos	Q9W258	Babos, isoform A	1.51056	1.72564
wdp	Q9W266	Protein windpipe	1.96877	1.00656
dve	Q9W268	Defective proventriculus, isoform A	2.0565	1.1535
CG2921	Q9W298	Sugar phosphate phosphatase	2.10799	1.09341
pirk	Q9W2E6	Poor Imd response upon knock-in, isoform A	1.31712	1.16952
CG15674	Q9W2F1	Uncharacterized protein, isoform A	5.30758	-1.78985
CG9485	Q9W2H8	Glycogen debranching enzyme	3.08137	1.35683
RIC-3	Q9W2N4	RIC3 acetylcholine receptor chaperone, isoform C	2.38975	1.38345
Larp7	Q9W362	La-related protein 7	1.67301	-1.458
t	Q9W369	Mutant tan	2.27851	1.05786
Ppt1	Q9W3C7	Palmitoyl-protein thioesterase 1	1.13119	1.44238
Traf6	Q9W3I9	GH01161p	1.27341	3.01377
CG2260	Q9W3K3	LD41718p	1.37233	1.37281
CG1575	Q9W3K4	LD45266p	1.71168	-1.33027
CG2059	Q9W3R8	Uncharacterized protein CG2059	2.32548	1.00681
CG4607	Q9W3S8	RH58543p	4.0228	1.58569
CG5921	Q9W443	Uncharacterized protein, isoform D	4.43026	1.16764
NAAT1	Q9W4C5	Sodium-dependent nutrient amino acid transporter 1	4.88634	-1.73717
CG17776	Q9W513	GEO10196p1	2.2017	-1.20793
Roc1a	Q9W5E1	RING-box protein 1A	1.1087	1.63792
CG12547	Q9W5T4	RE33981p	1.29636	1.15022
GlyP	Q9XTL9	Glycogen phosphorylase	2.68233	1.0869
chico	Q9XTN2	Insulin receptor substrate 1	1.16192	1.56662
ox	Q9XY35	Cytochrome b-c1 complex subunit 9	1.48175	-1.00024
botv	Q9XZ08	Exostosin-3	1.38295	1.90123
CG10863	Q9Y112	BcDNA.GH10614	2.9842	1.35483
Tps1	Q9Y119	BcDNA.GH08860	3.64246	1.23489
Pop2	X2JCC3	Poly(A)-specific ribonuclease	2.63671	1.65237
RhoGAP19D	X2JEI9	Rho GTPase activating protein at 19D, isoform D	2.06422	1.23109

## Sheet: Mismatch MUCvsFUC
Gene Name	Gene ID	Protein.Ids	First.Protein.Description	log2FC (MUCvsFUC) RNAseq	padj (MUCvsFUC) RNAseq	Log10 pvalue (MUCvsFUC) proteomics	log2 FC (MUCvsFUC) proteomics
Mvl	FBgn0011672	P49283	Protein Malvolio	-1.57756	2.2e-07	1.05321	1.05054
Lsd-1	FBgn0039114	Q9VCI3	Lipid storage droplets surface-binding protein 1	-2.11321	4e-11	1.63133	1.93148
CG6569	FBgn0038909	Q9VD71	RE30121p	4.9561	3.2e-06	1.48089	-2.77307
CG13991	FBgn0031785	Q9VMG8	Uncharacterized protein	5.92778	0.00016	1.04736	-1.14625
