# Supplementary material for: Sex differences in Drosophila intestinal metabolism contribute to sexually dimorphic infection outcome and alter gut pathogen virulence
Source: Proc Natl Acad Sci U S A. 2026 Jun 24;123(26):e2514992123. doi: 10.1073/pnas.2514992123 (PMC13320730; doi:10.1073/pnas.2514992123)
Supplement: Supplementary file 6 — Dataset S05 (XLSX) [file pnas.2514992123.sd05.xlsx]

## Sheet: 6h timepoint
Protein Ids	First Protein Description	Gene Name	Log10 pvalue (M16hvsMUC)	log2 FC (M6hvsF6h)
Q1I449	RNA-binding protein Hfq	hfq	2.23315	-2.98816
Q1IG59	Protein-export protein SecB	secB	1.55607	-2.84659
Q1ICM4	Putative 4-hydroxy-4-methyl-2-oxoglutarate aldolase	PSEEN1744	2.43247	-2.72323
Q1IFM0	6,7-dimethyl-8-ribityllumazine synthase	ribH	4.23912	-2.70224
Q1I637	3-hydroxyacyl-[acyl-carrier-protein] dehydratase FabZ	fabZ	4.65355	-2.56785
Q1ID18	Protease HtpX	htpX	4.81383	-2.50639
Q1I5F9	Probable cytosol aminopeptidase	pepA	4.60274	-2.50102
Q1IFY8	N-acetyl-gamma-glutamyl-phosphate reductase	argC	1.7651	-2.44611
Q1IDE6	Probable M18 family aminopeptidase 2	apeB	3.54979	-2.38175
Q1IE05	Dihydroorotase	pyrC	3.33306	-2.10407
Q1IF69	L-lactate dehydrogenase	lldD	3.70912	-2.03538
Q1I2G6	Oxygen-dependent coproporphyrinogen-III oxidase	hemF	2.25547	-2.02084
Q1I3Q8	Urocanate hydratase	hutU	4.22826	-2.01794
Q1ICA8	ATP-dependent Clp protease proteolytic subunit	clpP	2.34917	-2.00536
Q1I7M6	3-hydroxydecanoyl-[acyl-carrier-protein] dehydratase	fabA	3.47476	-1.99526
Q1I7Z4	NADH-quinone oxidoreductase subunit H	nuoH	4.39249	-1.93889
Q1IGD3	Thiazole synthase	thiG	2.63086	-1.92891
Q1I5W1	Pyridoxine 5'-phosphate synthase	pdxJ	3.63401	-1.89439
Q1ICK0	DNA ligase	ligA	2.89008	-1.85675
Q1IG17	LPS-assembly protein LptD	lptD	3.83534	-1.84793
Q1I5V8	Ribonuclease 3	rnc	1.83886	-1.80334
Q1I3C6	Phosphatidylglycerol--prolipoprotein diacylglyceryl transferase	lgt	2.55375	-1.7539
Q1I500	Homogentisate 1,2-dioxygenase	hmgA	3.45987	-1.74795
Q1ICL2	Ribosomal RNA large subunit methyltransferase K/L	rlmL	1.23607	-1.72195
Q1I4F9	UPF0250 protein PSEEN4821	PSEEN4821	1.08896	-1.62228
Q1I4P2	3-methyl-2-oxobutanoate hydroxymethyltransferase 2	panB2	1.9841	-1.59389
Q1I800	NADH-quinone oxidoreductase subunit A	nuoA	1.09692	-1.59178
Q1I3X6	S-adenosylmethionine synthase	metK	2.77448	-1.59097
Q1I3U2	Aspartate carbamoyltransferase	pyrB	3.02759	-1.58341
Q1IDS5	RNA polymerase-associated protein RapA	rapA	1.33184	-1.55155
Q1I4K7	Large-conductance mechanosensitive channel	mscL	2.54909	-1.54592
Q1I5V9	GTPase Era	era	1.24899	-1.52616
Q1I6Z6	N-succinylarginine dihydrolase	astB	3.0344	-1.51432
Q1IFX4	50S ribosomal protein L7/L12	rplL	1.67401	-1.46037
Q1I316	Porphobilinogen deaminase	hemC	1.21332	-1.44406
Q1I7T4	Ribonuclease H	rnhA	2.78865	-1.44289
Q1I3W0	UPF0312 protein PSEEN5043	PSEEN5043	2.03541	-1.41543
Q1IE99	ATP phosphoribosyltransferase	hisG	3.14899	-1.41367
Q1ID97	Integration host factor subunit beta	ihfB	2.30921	-1.40782
Q1I433	Phosphatidylserine decarboxylase proenzyme	psd	4.21442	-1.40284
Q1I3R1	Imidazolonepropionase	hutI	1.36666	-1.39019
Q1I5P3	Oxaloacetate decarboxylase	PSEEN4356	1.88131	-1.38557
Q1I6Z5	N-succinylglutamate 5-semialdehyde dehydrogenase	astD	1.93707	-1.37386
Q1I7F0	Soluble pyridine nucleotide transhydrogenase	sthA	3.18837	-1.3601
Q1I7Z3	NADH-quinone oxidoreductase subunit I	nuoI	1.42428	-1.35602
Q1IGK6	Probable alpha-L-glutamate ligase	rimK	2.76891	-1.34433
Q1IFV6	50S ribosomal protein L14	rplN	2.51916	-1.3361
Q1I2V7	Alanine racemase	alr	1.85949	-1.3175
Q1I4S2	30S ribosomal protein S20	rpsT	1.36848	-1.30662
Q1IEY4	Outer-membrane lipoprotein LolB	lolB	1.56955	-1.29978
Q1IE16	Glycerol kinase	glpK	2.40114	-1.29935
Q1I5B5	Phospho-N-acetylmuramoyl-pentapeptide-transferase	mraY	2.38005	-1.29145
Q1I4R5	Ketol-acid reductoisomerase (NADP(+))	ilvC	2.23587	-1.24856
Q1I3U0	ATP-dependent protease subunit HslV	hslV	2.77572	-1.24276
Q1IG69	Betaine aldehyde dehydrogenase	betB	3.17491	-1.23805
Q1IEI5	Nucleoside diphosphate kinase	ndk	2.01059	-1.23625
Q1I2I6	ATP synthase gamma chain	atpG	2.38622	-1.22817
Q1I7G7	Transaldolase	tal	2.24924	-1.21356
Q1IFX5	50S ribosomal protein L10	rplJ	2.12062	-1.20719
Q1IFV9	50S ribosomal protein L16	rplP	2.12303	-1.20275
Q1IF14	50S ribosomal protein L27	rpmA	2.1399	-1.18836
Q1I2U5	50S ribosomal protein L28	rpmB	2.03553	-1.1735
Q1IFV8	50S ribosomal protein L29	rpmC	1.72851	-1.16909
Q1IC12	50S ribosomal protein L20	rplT	2.2638	-1.15903
Q1I3S8	Probable protein kinase UbiB	ubiB	2.57462	-1.15416
Q1IGB6	50S ribosomal protein L31	rpmE	2.12307	-1.14913
Q1ID65	Chorismate synthase	aroC	1.22696	-1.12175
Q1IFP3	L-seryl-tRNA(Sec) selenium transferase	selA	2.46205	-1.12005
Q1I5E1	Co-chaperonin GroES	groES	1.83448	-1.11203
Q1I2I8	ATP synthase epsilon chain	atpC	1.22561	-1.10013
Q1IFZ9	Indole-3-glycerol phosphate synthase	trpC	2.36275	-1.09919
Q1I8U1	Monalysin	mnl	3.03582	-1.09528
Q1I6M7	Isocitrate dehydrogenase kinase/phosphatase	aceK	2.19756	-1.0819
Q1ICY6	Acyl carrier protein	acpP	2.14736	-1.04751
Q1I984	UPF0145 protein PSEEN3024	PSEEN3024	2.22506	-1.03979
Q1IFW4	50S ribosomal protein L23	rplW	1.69573	-1.03877
Q1IEV9	Uracil phosphoribosyltransferase	upp	1.86007	-1.02897
Q1IFW0	30S ribosomal protein S3	rpsC	1.94691	-1.0198
Q1IFU0	50S ribosomal protein L17	rplQ	1.63279	-1.0088
Q1IF15	50S ribosomal protein L21	rplU	1.84437	-1.00356

## Sheet: 16h timepoint
Protein Ids	First Protein Description	Gene Name	Log10 pvalue (M16hvsMUC)	log2 FC (M16hvsF16h)
Q1I800	NADH-quinone oxidoreductase subunit A	nuoA	1.62221	-2.53325
Q1ICG2	Pyrimidine/purine nucleoside phosphorylase	ppnP	1.2113	-2.44138
Q1ID18	Protease HtpX	htpX	2.22555	-2.41281
Q1IFM0	6,7-dimethyl-8-ribityllumazine synthase	ribH	2.60944	-1.92418
Q1ICA8	ATP-dependent Clp protease proteolytic subunit	clpP	1.57611	-1.87917
Q1IFY8	N-acetyl-gamma-glutamyl-phosphate reductase	argC	1.3763	-1.6312
Q1I4K7	Large-conductance mechanosensitive channel	mscL	1.6514	-1.51901
Q1IG70	Oxygen-dependent choline dehydrogenase	betA	1.24951	-1.49038
Q1ICM4	Putative 4-hydroxy-4-methyl-2-oxoglutarate aldolase	PSEEN1744	1.78109	-1.47685
Q1I3U2	Aspartate carbamoyltransferase	pyrB	1.93832	-1.4151
Q1I449	RNA-binding protein Hfq	hfq	1.76071	-1.40923
Q1IFL9	Transcription antitermination protein NusB	nusB	1.1234	-1.38951
Q1IG69	Betaine aldehyde dehydrogenase	betB	1.65217	-1.38325
Q1IEY4	Outer-membrane lipoprotein LolB	lolB	1.57484	-1.35309
Q1I5B5	Phospho-N-acetylmuramoyl-pentapeptide-transferase	mraY	2.3497	-1.33404
Q1I3C6	Phosphatidylglycerol--prolipoprotein diacylglyceryl transferase	lgt	1.06419	-1.32904
Q1IE05	Dihydroorotase	pyrC	1.57891	-1.32444
Q1I7Z4	NADH-quinone oxidoreductase subunit H	nuoH	2.86224	-1.25813
Q1IF14	50S ribosomal protein L27	rpmA	1.6188	-1.24446
Q1IGD3	Thiazole synthase	thiG	1.28695	-1.22236
Q1I5F9	Probable cytosol aminopeptidase	pepA	1.89866	-1.21202
Q1I5P3	Oxaloacetate decarboxylase	PSEEN4356	1.40519	-1.18736
Q1I6Z5	N-succinylglutamate 5-semialdehyde dehydrogenase	astD	1.10881	-1.17115
Q1IG59	Protein-export protein SecB	secB	1.62497	-1.16329
Q1IDE6	Probable M18 family aminopeptidase 2	apeB	2.97396	-1.14745
Q1I3Q8	Urocanate hydratase	hutU	1.51799	-1.14365
Q1ICK0	DNA ligase	ligA	1.92946	-1.12835
Q1ICL2	Ribosomal RNA large subunit methyltransferase K/L	rlmL	1.14075	-1.11874
Q1IF12	Glutamate 5-kinase	proB	1.2797	-1.0642
Q1I4P2	3-methyl-2-oxobutanoate hydroxymethyltransferase 2	panB2	1.62104	-1.00455
