# Supplementary material for: Sex differences in Drosophila intestinal metabolism contribute to sexually dimorphic infection outcome and alter gut pathogen virulence
Source: Proc Natl Acad Sci U S A. 2026 Jun 24;123(26):e2514992123. doi: 10.1073/pnas.2514992123 (PMC13320730; doi:10.1073/pnas.2514992123)
Supplement: Supplementary file 7 — Dataset S06 (XLSX) [file pnas.2514992123.sd06.xlsx]

## Sheet: Figure 1
Figure 1B										Figure 1B'						Figure 1E						Data used to generate Figure 1D, 1E, S1A, S1B, S1C													Figure 1F
Genotype	Bacteria	Dose	Replicate	Sex	Temp	Time_to_death_hours	Censor	N_flies		Genotype	HazardRatio	logHR	CI_lower	CI_upper		DGRP lines	HazardRatio	logHR	CI_lower	CI_upper		Vial	DGRP_lines	Replicate	Pathogen	Dose	Sex	Mating_status	Time_to_death_in_day	Time_to_death_in_hours	Censor	Wolbachia	Indiv_ID		Label	Genotype	HazardRatio	logHR	CI_lower	CI_upper
w1118 iso	P. entomophila	OD200	Rep1	Male	29C	18	1	0		w1118 iso	15	2.7	2.3	3		RAL348	0.211857	-1.55184	-1.92251	-1.18118		Vial162	RAL774	Rep1	P. entomophila	OD=200	Male	mated	0.875	21	1	n	1		co-hosting	w1118 iso	26.579	3.28012	2.45314	4.1071
w1118 iso	P. entomophila	OD200	Rep1	Male	29C	24	1	0		CantonS	5.27542	1.66306	1.38304	1.94308		RAL705	0.271572	-1.30353	-2.13685	-0.470209		Vial162	RAL774	Rep1	P. entomophila	OD=200	Male	mated	1	24	1	n	2
w1118 iso	P. entomophila	OD200	Rep1	Male	29C	30	1	0		OregonR	17.112	2.83978	2.26323	3.41634		RAL239	0.273376	-1.29691	-2.0027	-0.591113		Vial162	RAL774	Rep1	P. entomophila	OD=200	Male	mated	1	24	1	n	3		Figure 1G
w1118 iso	P. entomophila	OD200	Rep1	Male	29C	42	1	0								RAL584	0.285539	-1.25338	-2.02683	-0.479924		Vial162	RAL774	Rep1	P. entomophila	OD=200	Male	mated	1.125	27	1	n	4
w1118 iso	P. entomophila	OD200	Rep1	Male	29C	48	1	0								RAL406	0.289757	-1.23871	-2.10534	-0.372083		Vial162	RAL774	Rep1	P. entomophila	OD=200	Male	mated	1.125	27	1	n	5		Label	Genotype	HazardRatio	logHR	CI_lower	CI_upper
w1118 iso	P. entomophila	OD200	Rep1	Male	29C	54	1	1								RAL361	0.301792	-1.19802	-1.95667	-0.439364		Vial162	RAL774	Rep1	P. entomophila	OD=200	Male	mated	1.25	30	1	n	6		dry starvation	w1118 iso	27.7021	3.32151	2.70329	3.93973
w1118 iso	P. entomophila	OD200	Rep1	Male	29C	66	1	0								RAL505	0.311097	-1.16765	-1.94934	-0.385963		Vial162	RAL774	Rep1	P. entomophila	OD=200	Male	mated	1.25	30	1	n	7		wet starvation	w1118 iso	7.00809	1.94706	1.58793	2.30619
w1118 iso	P. entomophila	OD200	Rep1	Male	29C	72	1	0								RAL57	0.34123	-1.0752	-1.70594	-0.444461		Vial162	RAL774	Rep1	P. entomophila	OD=200	Male	mated	1.75	42	1	n	8		no starvation	w1118 iso	9.75474	2.27775	1.8424	2.7131
w1118 iso	P. entomophila	OD200	Rep1	Male	29C	78	1	0								RAL802	0.353587	-1.03963	-2.24043	0.161176		Vial162	RAL774	Rep1	P. entomophila	OD=200	Male	mated	2	48	1	n	9
w1118 iso	P. entomophila	OD200	Rep1	Male	29C	78	0	54								RAL227	0.392055	-0.936354	-1.29518	-0.577531		Vial162	RAL774	Rep1	P. entomophila	OD=200	Male	mated	2	48	1	n	10		Figure 1H
w1118 iso	P. entomophila	OD200	Rep1	Female	29C	18	1	28								RAL595	0.456969	-0.783139	-1.49923	-0.0670467		Vial162	RAL774	Rep1	P. entomophila	OD=200	Male	mated	0.875	21	1	n	11
w1118 iso	P. entomophila	OD200	Rep1	Female	29C	24	1	15								RAL318	0.483249	-0.727223	-1.13936	-0.315085		Vial162	RAL774	Rep1	P. entomophila	OD=200	Male	mated	2.75	66	1	n	12		Label	Genotype	HazardRatio	logHR	CI_lower	CI_upper
w1118 iso	P. entomophila	OD200	Rep1	Female	29C	30	1	1								RAL153	0.500752	-0.691645	-1.03911	-0.344184		Vial162	RAL774	Rep1	P. entomophila	OD=200	Male	mated	2.75	66	1	n	13		29C	w1118 iso	24.9974	3.21877	2.6395	3.79805
w1118 iso	P. entomophila	OD200	Rep1	Female	29C	42	1	2								RAL391	0.505199	-0.682804	-1.18139	-0.184216		Vial162	RAL774	Rep1	P. entomophila	OD=200	Male	mated	2.75	66	1	n	14		25C	w1118 iso	8.10665	2.09268	1.66295	2.52242
w1118 iso	P. entomophila	OD200	Rep1	Female	29C	48	1	0								RAL379	0.509056	-0.675197	-1.82284	0.472446		Vial162	RAL774	Rep1	P. entomophila	OD=200	Male	mated	3.25	78	0	n	15		18C	w1118 iso	33.2005	3.50256	2.67486	4.33026
w1118 iso	P. entomophila	OD200	Rep1	Female	29C	54	1	0								RAL563	0.544506	-0.607877	-0.896093	-0.31966		Vial162	RAL774	Rep1	P. entomophila	OD=200	Male	mated	3.25	78	0	n	16
w1118 iso	P. entomophila	OD200	Rep1	Female	29C	66	1	0								RAL712	0.588225	-0.530646	-1.15177	0.0904818		Vial162	RAL774	Rep1	P. entomophila	OD=200	Male	mated	3.25	78	0	n	17		Figure 1I
w1118 iso	P. entomophila	OD200	Rep1	Female	29C	72	1	2								RAL315	0.599881	-0.511023	-1.16255	0.1405		Vial162	RAL774	Rep1	P. entomophila	OD=200	Male	mated	3.25	78	0	n	18
w1118 iso	P. entomophila	OD200	Rep1	Female	29C	78	1	1								RAL589	0.61623	-0.484135	-0.849402	-0.118867		Vial162	RAL774	Rep1	P. entomophila	OD=200	Male	mated	3.25	78	0	n	19		Label	Genotype	HazardRatio	logHR	CI_lower	CI_upper
w1118 iso	P. entomophila	OD200	Rep1	Female	29C	78	0	13								RAL551	0.668694	-0.402429	-1.01861	0.213756		Vial162	RAL774	Rep1	P. entomophila	OD=200	Male	mated	3.25	78	0	n	20		OD200	w1118 iso	26.0446	3.25981	2.60656	3.91307
w1118 iso	P. entomophila	OD200	Rep2	Male	29C	18	1	1								RAL177	0.669201	-0.401671	-1.04166	0.238313		Vial161	RAL774	Rep1	P. entomophila	OD=200	Female	mated	0.75	18	1	n	21		OD100	w1118 iso	51.4249	3.94012	2.78969	5.09055
w1118 iso	P. entomophila	OD200	Rep2	Male	29C	24	1	0								RAL310	0.66984	-0.400716	-0.929681	0.12825		Vial161	RAL774	Rep1	P. entomophila	OD=200	Female	mated	0.75	18	1	n	22		OD50	w1118 iso	22.1934	3.09979	1.94421	4.25538
w1118 iso	P. entomophila	OD200	Rep2	Male	29C	30	1	0								RAL142	0.670064	-0.400382	-1.15963	0.35887		Vial161	RAL774	Rep1	P. entomophila	OD=200	Female	mated	0.75	18	1	n	23
w1118 iso	P. entomophila	OD200	Rep2	Male	29C	42	1	1								RAL370	0.674468	-0.393831	-0.829756	0.0420934		Vial161	RAL774	Rep1	P. entomophila	OD=200	Female	mated	0.75	18	1	n	24		Figure 1J
w1118 iso	P. entomophila	OD200	Rep2	Male	29C	48	1	0								RAL350	0.69351	-0.365989	-0.895522	0.163544		Vial161	RAL774	Rep1	P. entomophila	OD=200	Female	mated	0.75	18	1	n	25
w1118 iso	P. entomophila	OD200	Rep2	Male	29C	54	1	0								RAL627	0.704814	-0.349822	-1.02327	0.32363		Vial161	RAL774	Rep1	P. entomophila	OD=200	Female	mated	0.75	18	1	n	26		Label	Genotype	HazardRatio	logHR	CI_lower	CI_upper
w1118 iso	P. entomophila	OD200	Rep2	Male	29C	66	1	2								RAL301	0.766208	-0.266302	-0.887316	0.354712		Vial161	RAL774	Rep1	P. entomophila	OD=200	Female	mated	0.75	18	1	n	27		24h	w1118 iso	5.99621	1.79113	1.46981	2.11245
w1118 iso	P. entomophila	OD200	Rep2	Male	29C	72	1	1								RAL818	0.794187	-0.230436	-0.669066	0.208194		Vial161	RAL774	Rep1	P. entomophila	OD=200	Female	mated	0.75	18	1	n	28		0.5h	w1118 iso	25.5477	3.24055	2.56614	3.91495
w1118 iso	P. entomophila	OD200	Rep2	Male	29C	78	1	0								RAL181	0.799515	-0.223749	-0.725841	0.278342		Vial161	RAL774	Rep1	P. entomophila	OD=200	Female	mated	0.875	21	1	n	29
w1118 iso	P. entomophila	OD200	Rep2	Male	29C	78	0	55								RAL492	0.803366	-0.218945	-1.09548	0.657588		Vial161	RAL774	Rep1	P. entomophila	OD=200	Female	mated	0.875	21	1	n	30		Figure 1K
w1118 iso	P. entomophila	OD200	Rep2	Female	29C	18	1	24								RAL40	0.824304	-0.193216	-0.798493	0.412061		Vial161	RAL774	Rep1	P. entomophila	OD=200	Female	mated	1	24	1	n	31
w1118 iso	P. entomophila	OD200	Rep2	Female	29C	24	1	9								RAL383	0.826339	-0.19075	-0.681599	0.300098		Vial161	RAL774	Rep1	P. entomophila	OD=200	Female	mated	1.25	30	1	n	32		Genotype	Replicate	Sex	Blue dye intake per fly body weight (ng/mg)
w1118 iso	P. entomophila	OD200	Rep2	Female	29C	30	1	2								RAL358	0.847944	-0.164941	-0.481266	0.151384		Vial161	RAL774	Rep1	P. entomophila	OD=200	Female	mated	1.75	42	1	n	33		w1118 iso	Rep1	F	2.97
w1118 iso	P. entomophila	OD200	Rep2	Female	29C	42	1	2								RAL502	0.878985	-0.128988	-0.501979	0.244003		Vial161	RAL774	Rep1	P. entomophila	OD=200	Female	mated	1.75	42	1	n	34		w1118 iso	Rep1	F	6.54
w1118 iso	P. entomophila	OD200	Rep2	Female	29C	48	1	2								RAL336	0.881554	-0.126069	-1.03681	0.784673		Vial161	RAL774	Rep1	P. entomophila	OD=200	Female	mated	2	48	1	n	35		w1118 iso	Rep1	F	4.34
w1118 iso	P. entomophila	OD200	Rep2	Female	29C	54	1	0								RAL853	0.893415	-0.112704	-0.732577	0.507168		Vial161	RAL774	Rep1	P. entomophila	OD=200	Female	mated	2	48	1	n	36		w1118 iso	Rep2	F	6.67
w1118 iso	P. entomophila	OD200	Rep2	Female	29C	66	1	0								RAL535	0.896205	-0.109587	-0.749161	0.529988		Vial161	RAL774	Rep1	P. entomophila	OD=200	Female	mated	2	48	1	n	37		w1118 iso	Rep2	F	4.7
w1118 iso	P. entomophila	OD200	Rep2	Female	29C	72	1	0								RAL738	0.897746	-0.107868	-0.688077	0.472341		Vial161	RAL774	Rep1	P. entomophila	OD=200	Female	mated	2	48	1	n	38		w1118 iso	Rep2	F	3.35
w1118 iso	P. entomophila	OD200	Rep2	Female	29C	78	1	0								RAL356	0.904233	-0.100668	-0.885314	0.683977		Vial161	RAL774	Rep1	P. entomophila	OD=200	Female	mated	2.125	51	1	n	39		w1118 iso	Rep3	F	4.54
w1118 iso	P. entomophila	OD200	Rep2	Female	29C	78	0	10								RAL852	0.923344	-0.079753	-0.413828	0.254322		Vial161	RAL774	Rep1	P. entomophila	OD=200	Female	mated	3.25	78	0	n	40		w1118 iso	Rep3	F	4.84
w1118 iso	P. entomophila	OD200	Rep3	Male	29C	18	1	1								RAL566	0.927608	-0.0751458	-0.466855	0.316563		Vial160	RAL427	Rep1	P. entomophila	OD=200	Male	mated	1.125	27	1	n	41		w1118 iso	Rep3	F	6.5422
w1118 iso	P. entomophila	OD200	Rep3	Male	29C	24	1	1								RAL513	0.943417	-0.0582467	-0.775771	0.659278		Vial160	RAL427	Rep1	P. entomophila	OD=200	Male	mated	1.25	30	1	n	42		w1118 iso	Rep1	M	4.89
w1118 iso	P. entomophila	OD200	Rep3	Male	29C	30	1	0								RAL382	0.944204	-0.0574128	-0.350521	0.235696		Vial160	RAL427	Rep1	P. entomophila	OD=200	Male	mated	1.25	30	1	n	43		w1118 iso	Rep1	M	6.72
w1118 iso	P. entomophila	OD200	Rep3	Male	29C	42	1	0								RAL28	0.951707	-0.0494982	-0.421064	0.322067		Vial160	RAL427	Rep1	P. entomophila	OD=200	Male	mated	1.75	42	1	n	44		w1118 iso	Rep1	M	3.92
w1118 iso	P. entomophila	OD200	Rep3	Male	29C	48	1	0								RAL229	0.98224	-0.0179201	-0.65738	0.62154		Vial160	RAL427	Rep1	P. entomophila	OD=200	Male	mated	2.125	51	1	n	45		w1118 iso	Rep2	M	8.34
w1118 iso	P. entomophila	OD200	Rep3	Male	29C	54	1	0								RAL879	1.02332	0.0230568	-0.463778	0.509892		Vial160	RAL427	Rep1	P. entomophila	OD=200	Male	mated	2.125	51	1	n	46		w1118 iso	Rep2	M	6.5
w1118 iso	P. entomophila	OD200	Rep3	Male	29C	66	1	1								RAL407	1.04311	0.0422055	-0.604455	0.688866		Vial160	RAL427	Rep1	P. entomophila	OD=200	Male	mated	2.75	66	1	n	47		w1118 iso	Rep2	M	5.45
w1118 iso	P. entomophila	OD200	Rep3	Male	29C	72	1	0								RAL377	1.09043	0.086572	-0.713593	0.886737		Vial160	RAL427	Rep1	P. entomophila	OD=200	Male	mated	2.875	69	1	n	48		w1118 iso	Rep3	M	4.76
w1118 iso	P. entomophila	OD200	Rep3	Male	29C	78	1	0								RAL555	1.09421	0.0900289	-0.21286	0.392918		Vial160	RAL427	Rep1	P. entomophila	OD=200	Male	mated	3.25	78	0	n	49		w1118 iso	Rep3	M	7.23
w1118 iso	P. entomophila	OD200	Rep3	Male	29C	78	0	57								RAL892	1.09887	0.0942861	-0.577997	0.766569		Vial160	RAL427	Rep1	P. entomophila	OD=200	Male	mated	3.25	78	0	n	50		w1118 iso	Rep3	M	3.92336
w1118 iso	P. entomophila	OD200	Rep3	Female	29C	18	1	47								RAL822	1.11177	0.105955	-0.343883	0.555793		Vial160	RAL427	Rep1	P. entomophila	OD=200	Male	mated	3.25	78	0	n	51
w1118 iso	P. entomophila	OD200	Rep3	Female	29C	24	1	4								RAL786	1.12623	0.11888	-0.392922	0.630681		Vial160	RAL427	Rep1	P. entomophila	OD=200	Male	mated	3.25	78	0	n	52		Figure 1L
w1118 iso	P. entomophila	OD200	Rep3	Female	29C	30	1	0								RAL136	1.13974	0.130797	-0.161057	0.422652		Vial160	RAL427	Rep1	P. entomophila	OD=200	Male	mated	3.25	78	0	n	53
w1118 iso	P. entomophila	OD200	Rep3	Female	29C	42	1	2								RAL765	1.21553	0.195183	-0.723701	1.11407		Vial160	RAL427	Rep1	P. entomophila	OD=200	Male	mated	3.25	78	0	n	54		Label	Genotype	HazardRatio	logHR	CI_lower	CI_upper
w1118 iso	P. entomophila	OD200	Rep3	Female	29C	48	1	1								RAL399	1.23521	0.211238	-0.177085	0.599561		Vial160	RAL427	Rep1	P. entomophila	OD=200	Male	mated	3.25	78	0	n	55		mated	w1118 iso	9.70997	2.27315	1.87335	2.67296
w1118 iso	P. entomophila	OD200	Rep3	Female	29C	54	1	0								RAL93	1.23994	0.215067	-0.431542	0.861676		Vial160	RAL427	Rep1	P. entomophila	OD=200	Male	mated	3.25	78	0	n	56		non-mated	w1118 iso	6.47728	1.8683	1.46833	2.26827
w1118 iso	P. entomophila	OD200	Rep3	Female	29C	66	1	0								RAL491	1.25542	0.227468	-0.234903	0.68984		Vial160	RAL427	Rep1	P. entomophila	OD=200	Male	mated	3.25	78	0	n	57
w1118 iso	P. entomophila	OD200	Rep3	Female	29C	72	1	1								RAL397	1.29888	0.261506	-0.123834	0.646846		Vial160	RAL427	Rep1	P. entomophila	OD=200	Male	mated	3.25	78	0	n	58		Figure 1M
w1118 iso	P. entomophila	OD200	Rep3	Female	29C	78	1	0								RAL380	1.32072	0.278179	-0.31847	0.874828		Vial160	RAL427	Rep1	P. entomophila	OD=200	Male	mated	3.25	78	0	n	59
w1118 iso	P. entomophila	OD200	Rep3	Female	29C	78	0	7								RAL859	1.34661	0.297588	-0.144371	0.739548		Vial159	RAL427	Rep1	P. entomophila	OD=200	Female	mated	0.75	18	1	n	60		Label	Genotype	HazardRatio	logHR	CI_lower	CI_upper
w1118 iso	P. entomophila	OD200	Rep4	Male	29C	18	1	4								RAL392	1.41873	0.349763	-0.255534	0.95506		Vial159	RAL427	Rep1	P. entomophila	OD=200	Female	mated	0.875	21	1	n	61		conventional	w1118 iso	23.4028	3.15286	2.55702	3.74869
w1118 iso	P. entomophila	OD200	Rep4	Male	29C	24	1	4								RAL319	1.43651	0.362219	0.0461635	0.678274		Vial159	RAL427	Rep1	P. entomophila	OD=200	Female	mated	0.875	21	1	n	62		germ-free	w1118 iso	17.8061	2.87954	2.34141	3.41767
w1118 iso	P. entomophila	OD200	Rep4	Male	29C	30	1	0								RAL335	1.44282	0.366597	-0.332083	1.06528		Vial159	RAL427	Rep1	P. entomophila	OD=200	Female	mated	1	24	1	n	63
w1118 iso	P. entomophila	OD200	Rep4	Male	29C	42	1	4								RAL639	1.44338	0.366991	-0.0772877	0.811269		Vial159	RAL427	Rep1	P. entomophila	OD=200	Female	mated	1	24	1	n	64
w1118 iso	P. entomophila	OD200	Rep4	Male	29C	48	1	0								RAL405	1.44779	0.370038	-0.411392	1.15147		Vial159	RAL427	Rep1	P. entomophila	OD=200	Female	mated	1	24	1	n	65
w1118 iso	P. entomophila	OD200	Rep4	Male	29C	54	1	0								RAL38	1.45569	0.375478	-0.130174	0.881129		Vial159	RAL427	Rep1	P. entomophila	OD=200	Female	mated	1	24	1	n	66
w1118 iso	P. entomophila	OD200	Rep4	Male	29C	66	1	1								RAL714	1.47558	0.389048	0.0245883	0.753508		Vial159	RAL427	Rep1	P. entomophila	OD=200	Female	mated	1	24	1	n	67
w1118 iso	P. entomophila	OD200	Rep4	Male	29C	72	1	0								RAL812	1.48027	0.392223	-0.366927	1.15137		Vial159	RAL427	Rep1	P. entomophila	OD=200	Female	mated	1.125	27	1	n	68
w1118 iso	P. entomophila	OD200	Rep4	Male	29C	78	1	0								RAL849	1.5512	0.439029	-0.218389	1.09645		Vial159	RAL427	Rep1	P. entomophila	OD=200	Female	mated	1.125	27	1	n	69
w1118 iso	P. entomophila	OD200	Rep4	Male	29C	78	0	47								RAL31	1.57435	0.453843	0.0546401	0.853046		Vial159	RAL427	Rep1	P. entomophila	OD=200	Female	mated	1.125	27	1	n	70
w1118 iso	P. entomophila	OD200	Rep4	Female	29C	18	1	46								RAL804	1.62319	0.484393	-0.0187941	0.98758		Vial159	RAL427	Rep1	P. entomophila	OD=200	Female	mated	1.25	30	1	n	71
w1118 iso	P. entomophila	OD200	Rep4	Female	29C	24	1	2								RAL810	1.62531	0.485701	-0.177241	1.14864		Vial159	RAL427	Rep1	P. entomophila	OD=200	Female	mated	1.25	30	1	n	72
w1118 iso	P. entomophila	OD200	Rep4	Female	29C	30	1	0								RAL304	1.6368	0.492743	0.0504015	0.935085		Vial159	RAL427	Rep1	P. entomophila	OD=200	Female	mated	1.25	30	1	n	73
w1118 iso	P. entomophila	OD200	Rep4	Female	29C	42	1	0								RAL703	1.70143	0.531468	-0.48066	1.5436		Vial159	RAL427	Rep1	P. entomophila	OD=200	Female	mated	1.25	30	1	n	74
w1118 iso	P. entomophila	OD200	Rep4	Female	29C	48	1	0								RAL352	1.70354	0.532708	0.191376	0.874039		Vial159	RAL427	Rep1	P. entomophila	OD=200	Female	mated	1.75	42	1	n	75
w1118 iso	P. entomophila	OD200	Rep4	Female	29C	54	1	0								RAL176	1.75102	0.560197	0.115257	1.00514		Vial159	RAL427	Rep1	P. entomophila	OD=200	Female	mated	3.125	75	1	n	76
w1118 iso	P. entomophila	OD200	Rep4	Female	29C	66	1	0								RAL837	1.75214	0.560841	-0.18206	1.30374		Vial159	RAL427	Rep1	P. entomophila	OD=200	Female	mated	3.25	78	0	n	77
w1118 iso	P. entomophila	OD200	Rep4	Female	29C	72	1	0								RAL761	1.75641	0.563273	0.07508	1.05147		Vial159	RAL427	Rep1	P. entomophila	OD=200	Female	mated	3.25	78	0	n	78
w1118 iso	P. entomophila	OD200	Rep4	Female	29C	78	1	0								RAL530	1.7721	0.572168	0.211037	0.933299		Vial159	RAL427	Rep1	P. entomophila	OD=200	Female	mated	3.25	78	0	n	79
w1118 iso	P. entomophila	OD200	Rep4	Female	29C	78	0	8								RAL776	1.77672	0.57477	0.22541	0.92413		Vial158	RAL380	Rep1	P. entomophila	OD=200	Male	mated	0.875	21	1	y	80
w1118 iso	P. entomophila	OD200	Rep5	Male	29C	18	1	4								RAL360	1.77831	0.575664	-0.0862478	1.23758		Vial158	RAL380	Rep1	P. entomophila	OD=200	Male	mated	0.875	21	1	y	81
w1118 iso	P. entomophila	OD200	Rep5	Male	29C	24	1	3								RAL757	1.7885	0.581378	0.0842047	1.07855		Vial158	RAL380	Rep1	P. entomophila	OD=200	Male	mated	1	24	1	y	82
w1118 iso	P. entomophila	OD200	Rep5	Male	29C	30	1	2								RAL149	1.8694	0.625618	0.0508755	1.20036		Vial158	RAL380	Rep1	P. entomophila	OD=200	Male	mated	1.125	27	1	y	83
w1118 iso	P. entomophila	OD200	Rep5	Male	29C	42	1	2								RAL365	1.87144	0.626706	-0.0721255	1.32554		Vial158	RAL380	Rep1	P. entomophila	OD=200	Male	mated	1.125	27	1	y	84
w1118 iso	P. entomophila	OD200	Rep5	Male	29C	48	1	1								RAL730	1.87761	0.629999	0.146831	1.11317		Vial158	RAL380	Rep1	P. entomophila	OD=200	Male	mated	1.125	27	1	y	85
w1118 iso	P. entomophila	OD200	Rep5	Male	29C	54	1	0								RAL721	1.88784	0.635436	-0.481923	1.75279		Vial158	RAL380	Rep1	P. entomophila	OD=200	Male	mated	1.25	30	1	y	86
w1118 iso	P. entomophila	OD200	Rep5	Male	29C	66	1	1								RAL91	1.89072	0.636959	0.0716299	1.20229		Vial158	RAL380	Rep1	P. entomophila	OD=200	Male	mated	1.875	45	1	y	87
w1118 iso	P. entomophila	OD200	Rep5	Male	29C	72	1	1								RAL338	1.91728	0.650906	0.161168	1.14064		Vial158	RAL380	Rep1	P. entomophila	OD=200	Male	mated	3.25	78	0	y	88
w1118 iso	P. entomophila	OD200	Rep5	Male	29C	78	1	0								RAL386	1.96425	0.675108	0.207231	1.14299		Vial158	RAL380	Rep1	P. entomophila	OD=200	Male	mated	3.25	78	0	y	89
w1118 iso	P. entomophila	OD200	Rep5	Male	29C	78	0	46								RAL73	1.99145	0.688861	0.126946	1.25078		Vial158	RAL380	Rep1	P. entomophila	OD=200	Male	mated	3.25	78	0	y	90
w1118 iso	P. entomophila	OD200	Rep5	Female	29C	18	1	35								RAL88	1.99555	0.690917	0.0627009	1.31913		Vial158	RAL380	Rep1	P. entomophila	OD=200	Male	mated	3.25	78	0	y	91
w1118 iso	P. entomophila	OD200	Rep5	Female	29C	24	1	7								RAL732	1.99618	0.691233	0.403537	0.97893		Vial158	RAL380	Rep1	P. entomophila	OD=200	Male	mated	3.25	78	0	y	92
w1118 iso	P. entomophila	OD200	Rep5	Female	29C	30	1	1								RAL357	2.08911	0.736739	0.267137	1.20634		Vial158	RAL380	Rep1	P. entomophila	OD=200	Male	mated	3.25	78	0	y	93
w1118 iso	P. entomophila	OD200	Rep5	Female	29C	42	1	3								RAL388	2.1911	0.784405	0.273533	1.29528		Vial158	RAL380	Rep1	P. entomophila	OD=200	Male	mated	3.25	78	0	y	94
w1118 iso	P. entomophila	OD200	Rep5	Female	29C	48	1	1								RAL355	2.36945	0.86266	0.318655	1.40666		Vial158	RAL380	Rep1	P. entomophila	OD=200	Male	mated	3.25	78	0	y	95
w1118 iso	P. entomophila	OD200	Rep5	Female	29C	54	1	0								RAL748	2.41712	0.882576	0.168196	1.59696		Vial158	RAL380	Rep1	P. entomophila	OD=200	Male	mated	3.25	78	0	y	96
w1118 iso	P. entomophila	OD200	Rep5	Female	29C	66	1	0								RAL808	2.4397	0.891874	0.383067	1.40068		Vial158	RAL380	Rep1	P. entomophila	OD=200	Male	mated	3.25	78	0	y	97
w1118 iso	P. entomophila	OD200	Rep5	Female	29C	72	1	0								RAL596	2.4655	0.902394	0.179698	1.62509		Vial158	RAL380	Rep1	P. entomophila	OD=200	Male	mated	3.25	78	0	y	98
w1118 iso	P. entomophila	OD200	Rep5	Female	29C	78	1	0								RAL787	2.4756	0.906481	0.367235	1.44573		Vial157	RAL380	Rep1	P. entomophila	OD=200	Female	mated	0.875	21	1	y	99
w1118 iso	P. entomophila	OD200	Rep5	Female	29C	78	0	12								RAL17	2.48766	0.911341	-0.378965	2.20165		Vial157	RAL380	Rep1	P. entomophila	OD=200	Female	mated	1	24	1	y	100
OregonR	P. entomophila	OD200	Rep1	Male	29C	18	1	0								RAL69	2.4951	0.914329	0.215625	1.61303		Vial157	RAL380	Rep1	P. entomophila	OD=200	Female	mated	1	24	1	y	101
OregonR	P. entomophila	OD200	Rep1	Male	29C	24	1	0								RAL783	2.49548	0.914483	0.496888	1.33208		Vial157	RAL380	Rep1	P. entomophila	OD=200	Female	mated	1	24	1	y	102
OregonR	P. entomophila	OD200	Rep1	Male	29C	30	1	1								RAL75	2.53638	0.930737	0.522693	1.33878		Vial157	RAL380	Rep1	P. entomophila	OD=200	Female	mated	1	24	1	y	103
OregonR	P. entomophila	OD200	Rep1	Male	29C	42	1	0								RAL101	2.5533	0.937385	0.47495	1.39982		Vial157	RAL380	Rep1	P. entomophila	OD=200	Female	mated	1.125	27	1	y	104
OregonR	P. entomophila	OD200	Rep1	Male	29C	48	1	1								RAL528	2.59588	0.953926	0.14586	1.76199		Vial157	RAL380	Rep1	P. entomophila	OD=200	Female	mated	1.125	27	1	y	105
OregonR	P. entomophila	OD200	Rep1	Male	29C	54	1	0								RAL317	2.72532	1.00259	0.424707	1.58046		Vial157	RAL380	Rep1	P. entomophila	OD=200	Female	mated	1.25	30	1	y	106
OregonR	P. entomophila	OD200	Rep1	Male	29C	66	1	0								RAL109	2.8138	1.03454	0.646751	1.42232		Vial157	RAL380	Rep1	P. entomophila	OD=200	Female	mated	1.875	45	1	y	107
OregonR	P. entomophila	OD200	Rep1	Male	29C	72	1	0								RAL313	2.84851	1.0468	0.22687	1.86673		Vial157	RAL380	Rep1	P. entomophila	OD=200	Female	mated	3.25	78	0	y	108
OregonR	P. entomophila	OD200	Rep1	Male	29C	78	1	0								RAL189	2.87807	1.05712	0.379382	1.73486		Vial157	RAL380	Rep1	P. entomophila	OD=200	Female	mated	3.25	78	0	y	109
OregonR	P. entomophila	OD200	Rep1	Male	29C	78	0	58								RAL908	2.91687	1.07051	0.603634	1.53739		Vial157	RAL380	Rep1	P. entomophila	OD=200	Female	mated	3.25	78	0	y	110
OregonR	P. entomophila	OD200	Rep1	Female	29C	18	1	5								RAL228	2.94166	1.07897	0.624857	1.53309		Vial157	RAL380	Rep1	P. entomophila	OD=200	Female	mated	3.25	78	0	y	111
OregonR	P. entomophila	OD200	Rep1	Female	29C	24	1	12								RAL850	2.97303	1.08958	0.769512	1.40965		Vial157	RAL380	Rep1	P. entomophila	OD=200	Female	mated	3.25	78	0	y	112
OregonR	P. entomophila	OD200	Rep1	Female	29C	30	1	3								RAL26	2.98225	1.09268	0.5641	1.62126		Vial157	RAL380	Rep1	P. entomophila	OD=200	Female	mated	3.25	78	0	y	113
OregonR	P. entomophila	OD200	Rep1	Female	29C	42	1	4								RAL381	2.98437	1.09339	0.113287	2.07349		Vial157	RAL380	Rep1	P. entomophila	OD=200	Female	mated	3.25	78	0	y	114
OregonR	P. entomophila	OD200	Rep1	Female	29C	48	1	1								RAL32	3.19578	1.16183	0.757986	1.56568		Vial157	RAL380	Rep1	P. entomophila	OD=200	Female	mated	3.25	78	0	y	115
OregonR	P. entomophila	OD200	Rep1	Female	29C	54	1	2								RAL48	3.20154	1.16363	0.282802	2.04446		Vial157	RAL380	Rep1	P. entomophila	OD=200	Female	mated	3.25	78	0	y	116
OregonR	P. entomophila	OD200	Rep1	Female	29C	66	1	1								RAL332	3.24754	1.1779	0.497611	1.85818		Vial157	RAL380	Rep1	P. entomophila	OD=200	Female	mated	3.25	78	0	y	117
OregonR	P. entomophila	OD200	Rep1	Female	29C	72	1	1								RAL87	3.29253	1.19165	0.553363	1.82995		Vial157	RAL380	Rep1	P. entomophila	OD=200	Female	mated	3.25	78	0	y	118
OregonR	P. entomophila	OD200	Rep1	Female	29C	78	1	0								RAL217	3.30124	1.1943	-0.0959112	2.48451		Vial156	RAL776	Rep1	P. entomophila	OD=200	Male	mated	0.75	18	1	y	119
OregonR	P. entomophila	OD200	Rep1	Female	29C	78	0	30								RAL235	3.34687	1.20803	0.799536	1.61652		Vial156	RAL776	Rep1	P. entomophila	OD=200	Male	mated	0.875	21	1	y	120
OregonR	P. entomophila	OD200	Rep2	Male	29C	18	1	0								RAL795	3.40518	1.2253	0.666298	1.7843		Vial156	RAL776	Rep1	P. entomophila	OD=200	Male	mated	0.875	21	1	y	121
OregonR	P. entomophila	OD200	Rep2	Male	29C	24	1	0								RAL21	3.46438	1.24253	0.0829907	2.40207		Vial156	RAL776	Rep1	P. entomophila	OD=200	Male	mated	0.875	21	1	y	122
OregonR	P. entomophila	OD200	Rep2	Male	29C	30	1	0								RAL41	3.52766	1.26064	0.766298	1.75497		Vial156	RAL776	Rep1	P. entomophila	OD=200	Male	mated	1	24	1	y	123
OregonR	P. entomophila	OD200	Rep2	Male	29C	42	1	4								RAL630	3.55855	1.26935	0.535922	2.00279		Vial156	RAL776	Rep1	P. entomophila	OD=200	Male	mated	1	24	1	y	124
OregonR	P. entomophila	OD200	Rep2	Male	29C	48	1	0								RAL426	3.56603	1.27145	0.25931	2.2836		Vial156	RAL776	Rep1	P. entomophila	OD=200	Male	mated	1.125	27	1	y	125
OregonR	P. entomophila	OD200	Rep2	Male	29C	54	1	0								RAL774	3.56673	1.27165	0.708053	1.83525		Vial156	RAL776	Rep1	P. entomophila	OD=200	Male	mated	1.125	27	1	y	126
OregonR	P. entomophila	OD200	Rep2	Male	29C	66	1	0								RAL884	3.66301	1.29829	0.581868	2.0147		Vial156	RAL776	Rep1	P. entomophila	OD=200	Male	mated	1.125	27	1	y	127
OregonR	P. entomophila	OD200	Rep2	Male	29C	72	1	0								RAL559	3.67927	1.30271	0.817863	1.78756		Vial156	RAL776	Rep1	P. entomophila	OD=200	Male	mated	1.125	27	1	y	128
OregonR	P. entomophila	OD200	Rep2	Male	29C	78	1	0								RAL280	3.83729	1.34477	1.00385	1.68568		Vial156	RAL776	Rep1	P. entomophila	OD=200	Male	mated	1.25	30	1	y	129
OregonR	P. entomophila	OD200	Rep2	Male	29C	78	0	56								RAL790	4.21421	1.43846	0.946003	1.93092		Vial156	RAL776	Rep1	P. entomophila	OD=200	Male	mated	1.75	42	1	y	130
OregonR	P. entomophila	OD200	Rep2	Female	29C	18	1	42								RAL820	4.27256	1.45221	1.02802	1.87641		Vial156	RAL776	Rep1	P. entomophila	OD=200	Male	mated	1.75	42	1	y	131
OregonR	P. entomophila	OD200	Rep2	Female	29C	24	1	1								RAL42	4.6033	1.52677	0.915339	2.13821		Vial156	RAL776	Rep1	P. entomophila	OD=200	Male	mated	1.75	42	1	y	132
OregonR	P. entomophila	OD200	Rep2	Female	29C	30	1	0								RAL83	4.69343	1.54616	0.814184	2.27814		Vial156	RAL776	Rep1	P. entomophila	OD=200	Male	mated	1.75	42	1	y	133
OregonR	P. entomophila	OD200	Rep2	Female	29C	42	1	2								RAL461	4.71128	1.54996	0.259678	2.84024		Vial156	RAL776	Rep1	P. entomophila	OD=200	Male	mated	1.75	42	1	y	134
OregonR	P. entomophila	OD200	Rep2	Female	29C	48	1	0								RAL911	4.78003	1.56445	1.00396	2.12493		Vial156	RAL776	Rep1	P. entomophila	OD=200	Male	mated	1.75	42	1	y	135
OregonR	P. entomophila	OD200	Rep2	Female	29C	54	1	1								RAL395	4.80764	1.57021	0.689512	2.4509		Vial156	RAL776	Rep1	P. entomophila	OD=200	Male	mated	1.75	42	1	y	136
OregonR	P. entomophila	OD200	Rep2	Female	29C	66	1	0								RAL409	4.96144	1.6017	1.11983	2.08356		Vial156	RAL776	Rep1	P. entomophila	OD=200	Male	mated	2.25	54	1	y	137
OregonR	P. entomophila	OD200	Rep2	Female	29C	72	1	0								RAL437	5.02924	1.61527	1.00834	2.22219		Vial156	RAL776	Rep1	P. entomophila	OD=200	Male	mated	2.875	69	1	y	138
OregonR	P. entomophila	OD200	Rep2	Female	29C	78	1	0								RAL161	5.02926	1.61527	0.889498	2.34105		Vial155	RAL776	Rep1	P. entomophila	OD=200	Female	mated	0.75	18	1	y	139
OregonR	P. entomophila	OD200	Rep2	Female	29C	78	0	14								RAL897	5.11604	1.63238	0.729667	2.53509		Vial155	RAL776	Rep1	P. entomophila	OD=200	Female	mated	0.75	18	1	y	140
OregonR	P. entomophila	OD200	Rep3	Male	29C	18	1	2								RAL195	5.15991	1.64092	0.643383	2.63845		Vial155	RAL776	Rep1	P. entomophila	OD=200	Female	mated	0.75	18	1	y	141
OregonR	P. entomophila	OD200	Rep3	Male	29C	24	1	0								RAL371	5.29437	1.66664	0.846043	2.48725		Vial155	RAL776	Rep1	P. entomophila	OD=200	Female	mated	0.75	18	1	y	142
OregonR	P. entomophila	OD200	Rep3	Male	29C	30	1	0								RAL385	5.68263	1.73741	0.653965	2.82086		Vial155	RAL776	Rep1	P. entomophila	OD=200	Female	mated	0.75	18	1	y	143
OregonR	P. entomophila	OD200	Rep3	Male	29C	42	1	4								RAL634	5.7654	1.75187	0.980207	2.52354		Vial155	RAL776	Rep1	P. entomophila	OD=200	Female	mated	0.75	18	1	y	144
OregonR	P. entomophila	OD200	Rep3	Male	29C	48	1	0								RAL486	5.76774	1.75228	-0.394764	3.89932		Vial155	RAL776	Rep1	P. entomophila	OD=200	Female	mated	0.75	18	1	y	145
OregonR	P. entomophila	OD200	Rep3	Male	29C	54	1	1								RAL129	5.80152	1.75812	-0.388915	3.90515		Vial155	RAL776	Rep1	P. entomophila	OD=200	Female	mated	1.125	27	1	y	146
OregonR	P. entomophila	OD200	Rep3	Male	29C	66	1	0								RAL531	6.06378	1.80233	0.80493	2.79974		Vial155	RAL776	Rep1	P. entomophila	OD=200	Female	mated	1.25	30	1	y	147
OregonR	P. entomophila	OD200	Rep3	Male	29C	72	1	0								RAL427	6.14866	1.81623	1.31604	2.31643		Vial155	RAL776	Rep1	P. entomophila	OD=200	Female	mated	1.25	30	1	y	148
OregonR	P. entomophila	OD200	Rep3	Male	29C	78	1	0								RAL306	6.48396	1.86933	0.878048	2.86061		Vial155	RAL776	Rep1	P. entomophila	OD=200	Female	mated	1.25	30	1	y	149
OregonR	P. entomophila	OD200	Rep3	Male	29C	78	0	52								RAL843	6.603	1.88752	0.962863	2.81219		Vial155	RAL776	Rep1	P. entomophila	OD=200	Female	mated	1.25	30	1	y	150
OregonR	P. entomophila	OD200	Rep3	Female	29C	18	1	35								RAL857	6.68413	1.89974	0.803708	2.99576		Vial155	RAL776	Rep1	P. entomophila	OD=200	Female	mated	1.25	30	1	y	151
OregonR	P. entomophila	OD200	Rep3	Female	29C	24	1	3								RAL321	6.80668	1.9179	1.18529	2.65052		Vial155	RAL776	Rep1	P. entomophila	OD=200	Female	mated	1.25	30	1	y	152
OregonR	P. entomophila	OD200	Rep3	Female	29C	30	1	1								RAL59	7.01838	1.94853	1.4679	2.42917		Vial155	RAL776	Rep1	P. entomophila	OD=200	Female	mated	1.75	42	1	y	153
OregonR	P. entomophila	OD200	Rep3	Female	29C	42	1	6								RAL309	7.03192	1.95046	1.52065	2.38027		Vial155	RAL776	Rep1	P. entomophila	OD=200	Female	mated	1.75	42	1	y	154
OregonR	P. entomophila	OD200	Rep3	Female	29C	48	1	0								RAL359	7.32214	1.9909	1.5055	2.4763		Vial155	RAL776	Rep1	P. entomophila	OD=200	Female	mated	1.75	42	1	y	155
OregonR	P. entomophila	OD200	Rep3	Female	29C	54	1	0								RAL900	7.98963	2.07814	1.38819	2.7681		Vial155	RAL776	Rep1	P. entomophila	OD=200	Female	mated	1.75	42	1	y	156
OregonR	P. entomophila	OD200	Rep3	Female	29C	66	1	2								RAL913	8.16804	2.10023	1.0043	3.19615		Vial155	RAL776	Rep1	P. entomophila	OD=200	Female	mated	1.75	42	1	y	157
OregonR	P. entomophila	OD200	Rep3	Female	29C	72	1	0								RAL100	8.17748	2.10138	1.27806	2.92471		Vial155	RAL776	Rep1	P. entomophila	OD=200	Female	mated	1.75	42	1	y	158
OregonR	P. entomophila	OD200	Rep3	Female	29C	78	1	0								RAL440	8.61922	2.15399	1.27731	3.03068		Vial154	RAL437	Rep1	P. entomophila	OD=200	Male	mated	1.25	30	1	n	159
OregonR	P. entomophila	OD200	Rep3	Female	29C	78	0	12								RAL821	8.72777	2.16651	0.049499	4.28352		Vial154	RAL437	Rep1	P. entomophila	OD=200	Male	mated	2.25	54	1	n	160
CantonS	P. entomophila	OD200	Rep1	Male	29C	18	1	12								RAL443	8.7745	2.17185	1.30912	3.03458		Vial154	RAL437	Rep1	P. entomophila	OD=200	Male	mated	3.25	78	0	n	161
CantonS	P. entomophila	OD200	Rep1	Male	29C	24	1	8								RAL819	9.60663	2.26245	1.62339	2.90151		Vial154	RAL437	Rep1	P. entomophila	OD=200	Male	mated	3.25	78	0	n	162
CantonS	P. entomophila	OD200	Rep1	Male	29C	30	1	7								RAL45	9.67636	2.26969	1.72116	2.81822		Vial154	RAL437	Rep1	P. entomophila	OD=200	Male	mated	3.25	78	0	n	163
CantonS	P. entomophila	OD200	Rep1	Male	29C	42	1	3								RAL716	9.78147	2.28049	0.798783	3.7622		Vial154	RAL437	Rep1	P. entomophila	OD=200	Male	mated	3.25	78	0	n	164
CantonS	P. entomophila	OD200	Rep1	Male	29C	48	1	4								RAL861	10.148	2.31727	1.24934	3.38521		Vial154	RAL437	Rep1	P. entomophila	OD=200	Male	mated	3.25	78	0	n	165
CantonS	P. entomophila	OD200	Rep1	Male	29C	54	1	0								RAL256	10.8601	2.3851	0.888061	3.88213		Vial154	RAL437	Rep1	P. entomophila	OD=200	Male	mated	3.25	78	0	n	166
CantonS	P. entomophila	OD200	Rep1	Male	29C	66	1	0								RAL303	10.8922	2.38805	1.68401	3.09208		Vial154	RAL437	Rep1	P. entomophila	OD=200	Male	mated	3.25	78	0	n	167
CantonS	P. entomophila	OD200	Rep1	Male	29C	72	1	0								RAL441	11.0621	2.40352	1.6407	3.16634		Vial154	RAL437	Rep1	P. entomophila	OD=200	Male	mated	3.25	78	0	n	168
CantonS	P. entomophila	OD200	Rep1	Male	29C	78	1	0								RAL362	11.1481	2.41126	1.69665	3.12588		Vial154	RAL437	Rep1	P. entomophila	OD=200	Male	mated	3.25	78	0	n	169
CantonS	P. entomophila	OD200	Rep1	Male	29C	78	0	25								RAL737	11.3244	2.42696	1.67457	3.17936		Vial154	RAL437	Rep1	P. entomophila	OD=200	Male	mated	3.25	78	0	n	170
CantonS	P. entomophila	OD200	Rep1	Female	29C	18	1	32								RAL707	11.6444	2.45482	1.10094	3.8087		Vial154	RAL437	Rep1	P. entomophila	OD=200	Male	mated	3.25	78	0	n	171
CantonS	P. entomophila	OD200	Rep1	Female	29C	24	1	11								RAL105	12.0457	2.48871	2.02206	2.95535		Vial154	RAL437	Rep1	P. entomophila	OD=200	Male	mated	3.25	78	0	n	172
CantonS	P. entomophila	OD200	Rep1	Female	29C	30	1	8								RAL907	12.2074	2.50204	1.29229	3.71179		Vial154	RAL437	Rep1	P. entomophila	OD=200	Male	mated	3.25	78	0	n	173
CantonS	P. entomophila	OD200	Rep1	Female	29C	42	1	1								RAL340	14.534	2.67649	1.47611	3.87687		Vial154	RAL437	Rep1	P. entomophila	OD=200	Male	mated	3.25	78	0	n	174
CantonS	P. entomophila	OD200	Rep1	Female	29C	48	1	3								RAL354	14.9182	2.70258	2.08458	3.32059		Vial154	RAL437	Rep1	P. entomophila	OD=200	Male	mated	3.25	78	0	n	175
CantonS	P. entomophila	OD200	Rep1	Female	29C	54	1	0								w1118iso	15.121	2.71609	2.47806	2.95412		Vial154	RAL437	Rep1	P. entomophila	OD=200	Male	mated	3.25	78	0	n	176
CantonS	P. entomophila	OD200	Rep1	Female	29C	66	1	0								RAL375	15.1886	2.72055	1.6807	3.76039		Vial154	RAL437	Rep1	P. entomophila	OD=200	Male	mated	3.25	78	0	n	177
CantonS	P. entomophila	OD200	Rep1	Female	29C	72	1	2								RAL832	16.1815	2.78387	1.31349	4.25425		Vial154	RAL437	Rep1	P. entomophila	OD=200	Male	mated	3.25	78	0	n	178
CantonS	P. entomophila	OD200	Rep1	Female	29C	78	1	0								RAL324	19.7173	2.9815	2.41183	3.55116		Vial153	RAL437	Rep1	P. entomophila	OD=200	Female	mated	1	24	1	n	179
CantonS	P. entomophila	OD200	Rep1	Female	29C	78	0	3								RAL373	25.8607	3.25272	2.04068	4.46477		Vial153	RAL437	Rep1	P. entomophila	OD=200	Female	mated	1	24	1	n	180
CantonS	P. entomophila	OD200	Rep2	Male	29C	18	1	14								RAL796	29.655	3.38963	1.36906	5.4102		Vial153	RAL437	Rep1	P. entomophila	OD=200	Female	mated	1.125	27	1	n	181
CantonS	P. entomophila	OD200	Rep2	Male	29C	24	1	3								RAL517	29.7523	3.39291	2.74689	4.03892		Vial153	RAL437	Rep1	P. entomophila	OD=200	Female	mated	1.25	30	1	n	182
CantonS	P. entomophila	OD200	Rep2	Male	29C	30	1	2								RAL85	29.8026	3.3946	2.64672	4.14247		Vial153	RAL437	Rep1	P. entomophila	OD=200	Female	mated	1.25	30	1	n	183
CantonS	P. entomophila	OD200	Rep2	Male	29C	42	1	4								RAL374	32.5068	3.48145	2.30912	4.65378		Vial153	RAL437	Rep1	P. entomophila	OD=200	Female	mated	1.25	30	1	n	184
CantonS	P. entomophila	OD200	Rep2	Male	29C	48	1	3														Vial153	RAL437	Rep1	P. entomophila	OD=200	Female	mated	1.75	42	1	n	185
CantonS	P. entomophila	OD200	Rep2	Male	29C	54	1	0														Vial153	RAL437	Rep1	P. entomophila	OD=200	Female	mated	3.25	78	0	n	186
CantonS	P. entomophila	OD200	Rep2	Male	29C	66	1	5														Vial153	RAL437	Rep1	P. entomophila	OD=200	Female	mated	3.25	78	0	n	187
CantonS	P. entomophila	OD200	Rep2	Male	29C	72	1	0														Vial153	RAL437	Rep1	P. entomophila	OD=200	Female	mated	3.25	78	0	n	188
CantonS	P. entomophila	OD200	Rep2	Male	29C	78	1	0														Vial153	RAL437	Rep1	P. entomophila	OD=200	Female	mated	3.25	78	0	n	189
CantonS	P. entomophila	OD200	Rep2	Male	29C	78	0	29														Vial153	RAL437	Rep1	P. entomophila	OD=200	Female	mated	3.25	78	0	n	190
CantonS	P. entomophila	OD200	Rep2	Female	29C	18	1	47														Vial153	RAL437	Rep1	P. entomophila	OD=200	Female	mated	3.25	78	0	n	191
CantonS	P. entomophila	OD200	Rep2	Female	29C	24	1	5														Vial153	RAL437	Rep1	P. entomophila	OD=200	Female	mated	3.25	78	0	n	192
CantonS	P. entomophila	OD200	Rep2	Female	29C	30	1	5														Vial153	RAL437	Rep1	P. entomophila	OD=200	Female	mated	3.25	78	0	n	193
CantonS	P. entomophila	OD200	Rep2	Female	29C	42	1	2														Vial153	RAL437	Rep1	P. entomophila	OD=200	Female	mated	3.25	78	0	n	194
CantonS	P. entomophila	OD200	Rep2	Female	29C	48	1	0														Vial153	RAL437	Rep1	P. entomophila	OD=200	Female	mated	3.25	78	0	n	195
CantonS	P. entomophila	OD200	Rep2	Female	29C	54	1	0														Vial153	RAL437	Rep1	P. entomophila	OD=200	Female	mated	3.25	78	0	n	196
CantonS	P. entomophila	OD200	Rep2	Female	29C	66	1	1														Vial152	RAL852	Rep1	P. entomophila	OD=200	Male	mated	0.875	21	1	y	197
CantonS	P. entomophila	OD200	Rep2	Female	29C	72	1	0														Vial152	RAL852	Rep1	P. entomophila	OD=200	Male	mated	0.875	21	1	y	198
CantonS	P. entomophila	OD200	Rep2	Female	29C	78	1	0														Vial152	RAL852	Rep1	P. entomophila	OD=200	Male	mated	1	24	1	y	199
CantonS	P. entomophila	OD200	Rep2	Female	29C	78	0	0														Vial152	RAL852	Rep1	P. entomophila	OD=200	Male	mated	1	24	1	y	200
CantonS	P. entomophila	OD200	Rep3	Male	29C	18	1	13														Vial152	RAL852	Rep1	P. entomophila	OD=200	Male	mated	1	24	1	y	201
CantonS	P. entomophila	OD200	Rep3	Male	29C	24	1	5														Vial152	RAL852	Rep1	P. entomophila	OD=200	Male	mated	1	24	1	y	202
CantonS	P. entomophila	OD200	Rep3	Male	29C	30	1	1														Vial152	RAL852	Rep1	P. entomophila	OD=200	Male	mated	1.125	27	1	y	203
CantonS	P. entomophila	OD200	Rep3	Male	29C	42	1	2														Vial152	RAL852	Rep1	P. entomophila	OD=200	Male	mated	1.125	27	1	y	204
CantonS	P. entomophila	OD200	Rep3	Male	29C	48	1	0														Vial152	RAL852	Rep1	P. entomophila	OD=200	Male	mated	1.25	30	1	y	205
CantonS	P. entomophila	OD200	Rep3	Male	29C	54	1	1														Vial152	RAL852	Rep1	P. entomophila	OD=200	Male	mated	1.25	30	1	y	206
CantonS	P. entomophila	OD200	Rep3	Male	29C	66	1	5														Vial152	RAL852	Rep1	P. entomophila	OD=200	Male	mated	1.75	42	1	y	207
CantonS	P. entomophila	OD200	Rep3	Male	29C	72	1	0														Vial152	RAL852	Rep1	P. entomophila	OD=200	Male	mated	1.75	42	1	y	208
CantonS	P. entomophila	OD200	Rep3	Male	29C	78	1	0														Vial152	RAL852	Rep1	P. entomophila	OD=200	Male	mated	1.75	42	1	y	209
CantonS	P. entomophila	OD200	Rep3	Male	29C	78	0	35														Vial152	RAL852	Rep1	P. entomophila	OD=200	Male	mated	1.75	42	1	y	210
CantonS	P. entomophila	OD200	Rep3	Female	29C	18	1	55														Vial152	RAL852	Rep1	P. entomophila	OD=200	Male	mated	1.75	42	1	y	211
CantonS	P. entomophila	OD200	Rep3	Female	29C	24	1	2														Vial152	RAL852	Rep1	P. entomophila	OD=200	Male	mated	2.125	51	1	y	212
CantonS	P. entomophila	OD200	Rep3	Female	29C	30	1	1														Vial152	RAL852	Rep1	P. entomophila	OD=200	Male	mated	2.875	69	1	y	213
CantonS	P. entomophila	OD200	Rep3	Female	29C	42	1	0														Vial151	RAL852	Rep1	P. entomophila	OD=200	Female	mated	0.75	18	1	y	214
CantonS	P. entomophila	OD200	Rep3	Female	29C	48	1	1														Vial151	RAL852	Rep1	P. entomophila	OD=200	Female	mated	0.75	18	1	y	215
CantonS	P. entomophila	OD200	Rep3	Female	29C	54	1	0														Vial151	RAL852	Rep1	P. entomophila	OD=200	Female	mated	0.75	18	1	y	216
CantonS	P. entomophila	OD200	Rep3	Female	29C	66	1	0														Vial151	RAL852	Rep1	P. entomophila	OD=200	Female	mated	0.75	18	1	y	217
CantonS	P. entomophila	OD200	Rep3	Female	29C	72	1	0														Vial151	RAL852	Rep1	P. entomophila	OD=200	Female	mated	1	24	1	y	218
CantonS	P. entomophila	OD200	Rep3	Female	29C	78	1	0														Vial151	RAL852	Rep1	P. entomophila	OD=200	Female	mated	1	24	1	y	219
CantonS	P. entomophila	OD200	Rep3	Female	29C	78	0	1														Vial151	RAL852	Rep1	P. entomophila	OD=200	Female	mated	1.125	27	1	y	220
																						Vial151	RAL852	Rep1	P. entomophila	OD=200	Female	mated	1.125	27	1	y	221
																						Vial151	RAL852	Rep1	P. entomophila	OD=200	Female	mated	1.125	27	1	y	222
																						Vial151	RAL852	Rep1	P. entomophila	OD=200	Female	mated	1.25	30	1	y	223
																						Vial151	RAL852	Rep1	P. entomophila	OD=200	Female	mated	1.25	30	1	y	224
																						Vial151	RAL852	Rep1	P. entomophila	OD=200	Female	mated	1.25	30	1	y	225
																						Vial151	RAL852	Rep1	P. entomophila	OD=200	Female	mated	1.25	30	1	y	226
																						Vial151	RAL852	Rep1	P. entomophila	OD=200	Female	mated	1.75	42	1	y	227
																						Vial151	RAL852	Rep1	P. entomophila	OD=200	Female	mated	1.75	42	1	y	228
																						Vial151	RAL852	Rep1	P. entomophila	OD=200	Female	mated	1.75	42	1	y	229
																						Vial151	RAL852	Rep1	P. entomophila	OD=200	Female	mated	1.75	42	1	y	230
																						Vial151	RAL852	Rep1	P. entomophila	OD=200	Female	mated	3.125	75	1	y	231
																						Vial151	RAL852	Rep1	P. entomophila	OD=200	Female	mated	3.25	78	1	y	232
																						Vial150	RAL57	Rep1	P. entomophila	OD=200	Male	mated	0.75	18	1	n	233
																						Vial150	RAL57	Rep1	P. entomophila	OD=200	Male	mated	0.75	18	1	n	234
																						Vial150	RAL57	Rep1	P. entomophila	OD=200	Male	mated	0.75	18	1	n	235
																						Vial150	RAL57	Rep1	P. entomophila	OD=200	Male	mated	0.875	21	1	n	236
																						Vial150	RAL57	Rep1	P. entomophila	OD=200	Male	mated	0.875	21	1	n	237
																						Vial150	RAL57	Rep1	P. entomophila	OD=200	Male	mated	0.875	21	1	n	238
																						Vial150	RAL57	Rep1	P. entomophila	OD=200	Male	mated	0.875	21	1	n	239
																						Vial150	RAL57	Rep1	P. entomophila	OD=200	Male	mated	0.875	21	1	n	240
																						Vial150	RAL57	Rep1	P. entomophila	OD=200	Male	mated	0.875	21	1	n	241
																						Vial150	RAL57	Rep1	P. entomophila	OD=200	Male	mated	0.875	21	1	n	242
																						Vial150	RAL57	Rep1	P. entomophila	OD=200	Male	mated	0.875	21	1	n	243
																						Vial150	RAL57	Rep1	P. entomophila	OD=200	Male	mated	0.875	21	1	n	244
																						Vial150	RAL57	Rep1	P. entomophila	OD=200	Male	mated	0.875	21	1	n	245
																						Vial150	RAL57	Rep1	P. entomophila	OD=200	Male	mated	0.875	21	1	n	246
																						Vial150	RAL57	Rep1	P. entomophila	OD=200	Male	mated	1	24	1	n	247
																						Vial150	RAL57	Rep1	P. entomophila	OD=200	Male	mated	1	24	1	n	248
																						Vial150	RAL57	Rep1	P. entomophila	OD=200	Male	mated	1	24	1	n	249
																						Vial150	RAL57	Rep1	P. entomophila	OD=200	Male	mated	1	24	1	n	250
																						Vial150	RAL57	Rep1	P. entomophila	OD=200	Male	mated	1.125	27	1	n	251
																						Vial149	RAL57	Rep1	P. entomophila	OD=200	Female	mated	0.875	21	1	n	252
																						Vial149	RAL57	Rep1	P. entomophila	OD=200	Female	mated	0.875	21	1	n	253
																						Vial149	RAL57	Rep1	P. entomophila	OD=200	Female	mated	0.875	21	1	n	254
																						Vial149	RAL57	Rep1	P. entomophila	OD=200	Female	mated	0.875	21	1	n	255
																						Vial149	RAL57	Rep1	P. entomophila	OD=200	Female	mated	1	24	1	n	256
																						Vial149	RAL57	Rep1	P. entomophila	OD=200	Female	mated	1	24	1	n	257
																						Vial149	RAL57	Rep1	P. entomophila	OD=200	Female	mated	1	24	1	n	258
																						Vial149	RAL57	Rep1	P. entomophila	OD=200	Female	mated	1.125	27	1	n	259
																						Vial149	RAL57	Rep1	P. entomophila	OD=200	Female	mated	1.125	27	1	n	260
																						Vial149	RAL57	Rep1	P. entomophila	OD=200	Female	mated	1.125	27	1	n	261
																						Vial149	RAL57	Rep1	P. entomophila	OD=200	Female	mated	1.125	27	1	n	262
																						Vial149	RAL57	Rep1	P. entomophila	OD=200	Female	mated	1.25	30	1	n	263
																						Vial149	RAL57	Rep1	P. entomophila	OD=200	Female	mated	1.25	30	1	n	264
																						Vial149	RAL57	Rep1	P. entomophila	OD=200	Female	mated	1.25	30	1	n	265
																						Vial149	RAL57	Rep1	P. entomophila	OD=200	Female	mated	1.25	30	1	n	266
																						Vial149	RAL57	Rep1	P. entomophila	OD=200	Female	mated	1.25	30	1	n	267
																						Vial149	RAL57	Rep1	P. entomophila	OD=200	Female	mated	1.75	42	1	n	268
																						Vial149	RAL57	Rep1	P. entomophila	OD=200	Female	mated	1.75	42	1	n	269
																						Vial149	RAL57	Rep1	P. entomophila	OD=200	Female	mated	1.75	42	1	n	270
																						Vial149	RAL57	Rep1	P. entomophila	OD=200	Female	mated	1.75	42	1	n	271
																						Vial148	RAL309	Rep1	P. entomophila	OD=200	Male	mated	0.75	18	1	n	272
																						Vial148	RAL309	Rep1	P. entomophila	OD=200	Male	mated	0.875	21	1	n	273
																						Vial148	RAL309	Rep1	P. entomophila	OD=200	Male	mated	0.875	21	1	n	274
																						Vial148	RAL309	Rep1	P. entomophila	OD=200	Male	mated	1	24	1	n	275
																						Vial148	RAL309	Rep1	P. entomophila	OD=200	Male	mated	1.125	27	1	n	276
																						Vial148	RAL309	Rep1	P. entomophila	OD=200	Male	mated	1.75	42	1	n	277
																						Vial148	RAL309	Rep1	P. entomophila	OD=200	Male	mated	1.75	42	1	n	278
																						Vial148	RAL309	Rep1	P. entomophila	OD=200	Male	mated	1.75	42	1	n	279
																						Vial148	RAL309	Rep1	P. entomophila	OD=200	Male	mated	1.75	42	1	n	280
																						Vial148	RAL309	Rep1	P. entomophila	OD=200	Male	mated	1.75	42	1	n	281
																						Vial148	RAL309	Rep1	P. entomophila	OD=200	Male	mated	1.75	42	1	n	282
																						Vial148	RAL309	Rep1	P. entomophila	OD=200	Male	mated	1.875	45	1	n	283
																						Vial148	RAL309	Rep1	P. entomophila	OD=200	Male	mated	2	48	1	n	284
																						Vial148	RAL309	Rep1	P. entomophila	OD=200	Male	mated	2.125	51	1	n	285
																						Vial148	RAL309	Rep1	P. entomophila	OD=200	Male	mated	2.25	54	1	n	286
																						Vial148	RAL309	Rep1	P. entomophila	OD=200	Male	mated	2.25	54	1	n	287
																						Vial148	RAL309	Rep1	P. entomophila	OD=200	Male	mated	3.25	78	0	n	288
																						Vial148	RAL309	Rep1	P. entomophila	OD=200	Male	mated	3.25	78	0	n	289
																						Vial147	RAL309	Rep1	P. entomophila	OD=200	Female	mated	0.875	21	1	n	290
																						Vial147	RAL309	Rep1	P. entomophila	OD=200	Female	mated	0.875	21	1	n	291
																						Vial147	RAL309	Rep1	P. entomophila	OD=200	Female	mated	1	24	1	n	292
																						Vial147	RAL309	Rep1	P. entomophila	OD=200	Female	mated	1	24	1	n	293
																						Vial147	RAL309	Rep1	P. entomophila	OD=200	Female	mated	1.125	27	1	n	294
																						Vial147	RAL309	Rep1	P. entomophila	OD=200	Female	mated	1.125	27	1	n	295
																						Vial147	RAL309	Rep1	P. entomophila	OD=200	Female	mated	1.125	27	1	n	296
																						Vial147	RAL309	Rep1	P. entomophila	OD=200	Female	mated	1.125	27	1	n	297
																						Vial147	RAL309	Rep1	P. entomophila	OD=200	Female	mated	1.25	30	1	n	298
																						Vial147	RAL309	Rep1	P. entomophila	OD=200	Female	mated	1.25	30	1	n	299
																						Vial147	RAL309	Rep1	P. entomophila	OD=200	Female	mated	1.25	30	1	n	300
																						Vial147	RAL309	Rep1	P. entomophila	OD=200	Female	mated	1.75	42	1	n	301
																						Vial147	RAL309	Rep1	P. entomophila	OD=200	Female	mated	1.75	42	1	n	302
																						Vial147	RAL309	Rep1	P. entomophila	OD=200	Female	mated	1.75	42	1	n	303
																						Vial147	RAL309	Rep1	P. entomophila	OD=200	Female	mated	1.75	42	1	n	304
																						Vial147	RAL309	Rep1	P. entomophila	OD=200	Female	mated	2	48	1	n	305
																						Vial147	RAL309	Rep1	P. entomophila	OD=200	Female	mated	2.25	54	1	n	306
																						Vial147	RAL309	Rep1	P. entomophila	OD=200	Female	mated	2.875	69	1	n	307
																						Vial147	RAL309	Rep1	P. entomophila	OD=200	Female	mated	3.25	78	0	n	308
																						Vial147	RAL309	Rep1	P. entomophila	OD=200	Female	mated	3.25	78	0	n	309
																						Vial146	RAL227	Rep1	P. entomophila	OD=200	Male	mated	0.75	18	1	y	310
																						Vial146	RAL227	Rep1	P. entomophila	OD=200	Male	mated	0.75	18	1	y	311
																						Vial146	RAL227	Rep1	P. entomophila	OD=200	Male	mated	0.75	18	1	y	312
																						Vial146	RAL227	Rep1	P. entomophila	OD=200	Male	mated	0.75	18	1	y	313
																						Vial146	RAL227	Rep1	P. entomophila	OD=200	Male	mated	0.875	21	1	y	314
																						Vial146	RAL227	Rep1	P. entomophila	OD=200	Male	mated	0.875	21	1	y	315
																						Vial146	RAL227	Rep1	P. entomophila	OD=200	Male	mated	0.875	21	1	y	316
																						Vial146	RAL227	Rep1	P. entomophila	OD=200	Male	mated	0.875	21	1	y	317
																						Vial146	RAL227	Rep1	P. entomophila	OD=200	Male	mated	0.875	21	1	y	318
																						Vial146	RAL227	Rep1	P. entomophila	OD=200	Male	mated	0.875	21	1	y	319
																						Vial146	RAL227	Rep1	P. entomophila	OD=200	Male	mated	1	24	1	y	320
																						Vial146	RAL227	Rep1	P. entomophila	OD=200	Male	mated	1.125	27	1	y	321
																						Vial146	RAL227	Rep1	P. entomophila	OD=200	Male	mated	1.125	27	1	y	322
																						Vial146	RAL227	Rep1	P. entomophila	OD=200	Male	mated	1.25	30	1	y	323
																						Vial146	RAL227	Rep1	P. entomophila	OD=200	Male	mated	1.25	30	1	y	324
																						Vial146	RAL227	Rep1	P. entomophila	OD=200	Male	mated	1.75	42	1	y	325
																						Vial146	RAL227	Rep1	P. entomophila	OD=200	Male	mated	1.75	42	1	y	326
																						Vial146	RAL227	Rep1	P. entomophila	OD=200	Male	mated	1.75	42	1	y	327
																						Vial145	RAL227	Rep1	P. entomophila	OD=200	Female	mated	0.875	21	1	y	328
																						Vial145	RAL227	Rep1	P. entomophila	OD=200	Female	mated	0.875	21	1	y	329
																						Vial145	RAL227	Rep1	P. entomophila	OD=200	Female	mated	1	24	1	y	330
																						Vial145	RAL227	Rep1	P. entomophila	OD=200	Female	mated	1	24	1	y	331
																						Vial145	RAL227	Rep1	P. entomophila	OD=200	Female	mated	1	24	1	y	332
																						Vial145	RAL227	Rep1	P. entomophila	OD=200	Female	mated	1	24	1	y	333
																						Vial145	RAL227	Rep1	P. entomophila	OD=200	Female	mated	1.125	27	1	y	334
																						Vial145	RAL227	Rep1	P. entomophila	OD=200	Female	mated	1.125	27	1	y	335
																						Vial145	RAL227	Rep1	P. entomophila	OD=200	Female	mated	1.125	27	1	y	336
																						Vial145	RAL227	Rep1	P. entomophila	OD=200	Female	mated	1.75	42	1	y	337
																						Vial145	RAL227	Rep1	P. entomophila	OD=200	Female	mated	1.75	42	1	y	338
																						Vial145	RAL227	Rep1	P. entomophila	OD=200	Female	mated	1.75	42	1	y	339
																						Vial145	RAL227	Rep1	P. entomophila	OD=200	Female	mated	1.75	42	1	y	340
																						Vial145	RAL227	Rep1	P. entomophila	OD=200	Female	mated	1.75	42	1	y	341
																						Vial145	RAL227	Rep1	P. entomophila	OD=200	Female	mated	1.75	42	1	y	342
																						Vial145	RAL227	Rep1	P. entomophila	OD=200	Female	mated	1.75	42	1	y	343
																						Vial145	RAL227	Rep1	P. entomophila	OD=200	Female	mated	2.25	54	1	y	344
																						Vial144	RAL859	Rep1	P. entomophila	OD=200	Male	mated	0.75	18	1	y	345
																						Vial144	RAL859	Rep1	P. entomophila	OD=200	Male	mated	0.75	18	1	y	346
																						Vial144	RAL859	Rep1	P. entomophila	OD=200	Male	mated	0.75	18	1	y	347
																						Vial144	RAL859	Rep1	P. entomophila	OD=200	Male	mated	0.75	18	1	y	348
																						Vial144	RAL859	Rep1	P. entomophila	OD=200	Male	mated	0.75	18	1	y	349
																						Vial144	RAL859	Rep1	P. entomophila	OD=200	Male	mated	0.75	18	1	y	350
																						Vial144	RAL859	Rep1	P. entomophila	OD=200	Male	mated	0.875	21	1	y	351
																						Vial144	RAL859	Rep1	P. entomophila	OD=200	Male	mated	0.875	21	1	y	352
																						Vial144	RAL859	Rep1	P. entomophila	OD=200	Male	mated	0.875	21	1	y	353
																						Vial144	RAL859	Rep1	P. entomophila	OD=200	Male	mated	1	24	1	y	354
																						Vial144	RAL859	Rep1	P. entomophila	OD=200	Male	mated	1.125	27	1	y	355
																						Vial144	RAL859	Rep1	P. entomophila	OD=200	Male	mated	1.75	42	1	y	356
																						Vial144	RAL859	Rep1	P. entomophila	OD=200	Male	mated	1.75	42	1	y	357
																						Vial144	RAL859	Rep1	P. entomophila	OD=200	Male	mated	1.75	42	1	y	358
																						Vial144	RAL859	Rep1	P. entomophila	OD=200	Male	mated	1.75	42	1	y	359
																						Vial144	RAL859	Rep1	P. entomophila	OD=200	Male	mated	1.75	42	1	y	360
																						Vial144	RAL859	Rep1	P. entomophila	OD=200	Male	mated	1.875	45	1	y	361
																						Vial144	RAL859	Rep1	P. entomophila	OD=200	Male	mated	1.875	45	1	y	362
																						Vial144	RAL859	Rep1	P. entomophila	OD=200	Male	mated	2.75	66	1	y	363
																						Vial144	RAL859	Rep1	P. entomophila	OD=200	Male	mated	2.75	66	1	y	364
																						Vial144	RAL859	Rep1	P. entomophila	OD=200	Male	mated	3	72	1	y	365
																						Vial144	RAL859	Rep1	P. entomophila	OD=200	Male	mated	3.125	75	1	y	366
																						Vial133	RAL859	Rep1	P. entomophila	OD=200	Female	mated	0.75	18	1	y	367
																						Vial133	RAL859	Rep1	P. entomophila	OD=200	Female	mated	0.75	18	1	y	368
																						Vial133	RAL859	Rep1	P. entomophila	OD=200	Female	mated	0.75	18	1	y	369
																						Vial133	RAL859	Rep1	P. entomophila	OD=200	Female	mated	0.875	21	1	y	370
																						Vial133	RAL859	Rep1	P. entomophila	OD=200	Female	mated	0.875	21	1	y	371
																						Vial133	RAL859	Rep1	P. entomophila	OD=200	Female	mated	1	24	1	y	372
																						Vial133	RAL859	Rep1	P. entomophila	OD=200	Female	mated	1.125	27	1	y	373
																						Vial133	RAL859	Rep1	P. entomophila	OD=200	Female	mated	1.125	27	1	y	374
																						Vial133	RAL859	Rep1	P. entomophila	OD=200	Female	mated	1.125	27	1	y	375
																						Vial133	RAL859	Rep1	P. entomophila	OD=200	Female	mated	1.25	30	1	y	376
																						Vial133	RAL859	Rep1	P. entomophila	OD=200	Female	mated	1.25	30	1	y	377
																						Vial133	RAL859	Rep1	P. entomophila	OD=200	Female	mated	1.25	30	1	y	378
																						Vial133	RAL859	Rep1	P. entomophila	OD=200	Female	mated	1.75	42	1	y	379
																						Vial133	RAL859	Rep1	P. entomophila	OD=200	Female	mated	1.75	42	1	y	380
																						Vial133	RAL859	Rep1	P. entomophila	OD=200	Female	mated	1.75	42	1	y	381
																						Vial133	RAL859	Rep1	P. entomophila	OD=200	Female	mated	1.75	42	1	y	382
																						Vial133	RAL859	Rep1	P. entomophila	OD=200	Female	mated	1.875	45	1	y	383
																						Vial133	RAL859	Rep1	P. entomophila	OD=200	Female	mated	1.875	45	1	y	384
																						Vial133	RAL859	Rep1	P. entomophila	OD=200	Female	mated	2.75	66	1	y	385
																						Vial133	RAL859	Rep1	P. entomophila	OD=200	Female	mated	2.75	66	1	y	386
																						Vial132	RAL59	Rep1	P. entomophila	OD=200	Male	mated	0.75	18	1	n	387
																						Vial132	RAL59	Rep1	P. entomophila	OD=200	Male	mated	0.75	18	1	n	388
																						Vial132	RAL59	Rep1	P. entomophila	OD=200	Male	mated	0.75	18	1	n	389
																						Vial132	RAL59	Rep1	P. entomophila	OD=200	Male	mated	0.75	18	1	n	390
																						Vial132	RAL59	Rep1	P. entomophila	OD=200	Male	mated	0.75	18	1	n	391
																						Vial132	RAL59	Rep1	P. entomophila	OD=200	Male	mated	0.75	18	1	n	392
																						Vial132	RAL59	Rep1	P. entomophila	OD=200	Male	mated	0.75	18	1	n	393
																						Vial132	RAL59	Rep1	P. entomophila	OD=200	Male	mated	0.75	18	1	n	394
																						Vial132	RAL59	Rep1	P. entomophila	OD=200	Male	mated	0.75	18	1	n	395
																						Vial132	RAL59	Rep1	P. entomophila	OD=200	Male	mated	0.75	18	1	n	396
																						Vial132	RAL59	Rep1	P. entomophila	OD=200	Male	mated	0.75	18	1	n	397
																						Vial132	RAL59	Rep1	P. entomophila	OD=200	Male	mated	0.75	18	1	n	398
																						Vial132	RAL59	Rep1	P. entomophila	OD=200	Male	mated	0.875	21	1	n	399
																						Vial132	RAL59	Rep1	P. entomophila	OD=200	Male	mated	0.875	21	1	n	400
																						Vial132	RAL59	Rep1	P. entomophila	OD=200	Male	mated	0.875	21	1	n	401
																						Vial132	RAL59	Rep1	P. entomophila	OD=200	Male	mated	1	24	1	n	402
																						Vial132	RAL59	Rep1	P. entomophila	OD=200	Male	mated	3.25	78	0	n	403
																						Vial132	RAL59	Rep1	P. entomophila	OD=200	Male	mated	3.25	78	0	n	404
																						Vial132	RAL59	Rep1	P. entomophila	OD=200	Male	mated	3.25	78	0	n	405
																						Vial131	RAL59	Rep1	P. entomophila	OD=200	Female	mated	0.75	18	1	n	406
																						Vial131	RAL59	Rep1	P. entomophila	OD=200	Female	mated	0.75	18	1	n	407
																						Vial131	RAL59	Rep1	P. entomophila	OD=200	Female	mated	0.75	18	1	n	408
																						Vial131	RAL59	Rep1	P. entomophila	OD=200	Female	mated	0.75	18	1	n	409
																						Vial131	RAL59	Rep1	P. entomophila	OD=200	Female	mated	0.75	18	1	n	410
																						Vial131	RAL59	Rep1	P. entomophila	OD=200	Female	mated	0.75	18	1	n	411
																						Vial131	RAL59	Rep1	P. entomophila	OD=200	Female	mated	0.75	18	1	n	412
																						Vial131	RAL59	Rep1	P. entomophila	OD=200	Female	mated	0.75	18	1	n	413
																						Vial131	RAL59	Rep1	P. entomophila	OD=200	Female	mated	0.75	18	1	n	414
																						Vial131	RAL59	Rep1	P. entomophila	OD=200	Female	mated	0.75	18	1	n	415
																						Vial131	RAL59	Rep1	P. entomophila	OD=200	Female	mated	0.75	18	1	n	416
																						Vial131	RAL59	Rep1	P. entomophila	OD=200	Female	mated	0.75	18	1	n	417
																						Vial131	RAL59	Rep1	P. entomophila	OD=200	Female	mated	0.875	21	1	n	418
																						Vial131	RAL59	Rep1	P. entomophila	OD=200	Female	mated	0.875	21	1	n	419
																						Vial131	RAL59	Rep1	P. entomophila	OD=200	Female	mated	0.875	21	1	n	420
																						Vial131	RAL59	Rep1	P. entomophila	OD=200	Female	mated	0.875	21	1	n	421
																						Vial131	RAL59	Rep1	P. entomophila	OD=200	Female	mated	0.875	21	1	n	422
																						Vial131	RAL59	Rep1	P. entomophila	OD=200	Female	mated	0.875	21	1	n	423
																						Vial131	RAL59	Rep1	P. entomophila	OD=200	Female	mated	1	24	1	n	424
																						Vial131	RAL59	Rep1	P. entomophila	OD=200	Female	mated	1.125	27	1	n	425
																						Vial130	RAL908	Rep1	P. entomophila	OD=200	Male	mated	1.125	27	1	n	426
																						Vial130	RAL908	Rep1	P. entomophila	OD=200	Male	mated	1.125	27	1	n	427
																						Vial130	RAL908	Rep1	P. entomophila	OD=200	Male	mated	1.125	27	1	n	428
																						Vial130	RAL908	Rep1	P. entomophila	OD=200	Male	mated	1.25	30	1	n	429
																						Vial130	RAL908	Rep1	P. entomophila	OD=200	Male	mated	1.25	30	1	n	430
																						Vial130	RAL908	Rep1	P. entomophila	OD=200	Male	mated	1.75	42	1	n	431
																						Vial130	RAL908	Rep1	P. entomophila	OD=200	Male	mated	1.75	42	1	n	432
																						Vial130	RAL908	Rep1	P. entomophila	OD=200	Male	mated	1.75	42	1	n	433
																						Vial130	RAL908	Rep1	P. entomophila	OD=200	Male	mated	1.75	42	1	n	434
																						Vial130	RAL908	Rep1	P. entomophila	OD=200	Male	mated	1.75	42	1	n	435
																						Vial130	RAL908	Rep1	P. entomophila	OD=200	Male	mated	1.75	42	1	n	436
																						Vial130	RAL908	Rep1	P. entomophila	OD=200	Male	mated	1.75	42	1	n	437
																						Vial130	RAL908	Rep1	P. entomophila	OD=200	Male	mated	1.75	42	1	n	438
																						Vial130	RAL908	Rep1	P. entomophila	OD=200	Male	mated	1.75	42	1	n	439
																						Vial130	RAL908	Rep1	P. entomophila	OD=200	Male	mated	1.875	45	1	n	440
																						Vial130	RAL908	Rep1	P. entomophila	OD=200	Male	mated	2.25	54	1	n	441
																						Vial130	RAL908	Rep1	P. entomophila	OD=200	Male	mated	2.25	54	1	n	442
																						Vial130	RAL908	Rep1	P. entomophila	OD=200	Male	mated	2.25	54	1	n	443
																						Vial130	RAL908	Rep1	P. entomophila	OD=200	Male	mated	3.25	78	1	n	444
																						Vial130	RAL908	Rep1	P. entomophila	OD=200	Male	mated	3.25	78	0	n	445
																						Vial129	RAL908	Rep1	P. entomophila	OD=200	Female	mated	0.75	18	1	n	446
																						Vial129	RAL908	Rep1	P. entomophila	OD=200	Female	mated	0.875	21	1	n	447
																						Vial129	RAL908	Rep1	P. entomophila	OD=200	Female	mated	1	24	1	n	448
																						Vial129	RAL908	Rep1	P. entomophila	OD=200	Female	mated	1	24	1	n	449
																						Vial129	RAL908	Rep1	P. entomophila	OD=200	Female	mated	1	24	1	n	450
																						Vial129	RAL908	Rep1	P. entomophila	OD=200	Female	mated	1	24	1	n	451
																						Vial129	RAL908	Rep1	P. entomophila	OD=200	Female	mated	1.125	27	1	n	452
																						Vial129	RAL908	Rep1	P. entomophila	OD=200	Female	mated	1.25	30	1	n	453
																						Vial129	RAL908	Rep1	P. entomophila	OD=200	Female	mated	1.25	30	1	n	454
																						Vial129	RAL908	Rep1	P. entomophila	OD=200	Female	mated	1.75	42	1	n	455
																						Vial129	RAL908	Rep1	P. entomophila	OD=200	Female	mated	1.75	42	1	n	456
																						Vial129	RAL908	Rep1	P. entomophila	OD=200	Female	mated	1.75	42	1	n	457
																						Vial129	RAL908	Rep1	P. entomophila	OD=200	Female	mated	1.75	42	1	n	458
																						Vial129	RAL908	Rep1	P. entomophila	OD=200	Female	mated	1.75	42	1	n	459
																						Vial129	RAL908	Rep1	P. entomophila	OD=200	Female	mated	1.75	42	1	n	460
																						Vial129	RAL908	Rep1	P. entomophila	OD=200	Female	mated	1.75	42	1	n	461
																						Vial129	RAL908	Rep1	P. entomophila	OD=200	Female	mated	1.75	42	1	n	462
																						Vial129	RAL908	Rep1	P. entomophila	OD=200	Female	mated	1.75	42	1	n	463
																						Vial129	RAL908	Rep1	P. entomophila	OD=200	Female	mated	1.75	42	1	n	464
																						Vial128	RAL897	Rep1	P. entomophila	OD=200	Male	mated	3.25	78	0	y	465
																						Vial128	RAL897	Rep1	P. entomophila	OD=200	Male	mated	3.25	78	0	y	466
																						Vial128	RAL897	Rep1	P. entomophila	OD=200	Male	mated	3.25	78	0	y	467
																						Vial128	RAL897	Rep1	P. entomophila	OD=200	Male	mated	3.25	78	0	y	468
																						Vial128	RAL897	Rep1	P. entomophila	OD=200	Male	mated	3.25	78	0	y	469
																						Vial128	RAL897	Rep1	P. entomophila	OD=200	Male	mated	3.25	78	0	y	470
																						Vial128	RAL897	Rep1	P. entomophila	OD=200	Male	mated	3.25	78	0	y	471
																						Vial128	RAL897	Rep1	P. entomophila	OD=200	Male	mated	3.25	78	0	y	472
																						Vial128	RAL897	Rep1	P. entomophila	OD=200	Male	mated	3.25	78	0	y	473
																						Vial128	RAL897	Rep1	P. entomophila	OD=200	Male	mated	3.25	78	0	y	474
																						Vial128	RAL897	Rep1	P. entomophila	OD=200	Male	mated	3.25	78	0	y	475
																						Vial128	RAL897	Rep1	P. entomophila	OD=200	Male	mated	3.25	78	0	y	476
																						Vial128	RAL897	Rep1	P. entomophila	OD=200	Male	mated	3.25	78	0	y	477
																						Vial128	RAL897	Rep1	P. entomophila	OD=200	Male	mated	3.25	78	0	y	478
																						Vial128	RAL897	Rep1	P. entomophila	OD=200	Male	mated	3.25	78	0	y	479
																						Vial128	RAL897	Rep1	P. entomophila	OD=200	Male	mated	3.25	78	0	y	480
																						Vial128	RAL897	Rep1	P. entomophila	OD=200	Male	mated	3.25	78	0	y	481
																						Vial128	RAL897	Rep1	P. entomophila	OD=200	Male	mated	3.25	78	0	y	482
																						Vial128	RAL897	Rep1	P. entomophila	OD=200	Male	mated	3.25	78	0	y	483
																						Vial127	RAL897	Rep1	P. entomophila	OD=200	Female	mated	1.125	27	1	y	484
																						Vial127	RAL897	Rep1	P. entomophila	OD=200	Female	mated	1.75	42	1	y	485
																						Vial127	RAL897	Rep1	P. entomophila	OD=200	Female	mated	1.75	42	1	y	486
																						Vial127	RAL897	Rep1	P. entomophila	OD=200	Female	mated	2.75	66	1	y	487
																						Vial127	RAL897	Rep1	P. entomophila	OD=200	Female	mated	3.125	75	1	y	488
																						Vial127	RAL897	Rep1	P. entomophila	OD=200	Female	mated	3.25	78	0	y	489
																						Vial127	RAL897	Rep1	P. entomophila	OD=200	Female	mated	3.25	78	0	y	490
																						Vial127	RAL897	Rep1	P. entomophila	OD=200	Female	mated	3.25	78	0	y	491
																						Vial127	RAL897	Rep1	P. entomophila	OD=200	Female	mated	3.25	78	0	y	492
																						Vial127	RAL897	Rep1	P. entomophila	OD=200	Female	mated	3.25	78	0	y	493
																						Vial127	RAL897	Rep1	P. entomophila	OD=200	Female	mated	3.25	78	0	y	494
																						Vial127	RAL897	Rep1	P. entomophila	OD=200	Female	mated	3.25	78	0	y	495
																						Vial127	RAL897	Rep1	P. entomophila	OD=200	Female	mated	3.25	78	0	y	496
																						Vial127	RAL897	Rep1	P. entomophila	OD=200	Female	mated	3.25	78	0	y	497
																						Vial127	RAL897	Rep1	P. entomophila	OD=200	Female	mated	3.25	78	0	y	498
																						Vial127	RAL897	Rep1	P. entomophila	OD=200	Female	mated	3.25	78	0	y	499
																						Vial127	RAL897	Rep1	P. entomophila	OD=200	Female	mated	3.25	78	0	y	500
																						Vial127	RAL897	Rep1	P. entomophila	OD=200	Female	mated	3.25	78	0	y	501
																						Vial127	RAL897	Rep1	P. entomophila	OD=200	Female	mated	3.25	78	0	y	502
																						Vial126	RAL32	Rep1	P. entomophila	OD=200	Male	mated	1.75	42	1	n	503
																						Vial126	RAL32	Rep1	P. entomophila	OD=200	Male	mated	1.75	42	1	n	504
																						Vial126	RAL32	Rep1	P. entomophila	OD=200	Male	mated	1.75	42	1	n	505
																						Vial126	RAL32	Rep1	P. entomophila	OD=200	Male	mated	1.75	42	1	n	506
																						Vial126	RAL32	Rep1	P. entomophila	OD=200	Male	mated	1.75	42	1	n	507
																						Vial126	RAL32	Rep1	P. entomophila	OD=200	Male	mated	1.875	45	1	n	508
																						Vial126	RAL32	Rep1	P. entomophila	OD=200	Male	mated	2.25	54	1	n	509
																						Vial126	RAL32	Rep1	P. entomophila	OD=200	Male	mated	2.25	54	1	n	510
																						Vial126	RAL32	Rep1	P. entomophila	OD=200	Male	mated	2.75	66	1	n	511
																						Vial126	RAL32	Rep1	P. entomophila	OD=200	Male	mated	2.75	66	1	n	512
																						Vial126	RAL32	Rep1	P. entomophila	OD=200	Male	mated	2.75	66	1	n	513
																						Vial126	RAL32	Rep1	P. entomophila	OD=200	Male	mated	3.125	75	1	n	514
																						Vial126	RAL32	Rep1	P. entomophila	OD=200	Male	mated	3.25	78	0	n	515
																						Vial126	RAL32	Rep1	P. entomophila	OD=200	Male	mated	3.25	78	0	n	516
																						Vial126	RAL32	Rep1	P. entomophila	OD=200	Male	mated	3.25	78	0	n	517
																						Vial126	RAL32	Rep1	P. entomophila	OD=200	Male	mated	3.25	78	0	n	518
																						Vial126	RAL32	Rep1	P. entomophila	OD=200	Male	mated	3.25	78	0	n	519
																						Vial126	RAL32	Rep1	P. entomophila	OD=200	Male	mated	3.25	78	0	n	520
																						Vial126	RAL32	Rep1	P. entomophila	OD=200	Male	mated	3.25	78	0	n	521
																						Vial125	RAL32	Rep1	P. entomophila	OD=200	Female	mated	0.875	21	1	n	522
																						Vial125	RAL32	Rep1	P. entomophila	OD=200	Female	mated	0.875	21	1	n	523
																						Vial125	RAL32	Rep1	P. entomophila	OD=200	Female	mated	1.125	27	1	n	524
																						Vial125	RAL32	Rep1	P. entomophila	OD=200	Female	mated	1.125	27	1	n	525
																						Vial125	RAL32	Rep1	P. entomophila	OD=200	Female	mated	1.125	27	1	n	526
																						Vial125	RAL32	Rep1	P. entomophila	OD=200	Female	mated	1.25	30	1	n	527
																						Vial125	RAL32	Rep1	P. entomophila	OD=200	Female	mated	1.25	30	1	n	528
																						Vial125	RAL32	Rep1	P. entomophila	OD=200	Female	mated	1.75	42	1	n	529
																						Vial125	RAL32	Rep1	P. entomophila	OD=200	Female	mated	1.75	42	1	n	530
																						Vial125	RAL32	Rep1	P. entomophila	OD=200	Female	mated	1.75	42	1	n	531
																						Vial125	RAL32	Rep1	P. entomophila	OD=200	Female	mated	1.75	42	1	n	532
																						Vial125	RAL32	Rep1	P. entomophila	OD=200	Female	mated	1.75	42	1	n	533
																						Vial125	RAL32	Rep1	P. entomophila	OD=200	Female	mated	1.75	42	1	n	534
																						Vial125	RAL32	Rep1	P. entomophila	OD=200	Female	mated	1.75	42	1	n	535
																						Vial125	RAL32	Rep1	P. entomophila	OD=200	Female	mated	1.875	45	1	n	536
																						Vial125	RAL32	Rep1	P. entomophila	OD=200	Female	mated	1.875	45	1	n	537
																						Vial125	RAL32	Rep1	P. entomophila	OD=200	Female	mated	2.125	51	1	n	538
																						Vial125	RAL32	Rep1	P. entomophila	OD=200	Female	mated	2.75	66	1	n	539
																						Vial125	RAL32	Rep1	P. entomophila	OD=200	Female	mated	3	72	1	n	540
																						Vial124	RAL627	Rep1	P. entomophila	OD=200	Male	mated	0.75	18	1	n	541
																						Vial124	RAL627	Rep1	P. entomophila	OD=200	Male	mated	0.75	18	1	n	542
																						Vial124	RAL627	Rep1	P. entomophila	OD=200	Male	mated	0.75	18	1	n	543
																						Vial124	RAL627	Rep1	P. entomophila	OD=200	Male	mated	0.75	18	1	n	544
																						Vial124	RAL627	Rep1	P. entomophila	OD=200	Male	mated	0.875	21	1	n	545
																						Vial124	RAL627	Rep1	P. entomophila	OD=200	Male	mated	1	24	1	n	546
																						Vial124	RAL627	Rep1	P. entomophila	OD=200	Male	mated	1	24	1	n	547
																						Vial124	RAL627	Rep1	P. entomophila	OD=200	Male	mated	1.25	30	1	n	548
																						Vial124	RAL627	Rep1	P. entomophila	OD=200	Male	mated	1.25	30	1	n	549
																						Vial124	RAL627	Rep1	P. entomophila	OD=200	Male	mated	1.75	42	1	n	550
																						Vial124	RAL627	Rep1	P. entomophila	OD=200	Male	mated	1.75	42	1	n	551
																						Vial124	RAL627	Rep1	P. entomophila	OD=200	Male	mated	1.75	42	1	n	552
																						Vial124	RAL627	Rep1	P. entomophila	OD=200	Male	mated	1.75	42	1	n	553
																						Vial124	RAL627	Rep1	P. entomophila	OD=200	Male	mated	1.75	42	1	n	554
																						Vial124	RAL627	Rep1	P. entomophila	OD=200	Male	mated	1.75	42	1	n	555
																						Vial124	RAL627	Rep1	P. entomophila	OD=200	Male	mated	1.875	45	1	n	556
																						Vial124	RAL627	Rep1	P. entomophila	OD=200	Male	mated	2.75	66	1	n	557
																						Vial124	RAL627	Rep1	P. entomophila	OD=200	Male	mated	2.75	66	1	n	558
																						Vial124	RAL627	Rep1	P. entomophila	OD=200	Male	mated	3.25	78	0	n	559
																						Vial124	RAL627	Rep1	P. entomophila	OD=200	Male	mated	3.25	78	0	n	560
																						Vial123	RAL627	Rep1	P. entomophila	OD=200	Female	mated	1.33333	32	1	n	561
																						Vial123	RAL627	Rep1	P. entomophila	OD=200	Female	mated	1	24	1	n	562
																						Vial123	RAL627	Rep1	P. entomophila	OD=200	Female	mated	1.125	27	1	n	563
																						Vial123	RAL627	Rep1	P. entomophila	OD=200	Female	mated	1.125	27	1	n	564
																						Vial123	RAL627	Rep1	P. entomophila	OD=200	Female	mated	1.25	30	1	n	565
																						Vial123	RAL627	Rep1	P. entomophila	OD=200	Female	mated	1.75	42	1	n	566
																						Vial123	RAL627	Rep1	P. entomophila	OD=200	Female	mated	1.75	42	1	n	567
																						Vial123	RAL627	Rep1	P. entomophila	OD=200	Female	mated	1.75	42	1	n	568
																						Vial123	RAL627	Rep1	P. entomophila	OD=200	Female	mated	1.75	42	1	n	569
																						Vial123	RAL627	Rep1	P. entomophila	OD=200	Female	mated	1.75	42	1	n	570
																						Vial123	RAL627	Rep1	P. entomophila	OD=200	Female	mated	1.75	42	1	n	571
																						Vial123	RAL627	Rep1	P. entomophila	OD=200	Female	mated	1.75	42	1	n	572
																						Vial123	RAL627	Rep1	P. entomophila	OD=200	Female	mated	2	48	1	n	573
																						Vial123	RAL627	Rep1	P. entomophila	OD=200	Female	mated	2	48	1	n	574
																						Vial123	RAL627	Rep1	P. entomophila	OD=200	Female	mated	2.125	51	1	n	575
																						Vial123	RAL627	Rep1	P. entomophila	OD=200	Female	mated	2.25	54	1	n	576
																						Vial123	RAL627	Rep1	P. entomophila	OD=200	Female	mated	3.25	78	0	n	577
																						Vial123	RAL627	Rep1	P. entomophila	OD=200	Female	mated	3.25	78	0	n	578
																						Vial123	RAL627	Rep1	P. entomophila	OD=200	Female	mated	3.25	78	0	n	579
																						Vial112	RAL551	Rep1	P. entomophila	OD=200	Male	mated	1.75	42	1	y	580
																						Vial112	RAL551	Rep1	P. entomophila	OD=200	Male	mated	1.875	45	1	y	581
																						Vial112	RAL551	Rep1	P. entomophila	OD=200	Male	mated	1.875	45	1	y	582
																						Vial112	RAL551	Rep1	P. entomophila	OD=200	Male	mated	2.125	51	1	y	583
																						Vial112	RAL551	Rep1	P. entomophila	OD=200	Male	mated	2.75	66	1	y	584
																						Vial112	RAL551	Rep1	P. entomophila	OD=200	Male	mated	3.125	75	1	y	585
																						Vial112	RAL551	Rep1	P. entomophila	OD=200	Male	mated	3.25	78	0	y	586
																						Vial112	RAL551	Rep1	P. entomophila	OD=200	Male	mated	3.25	78	0	y	587
																						Vial112	RAL551	Rep1	P. entomophila	OD=200	Male	mated	3.25	78	0	y	588
																						Vial112	RAL551	Rep1	P. entomophila	OD=200	Male	mated	3.25	78	0	y	589
																						Vial112	RAL551	Rep1	P. entomophila	OD=200	Male	mated	3.25	78	0	y	590
																						Vial112	RAL551	Rep1	P. entomophila	OD=200	Male	mated	3.25	78	0	y	591
																						Vial112	RAL551	Rep1	P. entomophila	OD=200	Male	mated	3.25	78	0	y	592
																						Vial112	RAL551	Rep1	P. entomophila	OD=200	Male	mated	3.25	78	0	y	593
																						Vial112	RAL551	Rep1	P. entomophila	OD=200	Male	mated	3.25	78	0	y	594
																						Vial112	RAL551	Rep1	P. entomophila	OD=200	Male	mated	3.25	78	0	y	595
																						Vial112	RAL551	Rep1	P. entomophila	OD=200	Male	mated	3.25	78	0	y	596
																						Vial112	RAL551	Rep1	P. entomophila	OD=200	Male	mated	3.25	78	0	y	597
																						Vial112	RAL551	Rep1	P. entomophila	OD=200	Male	mated	3.25	78	0	y	598
																						Vial112	RAL551	Rep1	P. entomophila	OD=200	Male	mated	3.25	78	0	y	599
																						Vial111	RAL551	Rep1	P. entomophila	OD=200	Female	mated	1.25	30	1	y	600
																						Vial111	RAL551	Rep1	P. entomophila	OD=200	Female	mated	1.75	42	1	y	601
																						Vial111	RAL551	Rep1	P. entomophila	OD=200	Female	mated	1.75	42	1	y	602
																						Vial111	RAL551	Rep1	P. entomophila	OD=200	Female	mated	2	48	1	y	603
																						Vial111	RAL551	Rep1	P. entomophila	OD=200	Female	mated	2.25	54	1	y	604
																						Vial111	RAL551	Rep1	P. entomophila	OD=200	Female	mated	3.25	78	0	y	605
																						Vial111	RAL551	Rep1	P. entomophila	OD=200	Female	mated	3.25	78	0	y	606
																						Vial111	RAL551	Rep1	P. entomophila	OD=200	Female	mated	3.25	78	0	y	607
																						Vial111	RAL551	Rep1	P. entomophila	OD=200	Female	mated	3.25	78	0	y	608
																						Vial111	RAL551	Rep1	P. entomophila	OD=200	Female	mated	3.25	78	0	y	609
																						Vial111	RAL551	Rep1	P. entomophila	OD=200	Female	mated	3.25	78	0	y	610
																						Vial111	RAL551	Rep1	P. entomophila	OD=200	Female	mated	3.25	78	0	y	611
																						Vial111	RAL551	Rep1	P. entomophila	OD=200	Female	mated	3.25	78	0	y	612
																						Vial111	RAL551	Rep1	P. entomophila	OD=200	Female	mated	3.25	78	0	y	613
																						Vial111	RAL551	Rep1	P. entomophila	OD=200	Female	mated	3.25	78	0	y	614
																						Vial111	RAL551	Rep1	P. entomophila	OD=200	Female	mated	3.25	78	0	y	615
																						Vial111	RAL551	Rep1	P. entomophila	OD=200	Female	mated	3.25	78	0	y	616
																						Vial111	RAL551	Rep1	P. entomophila	OD=200	Female	mated	3.25	78	0	y	617
																						Vial111	RAL551	Rep1	P. entomophila	OD=200	Female	mated	3.25	78	0	y	618
																						Vial111	RAL551	Rep1	P. entomophila	OD=200	Female	mated	3.25	78	0	y	619
																						Vial110	RAL630	Rep1	P. entomophila	OD=200	Male	mated	1.75	42	1	n	620
																						Vial110	RAL630	Rep1	P. entomophila	OD=200	Male	mated	1.875	45	1	n	621
																						Vial110	RAL630	Rep1	P. entomophila	OD=200	Male	mated	2	48	1	n	622
																						Vial110	RAL630	Rep1	P. entomophila	OD=200	Male	mated	2.125	51	1	n	623
																						Vial110	RAL630	Rep1	P. entomophila	OD=200	Male	mated	2.125	51	1	n	624
																						Vial110	RAL630	Rep1	P. entomophila	OD=200	Male	mated	2.125	51	1	n	625
																						Vial110	RAL630	Rep1	P. entomophila	OD=200	Male	mated	2.75	66	1	n	626
																						Vial110	RAL630	Rep1	P. entomophila	OD=200	Male	mated	3	72	1	n	627
																						Vial110	RAL630	Rep1	P. entomophila	OD=200	Male	mated	3.125	75	1	n	628
																						Vial110	RAL630	Rep1	P. entomophila	OD=200	Male	mated	3.25	78	0	n	629
																						Vial110	RAL630	Rep1	P. entomophila	OD=200	Male	mated	3.25	78	0	n	630
																						Vial110	RAL630	Rep1	P. entomophila	OD=200	Male	mated	3.25	78	0	n	631
																						Vial110	RAL630	Rep1	P. entomophila	OD=200	Male	mated	3.25	78	0	n	632
																						Vial110	RAL630	Rep1	P. entomophila	OD=200	Male	mated	3.25	78	0	n	633
																						Vial110	RAL630	Rep1	P. entomophila	OD=200	Male	mated	3.25	78	0	n	634
																						Vial110	RAL630	Rep1	P. entomophila	OD=200	Male	mated	3.25	78	0	n	635
																						Vial110	RAL630	Rep1	P. entomophila	OD=200	Male	mated	3.25	78	0	n	636
																						Vial110	RAL630	Rep1	P. entomophila	OD=200	Male	mated	3.25	78	0	n	637
																						Vial110	RAL630	Rep1	P. entomophila	OD=200	Male	mated	3.25	78	0	n	638
																						Vial110	RAL630	Rep1	P. entomophila	OD=200	Male	mated	3.25	78	0	n	639
																						Vial110	RAL630	Rep1	P. entomophila	OD=200	Male	mated	3.25	78	0	n	640
																						Vial109	RAL630	Rep1	P. entomophila	OD=200	Female	mated	0.875	21	1	n	641
																						Vial109	RAL630	Rep1	P. entomophila	OD=200	Female	mated	1.75	42	1	n	642
																						Vial109	RAL630	Rep1	P. entomophila	OD=200	Female	mated	1.75	42	1	n	643
																						Vial109	RAL630	Rep1	P. entomophila	OD=200	Female	mated	1.75	42	1	n	644
																						Vial109	RAL630	Rep1	P. entomophila	OD=200	Female	mated	1.75	42	1	n	645
																						Vial109	RAL630	Rep1	P. entomophila	OD=200	Female	mated	1.75	42	1	n	646
																						Vial109	RAL630	Rep1	P. entomophila	OD=200	Female	mated	1.75	42	1	n	647
																						Vial109	RAL630	Rep1	P. entomophila	OD=200	Female	mated	1.75	42	1	n	648
																						Vial109	RAL630	Rep1	P. entomophila	OD=200	Female	mated	2.125	51	1	n	649
																						Vial109	RAL630	Rep1	P. entomophila	OD=200	Female	mated	2.125	51	1	n	650
																						Vial109	RAL630	Rep1	P. entomophila	OD=200	Female	mated	2.125	51	1	n	651
																						Vial109	RAL630	Rep1	P. entomophila	OD=200	Female	mated	2.25	54	1	n	652
																						Vial109	RAL630	Rep1	P. entomophila	OD=200	Female	mated	2.75	66	1	n	653
																						Vial109	RAL630	Rep1	P. entomophila	OD=200	Female	mated	3.25	78	0	n	654
																						Vial109	RAL630	Rep1	P. entomophila	OD=200	Female	mated	3.25	78	0	n	655
																						Vial109	RAL630	Rep1	P. entomophila	OD=200	Female	mated	3.25	78	0	n	656
																						Vial109	RAL630	Rep1	P. entomophila	OD=200	Female	mated	3.25	78	0	n	657
																						Vial109	RAL630	Rep1	P. entomophila	OD=200	Female	mated	3.25	78	0	n	658
																						Vial109	RAL630	Rep1	P. entomophila	OD=200	Female	mated	3.25	78	0	n	659
																						Vial109	RAL630	Rep1	P. entomophila	OD=200	Female	mated	3.25	78	0	n	660
																						Vial108	RAL395	Rep1	P. entomophila	OD=200	Male	mated	1.75	42	1	n	661
																						Vial108	RAL395	Rep1	P. entomophila	OD=200	Male	mated	1.75	42	1	n	662
																						Vial108	RAL395	Rep1	P. entomophila	OD=200	Male	mated	1.75	42	1	n	663
																						Vial108	RAL395	Rep1	P. entomophila	OD=200	Male	mated	2	48	1	n	664
																						Vial108	RAL395	Rep1	P. entomophila	OD=200	Male	mated	2.75	66	1	n	665
																						Vial108	RAL395	Rep1	P. entomophila	OD=200	Male	mated	2.75	66	1	n	666
																						Vial108	RAL395	Rep1	P. entomophila	OD=200	Male	mated	3.25	78	1	n	667
																						Vial108	RAL395	Rep1	P. entomophila	OD=200	Male	mated	3.25	78	0	n	668
																						Vial108	RAL395	Rep1	P. entomophila	OD=200	Male	mated	3.25	78	0	n	669
																						Vial108	RAL395	Rep1	P. entomophila	OD=200	Male	mated	3.25	78	0	n	670
																						Vial108	RAL395	Rep1	P. entomophila	OD=200	Male	mated	3.25	78	0	n	671
																						Vial108	RAL395	Rep1	P. entomophila	OD=200	Male	mated	3.25	78	0	n	672
																						Vial108	RAL395	Rep1	P. entomophila	OD=200	Male	mated	3.25	78	0	n	673
																						Vial108	RAL395	Rep1	P. entomophila	OD=200	Male	mated	3.25	78	0	n	674
																						Vial108	RAL395	Rep1	P. entomophila	OD=200	Male	mated	3.25	78	0	n	675
																						Vial108	RAL395	Rep1	P. entomophila	OD=200	Male	mated	3.25	78	0	n	676
																						Vial108	RAL395	Rep1	P. entomophila	OD=200	Male	mated	3.25	78	0	n	677
																						Vial108	RAL395	Rep1	P. entomophila	OD=200	Male	mated	3.25	78	0	n	678
																						Vial108	RAL395	Rep1	P. entomophila	OD=200	Male	mated	3.25	78	0	n	679
																						Vial107	RAL395	Rep1	P. entomophila	OD=200	Female	mated	0.75	18	1	n	680
																						Vial107	RAL395	Rep1	P. entomophila	OD=200	Female	mated	1.125	27	1	n	681
																						Vial107	RAL395	Rep1	P. entomophila	OD=200	Female	mated	1.125	27	1	n	682
																						Vial107	RAL395	Rep1	P. entomophila	OD=200	Female	mated	1.25	30	1	n	683
																						Vial107	RAL395	Rep1	P. entomophila	OD=200	Female	mated	1.25	30	1	n	684
																						Vial107	RAL395	Rep1	P. entomophila	OD=200	Female	mated	1.25	30	1	n	685
																						Vial107	RAL395	Rep1	P. entomophila	OD=200	Female	mated	1.25	30	1	n	686
																						Vial107	RAL395	Rep1	P. entomophila	OD=200	Female	mated	1.75	42	1	n	687
																						Vial107	RAL395	Rep1	P. entomophila	OD=200	Female	mated	1.75	42	1	n	688
																						Vial107	RAL395	Rep1	P. entomophila	OD=200	Female	mated	1.75	42	1	n	689
																						Vial107	RAL395	Rep1	P. entomophila	OD=200	Female	mated	1.75	42	1	n	690
																						Vial107	RAL395	Rep1	P. entomophila	OD=200	Female	mated	1.75	42	1	n	691
																						Vial107	RAL395	Rep1	P. entomophila	OD=200	Female	mated	1.75	42	1	n	692
																						Vial107	RAL395	Rep1	P. entomophila	OD=200	Female	mated	1.75	42	1	n	693
																						Vial107	RAL395	Rep1	P. entomophila	OD=200	Female	mated	1.75	42	1	n	694
																						Vial107	RAL395	Rep1	P. entomophila	OD=200	Female	mated	1.75	42	1	n	695
																						Vial107	RAL395	Rep1	P. entomophila	OD=200	Female	mated	2	48	1	n	696
																						Vial107	RAL395	Rep1	P. entomophila	OD=200	Female	mated	3.25	78	0	n	697
																						Vial107	RAL395	Rep1	P. entomophila	OD=200	Female	mated	3.25	78	0	n	698
																						Vial107	RAL395	Rep1	P. entomophila	OD=200	Female	mated	3.25	78	0	n	699
																						Vial106	RAL354	Rep1	P. entomophila	OD=200	Male	mated	2.75	66	1	n	700
																						Vial106	RAL354	Rep1	P. entomophila	OD=200	Male	mated	3.125	75	1	n	701
																						Vial106	RAL354	Rep1	P. entomophila	OD=200	Male	mated	3.25	78	0	n	702
																						Vial106	RAL354	Rep1	P. entomophila	OD=200	Male	mated	3.25	78	0	n	703
																						Vial106	RAL354	Rep1	P. entomophila	OD=200	Male	mated	3.25	78	0	n	704
																						Vial106	RAL354	Rep1	P. entomophila	OD=200	Male	mated	3.25	78	0	n	705
																						Vial106	RAL354	Rep1	P. entomophila	OD=200	Male	mated	3.25	78	0	n	706
																						Vial106	RAL354	Rep1	P. entomophila	OD=200	Male	mated	3.25	78	0	n	707
																						Vial106	RAL354	Rep1	P. entomophila	OD=200	Male	mated	3.25	78	0	n	708
																						Vial106	RAL354	Rep1	P. entomophila	OD=200	Male	mated	3.25	78	0	n	709
																						Vial106	RAL354	Rep1	P. entomophila	OD=200	Male	mated	3.25	78	0	n	710
																						Vial106	RAL354	Rep1	P. entomophila	OD=200	Male	mated	3.25	78	0	n	711
																						Vial106	RAL354	Rep1	P. entomophila	OD=200	Male	mated	3.25	78	0	n	712
																						Vial106	RAL354	Rep1	P. entomophila	OD=200	Male	mated	3.25	78	0	n	713
																						Vial106	RAL354	Rep1	P. entomophila	OD=200	Male	mated	3.25	78	0	n	714
																						Vial106	RAL354	Rep1	P. entomophila	OD=200	Male	mated	3.25	78	0	n	715
																						Vial106	RAL354	Rep1	P. entomophila	OD=200	Male	mated	3.25	78	0	n	716
																						Vial106	RAL354	Rep1	P. entomophila	OD=200	Male	mated	3.25	78	0	n	717
																						Vial106	RAL354	Rep1	P. entomophila	OD=200	Male	mated	3.25	78	0	n	718
																						Vial105	RAL354	Rep1	P. entomophila	OD=200	Female	mated	0.75	18	1	n	719
																						Vial105	RAL354	Rep1	P. entomophila	OD=200	Female	mated	0.75	18	1	n	720
																						Vial105	RAL354	Rep1	P. entomophila	OD=200	Female	mated	0.75	18	1	n	721
																						Vial105	RAL354	Rep1	P. entomophila	OD=200	Female	mated	0.875	21	1	n	722
																						Vial105	RAL354	Rep1	P. entomophila	OD=200	Female	mated	0.875	21	1	n	723
																						Vial105	RAL354	Rep1	P. entomophila	OD=200	Female	mated	0.875	21	1	n	724
																						Vial105	RAL354	Rep1	P. entomophila	OD=200	Female	mated	0.875	21	1	n	725
																						Vial105	RAL354	Rep1	P. entomophila	OD=200	Female	mated	0.875	21	1	n	726
																						Vial105	RAL354	Rep1	P. entomophila	OD=200	Female	mated	1	24	1	n	727
																						Vial105	RAL354	Rep1	P. entomophila	OD=200	Female	mated	1	24	1	n	728
																						Vial105	RAL354	Rep1	P. entomophila	OD=200	Female	mated	1	24	1	n	729
																						Vial105	RAL354	Rep1	P. entomophila	OD=200	Female	mated	1.125	27	1	n	730
																						Vial105	RAL354	Rep1	P. entomophila	OD=200	Female	mated	1.125	27	1	n	731
																						Vial105	RAL354	Rep1	P. entomophila	OD=200	Female	mated	1.125	27	1	n	732
																						Vial105	RAL354	Rep1	P. entomophila	OD=200	Female	mated	1.125	27	1	n	733
																						Vial105	RAL354	Rep1	P. entomophila	OD=200	Female	mated	1.25	30	1	n	734
																						Vial105	RAL354	Rep1	P. entomophila	OD=200	Female	mated	1.75	42	1	n	735
																						Vial105	RAL354	Rep1	P. entomophila	OD=200	Female	mated	3.25	78	0	n	736
																						Vial105	RAL354	Rep1	P. entomophila	OD=200	Female	mated	3.25	78	0	n	737
																						Vial105	RAL354	Rep1	P. entomophila	OD=200	Female	mated	3.25	78	0	n	738
																						Vial104	RAL634	Rep1	P. entomophila	OD=200	Male	mated	1	24	1	y	739
																						Vial104	RAL634	Rep1	P. entomophila	OD=200	Male	mated	1	24	1	y	740
																						Vial104	RAL634	Rep1	P. entomophila	OD=200	Male	mated	2	48	1	y	741
																						Vial104	RAL634	Rep1	P. entomophila	OD=200	Male	mated	2	48	1	y	742
																						Vial104	RAL634	Rep1	P. entomophila	OD=200	Male	mated	2.25	54	1	y	743
																						Vial104	RAL634	Rep1	P. entomophila	OD=200	Male	mated	2.75	66	1	y	744
																						Vial104	RAL634	Rep1	P. entomophila	OD=200	Male	mated	2.75	66	1	y	745
																						Vial104	RAL634	Rep1	P. entomophila	OD=200	Male	mated	3.25	78	0	y	746
																						Vial104	RAL634	Rep1	P. entomophila	OD=200	Male	mated	3.25	78	0	y	747
																						Vial104	RAL634	Rep1	P. entomophila	OD=200	Male	mated	3.25	78	0	y	748
																						Vial104	RAL634	Rep1	P. entomophila	OD=200	Male	mated	3.25	78	0	y	749
																						Vial104	RAL634	Rep1	P. entomophila	OD=200	Male	mated	3.25	78	0	y	750
																						Vial104	RAL634	Rep1	P. entomophila	OD=200	Male	mated	3.25	78	0	y	751
																						Vial104	RAL634	Rep1	P. entomophila	OD=200	Male	mated	3.25	78	0	y	752
																						Vial104	RAL634	Rep1	P. entomophila	OD=200	Male	mated	3.25	78	0	y	753
																						Vial104	RAL634	Rep1	P. entomophila	OD=200	Male	mated	3.25	78	0	y	754
																						Vial104	RAL634	Rep1	P. entomophila	OD=200	Male	mated	3.25	78	0	y	755
																						Vial104	RAL634	Rep1	P. entomophila	OD=200	Male	mated	3.25	78	0	y	756
																						Vial104	RAL634	Rep1	P. entomophila	OD=200	Male	mated	3.25	78	0	y	757
																						Vial104	RAL634	Rep1	P. entomophila	OD=200	Male	mated	3.25	78	0	y	758
																						Vial103	RAL634	Rep1	P. entomophila	OD=200	Female	mated	0.75	18	1	y	759
																						Vial103	RAL634	Rep1	P. entomophila	OD=200	Female	mated	0.75	18	1	y	760
																						Vial103	RAL634	Rep1	P. entomophila	OD=200	Female	mated	0.75	18	1	y	761
																						Vial103	RAL634	Rep1	P. entomophila	OD=200	Female	mated	1.25	30	1	y	762
																						Vial103	RAL634	Rep1	P. entomophila	OD=200	Female	mated	1.25	30	1	y	763
																						Vial103	RAL634	Rep1	P. entomophila	OD=200	Female	mated	1.75	42	1	y	764
																						Vial103	RAL634	Rep1	P. entomophila	OD=200	Female	mated	1.75	42	1	y	765
																						Vial103	RAL634	Rep1	P. entomophila	OD=200	Female	mated	2	48	1	y	766
																						Vial103	RAL634	Rep1	P. entomophila	OD=200	Female	mated	2	48	1	y	767
																						Vial103	RAL634	Rep1	P. entomophila	OD=200	Female	mated	3.25	78	1	y	768
																						Vial103	RAL634	Rep1	P. entomophila	OD=200	Female	mated	3.25	78	0	y	769
																						Vial103	RAL634	Rep1	P. entomophila	OD=200	Female	mated	3.25	78	0	y	770
																						Vial103	RAL634	Rep1	P. entomophila	OD=200	Female	mated	3.25	78	0	y	771
																						Vial103	RAL634	Rep1	P. entomophila	OD=200	Female	mated	3.25	78	0	y	772
																						Vial103	RAL634	Rep1	P. entomophila	OD=200	Female	mated	3.25	78	0	y	773
																						Vial103	RAL634	Rep1	P. entomophila	OD=200	Female	mated	3.25	78	0	y	774
																						Vial103	RAL634	Rep1	P. entomophila	OD=200	Female	mated	3.25	78	0	y	775
																						Vial103	RAL634	Rep1	P. entomophila	OD=200	Female	mated	3.25	78	0	y	776
																						Vial103	RAL634	Rep1	P. entomophila	OD=200	Female	mated	3.25	78	0	y	777
																						Vial103	RAL634	Rep1	P. entomophila	OD=200	Female	mated	3.25	78	0	y	778
																						Vial102	RAL319	Rep1	P. entomophila	OD=200	Male	mated	1	24	1	y	779
																						Vial102	RAL319	Rep1	P. entomophila	OD=200	Male	mated	1	24	1	y	780
																						Vial102	RAL319	Rep1	P. entomophila	OD=200	Male	mated	1	24	1	y	781
																						Vial102	RAL319	Rep1	P. entomophila	OD=200	Male	mated	1.125	27	1	y	782
																						Vial102	RAL319	Rep1	P. entomophila	OD=200	Male	mated	1.25	30	1	y	783
																						Vial102	RAL319	Rep1	P. entomophila	OD=200	Male	mated	1.25	30	1	y	784
																						Vial102	RAL319	Rep1	P. entomophila	OD=200	Male	mated	1.25	30	1	y	785
																						Vial102	RAL319	Rep1	P. entomophila	OD=200	Male	mated	1.75	42	1	y	786
																						Vial102	RAL319	Rep1	P. entomophila	OD=200	Male	mated	1.75	42	1	y	787
																						Vial102	RAL319	Rep1	P. entomophila	OD=200	Male	mated	1.75	42	1	y	788
																						Vial102	RAL319	Rep1	P. entomophila	OD=200	Male	mated	1.75	42	1	y	789
																						Vial102	RAL319	Rep1	P. entomophila	OD=200	Male	mated	1.75	42	1	y	790
																						Vial102	RAL319	Rep1	P. entomophila	OD=200	Male	mated	1.75	42	1	y	791
																						Vial102	RAL319	Rep1	P. entomophila	OD=200	Male	mated	1.75	42	1	y	792
																						Vial102	RAL319	Rep1	P. entomophila	OD=200	Male	mated	1.75	42	1	y	793
																						Vial102	RAL319	Rep1	P. entomophila	OD=200	Male	mated	2	48	1	y	794
																						Vial102	RAL319	Rep1	P. entomophila	OD=200	Male	mated	2	48	1	y	795
																						Vial102	RAL319	Rep1	P. entomophila	OD=200	Male	mated	2.75	66	1	y	796
																						Vial102	RAL319	Rep1	P. entomophila	OD=200	Male	mated	2.75	66	1	y	797
																						Vial102	RAL319	Rep1	P. entomophila	OD=200	Male	mated	3.25	78	0	y	798
																						Vial101	RAL319	Rep1	P. entomophila	OD=200	Female	mated	0.75	18	1	y	799
																						Vial101	RAL319	Rep1	P. entomophila	OD=200	Female	mated	0.75	18	1	y	800
																						Vial101	RAL319	Rep1	P. entomophila	OD=200	Female	mated	0.75	18	1	y	801
																						Vial101	RAL319	Rep1	P. entomophila	OD=200	Female	mated	0.75	18	1	y	802
																						Vial101	RAL319	Rep1	P. entomophila	OD=200	Female	mated	0.75	18	1	y	803
																						Vial101	RAL319	Rep1	P. entomophila	OD=200	Female	mated	0.875	21	1	y	804
																						Vial101	RAL319	Rep1	P. entomophila	OD=200	Female	mated	0.875	21	1	y	805
																						Vial101	RAL319	Rep1	P. entomophila	OD=200	Female	mated	0.875	21	1	y	806
																						Vial101	RAL319	Rep1	P. entomophila	OD=200	Female	mated	0.875	21	1	y	807
																						Vial101	RAL319	Rep1	P. entomophila	OD=200	Female	mated	0.875	21	1	y	808
																						Vial101	RAL319	Rep1	P. entomophila	OD=200	Female	mated	0.875	21	1	y	809
																						Vial101	RAL319	Rep1	P. entomophila	OD=200	Female	mated	1	24	1	y	810
																						Vial101	RAL319	Rep1	P. entomophila	OD=200	Female	mated	1	24	1	y	811
																						Vial101	RAL319	Rep1	P. entomophila	OD=200	Female	mated	1.125	27	1	y	812
																						Vial101	RAL319	Rep1	P. entomophila	OD=200	Female	mated	1.125	27	1	y	813
																						Vial101	RAL319	Rep1	P. entomophila	OD=200	Female	mated	1.125	27	1	y	814
																						Vial101	RAL319	Rep1	P. entomophila	OD=200	Female	mated	1.125	27	1	y	815
																						Vial101	RAL319	Rep1	P. entomophila	OD=200	Female	mated	1.75	42	1	y	816
																						Vial101	RAL319	Rep1	P. entomophila	OD=200	Female	mated	1.75	42	1	y	817
																						Vial101	RAL319	Rep1	P. entomophila	OD=200	Female	mated	1.75	42	1	y	818
																						Vial100	RAL566	Rep1	P. entomophila	OD=200	Male	mated	0.75	18	1	n	819
																						Vial100	RAL566	Rep1	P. entomophila	OD=200	Male	mated	1	24	1	n	820
																						Vial100	RAL566	Rep1	P. entomophila	OD=200	Male	mated	1.125	27	1	n	821
																						Vial100	RAL566	Rep1	P. entomophila	OD=200	Male	mated	1.125	27	1	n	822
																						Vial100	RAL566	Rep1	P. entomophila	OD=200	Male	mated	1.75	42	1	n	823
																						Vial100	RAL566	Rep1	P. entomophila	OD=200	Male	mated	1.75	42	1	n	824
																						Vial100	RAL566	Rep1	P. entomophila	OD=200	Male	mated	1.75	42	1	n	825
																						Vial100	RAL566	Rep1	P. entomophila	OD=200	Male	mated	1.75	42	1	n	826
																						Vial100	RAL566	Rep1	P. entomophila	OD=200	Male	mated	1.75	42	1	n	827
																						Vial100	RAL566	Rep1	P. entomophila	OD=200	Male	mated	1.75	42	1	n	828
																						Vial100	RAL566	Rep1	P. entomophila	OD=200	Male	mated	1.875	45	1	n	829
																						Vial100	RAL566	Rep1	P. entomophila	OD=200	Male	mated	2	48	1	n	830
																						Vial100	RAL566	Rep1	P. entomophila	OD=200	Male	mated	3.125	75	1	n	831
																						Vial100	RAL566	Rep1	P. entomophila	OD=200	Male	mated	3.25	78	0	n	832
																						Vial100	RAL566	Rep1	P. entomophila	OD=200	Male	mated	3.25	78	0	n	833
																						Vial100	RAL566	Rep1	P. entomophila	OD=200	Male	mated	3.25	78	0	n	834
																						Vial100	RAL566	Rep1	P. entomophila	OD=200	Male	mated	3.25	78	0	n	835
																						Vial100	RAL566	Rep1	P. entomophila	OD=200	Male	mated	3.25	78	0	n	836
																						Vial100	RAL566	Rep1	P. entomophila	OD=200	Male	mated	3.25	78	0	n	837
																						Vial100	RAL566	Rep1	P. entomophila	OD=200	Male	mated	3.25	78	0	n	838
																						Vial99	RAL566	Rep1	P. entomophila	OD=200	Female	mated	1	24	1	n	839
																						Vial99	RAL566	Rep1	P. entomophila	OD=200	Female	mated	1.125	27	1	n	840
																						Vial99	RAL566	Rep1	P. entomophila	OD=200	Female	mated	1.75	42	1	n	841
																						Vial99	RAL566	Rep1	P. entomophila	OD=200	Female	mated	1.75	42	1	n	842
																						Vial99	RAL566	Rep1	P. entomophila	OD=200	Female	mated	1.75	42	1	n	843
																						Vial99	RAL566	Rep1	P. entomophila	OD=200	Female	mated	2	48	1	n	844
																						Vial99	RAL566	Rep1	P. entomophila	OD=200	Female	mated	2.25	54	1	n	845
																						Vial99	RAL566	Rep1	P. entomophila	OD=200	Female	mated	2.75	66	1	n	846
																						Vial99	RAL566	Rep1	P. entomophila	OD=200	Female	mated	3.25	78	0	n	847
																						Vial99	RAL566	Rep1	P. entomophila	OD=200	Female	mated	3.25	78	0	n	848
																						Vial99	RAL566	Rep1	P. entomophila	OD=200	Female	mated	3.25	78	0	n	849
																						Vial99	RAL566	Rep1	P. entomophila	OD=200	Female	mated	3.25	78	0	n	850
																						Vial99	RAL566	Rep1	P. entomophila	OD=200	Female	mated	3.25	78	0	n	851
																						Vial99	RAL566	Rep1	P. entomophila	OD=200	Female	mated	3.25	78	0	n	852
																						Vial99	RAL566	Rep1	P. entomophila	OD=200	Female	mated	3.25	78	0	n	853
																						Vial99	RAL566	Rep1	P. entomophila	OD=200	Female	mated	3.25	78	0	n	854
																						Vial99	RAL566	Rep1	P. entomophila	OD=200	Female	mated	3.25	78	0	n	855
																						Vial99	RAL566	Rep1	P. entomophila	OD=200	Female	mated	3.25	78	0	n	856
																						Vial99	RAL566	Rep1	P. entomophila	OD=200	Female	mated	3.25	78	0	n	857
																						Vial98	RAL517	Rep1	P. entomophila	OD=200	Male	mated	3.25	78	0	n	858
																						Vial98	RAL517	Rep1	P. entomophila	OD=200	Male	mated	3.25	78	0	n	859
																						Vial98	RAL517	Rep1	P. entomophila	OD=200	Male	mated	3.25	78	0	n	860
																						Vial98	RAL517	Rep1	P. entomophila	OD=200	Male	mated	3.25	78	0	n	861
																						Vial98	RAL517	Rep1	P. entomophila	OD=200	Male	mated	3.25	78	0	n	862
																						Vial98	RAL517	Rep1	P. entomophila	OD=200	Male	mated	3.25	78	0	n	863
																						Vial98	RAL517	Rep1	P. entomophila	OD=200	Male	mated	3.25	78	0	n	864
																						Vial98	RAL517	Rep1	P. entomophila	OD=200	Male	mated	3.25	78	0	n	865
																						Vial98	RAL517	Rep1	P. entomophila	OD=200	Male	mated	3.25	78	0	n	866
																						Vial98	RAL517	Rep1	P. entomophila	OD=200	Male	mated	3.25	78	0	n	867
																						Vial98	RAL517	Rep1	P. entomophila	OD=200	Male	mated	3.25	78	0	n	868
																						Vial98	RAL517	Rep1	P. entomophila	OD=200	Male	mated	3.25	78	0	n	869
																						Vial98	RAL517	Rep1	P. entomophila	OD=200	Male	mated	3.25	78	0	n	870
																						Vial98	RAL517	Rep1	P. entomophila	OD=200	Male	mated	3.25	78	0	n	871
																						Vial98	RAL517	Rep1	P. entomophila	OD=200	Male	mated	3.25	78	0	n	872
																						Vial98	RAL517	Rep1	P. entomophila	OD=200	Male	mated	3.25	78	0	n	873
																						Vial98	RAL517	Rep1	P. entomophila	OD=200	Male	mated	3.25	78	0	n	874
																						Vial98	RAL517	Rep1	P. entomophila	OD=200	Male	mated	3.25	78	0	n	875
																						Vial97	RAL517	Rep1	P. entomophila	OD=200	Female	mated	1.25	30	1	n	876
																						Vial97	RAL517	Rep1	P. entomophila	OD=200	Female	mated	1.75	42	1	n	877
																						Vial97	RAL517	Rep1	P. entomophila	OD=200	Female	mated	1.75	42	1	n	878
																						Vial97	RAL517	Rep1	P. entomophila	OD=200	Female	mated	1.75	42	1	n	879
																						Vial97	RAL517	Rep1	P. entomophila	OD=200	Female	mated	1.75	42	1	n	880
																						Vial97	RAL517	Rep1	P. entomophila	OD=200	Female	mated	1.75	42	1	n	881
																						Vial97	RAL517	Rep1	P. entomophila	OD=200	Female	mated	1.75	42	1	n	882
																						Vial97	RAL517	Rep1	P. entomophila	OD=200	Female	mated	1.75	42	1	n	883
																						Vial97	RAL517	Rep1	P. entomophila	OD=200	Female	mated	1.875	45	1	n	884
																						Vial97	RAL517	Rep1	P. entomophila	OD=200	Female	mated	1.875	45	1	n	885
																						Vial97	RAL517	Rep1	P. entomophila	OD=200	Female	mated	2.125	51	1	n	886
																						Vial97	RAL517	Rep1	P. entomophila	OD=200	Female	mated	2.125	51	1	n	887
																						Vial97	RAL517	Rep1	P. entomophila	OD=200	Female	mated	2.25	54	1	n	888
																						Vial97	RAL517	Rep1	P. entomophila	OD=200	Female	mated	2.25	54	1	n	889
																						Vial97	RAL517	Rep1	P. entomophila	OD=200	Female	mated	2.75	66	1	n	890
																						Vial97	RAL517	Rep1	P. entomophila	OD=200	Female	mated	3.25	78	1	n	891
																						Vial97	RAL517	Rep1	P. entomophila	OD=200	Female	mated	3.25	78	0	n	892
																						Vial97	RAL517	Rep1	P. entomophila	OD=200	Female	mated	3.25	78	0	n	893
																						Vial97	RAL517	Rep1	P. entomophila	OD=200	Female	mated	3.25	78	0	n	894
																						Vial97	RAL517	Rep1	P. entomophila	OD=200	Female	mated	3.25	78	0	n	895
																						Vial96	RAL358	Rep1	P. entomophila	OD=200	Male	mated	0.875	21	1	n	896
																						Vial96	RAL358	Rep1	P. entomophila	OD=200	Male	mated	0.875	21	1	n	897
																						Vial96	RAL358	Rep1	P. entomophila	OD=200	Male	mated	2.25	54	1	n	898
																						Vial96	RAL358	Rep1	P. entomophila	OD=200	Male	mated	2.25	54	1	n	899
																						Vial96	RAL358	Rep1	P. entomophila	OD=200	Male	mated	2.25	54	1	n	900
																						Vial96	RAL358	Rep1	P. entomophila	OD=200	Male	mated	1.125	27	1	n	901
																						Vial96	RAL358	Rep1	P. entomophila	OD=200	Male	mated	1.125	27	1	n	902
																						Vial96	RAL358	Rep1	P. entomophila	OD=200	Male	mated	1.25	30	1	n	903
																						Vial96	RAL358	Rep1	P. entomophila	OD=200	Male	mated	1.75	42	1	n	904
																						Vial96	RAL358	Rep1	P. entomophila	OD=200	Male	mated	1.75	42	1	n	905
																						Vial96	RAL358	Rep1	P. entomophila	OD=200	Male	mated	1.75	42	1	n	906
																						Vial96	RAL358	Rep1	P. entomophila	OD=200	Male	mated	3.25	78	0	n	907
																						Vial95	RAL358	Rep1	P. entomophila	OD=200	Female	mated	1	24	1	n	908
																						Vial95	RAL358	Rep1	P. entomophila	OD=200	Female	mated	1.125	27	1	n	909
																						Vial95	RAL358	Rep1	P. entomophila	OD=200	Female	mated	1.25	30	1	n	910
																						Vial95	RAL358	Rep1	P. entomophila	OD=200	Female	mated	1.25	30	1	n	911
																						Vial95	RAL358	Rep1	P. entomophila	OD=200	Female	mated	1.25	30	1	n	912
																						Vial95	RAL358	Rep1	P. entomophila	OD=200	Female	mated	1.25	30	1	n	913
																						Vial95	RAL358	Rep1	P. entomophila	OD=200	Female	mated	1.25	30	1	n	914
																						Vial95	RAL358	Rep1	P. entomophila	OD=200	Female	mated	1.25	30	1	n	915
																						Vial95	RAL358	Rep1	P. entomophila	OD=200	Female	mated	1.75	42	1	n	916
																						Vial95	RAL358	Rep1	P. entomophila	OD=200	Female	mated	1.75	42	1	n	917
																						Vial95	RAL358	Rep1	P. entomophila	OD=200	Female	mated	1.75	42	1	n	918
																						Vial95	RAL358	Rep1	P. entomophila	OD=200	Female	mated	1.75	42	1	n	919
																						Vial95	RAL358	Rep1	P. entomophila	OD=200	Female	mated	1.75	42	1	n	920
																						Vial95	RAL358	Rep1	P. entomophila	OD=200	Female	mated	1.75	42	1	n	921
																						Vial95	RAL358	Rep1	P. entomophila	OD=200	Female	mated	1.75	42	1	n	922
																						Vial95	RAL358	Rep1	P. entomophila	OD=200	Female	mated	1.75	42	1	n	923
																						Vial95	RAL358	Rep1	P. entomophila	OD=200	Female	mated	1.75	42	1	n	924
																						Vial95	RAL358	Rep1	P. entomophila	OD=200	Female	mated	3.25	78	0	n	925
																						Vial95	RAL358	Rep1	P. entomophila	OD=200	Female	mated	3.25	78	0	n	926
																						Vial94	RAL555	Rep1	P. entomophila	OD=200	Male	mated	0.75	18	1	y	927
																						Vial94	RAL555	Rep1	P. entomophila	OD=200	Male	mated	0.75	18	1	y	928
																						Vial94	RAL555	Rep1	P. entomophila	OD=200	Male	mated	0.875	21	1	y	929
																						Vial94	RAL555	Rep1	P. entomophila	OD=200	Male	mated	0.875	21	1	y	930
																						Vial94	RAL555	Rep1	P. entomophila	OD=200	Male	mated	0.875	21	1	y	931
																						Vial94	RAL555	Rep1	P. entomophila	OD=200	Male	mated	1.125	27	1	y	932
																						Vial94	RAL555	Rep1	P. entomophila	OD=200	Male	mated	1.125	27	1	y	933
																						Vial94	RAL555	Rep1	P. entomophila	OD=200	Male	mated	1.125	27	1	y	934
																						Vial94	RAL555	Rep1	P. entomophila	OD=200	Male	mated	1.125	27	1	y	935
																						Vial94	RAL555	Rep1	P. entomophila	OD=200	Male	mated	1.125	27	1	y	936
																						Vial94	RAL555	Rep1	P. entomophila	OD=200	Male	mated	1.125	27	1	y	937
																						Vial94	RAL555	Rep1	P. entomophila	OD=200	Male	mated	1.125	27	1	y	938
																						Vial94	RAL555	Rep1	P. entomophila	OD=200	Male	mated	1.125	27	1	y	939
																						Vial94	RAL555	Rep1	P. entomophila	OD=200	Male	mated	1.125	27	1	y	940
																						Vial94	RAL555	Rep1	P. entomophila	OD=200	Male	mated	1.125	27	1	y	941
																						Vial94	RAL555	Rep1	P. entomophila	OD=200	Male	mated	1.75	42	1	y	942
																						Vial94	RAL555	Rep1	P. entomophila	OD=200	Male	mated	1.75	42	1	y	943
																						Vial94	RAL555	Rep1	P. entomophila	OD=200	Male	mated	2	48	1	y	944
																						Vial93	RAL555	Rep1	P. entomophila	OD=200	Female	mated	0.75	18	1	y	945
																						Vial93	RAL555	Rep1	P. entomophila	OD=200	Female	mated	0.75	18	1	y	946
																						Vial93	RAL555	Rep1	P. entomophila	OD=200	Female	mated	0.875	21	1	y	947
																						Vial93	RAL555	Rep1	P. entomophila	OD=200	Female	mated	0.875	21	1	y	948
																						Vial93	RAL555	Rep1	P. entomophila	OD=200	Female	mated	0.875	21	1	y	949
																						Vial93	RAL555	Rep1	P. entomophila	OD=200	Female	mated	0.875	21	1	y	950
																						Vial93	RAL555	Rep1	P. entomophila	OD=200	Female	mated	0.875	21	1	y	951
																						Vial93	RAL555	Rep1	P. entomophila	OD=200	Female	mated	1	24	1	y	952
																						Vial93	RAL555	Rep1	P. entomophila	OD=200	Female	mated	1	24	1	y	953
																						Vial93	RAL555	Rep1	P. entomophila	OD=200	Female	mated	1	24	1	y	954
																						Vial93	RAL555	Rep1	P. entomophila	OD=200	Female	mated	1	24	1	y	955
																						Vial93	RAL555	Rep1	P. entomophila	OD=200	Female	mated	1	24	1	y	956
																						Vial93	RAL555	Rep1	P. entomophila	OD=200	Female	mated	1	24	1	y	957
																						Vial93	RAL555	Rep1	P. entomophila	OD=200	Female	mated	1	24	1	y	958
																						Vial93	RAL555	Rep1	P. entomophila	OD=200	Female	mated	1.75	42	1	y	959
																						Vial93	RAL555	Rep1	P. entomophila	OD=200	Female	mated	1.75	42	1	y	960
																						Vial93	RAL555	Rep1	P. entomophila	OD=200	Female	mated	1.75	42	1	y	961
																						Vial93	RAL555	Rep1	P. entomophila	OD=200	Female	mated	1.75	42	1	y	962
																						Vial93	RAL555	Rep1	P. entomophila	OD=200	Female	mated	1.75	42	1	y	963
																						Vial92	RAL303	Rep1	P. entomophila	OD=200	Male	mated	1.125	27	1	n	964
																						Vial92	RAL303	Rep1	P. entomophila	OD=200	Male	mated	1.75	42	1	n	965
																						Vial92	RAL303	Rep1	P. entomophila	OD=200	Male	mated	1.875	45	1	n	966
																						Vial92	RAL303	Rep1	P. entomophila	OD=200	Male	mated	3.125	75	1	n	967
																						Vial92	RAL303	Rep1	P. entomophila	OD=200	Male	mated	3.25	78	0	n	968
																						Vial92	RAL303	Rep1	P. entomophila	OD=200	Male	mated	3.25	78	0	n	969
																						Vial92	RAL303	Rep1	P. entomophila	OD=200	Male	mated	3.25	78	0	n	970
																						Vial92	RAL303	Rep1	P. entomophila	OD=200	Male	mated	3.25	78	0	n	971
																						Vial92	RAL303	Rep1	P. entomophila	OD=200	Male	mated	3.25	78	0	n	972
																						Vial92	RAL303	Rep1	P. entomophila	OD=200	Male	mated	3.25	78	0	n	973
																						Vial92	RAL303	Rep1	P. entomophila	OD=200	Male	mated	3.25	78	0	n	974
																						Vial92	RAL303	Rep1	P. entomophila	OD=200	Male	mated	3.25	78	0	n	975
																						Vial92	RAL303	Rep1	P. entomophila	OD=200	Male	mated	3.25	78	0	n	976
																						Vial92	RAL303	Rep1	P. entomophila	OD=200	Male	mated	3.25	78	0	n	977
																						Vial92	RAL303	Rep1	P. entomophila	OD=200	Male	mated	3.25	78	0	n	978
																						Vial92	RAL303	Rep1	P. entomophila	OD=200	Male	mated	3.25	78	0	n	979
																						Vial92	RAL303	Rep1	P. entomophila	OD=200	Male	mated	3.25	78	0	n	980
																						Vial92	RAL303	Rep1	P. entomophila	OD=200	Male	mated	3.25	78	0	n	981
																						Vial92	RAL303	Rep1	P. entomophila	OD=200	Male	mated	3.25	78	0	n	982
																						Vial92	RAL303	Rep1	P. entomophila	OD=200	Male	mated	3.25	78	0	n	983
																						Vial91	RAL303	Rep1	P. entomophila	OD=200	Female	mated	0.75	18	1	n	984
																						Vial91	RAL303	Rep1	P. entomophila	OD=200	Female	mated	0.75	18	1	n	985
																						Vial91	RAL303	Rep1	P. entomophila	OD=200	Female	mated	0.75	18	1	n	986
																						Vial91	RAL303	Rep1	P. entomophila	OD=200	Female	mated	0.75	18	1	n	987
																						Vial91	RAL303	Rep1	P. entomophila	OD=200	Female	mated	0.75	18	1	n	988
																						Vial91	RAL303	Rep1	P. entomophila	OD=200	Female	mated	0.75	18	1	n	989
																						Vial91	RAL303	Rep1	P. entomophila	OD=200	Female	mated	0.875	21	1	n	990
																						Vial91	RAL303	Rep1	P. entomophila	OD=200	Female	mated	1	24	1	n	991
																						Vial91	RAL303	Rep1	P. entomophila	OD=200	Female	mated	1.125	27	1	n	992
																						Vial91	RAL303	Rep1	P. entomophila	OD=200	Female	mated	1.75	42	1	n	993
																						Vial91	RAL303	Rep1	P. entomophila	OD=200	Female	mated	1.875	45	1	n	994
																						Vial91	RAL303	Rep1	P. entomophila	OD=200	Female	mated	2	48	1	n	995
																						Vial91	RAL303	Rep1	P. entomophila	OD=200	Female	mated	2.75	66	1	n	996
																						Vial91	RAL303	Rep1	P. entomophila	OD=200	Female	mated	3.125	75	1	n	997
																						Vial91	RAL303	Rep1	P. entomophila	OD=200	Female	mated	3.125	75	1	n	998
																						Vial91	RAL303	Rep1	P. entomophila	OD=200	Female	mated	3.25	78	1	n	999
																						Vial91	RAL303	Rep1	P. entomophila	OD=200	Female	mated	3.25	78	0	n	1000
																						Vial91	RAL303	Rep1	P. entomophila	OD=200	Female	mated	3.25	78	0	n	1001
																						Vial91	RAL303	Rep1	P. entomophila	OD=200	Female	mated	3.25	78	0	n	1002
																						Vial91	RAL303	Rep1	P. entomophila	OD=200	Female	mated	3.25	78	0	n	1003
																						Vial90	RAL399	Rep1	P. entomophila	OD=200	Male	mated	3.25	78	0	n	1004
																						Vial90	RAL399	Rep1	P. entomophila	OD=200	Male	mated	3.25	78	0	n	1005
																						Vial90	RAL399	Rep1	P. entomophila	OD=200	Male	mated	3.25	78	0	n	1006
																						Vial90	RAL399	Rep1	P. entomophila	OD=200	Male	mated	3.25	78	0	n	1007
																						Vial90	RAL399	Rep1	P. entomophila	OD=200	Male	mated	3.25	78	0	n	1008
																						Vial90	RAL399	Rep1	P. entomophila	OD=200	Male	mated	3.25	78	0	n	1009
																						Vial90	RAL399	Rep1	P. entomophila	OD=200	Male	mated	3.25	78	0	n	1010
																						Vial90	RAL399	Rep1	P. entomophila	OD=200	Male	mated	3.25	78	0	n	1011
																						Vial90	RAL399	Rep1	P. entomophila	OD=200	Male	mated	3.25	78	0	n	1012
																						Vial90	RAL399	Rep1	P. entomophila	OD=200	Male	mated	3.25	78	0	n	1013
																						Vial90	RAL399	Rep1	P. entomophila	OD=200	Male	mated	3.25	78	0	n	1014
																						Vial90	RAL399	Rep1	P. entomophila	OD=200	Male	mated	3.25	78	0	n	1015
																						Vial90	RAL399	Rep1	P. entomophila	OD=200	Male	mated	3.25	78	0	n	1016
																						Vial90	RAL399	Rep1	P. entomophila	OD=200	Male	mated	3.25	78	0	n	1017
																						Vial90	RAL399	Rep1	P. entomophila	OD=200	Male	mated	3.25	78	0	n	1018
																						Vial90	RAL399	Rep1	P. entomophila	OD=200	Male	mated	3.25	78	0	n	1019
																						Vial90	RAL399	Rep1	P. entomophila	OD=200	Male	mated	3.25	78	0	n	1020
																						Vial90	RAL399	Rep1	P. entomophila	OD=200	Male	mated	3.25	78	0	n	1021
																						Vial90	RAL399	Rep1	P. entomophila	OD=200	Male	mated	3.25	78	0	n	1022
																						Vial90	RAL399	Rep1	P. entomophila	OD=200	Male	mated	3.25	78	0	n	1023
																						Vial90	RAL399	Rep1	P. entomophila	OD=200	Male	mated	3.25	78	0	n	1024
																						Vial89	RAL399	Rep1	P. entomophila	OD=200	Female	mated	0.875	21	1	n	1025
																						Vial89	RAL399	Rep1	P. entomophila	OD=200	Female	mated	1	24	1	n	1026
																						Vial89	RAL399	Rep1	P. entomophila	OD=200	Female	mated	1	24	1	n	1027
																						Vial89	RAL399	Rep1	P. entomophila	OD=200	Female	mated	1.25	30	1	n	1028
																						Vial89	RAL399	Rep1	P. entomophila	OD=200	Female	mated	1.75	42	1	n	1029
																						Vial89	RAL399	Rep1	P. entomophila	OD=200	Female	mated	1.875	45	1	n	1030
																						Vial89	RAL399	Rep1	P. entomophila	OD=200	Female	mated	2.25	54	1	n	1031
																						Vial89	RAL399	Rep1	P. entomophila	OD=200	Female	mated	3.25	78	1	n	1032
																						Vial89	RAL399	Rep1	P. entomophila	OD=200	Female	mated	3.25	78	1	n	1033
																						Vial89	RAL399	Rep1	P. entomophila	OD=200	Female	mated	3.25	78	1	n	1034
																						Vial89	RAL399	Rep1	P. entomophila	OD=200	Female	mated	3.25	78	0	n	1035
																						Vial89	RAL399	Rep1	P. entomophila	OD=200	Female	mated	3.25	78	0	n	1036
																						Vial89	RAL399	Rep1	P. entomophila	OD=200	Female	mated	3.25	78	0	n	1037
																						Vial89	RAL399	Rep1	P. entomophila	OD=200	Female	mated	3.25	78	0	n	1038
																						Vial89	RAL399	Rep1	P. entomophila	OD=200	Female	mated	3.25	78	0	n	1039
																						Vial89	RAL399	Rep1	P. entomophila	OD=200	Female	mated	3.25	78	0	n	1040
																						Vial89	RAL399	Rep1	P. entomophila	OD=200	Female	mated	3.25	78	0	n	1041
																						Vial89	RAL399	Rep1	P. entomophila	OD=200	Female	mated	3.25	78	0	n	1042
																						Vial89	RAL399	Rep1	P. entomophila	OD=200	Female	mated	3.25	78	0	n	1043
																						Vial89	RAL399	Rep1	P. entomophila	OD=200	Female	mated	3.25	78	0	n	1044
																						Vial89	RAL399	Rep1	P. entomophila	OD=200	Female	mated	3.25	78	0	n	1045
																						Vial88	RAL913	Rep1	P. entomophila	OD=200	Male	mated	0.75	18	1	y	1046
																						Vial88	RAL913	Rep1	P. entomophila	OD=200	Male	mated	1.125	27	1	y	1047
																						Vial88	RAL913	Rep1	P. entomophila	OD=200	Male	mated	1.25	30	1	y	1048
																						Vial88	RAL913	Rep1	P. entomophila	OD=200	Male	mated	1.25	30	1	y	1049
																						Vial88	RAL913	Rep1	P. entomophila	OD=200	Male	mated	3.25	78	0	y	1050
																						Vial88	RAL913	Rep1	P. entomophila	OD=200	Male	mated	3.25	78	0	y	1051
																						Vial88	RAL913	Rep1	P. entomophila	OD=200	Male	mated	3.25	78	0	y	1052
																						Vial88	RAL913	Rep1	P. entomophila	OD=200	Male	mated	3.25	78	0	y	1053
																						Vial88	RAL913	Rep1	P. entomophila	OD=200	Male	mated	3.25	78	0	y	1054
																						Vial88	RAL913	Rep1	P. entomophila	OD=200	Male	mated	3.25	78	0	y	1055
																						Vial88	RAL913	Rep1	P. entomophila	OD=200	Male	mated	3.25	78	0	y	1056
																						Vial88	RAL913	Rep1	P. entomophila	OD=200	Male	mated	3.25	78	0	y	1057
																						Vial88	RAL913	Rep1	P. entomophila	OD=200	Male	mated	3.25	78	0	y	1058
																						Vial88	RAL913	Rep1	P. entomophila	OD=200	Male	mated	3.25	78	0	y	1059
																						Vial88	RAL913	Rep1	P. entomophila	OD=200	Male	mated	3.25	78	0	y	1060
																						Vial88	RAL913	Rep1	P. entomophila	OD=200	Male	mated	3.25	78	0	y	1061
																						Vial88	RAL913	Rep1	P. entomophila	OD=200	Male	mated	3.25	78	0	y	1062
																						Vial88	RAL913	Rep1	P. entomophila	OD=200	Male	mated	3.25	78	0	y	1063
																						Vial88	RAL913	Rep1	P. entomophila	OD=200	Male	mated	3.25	78	0	y	1064
																						Vial88	RAL913	Rep1	P. entomophila	OD=200	Male	mated	3.25	78	0	y	1065
																						Vial87	RAL913	Rep1	P. entomophila	OD=200	Female	mated	0.75	18	1	y	1066
																						Vial87	RAL913	Rep1	P. entomophila	OD=200	Female	mated	0.75	18	1	y	1067
																						Vial87	RAL913	Rep1	P. entomophila	OD=200	Female	mated	0.875	21	1	y	1068
																						Vial87	RAL913	Rep1	P. entomophila	OD=200	Female	mated	0.875	21	1	y	1069
																						Vial87	RAL913	Rep1	P. entomophila	OD=200	Female	mated	1	24	1	y	1070
																						Vial87	RAL913	Rep1	P. entomophila	OD=200	Female	mated	1.125	27	1	y	1071
																						Vial87	RAL913	Rep1	P. entomophila	OD=200	Female	mated	1.125	27	1	y	1072
																						Vial87	RAL913	Rep1	P. entomophila	OD=200	Female	mated	1.25	30	1	y	1073
																						Vial87	RAL913	Rep1	P. entomophila	OD=200	Female	mated	1.25	30	1	y	1074
																						Vial87	RAL913	Rep1	P. entomophila	OD=200	Female	mated	1.75	42	1	y	1075
																						Vial87	RAL913	Rep1	P. entomophila	OD=200	Female	mated	1.75	42	1	y	1076
																						Vial87	RAL913	Rep1	P. entomophila	OD=200	Female	mated	1.75	42	1	y	1077
																						Vial87	RAL913	Rep1	P. entomophila	OD=200	Female	mated	1.75	42	1	y	1078
																						Vial87	RAL913	Rep1	P. entomophila	OD=200	Female	mated	1.75	42	1	y	1079
																						Vial87	RAL913	Rep1	P. entomophila	OD=200	Female	mated	1.875	45	1	y	1080
																						Vial87	RAL913	Rep1	P. entomophila	OD=200	Female	mated	2.25	54	1	y	1081
																						Vial87	RAL913	Rep1	P. entomophila	OD=200	Female	mated	3.25	78	0	y	1082
																						Vial87	RAL913	Rep1	P. entomophila	OD=200	Female	mated	3.25	78	0	y	1083
																						Vial87	RAL913	Rep1	P. entomophila	OD=200	Female	mated	3.25	78	0	y	1084
																						Vial87	RAL913	Rep1	P. entomophila	OD=200	Female	mated	3.25	78	0	y	1085
																						Vial86	RAL712	Rep1	P. entomophila	OD=200	Male	mated	0.75	18	1	y	1086
																						Vial86	RAL712	Rep1	P. entomophila	OD=200	Male	mated	0.75	18	1	y	1087
																						Vial86	RAL712	Rep1	P. entomophila	OD=200	Male	mated	0.875	21	1	y	1088
																						Vial86	RAL712	Rep1	P. entomophila	OD=200	Male	mated	0.875	21	1	y	1089
																						Vial86	RAL712	Rep1	P. entomophila	OD=200	Male	mated	0.875	21	1	y	1090
																						Vial86	RAL712	Rep1	P. entomophila	OD=200	Male	mated	0.875	21	1	y	1091
																						Vial86	RAL712	Rep1	P. entomophila	OD=200	Male	mated	0.875	21	1	y	1092
																						Vial86	RAL712	Rep1	P. entomophila	OD=200	Male	mated	0.875	21	1	y	1093
																						Vial86	RAL712	Rep1	P. entomophila	OD=200	Male	mated	0.875	21	1	y	1094
																						Vial86	RAL712	Rep1	P. entomophila	OD=200	Male	mated	0.875	21	1	y	1095
																						Vial86	RAL712	Rep1	P. entomophila	OD=200	Male	mated	0.875	21	1	y	1096
																						Vial86	RAL712	Rep1	P. entomophila	OD=200	Male	mated	1	24	1	y	1097
																						Vial86	RAL712	Rep1	P. entomophila	OD=200	Male	mated	1	24	1	y	1098
																						Vial86	RAL712	Rep1	P. entomophila	OD=200	Male	mated	1	24	1	y	1099
																						Vial86	RAL712	Rep1	P. entomophila	OD=200	Male	mated	1	24	1	y	1100
																						Vial86	RAL712	Rep1	P. entomophila	OD=200	Male	mated	1	24	1	y	1101
																						Vial86	RAL712	Rep1	P. entomophila	OD=200	Male	mated	1	24	1	y	1102
																						Vial86	RAL712	Rep1	P. entomophila	OD=200	Male	mated	1	24	1	y	1103
																						Vial86	RAL712	Rep1	P. entomophila	OD=200	Male	mated	1.125	27	1	y	1104
																						Vial86	RAL712	Rep1	P. entomophila	OD=200	Male	mated	1.25	30	1	y	1105
																						Vial85	RAL712	Rep1	P. entomophila	OD=200	Female	mated	0.75	18	1	y	1106
																						Vial85	RAL712	Rep1	P. entomophila	OD=200	Female	mated	0.75	18	1	y	1107
																						Vial85	RAL712	Rep1	P. entomophila	OD=200	Female	mated	0.75	18	1	y	1108
																						Vial85	RAL712	Rep1	P. entomophila	OD=200	Female	mated	0.75	18	1	y	1109
																						Vial85	RAL712	Rep1	P. entomophila	OD=200	Female	mated	0.75	18	1	y	1110
																						Vial85	RAL712	Rep1	P. entomophila	OD=200	Female	mated	0.875	21	1	y	1111
																						Vial85	RAL712	Rep1	P. entomophila	OD=200	Female	mated	0.875	21	1	y	1112
																						Vial85	RAL712	Rep1	P. entomophila	OD=200	Female	mated	0.875	21	1	y	1113
																						Vial85	RAL712	Rep1	P. entomophila	OD=200	Female	mated	0.875	21	1	y	1114
																						Vial85	RAL712	Rep1	P. entomophila	OD=200	Female	mated	0.875	21	1	y	1115
																						Vial85	RAL712	Rep1	P. entomophila	OD=200	Female	mated	0.875	21	1	y	1116
																						Vial85	RAL712	Rep1	P. entomophila	OD=200	Female	mated	1	24	1	y	1117
																						Vial85	RAL712	Rep1	P. entomophila	OD=200	Female	mated	1	24	1	y	1118
																						Vial85	RAL712	Rep1	P. entomophila	OD=200	Female	mated	1	24	1	y	1119
																						Vial85	RAL712	Rep1	P. entomophila	OD=200	Female	mated	1	24	1	y	1120
																						Vial85	RAL712	Rep1	P. entomophila	OD=200	Female	mated	1	24	1	y	1121
																						Vial85	RAL712	Rep1	P. entomophila	OD=200	Female	mated	1	24	1	y	1122
																						Vial85	RAL712	Rep1	P. entomophila	OD=200	Female	mated	1.125	27	1	y	1123
																						Vial85	RAL712	Rep1	P. entomophila	OD=200	Female	mated	1.25	30	1	y	1124
																						Vial85	RAL712	Rep1	P. entomophila	OD=200	Female	mated	1.75	42	1	y	1125
																						Vial85	RAL712	Rep1	P. entomophila	OD=200	Female	mated	3.25	78	0	y	1126
																						Vial84	RAL362	Rep1	P. entomophila	OD=200	Male	mated	2.75	66	1	y	1127
																						Vial84	RAL362	Rep1	P. entomophila	OD=200	Male	mated	3.25	78	0	y	1128
																						Vial84	RAL362	Rep1	P. entomophila	OD=200	Male	mated	3.25	78	0	y	1129
																						Vial84	RAL362	Rep1	P. entomophila	OD=200	Male	mated	3.25	78	0	y	1130
																						Vial84	RAL362	Rep1	P. entomophila	OD=200	Male	mated	3.25	78	0	y	1131
																						Vial84	RAL362	Rep1	P. entomophila	OD=200	Male	mated	3.25	78	0	y	1132
																						Vial84	RAL362	Rep1	P. entomophila	OD=200	Male	mated	3.25	78	0	y	1133
																						Vial84	RAL362	Rep1	P. entomophila	OD=200	Male	mated	3.25	78	0	y	1134
																						Vial84	RAL362	Rep1	P. entomophila	OD=200	Male	mated	3.25	78	0	y	1135
																						Vial84	RAL362	Rep1	P. entomophila	OD=200	Male	mated	3.25	78	0	y	1136
																						Vial84	RAL362	Rep1	P. entomophila	OD=200	Male	mated	3.25	78	0	y	1137
																						Vial84	RAL362	Rep1	P. entomophila	OD=200	Male	mated	3.25	78	0	y	1138
																						Vial84	RAL362	Rep1	P. entomophila	OD=200	Male	mated	3.25	78	0	y	1139
																						Vial84	RAL362	Rep1	P. entomophila	OD=200	Male	mated	3.25	78	0	y	1140
																						Vial84	RAL362	Rep1	P. entomophila	OD=200	Male	mated	3.25	78	0	y	1141
																						Vial84	RAL362	Rep1	P. entomophila	OD=200	Male	mated	3.25	78	0	y	1142
																						Vial84	RAL362	Rep1	P. entomophila	OD=200	Male	mated	3.25	78	0	y	1143
																						Vial84	RAL362	Rep1	P. entomophila	OD=200	Male	mated	3.25	78	0	y	1144
																						Vial84	RAL362	Rep1	P. entomophila	OD=200	Male	mated	3.25	78	0	y	1145
																						Vial84	RAL362	Rep1	P. entomophila	OD=200	Male	mated	3.25	78	0	y	1146
																						Vial83	RAL362	Rep1	P. entomophila	OD=200	Female	mated	0.75	18	1	y	1147
																						Vial83	RAL362	Rep1	P. entomophila	OD=200	Female	mated	0.875	21	1	y	1148
																						Vial83	RAL362	Rep1	P. entomophila	OD=200	Female	mated	0.875	21	1	y	1149
																						Vial83	RAL362	Rep1	P. entomophila	OD=200	Female	mated	1	24	1	y	1150
																						Vial83	RAL362	Rep1	P. entomophila	OD=200	Female	mated	1.25	30	1	y	1151
																						Vial83	RAL362	Rep1	P. entomophila	OD=200	Female	mated	1.25	30	1	y	1152
																						Vial83	RAL362	Rep1	P. entomophila	OD=200	Female	mated	1.75	42	1	y	1153
																						Vial83	RAL362	Rep1	P. entomophila	OD=200	Female	mated	1.75	42	1	y	1154
																						Vial83	RAL362	Rep1	P. entomophila	OD=200	Female	mated	1.75	42	1	y	1155
																						Vial83	RAL362	Rep1	P. entomophila	OD=200	Female	mated	1.75	42	1	y	1156
																						Vial83	RAL362	Rep1	P. entomophila	OD=200	Female	mated	1.875	45	1	y	1157
																						Vial83	RAL362	Rep1	P. entomophila	OD=200	Female	mated	2.125	51	1	y	1158
																						Vial83	RAL362	Rep1	P. entomophila	OD=200	Female	mated	2.25	54	1	y	1159
																						Vial83	RAL362	Rep1	P. entomophila	OD=200	Female	mated	2.25	54	1	y	1160
																						Vial83	RAL362	Rep1	P. entomophila	OD=200	Female	mated	2.75	66	1	y	1161
																						Vial83	RAL362	Rep1	P. entomophila	OD=200	Female	mated	2.75	66	1	y	1162
																						Vial83	RAL362	Rep1	P. entomophila	OD=200	Female	mated	3.25	78	0	y	1163
																						Vial83	RAL362	Rep1	P. entomophila	OD=200	Female	mated	3.25	78	0	y	1164
																						Vial83	RAL362	Rep1	P. entomophila	OD=200	Female	mated	3.25	78	0	y	1165
																						Vial83	RAL362	Rep1	P. entomophila	OD=200	Female	mated	3.25	78	0	y	1166
																						Vial82	w1118iso	Rep1	P. entomophila	OD=200	Male	mated	3.25	78	0	NA	1167
																						Vial82	w1118iso	Rep1	P. entomophila	OD=200	Male	mated	3.25	78	0	NA	1168
																						Vial82	w1118iso	Rep1	P. entomophila	OD=200	Male	mated	3.25	78	0	NA	1169
																						Vial82	w1118iso	Rep1	P. entomophila	OD=200	Male	mated	3.25	78	0	NA	1170
																						Vial82	w1118iso	Rep1	P. entomophila	OD=200	Male	mated	3.25	78	0	NA	1171
																						Vial82	w1118iso	Rep1	P. entomophila	OD=200	Male	mated	3.25	78	0	NA	1172
																						Vial82	w1118iso	Rep1	P. entomophila	OD=200	Male	mated	3.25	78	0	NA	1173
																						Vial82	w1118iso	Rep1	P. entomophila	OD=200	Male	mated	3.25	78	0	NA	1174
																						Vial82	w1118iso	Rep1	P. entomophila	OD=200	Male	mated	3.25	78	0	NA	1175
																						Vial82	w1118iso	Rep1	P. entomophila	OD=200	Male	mated	3.25	78	0	NA	1176
																						Vial82	w1118iso	Rep1	P. entomophila	OD=200	Male	mated	3.25	78	0	NA	1177
																						Vial82	w1118iso	Rep1	P. entomophila	OD=200	Male	mated	3.25	78	0	NA	1178
																						Vial82	w1118iso	Rep1	P. entomophila	OD=200	Male	mated	3.25	78	0	NA	1179
																						Vial82	w1118iso	Rep1	P. entomophila	OD=200	Male	mated	3.25	78	0	NA	1180
																						Vial82	w1118iso	Rep1	P. entomophila	OD=200	Male	mated	3.25	78	0	NA	1181
																						Vial82	w1118iso	Rep1	P. entomophila	OD=200	Male	mated	3.25	78	0	NA	1182
																						Vial82	w1118iso	Rep1	P. entomophila	OD=200	Male	mated	3.25	78	0	NA	1183
																						Vial82	w1118iso	Rep1	P. entomophila	OD=200	Male	mated	3.25	78	0	NA	1184
																						Vial82	w1118iso	Rep1	P. entomophila	OD=200	Male	mated	3.25	78	0	NA	1185
																						Vial82	w1118iso	Rep1	P. entomophila	OD=200	Male	mated	3.25	78	0	NA	1186
																						Vial81	w1118iso	Rep1	P. entomophila	OD=200	Female	mated	0.75	18	1	NA	1187
																						Vial81	w1118iso	Rep1	P. entomophila	OD=200	Female	mated	0.75	18	1	NA	1188
																						Vial81	w1118iso	Rep1	P. entomophila	OD=200	Female	mated	0.75	18	1	NA	1189
																						Vial81	w1118iso	Rep1	P. entomophila	OD=200	Female	mated	0.75	18	1	NA	1190
																						Vial81	w1118iso	Rep1	P. entomophila	OD=200	Female	mated	0.75	18	1	NA	1191
																						Vial81	w1118iso	Rep1	P. entomophila	OD=200	Female	mated	0.75	18	1	NA	1192
																						Vial81	w1118iso	Rep1	P. entomophila	OD=200	Female	mated	0.75	18	1	NA	1193
																						Vial81	w1118iso	Rep1	P. entomophila	OD=200	Female	mated	0.75	18	1	NA	1194
																						Vial81	w1118iso	Rep1	P. entomophila	OD=200	Female	mated	0.75	18	1	NA	1195
																						Vial81	w1118iso	Rep1	P. entomophila	OD=200	Female	mated	0.75	18	1	NA	1196
																						Vial81	w1118iso	Rep1	P. entomophila	OD=200	Female	mated	0.875	21	1	NA	1197
																						Vial81	w1118iso	Rep1	P. entomophila	OD=200	Female	mated	0.875	21	1	NA	1198
																						Vial81	w1118iso	Rep1	P. entomophila	OD=200	Female	mated	0.875	21	1	NA	1199
																						Vial81	w1118iso	Rep1	P. entomophila	OD=200	Female	mated	1.125	27	1	NA	1200
																						Vial81	w1118iso	Rep1	P. entomophila	OD=200	Female	mated	1.25	30	1	NA	1201
																						Vial81	w1118iso	Rep1	P. entomophila	OD=200	Female	mated	1.25	30	1	NA	1202
																						Vial81	w1118iso	Rep1	P. entomophila	OD=200	Female	mated	3.25	78	0	NA	1203
																						Vial81	w1118iso	Rep1	P. entomophila	OD=200	Female	mated	3.25	78	0	NA	1204
																						Vial81	w1118iso	Rep1	P. entomophila	OD=200	Female	mated	3.25	78	0	NA	1205
																						Vial80	RAL324	Rep1	P. entomophila	OD=200	Male	mated	0.75	18	1	n	1206
																						Vial80	RAL324	Rep1	P. entomophila	OD=200	Male	mated	1	24	1	n	1207
																						Vial80	RAL324	Rep1	P. entomophila	OD=200	Male	mated	1.25	30	1	n	1208
																						Vial80	RAL324	Rep1	P. entomophila	OD=200	Male	mated	1.25	30	1	n	1209
																						Vial80	RAL324	Rep1	P. entomophila	OD=200	Male	mated	1.25	30	1	n	1210
																						Vial80	RAL324	Rep1	P. entomophila	OD=200	Male	mated	1.75	42	1	n	1211
																						Vial80	RAL324	Rep1	P. entomophila	OD=200	Male	mated	2.125	51	1	n	1212
																						Vial80	RAL324	Rep1	P. entomophila	OD=200	Male	mated	2.25	54	1	n	1213
																						Vial80	RAL324	Rep1	P. entomophila	OD=200	Male	mated	3.25	78	0	n	1214
																						Vial80	RAL324	Rep1	P. entomophila	OD=200	Male	mated	3.25	78	0	n	1215
																						Vial80	RAL324	Rep1	P. entomophila	OD=200	Male	mated	3.25	78	0	n	1216
																						Vial80	RAL324	Rep1	P. entomophila	OD=200	Male	mated	3.25	78	0	n	1217
																						Vial80	RAL324	Rep1	P. entomophila	OD=200	Male	mated	3.25	78	0	n	1218
																						Vial80	RAL324	Rep1	P. entomophila	OD=200	Male	mated	3.25	78	0	n	1219
																						Vial80	RAL324	Rep1	P. entomophila	OD=200	Male	mated	3.25	78	0	n	1220
																						Vial80	RAL324	Rep1	P. entomophila	OD=200	Male	mated	3.25	78	0	n	1221
																						Vial80	RAL324	Rep1	P. entomophila	OD=200	Male	mated	3.25	78	0	n	1222
																						Vial80	RAL324	Rep1	P. entomophila	OD=200	Male	mated	3.25	78	0	n	1223
																						Vial80	RAL324	Rep1	P. entomophila	OD=200	Male	mated	3.25	78	0	n	1224
																						Vial79	RAL324	Rep1	P. entomophila	OD=200	Female	mated	0.75	18	1	n	1225
																						Vial79	RAL324	Rep1	P. entomophila	OD=200	Female	mated	0.75	18	1	n	1226
																						Vial79	RAL324	Rep1	P. entomophila	OD=200	Female	mated	0.75	18	1	n	1227
																						Vial79	RAL324	Rep1	P. entomophila	OD=200	Female	mated	0.875	21	1	n	1228
																						Vial79	RAL324	Rep1	P. entomophila	OD=200	Female	mated	0.875	21	1	n	1229
																						Vial79	RAL324	Rep1	P. entomophila	OD=200	Female	mated	0.875	21	1	n	1230
																						Vial79	RAL324	Rep1	P. entomophila	OD=200	Female	mated	1	24	1	n	1231
																						Vial79	RAL324	Rep1	P. entomophila	OD=200	Female	mated	1	24	1	n	1232
																						Vial79	RAL324	Rep1	P. entomophila	OD=200	Female	mated	1	24	1	n	1233
																						Vial79	RAL324	Rep1	P. entomophila	OD=200	Female	mated	1	24	1	n	1234
																						Vial79	RAL324	Rep1	P. entomophila	OD=200	Female	mated	1	24	1	n	1235
																						Vial79	RAL324	Rep1	P. entomophila	OD=200	Female	mated	1.125	27	1	n	1236
																						Vial79	RAL324	Rep1	P. entomophila	OD=200	Female	mated	1.125	27	1	n	1237
																						Vial79	RAL324	Rep1	P. entomophila	OD=200	Female	mated	1.125	27	1	n	1238
																						Vial79	RAL324	Rep1	P. entomophila	OD=200	Female	mated	1.125	27	1	n	1239
																						Vial79	RAL324	Rep1	P. entomophila	OD=200	Female	mated	1.25	30	1	n	1240
																						Vial79	RAL324	Rep1	P. entomophila	OD=200	Female	mated	1.75	42	1	n	1241
																						Vial79	RAL324	Rep1	P. entomophila	OD=200	Female	mated	3.25	78	0	n	1242
																						Vial78	RAL357	Rep1	P. entomophila	OD=200	Male	mated	0.875	21	1	n	1243
																						Vial78	RAL357	Rep1	P. entomophila	OD=200	Male	mated	0.875	21	1	n	1244
																						Vial78	RAL357	Rep1	P. entomophila	OD=200	Male	mated	0.875	21	1	n	1245
																						Vial78	RAL357	Rep1	P. entomophila	OD=200	Male	mated	0.875	21	1	n	1246
																						Vial78	RAL357	Rep1	P. entomophila	OD=200	Male	mated	0.875	21	1	n	1247
																						Vial78	RAL357	Rep1	P. entomophila	OD=200	Male	mated	1	24	1	n	1248
																						Vial78	RAL357	Rep1	P. entomophila	OD=200	Male	mated	1	24	1	n	1249
																						Vial78	RAL357	Rep1	P. entomophila	OD=200	Male	mated	1.125	27	1	n	1250
																						Vial78	RAL357	Rep1	P. entomophila	OD=200	Male	mated	1.125	27	1	n	1251
																						Vial78	RAL357	Rep1	P. entomophila	OD=200	Male	mated	1.125	27	1	n	1252
																						Vial78	RAL357	Rep1	P. entomophila	OD=200	Male	mated	1.125	27	1	n	1253
																						Vial78	RAL357	Rep1	P. entomophila	OD=200	Male	mated	1.125	27	1	n	1254
																						Vial78	RAL357	Rep1	P. entomophila	OD=200	Male	mated	1.25	30	1	n	1255
																						Vial78	RAL357	Rep1	P. entomophila	OD=200	Male	mated	1.25	30	1	n	1256
																						Vial78	RAL357	Rep1	P. entomophila	OD=200	Male	mated	1.75	42	1	n	1257
																						Vial78	RAL357	Rep1	P. entomophila	OD=200	Male	mated	1.75	42	1	n	1258
																						Vial78	RAL357	Rep1	P. entomophila	OD=200	Male	mated	1.75	42	1	n	1259
																						Vial78	RAL357	Rep1	P. entomophila	OD=200	Male	mated	1.75	42	1	n	1260
																						Vial78	RAL357	Rep1	P. entomophila	OD=200	Male	mated	1.75	42	1	n	1261
																						Vial78	RAL357	Rep1	P. entomophila	OD=200	Male	mated	1.75	42	1	n	1262
																						Vial77	RAL357	Rep1	P. entomophila	OD=200	Female	mated	0.75	18	1	n	1263
																						Vial77	RAL357	Rep1	P. entomophila	OD=200	Female	mated	0.75	18	1	n	1264
																						Vial77	RAL357	Rep1	P. entomophila	OD=200	Female	mated	0.875	21	1	n	1265
																						Vial77	RAL357	Rep1	P. entomophila	OD=200	Female	mated	0.875	21	1	n	1266
																						Vial77	RAL357	Rep1	P. entomophila	OD=200	Female	mated	0.875	21	1	n	1267
																						Vial77	RAL357	Rep1	P. entomophila	OD=200	Female	mated	0.875	21	1	n	1268
																						Vial77	RAL357	Rep1	P. entomophila	OD=200	Female	mated	0.875	21	1	n	1269
																						Vial77	RAL357	Rep1	P. entomophila	OD=200	Female	mated	0.875	21	1	n	1270
																						Vial77	RAL357	Rep1	P. entomophila	OD=200	Female	mated	0.875	21	1	n	1271
																						Vial77	RAL357	Rep1	P. entomophila	OD=200	Female	mated	0.875	21	1	n	1272
																						Vial77	RAL357	Rep1	P. entomophila	OD=200	Female	mated	1	24	1	n	1273
																						Vial77	RAL357	Rep1	P. entomophila	OD=200	Female	mated	1	24	1	n	1274
																						Vial77	RAL357	Rep1	P. entomophila	OD=200	Female	mated	1	24	1	n	1275
																						Vial77	RAL357	Rep1	P. entomophila	OD=200	Female	mated	1	24	1	n	1276
																						Vial77	RAL357	Rep1	P. entomophila	OD=200	Female	mated	1	24	1	n	1277
																						Vial77	RAL357	Rep1	P. entomophila	OD=200	Female	mated	1	24	1	n	1278
																						Vial77	RAL357	Rep1	P. entomophila	OD=200	Female	mated	1.125	27	1	n	1279
																						Vial77	RAL357	Rep1	P. entomophila	OD=200	Female	mated	1.125	27	1	n	1280
																						Vial77	RAL357	Rep1	P. entomophila	OD=200	Female	mated	1.25	30	1	n	1281
																						Vial77	RAL357	Rep1	P. entomophila	OD=200	Female	mated	1.25	30	1	n	1282
																						Vial77	RAL357	Rep1	P. entomophila	OD=200	Female	mated	2	48	1	n	1283
																						Vial76	RAL75	Rep1	P. entomophila	OD=200	Male	mated	0.75	18	1	y	1284
																						Vial76	RAL75	Rep1	P. entomophila	OD=200	Male	mated	1.125	27	1	y	1285
																						Vial76	RAL75	Rep1	P. entomophila	OD=200	Male	mated	1.125	27	1	y	1286
																						Vial76	RAL75	Rep1	P. entomophila	OD=200	Male	mated	1.25	30	1	y	1287
																						Vial76	RAL75	Rep1	P. entomophila	OD=200	Male	mated	1.25	30	1	y	1288
																						Vial76	RAL75	Rep1	P. entomophila	OD=200	Male	mated	1.75	42	1	y	1289
																						Vial76	RAL75	Rep1	P. entomophila	OD=200	Male	mated	1.75	42	1	y	1290
																						Vial76	RAL75	Rep1	P. entomophila	OD=200	Male	mated	1.75	42	1	y	1291
																						Vial76	RAL75	Rep1	P. entomophila	OD=200	Male	mated	1.75	42	1	y	1292
																						Vial76	RAL75	Rep1	P. entomophila	OD=200	Male	mated	1.875	45	1	y	1293
																						Vial76	RAL75	Rep1	P. entomophila	OD=200	Male	mated	1.875	45	1	y	1294
																						Vial76	RAL75	Rep1	P. entomophila	OD=200	Male	mated	1.875	45	1	y	1295
																						Vial76	RAL75	Rep1	P. entomophila	OD=200	Male	mated	1.875	45	1	y	1296
																						Vial76	RAL75	Rep1	P. entomophila	OD=200	Male	mated	2	48	1	y	1297
																						Vial76	RAL75	Rep1	P. entomophila	OD=200	Male	mated	2	48	1	y	1298
																						Vial76	RAL75	Rep1	P. entomophila	OD=200	Male	mated	2.25	54	1	y	1299
																						Vial76	RAL75	Rep1	P. entomophila	OD=200	Male	mated	2.75	66	1	y	1300
																						Vial76	RAL75	Rep1	P. entomophila	OD=200	Male	mated	3.25	78	0	y	1301
																						Vial76	RAL75	Rep1	P. entomophila	OD=200	Male	mated	3.25	78	0	y	1302
																						Vial76	RAL75	Rep1	P. entomophila	OD=200	Male	mated	3.25	78	0	y	1303
																						Vial75	RAL75	Rep1	P. entomophila	OD=200	Female	mated	0.75	18	1	y	1304
																						Vial75	RAL75	Rep1	P. entomophila	OD=200	Female	mated	0.75	18	1	y	1305
																						Vial75	RAL75	Rep1	P. entomophila	OD=200	Female	mated	1	24	1	y	1306
																						Vial75	RAL75	Rep1	P. entomophila	OD=200	Female	mated	1	24	1	y	1307
																						Vial75	RAL75	Rep1	P. entomophila	OD=200	Female	mated	1	24	1	y	1308
																						Vial75	RAL75	Rep1	P. entomophila	OD=200	Female	mated	1	24	1	y	1309
																						Vial75	RAL75	Rep1	P. entomophila	OD=200	Female	mated	1	24	1	y	1310
																						Vial75	RAL75	Rep1	P. entomophila	OD=200	Female	mated	1.125	27	1	y	1311
																						Vial75	RAL75	Rep1	P. entomophila	OD=200	Female	mated	1.125	27	1	y	1312
																						Vial75	RAL75	Rep1	P. entomophila	OD=200	Female	mated	1.75	42	1	y	1313
																						Vial75	RAL75	Rep1	P. entomophila	OD=200	Female	mated	1.75	42	1	y	1314
																						Vial75	RAL75	Rep1	P. entomophila	OD=200	Female	mated	1.75	42	1	y	1315
																						Vial75	RAL75	Rep1	P. entomophila	OD=200	Female	mated	1.75	42	1	y	1316
																						Vial75	RAL75	Rep1	P. entomophila	OD=200	Female	mated	1.75	42	1	y	1317
																						Vial75	RAL75	Rep1	P. entomophila	OD=200	Female	mated	1.75	42	1	y	1318
																						Vial75	RAL75	Rep1	P. entomophila	OD=200	Female	mated	1.75	42	1	y	1319
																						Vial75	RAL75	Rep1	P. entomophila	OD=200	Female	mated	1.75	42	1	y	1320
																						Vial75	RAL75	Rep1	P. entomophila	OD=200	Female	mated	1.875	45	1	y	1321
																						Vial75	RAL75	Rep1	P. entomophila	OD=200	Female	mated	2	48	1	y	1322
																						Vial75	RAL75	Rep1	P. entomophila	OD=200	Female	mated	2.25	54	1	y	1323
																						Vial75	RAL75	Rep1	P. entomophila	OD=200	Female	mated	2.75	66	1	y	1324
																						Vial74	RAL181	Rep1	P. entomophila	OD=200	Male	mated	0.875	21	1	y	1325
																						Vial74	RAL181	Rep1	P. entomophila	OD=200	Male	mated	0.875	21	1	y	1326
																						Vial74	RAL181	Rep1	P. entomophila	OD=200	Male	mated	1	24	1	y	1327
																						Vial74	RAL181	Rep1	P. entomophila	OD=200	Male	mated	1.25	30	1	y	1328
																						Vial74	RAL181	Rep1	P. entomophila	OD=200	Male	mated	1.25	30	1	y	1329
																						Vial74	RAL181	Rep1	P. entomophila	OD=200	Male	mated	1.75	42	1	y	1330
																						Vial74	RAL181	Rep1	P. entomophila	OD=200	Male	mated	1.75	42	1	y	1331
																						Vial74	RAL181	Rep1	P. entomophila	OD=200	Male	mated	1.75	42	1	y	1332
																						Vial74	RAL181	Rep1	P. entomophila	OD=200	Male	mated	1.75	42	1	y	1333
																						Vial74	RAL181	Rep1	P. entomophila	OD=200	Male	mated	1.75	42	1	y	1334
																						Vial74	RAL181	Rep1	P. entomophila	OD=200	Male	mated	1.75	42	1	y	1335
																						Vial74	RAL181	Rep1	P. entomophila	OD=200	Male	mated	2.125	51	1	y	1336
																						Vial74	RAL181	Rep1	P. entomophila	OD=200	Male	mated	2.25	54	1	y	1337
																						Vial74	RAL181	Rep1	P. entomophila	OD=200	Male	mated	2.75	66	1	y	1338
																						Vial73	RAL181	Rep1	P. entomophila	OD=200	Female	mated	0.75	18	1	y	1339
																						Vial73	RAL181	Rep1	P. entomophila	OD=200	Female	mated	0.75	18	1	y	1340
																						Vial73	RAL181	Rep1	P. entomophila	OD=200	Female	mated	0.875	21	1	y	1341
																						Vial73	RAL181	Rep1	P. entomophila	OD=200	Female	mated	1	24	1	y	1342
																						Vial73	RAL181	Rep1	P. entomophila	OD=200	Female	mated	1	24	1	y	1343
																						Vial73	RAL181	Rep1	P. entomophila	OD=200	Female	mated	1	24	1	y	1344
																						Vial73	RAL181	Rep1	P. entomophila	OD=200	Female	mated	1	24	1	y	1345
																						Vial73	RAL181	Rep1	P. entomophila	OD=200	Female	mated	1.25	30	1	y	1346
																						Vial73	RAL181	Rep1	P. entomophila	OD=200	Female	mated	1.25	30	1	y	1347
																						Vial73	RAL181	Rep1	P. entomophila	OD=200	Female	mated	1.75	42	1	y	1348
																						Vial73	RAL181	Rep1	P. entomophila	OD=200	Female	mated	1.75	42	1	y	1349
																						Vial73	RAL181	Rep1	P. entomophila	OD=200	Female	mated	1.75	42	1	y	1350
																						Vial73	RAL181	Rep1	P. entomophila	OD=200	Female	mated	1.75	42	1	y	1351
																						Vial73	RAL181	Rep1	P. entomophila	OD=200	Female	mated	1.75	42	1	y	1352
																						Vial73	RAL181	Rep1	P. entomophila	OD=200	Female	mated	2	48	1	y	1353
																						Vial73	RAL181	Rep1	P. entomophila	OD=200	Female	mated	2	48	1	y	1354
																						Vial73	RAL181	Rep1	P. entomophila	OD=200	Female	mated	2.75	66	1	y	1355
																						Vial73	RAL181	Rep1	P. entomophila	OD=200	Female	mated	3.125	75	1	y	1356
																						Vial73	RAL181	Rep1	P. entomophila	OD=200	Female	mated	3.25	78	0	y	1357
																						Vial72	RAL189	Rep1	P. entomophila	OD=200	Male	mated	0.875	21	1	y	1358
																						Vial72	RAL189	Rep1	P. entomophila	OD=200	Male	mated	1	24	1	y	1359
																						Vial72	RAL189	Rep1	P. entomophila	OD=200	Male	mated	1	24	1	y	1360
																						Vial72	RAL189	Rep1	P. entomophila	OD=200	Male	mated	1	24	1	y	1361
																						Vial72	RAL189	Rep1	P. entomophila	OD=200	Male	mated	1.25	30	1	y	1362
																						Vial72	RAL189	Rep1	P. entomophila	OD=200	Male	mated	1.25	30	1	y	1363
																						Vial72	RAL189	Rep1	P. entomophila	OD=200	Male	mated	1.25	30	1	y	1364
																						Vial72	RAL189	Rep1	P. entomophila	OD=200	Male	mated	1.75	42	1	y	1365
																						Vial72	RAL189	Rep1	P. entomophila	OD=200	Male	mated	1.75	42	1	y	1366
																						Vial72	RAL189	Rep1	P. entomophila	OD=200	Male	mated	1.75	42	1	y	1367
																						Vial72	RAL189	Rep1	P. entomophila	OD=200	Male	mated	1.75	42	1	y	1368
																						Vial72	RAL189	Rep1	P. entomophila	OD=200	Male	mated	2.75	66	1	y	1369
																						Vial72	RAL189	Rep1	P. entomophila	OD=200	Male	mated	2.75	66	1	y	1370
																						Vial72	RAL189	Rep1	P. entomophila	OD=200	Male	mated	2.75	66	1	y	1371
																						Vial72	RAL189	Rep1	P. entomophila	OD=200	Male	mated	2.875	69	1	y	1372
																						Vial72	RAL189	Rep1	P. entomophila	OD=200	Male	mated	3.25	78	0	y	1373
																						Vial72	RAL189	Rep1	P. entomophila	OD=200	Male	mated	3.25	78	0	y	1374
																						Vial72	RAL189	Rep1	P. entomophila	OD=200	Male	mated	3.25	78	0	y	1375
																						Vial72	RAL189	Rep1	P. entomophila	OD=200	Male	mated	3.25	78	0	y	1376
																						Vial72	RAL189	Rep1	P. entomophila	OD=200	Male	mated	3.25	78	0	y	1377
																						Vial71	RAL189	Rep1	P. entomophila	OD=200	Female	mated	0.875	21	1	y	1378
																						Vial71	RAL189	Rep1	P. entomophila	OD=200	Female	mated	0.875	21	1	y	1379
																						Vial71	RAL189	Rep1	P. entomophila	OD=200	Female	mated	0.875	21	1	y	1380
																						Vial71	RAL189	Rep1	P. entomophila	OD=200	Female	mated	1	24	1	y	1381
																						Vial71	RAL189	Rep1	P. entomophila	OD=200	Female	mated	1	24	1	y	1382
																						Vial71	RAL189	Rep1	P. entomophila	OD=200	Female	mated	1	24	1	y	1383
																						Vial71	RAL189	Rep1	P. entomophila	OD=200	Female	mated	1	24	1	y	1384
																						Vial71	RAL189	Rep1	P. entomophila	OD=200	Female	mated	1	24	1	y	1385
																						Vial71	RAL189	Rep1	P. entomophila	OD=200	Female	mated	1	24	1	y	1386
																						Vial71	RAL189	Rep1	P. entomophila	OD=200	Female	mated	1.125	27	1	y	1387
																						Vial71	RAL189	Rep1	P. entomophila	OD=200	Female	mated	1.125	27	1	y	1388
																						Vial71	RAL189	Rep1	P. entomophila	OD=200	Female	mated	1.25	30	1	y	1389
																						Vial71	RAL189	Rep1	P. entomophila	OD=200	Female	mated	1.75	42	1	y	1390
																						Vial71	RAL189	Rep1	P. entomophila	OD=200	Female	mated	1.75	42	1	y	1391
																						Vial71	RAL189	Rep1	P. entomophila	OD=200	Female	mated	1.75	42	1	y	1392
																						Vial71	RAL189	Rep1	P. entomophila	OD=200	Female	mated	1.75	42	1	y	1393
																						Vial71	RAL189	Rep1	P. entomophila	OD=200	Female	mated	1.875	45	1	y	1394
																						Vial71	RAL189	Rep1	P. entomophila	OD=200	Female	mated	2.25	54	1	y	1395
																						Vial71	RAL189	Rep1	P. entomophila	OD=200	Female	mated	2.25	54	1	y	1396
																						Vial70	RAL382	Rep1	P. entomophila	OD=200	Male	mated	0.75	18	1	y	1397
																						Vial70	RAL382	Rep1	P. entomophila	OD=200	Male	mated	0.875	21	1	y	1398
																						Vial70	RAL382	Rep1	P. entomophila	OD=200	Male	mated	1	24	1	y	1399
																						Vial70	RAL382	Rep1	P. entomophila	OD=200	Male	mated	1	24	1	y	1400
																						Vial70	RAL382	Rep1	P. entomophila	OD=200	Male	mated	1	24	1	y	1401
																						Vial70	RAL382	Rep1	P. entomophila	OD=200	Male	mated	1	24	1	y	1402
																						Vial70	RAL382	Rep1	P. entomophila	OD=200	Male	mated	1	24	1	y	1403
																						Vial70	RAL382	Rep1	P. entomophila	OD=200	Male	mated	1	24	1	y	1404
																						Vial70	RAL382	Rep1	P. entomophila	OD=200	Male	mated	1	24	1	y	1405
																						Vial70	RAL382	Rep1	P. entomophila	OD=200	Male	mated	1.25	30	1	y	1406
																						Vial70	RAL382	Rep1	P. entomophila	OD=200	Male	mated	1.75	42	1	y	1407
																						Vial70	RAL382	Rep1	P. entomophila	OD=200	Male	mated	1.75	42	1	y	1408
																						Vial70	RAL382	Rep1	P. entomophila	OD=200	Male	mated	1.75	42	1	y	1409
																						Vial70	RAL382	Rep1	P. entomophila	OD=200	Male	mated	1.875	45	1	y	1410
																						Vial70	RAL382	Rep1	P. entomophila	OD=200	Male	mated	2	48	1	y	1411
																						Vial70	RAL382	Rep1	P. entomophila	OD=200	Male	mated	2.25	54	1	y	1412
																						Vial70	RAL382	Rep1	P. entomophila	OD=200	Male	mated	2.25	54	1	y	1413
																						Vial70	RAL382	Rep1	P. entomophila	OD=200	Male	mated	2.75	66	1	y	1414
																						Vial70	RAL382	Rep1	P. entomophila	OD=200	Male	mated	2.75	66	1	y	1415
																						Vial70	RAL382	Rep1	P. entomophila	OD=200	Male	mated	3.25	78	0	y	1416
																						Vial69	RAL382	Rep1	P. entomophila	OD=200	Female	mated	0.875	21	1	y	1417
																						Vial69	RAL382	Rep1	P. entomophila	OD=200	Female	mated	0.875	21	1	y	1418
																						Vial69	RAL382	Rep1	P. entomophila	OD=200	Female	mated	0.875	21	1	y	1419
																						Vial69	RAL382	Rep1	P. entomophila	OD=200	Female	mated	0.875	21	1	y	1420
																						Vial69	RAL382	Rep1	P. entomophila	OD=200	Female	mated	1	24	1	y	1421
																						Vial69	RAL382	Rep1	P. entomophila	OD=200	Female	mated	1	24	1	y	1422
																						Vial69	RAL382	Rep1	P. entomophila	OD=200	Female	mated	1	24	1	y	1423
																						Vial69	RAL382	Rep1	P. entomophila	OD=200	Female	mated	1	24	1	y	1424
																						Vial69	RAL382	Rep1	P. entomophila	OD=200	Female	mated	1.125	27	1	y	1425
																						Vial69	RAL382	Rep1	P. entomophila	OD=200	Female	mated	1.125	27	1	y	1426
																						Vial69	RAL382	Rep1	P. entomophila	OD=200	Female	mated	1.25	30	1	y	1427
																						Vial69	RAL382	Rep1	P. entomophila	OD=200	Female	mated	1.25	30	1	y	1428
																						Vial69	RAL382	Rep1	P. entomophila	OD=200	Female	mated	1.75	42	1	y	1429
																						Vial69	RAL382	Rep1	P. entomophila	OD=200	Female	mated	1.75	42	1	y	1430
																						Vial69	RAL382	Rep1	P. entomophila	OD=200	Female	mated	1.75	42	1	y	1431
																						Vial69	RAL382	Rep1	P. entomophila	OD=200	Female	mated	2.75	66	1	y	1432
																						Vial69	RAL382	Rep1	P. entomophila	OD=200	Female	mated	2.75	66	1	y	1433
																						Vial69	RAL382	Rep1	P. entomophila	OD=200	Female	mated	2.75	66	1	y	1434
																						Vial69	RAL382	Rep1	P. entomophila	OD=200	Female	mated	2.875	69	1	y	1435
																						Vial69	RAL382	Rep1	P. entomophila	OD=200	Female	mated	3.25	78	1	y	1436
																						Vial69	RAL382	Rep1	P. entomophila	OD=200	Female	mated	3.25	78	0	y	1437
																						Vial68	RAL318	Rep1	P. entomophila	OD=200	Male	mated	0.75	18	1	y	1438
																						Vial68	RAL318	Rep1	P. entomophila	OD=200	Male	mated	0.875	21	1	y	1439
																						Vial68	RAL318	Rep1	P. entomophila	OD=200	Male	mated	0.875	21	1	y	1440
																						Vial68	RAL318	Rep1	P. entomophila	OD=200	Male	mated	0.875	21	1	y	1441
																						Vial68	RAL318	Rep1	P. entomophila	OD=200	Male	mated	0.875	21	1	y	1442
																						Vial68	RAL318	Rep1	P. entomophila	OD=200	Male	mated	0.875	21	1	y	1443
																						Vial68	RAL318	Rep1	P. entomophila	OD=200	Male	mated	1	24	1	y	1444
																						Vial68	RAL318	Rep1	P. entomophila	OD=200	Male	mated	1	24	1	y	1445
																						Vial68	RAL318	Rep1	P. entomophila	OD=200	Male	mated	1	24	1	y	1446
																						Vial68	RAL318	Rep1	P. entomophila	OD=200	Male	mated	1	24	1	y	1447
																						Vial68	RAL318	Rep1	P. entomophila	OD=200	Male	mated	1	24	1	y	1448
																						Vial68	RAL318	Rep1	P. entomophila	OD=200	Male	mated	1.125	27	1	y	1449
																						Vial68	RAL318	Rep1	P. entomophila	OD=200	Male	mated	1.125	27	1	y	1450
																						Vial68	RAL318	Rep1	P. entomophila	OD=200	Male	mated	1.125	27	1	y	1451
																						Vial68	RAL318	Rep1	P. entomophila	OD=200	Male	mated	1.125	27	1	y	1452
																						Vial68	RAL318	Rep1	P. entomophila	OD=200	Male	mated	1.75	42	1	y	1453
																						Vial68	RAL318	Rep1	P. entomophila	OD=200	Male	mated	1.75	42	1	y	1454
																						Vial68	RAL318	Rep1	P. entomophila	OD=200	Male	mated	2	48	1	y	1455
																						Vial67	RAL318	Rep1	P. entomophila	OD=200	Female	mated	0.75	18	1	y	1456
																						Vial67	RAL318	Rep1	P. entomophila	OD=200	Female	mated	1	24	1	y	1457
																						Vial67	RAL318	Rep1	P. entomophila	OD=200	Female	mated	1	24	1	y	1458
																						Vial67	RAL318	Rep1	P. entomophila	OD=200	Female	mated	1	24	1	y	1459
																						Vial67	RAL318	Rep1	P. entomophila	OD=200	Female	mated	1	24	1	y	1460
																						Vial67	RAL318	Rep1	P. entomophila	OD=200	Female	mated	1.125	27	1	y	1461
																						Vial67	RAL318	Rep1	P. entomophila	OD=200	Female	mated	1.125	27	1	y	1462
																						Vial67	RAL318	Rep1	P. entomophila	OD=200	Female	mated	1.125	27	1	y	1463
																						Vial67	RAL318	Rep1	P. entomophila	OD=200	Female	mated	1.25	30	1	y	1464
																						Vial67	RAL318	Rep1	P. entomophila	OD=200	Female	mated	1.75	42	1	y	1465
																						Vial67	RAL318	Rep1	P. entomophila	OD=200	Female	mated	1.75	42	1	y	1466
																						Vial67	RAL318	Rep1	P. entomophila	OD=200	Female	mated	1.75	42	1	y	1467
																						Vial67	RAL318	Rep1	P. entomophila	OD=200	Female	mated	1.75	42	1	y	1468
																						Vial67	RAL318	Rep1	P. entomophila	OD=200	Female	mated	1.75	42	1	y	1469
																						Vial67	RAL318	Rep1	P. entomophila	OD=200	Female	mated	3.25	78	0	y	1470
																						Vial67	RAL318	Rep1	P. entomophila	OD=200	Female	mated	3.25	78	0	y	1471
																						Vial67	RAL318	Rep1	P. entomophila	OD=200	Female	mated	3.25	78	0	y	1472
																						Vial67	RAL318	Rep1	P. entomophila	OD=200	Female	mated	3.25	78	0	y	1473
																						Vial67	RAL318	Rep1	P. entomophila	OD=200	Female	mated	3.25	78	0	y	1474
																						Vial67	RAL318	Rep1	P. entomophila	OD=200	Female	mated	3.25	78	0	y	1475
																						Vial66	RAL787	Rep1	P. entomophila	OD=200	Male	mated	0.75	18	1	y	1476
																						Vial66	RAL787	Rep1	P. entomophila	OD=200	Male	mated	1.125	27	1	y	1477
																						Vial66	RAL787	Rep1	P. entomophila	OD=200	Male	mated	1.25	30	1	y	1478
																						Vial66	RAL787	Rep1	P. entomophila	OD=200	Male	mated	1.75	42	1	y	1479
																						Vial66	RAL787	Rep1	P. entomophila	OD=200	Male	mated	2	48	1	y	1480
																						Vial66	RAL787	Rep1	P. entomophila	OD=200	Male	mated	2	48	1	y	1481
																						Vial66	RAL787	Rep1	P. entomophila	OD=200	Male	mated	3.25	78	0	y	1482
																						Vial66	RAL787	Rep1	P. entomophila	OD=200	Male	mated	3.25	78	0	y	1483
																						Vial66	RAL787	Rep1	P. entomophila	OD=200	Male	mated	3.25	78	0	y	1484
																						Vial66	RAL787	Rep1	P. entomophila	OD=200	Male	mated	3.25	78	0	y	1485
																						Vial66	RAL787	Rep1	P. entomophila	OD=200	Male	mated	3.25	78	0	y	1486
																						Vial66	RAL787	Rep1	P. entomophila	OD=200	Male	mated	3.25	78	0	y	1487
																						Vial66	RAL787	Rep1	P. entomophila	OD=200	Male	mated	3.25	78	0	y	1488
																						Vial66	RAL787	Rep1	P. entomophila	OD=200	Male	mated	3.25	78	0	y	1489
																						Vial66	RAL787	Rep1	P. entomophila	OD=200	Male	mated	3.25	78	0	y	1490
																						Vial66	RAL787	Rep1	P. entomophila	OD=200	Male	mated	3.25	78	0	y	1491
																						Vial66	RAL787	Rep1	P. entomophila	OD=200	Male	mated	3.25	78	0	y	1492
																						Vial66	RAL787	Rep1	P. entomophila	OD=200	Male	mated	3.25	78	0	y	1493
																						Vial65	RAL787	Rep1	P. entomophila	OD=200	Female	mated	0.75	18	1	y	1494
																						Vial65	RAL787	Rep1	P. entomophila	OD=200	Female	mated	0.875	21	1	y	1495
																						Vial65	RAL787	Rep1	P. entomophila	OD=200	Female	mated	1	24	1	y	1496
																						Vial65	RAL787	Rep1	P. entomophila	OD=200	Female	mated	1.125	27	1	y	1497
																						Vial65	RAL787	Rep1	P. entomophila	OD=200	Female	mated	1.25	30	1	y	1498
																						Vial65	RAL787	Rep1	P. entomophila	OD=200	Female	mated	1.25	30	1	y	1499
																						Vial65	RAL787	Rep1	P. entomophila	OD=200	Female	mated	1.25	30	1	y	1500
																						Vial65	RAL787	Rep1	P. entomophila	OD=200	Female	mated	1.75	42	1	y	1501
																						Vial65	RAL787	Rep1	P. entomophila	OD=200	Female	mated	1.75	42	1	y	1502
																						Vial65	RAL787	Rep1	P. entomophila	OD=200	Female	mated	1.75	42	1	y	1503
																						Vial65	RAL787	Rep1	P. entomophila	OD=200	Female	mated	1.75	42	1	y	1504
																						Vial65	RAL787	Rep1	P. entomophila	OD=200	Female	mated	1.75	42	1	y	1505
																						Vial65	RAL787	Rep1	P. entomophila	OD=200	Female	mated	1.75	42	1	y	1506
																						Vial65	RAL787	Rep1	P. entomophila	OD=200	Female	mated	1.875	45	1	y	1507
																						Vial65	RAL787	Rep1	P. entomophila	OD=200	Female	mated	2.125	51	1	y	1508
																						Vial65	RAL787	Rep1	P. entomophila	OD=200	Female	mated	2.75	66	1	y	1509
																						Vial65	RAL787	Rep1	P. entomophila	OD=200	Female	mated	2.75	66	1	y	1510
																						Vial65	RAL787	Rep1	P. entomophila	OD=200	Female	mated	2.75	66	1	y	1511
																						Vial65	RAL787	Rep1	P. entomophila	OD=200	Female	mated	3.25	78	0	y	1512
																						Vial65	RAL787	Rep1	P. entomophila	OD=200	Female	mated	3.25	78	0	y	1513
																						Vial64	RAL317	Rep1	P. entomophila	OD=200	Male	mated	0.875	21	1	y	1514
																						Vial64	RAL317	Rep1	P. entomophila	OD=200	Male	mated	1	24	1	y	1515
																						Vial64	RAL317	Rep1	P. entomophila	OD=200	Male	mated	1.125	27	1	y	1516
																						Vial64	RAL317	Rep1	P. entomophila	OD=200	Male	mated	1.25	30	1	y	1517
																						Vial64	RAL317	Rep1	P. entomophila	OD=200	Male	mated	1.25	30	1	y	1518
																						Vial64	RAL317	Rep1	P. entomophila	OD=200	Male	mated	1.875	45	1	y	1519
																						Vial64	RAL317	Rep1	P. entomophila	OD=200	Male	mated	2.75	66	1	y	1520
																						Vial64	RAL317	Rep1	P. entomophila	OD=200	Male	mated	3.25	78	0	y	1521
																						Vial64	RAL317	Rep1	P. entomophila	OD=200	Male	mated	3.25	78	0	y	1522
																						Vial64	RAL317	Rep1	P. entomophila	OD=200	Male	mated	3.25	78	0	y	1523
																						Vial64	RAL317	Rep1	P. entomophila	OD=200	Male	mated	3.25	78	0	y	1524
																						Vial64	RAL317	Rep1	P. entomophila	OD=200	Male	mated	3.25	78	0	y	1525
																						Vial64	RAL317	Rep1	P. entomophila	OD=200	Male	mated	3.25	78	0	y	1526
																						Vial64	RAL317	Rep1	P. entomophila	OD=200	Male	mated	3.25	78	0	y	1527
																						Vial64	RAL317	Rep1	P. entomophila	OD=200	Male	mated	3.25	78	0	y	1528
																						Vial64	RAL317	Rep1	P. entomophila	OD=200	Male	mated	3.25	78	0	y	1529
																						Vial64	RAL317	Rep1	P. entomophila	OD=200	Male	mated	3.25	78	0	y	1530
																						Vial64	RAL317	Rep1	P. entomophila	OD=200	Male	mated	3.25	78	0	y	1531
																						Vial63	RAL317	Rep1	P. entomophila	OD=200	Female	mated	0.75	18	1	y	1532
																						Vial63	RAL317	Rep1	P. entomophila	OD=200	Female	mated	0.75	18	1	y	1533
																						Vial63	RAL317	Rep1	P. entomophila	OD=200	Female	mated	0.75	18	1	y	1534
																						Vial63	RAL317	Rep1	P. entomophila	OD=200	Female	mated	1	24	1	y	1535
																						Vial63	RAL317	Rep1	P. entomophila	OD=200	Female	mated	1.125	27	1	y	1536
																						Vial63	RAL317	Rep1	P. entomophila	OD=200	Female	mated	1.125	27	1	y	1537
																						Vial63	RAL317	Rep1	P. entomophila	OD=200	Female	mated	1.125	27	1	y	1538
																						Vial63	RAL317	Rep1	P. entomophila	OD=200	Female	mated	1.125	27	1	y	1539
																						Vial63	RAL317	Rep1	P. entomophila	OD=200	Female	mated	1.125	27	1	y	1540
																						Vial63	RAL317	Rep1	P. entomophila	OD=200	Female	mated	1.125	27	1	y	1541
																						Vial63	RAL317	Rep1	P. entomophila	OD=200	Female	mated	1.125	27	1	y	1542
																						Vial63	RAL317	Rep1	P. entomophila	OD=200	Female	mated	1.75	42	1	y	1543
																						Vial63	RAL317	Rep1	P. entomophila	OD=200	Female	mated	1.75	42	1	y	1544
																						Vial63	RAL317	Rep1	P. entomophila	OD=200	Female	mated	1.75	42	1	y	1545
																						Vial63	RAL317	Rep1	P. entomophila	OD=200	Female	mated	2	48	1	y	1546
																						Vial63	RAL317	Rep1	P. entomophila	OD=200	Female	mated	2.75	66	1	y	1547
																						Vial63	RAL317	Rep1	P. entomophila	OD=200	Female	mated	3.25	78	0	y	1548
																						Vial63	RAL317	Rep1	P. entomophila	OD=200	Female	mated	3.25	78	0	y	1549
																						Vial63	RAL317	Rep1	P. entomophila	OD=200	Female	mated	3.25	78	0	y	1550
																						Vial63	RAL317	Rep1	P. entomophila	OD=200	Female	mated	3.25	78	0	y	1551
																						Vial62	RAL371	Rep1	P. entomophila	OD=200	Male	mated	0.875	21	1	n	1552
																						Vial62	RAL371	Rep1	P. entomophila	OD=200	Male	mated	1.125	27	1	n	1553
																						Vial62	RAL371	Rep1	P. entomophila	OD=200	Male	mated	1.25	30	1	n	1554
																						Vial62	RAL371	Rep1	P. entomophila	OD=200	Male	mated	1.75	42	1	n	1555
																						Vial62	RAL371	Rep1	P. entomophila	OD=200	Male	mated	1.75	42	1	n	1556
																						Vial62	RAL371	Rep1	P. entomophila	OD=200	Male	mated	1.75	42	1	n	1557
																						Vial62	RAL371	Rep1	P. entomophila	OD=200	Male	mated	2.75	66	1	n	1558
																						Vial62	RAL371	Rep1	P. entomophila	OD=200	Male	mated	2.75	66	1	n	1559
																						Vial62	RAL371	Rep1	P. entomophila	OD=200	Male	mated	3.25	78	0	n	1560
																						Vial62	RAL371	Rep1	P. entomophila	OD=200	Male	mated	3.25	78	0	n	1561
																						Vial62	RAL371	Rep1	P. entomophila	OD=200	Male	mated	3.25	78	0	n	1562
																						Vial62	RAL371	Rep1	P. entomophila	OD=200	Male	mated	3.25	78	0	n	1563
																						Vial62	RAL371	Rep1	P. entomophila	OD=200	Male	mated	3.25	78	0	n	1564
																						Vial62	RAL371	Rep1	P. entomophila	OD=200	Male	mated	3.25	78	0	n	1565
																						Vial62	RAL371	Rep1	P. entomophila	OD=200	Male	mated	3.25	78	0	n	1566
																						Vial62	RAL371	Rep1	P. entomophila	OD=200	Male	mated	3.25	78	0	n	1567
																						Vial62	RAL371	Rep1	P. entomophila	OD=200	Male	mated	3.25	78	0	n	1568
																						Vial62	RAL371	Rep1	P. entomophila	OD=200	Male	mated	3.25	78	0	n	1569
																						Vial62	RAL371	Rep1	P. entomophila	OD=200	Male	mated	3.25	78	0	n	1570
																						Vial62	RAL371	Rep1	P. entomophila	OD=200	Male	mated	3.25	78	0	n	1571
																						Vial62	RAL371	Rep1	P. entomophila	OD=200	Male	mated	3.25	78	0	n	1572
																						Vial61	RAL371	Rep1	P. entomophila	OD=200	Female	mated	0.75	18	1	n	1573
																						Vial61	RAL371	Rep1	P. entomophila	OD=200	Female	mated	0.75	18	1	n	1574
																						Vial61	RAL371	Rep1	P. entomophila	OD=200	Female	mated	0.875	21	1	n	1575
																						Vial61	RAL371	Rep1	P. entomophila	OD=200	Female	mated	1.125	27	1	n	1576
																						Vial61	RAL371	Rep1	P. entomophila	OD=200	Female	mated	1.125	27	1	n	1577
																						Vial61	RAL371	Rep1	P. entomophila	OD=200	Female	mated	1.125	27	1	n	1578
																						Vial61	RAL371	Rep1	P. entomophila	OD=200	Female	mated	1.125	27	1	n	1579
																						Vial61	RAL371	Rep1	P. entomophila	OD=200	Female	mated	1.125	27	1	n	1580
																						Vial61	RAL371	Rep1	P. entomophila	OD=200	Female	mated	1.125	27	1	n	1581
																						Vial61	RAL371	Rep1	P. entomophila	OD=200	Female	mated	1.75	42	1	n	1582
																						Vial61	RAL371	Rep1	P. entomophila	OD=200	Female	mated	1.75	42	1	n	1583
																						Vial61	RAL371	Rep1	P. entomophila	OD=200	Female	mated	1.75	42	1	n	1584
																						Vial61	RAL371	Rep1	P. entomophila	OD=200	Female	mated	1.75	42	1	n	1585
																						Vial61	RAL371	Rep1	P. entomophila	OD=200	Female	mated	1.75	42	1	n	1586
																						Vial61	RAL371	Rep1	P. entomophila	OD=200	Female	mated	1.875	45	1	n	1587
																						Vial61	RAL371	Rep1	P. entomophila	OD=200	Female	mated	1.875	45	1	n	1588
																						Vial61	RAL371	Rep1	P. entomophila	OD=200	Female	mated	2	48	1	n	1589
																						Vial61	RAL371	Rep1	P. entomophila	OD=200	Female	mated	2	48	1	n	1590
																						Vial61	RAL371	Rep1	P. entomophila	OD=200	Female	mated	2.125	51	1	n	1591
																						Vial61	RAL371	Rep1	P. entomophila	OD=200	Female	mated	2.75	66	1	n	1592
																						Vial61	RAL371	Rep1	P. entomophila	OD=200	Female	mated	3.25	78	0	n	1593
																						Vial60	RAL502	Rep1	P. entomophila	OD=200	Male	mated	0.75	18	1	n	1594
																						Vial60	RAL502	Rep1	P. entomophila	OD=200	Male	mated	0.75	18	1	n	1595
																						Vial60	RAL502	Rep1	P. entomophila	OD=200	Male	mated	0.75	18	1	n	1596
																						Vial60	RAL502	Rep1	P. entomophila	OD=200	Male	mated	0.75	18	1	n	1597
																						Vial60	RAL502	Rep1	P. entomophila	OD=200	Male	mated	0.75	18	1	n	1598
																						Vial60	RAL502	Rep1	P. entomophila	OD=200	Male	mated	0.75	18	1	n	1599
																						Vial60	RAL502	Rep1	P. entomophila	OD=200	Male	mated	0.875	21	1	n	1600
																						Vial60	RAL502	Rep1	P. entomophila	OD=200	Male	mated	0.875	21	1	n	1601
																						Vial60	RAL502	Rep1	P. entomophila	OD=200	Male	mated	0.875	21	1	n	1602
																						Vial60	RAL502	Rep1	P. entomophila	OD=200	Male	mated	1	24	1	n	1603
																						Vial60	RAL502	Rep1	P. entomophila	OD=200	Male	mated	1	24	1	n	1604
																						Vial60	RAL502	Rep1	P. entomophila	OD=200	Male	mated	1	24	1	n	1605
																						Vial60	RAL502	Rep1	P. entomophila	OD=200	Male	mated	1	24	1	n	1606
																						Vial60	RAL502	Rep1	P. entomophila	OD=200	Male	mated	1.125	27	1	n	1607
																						Vial60	RAL502	Rep1	P. entomophila	OD=200	Male	mated	1.75	42	1	n	1608
																						Vial60	RAL502	Rep1	P. entomophila	OD=200	Male	mated	2	48	1	n	1609
																						Vial59	RAL502	Rep1	P. entomophila	OD=200	Female	mated	0.75	18	1	n	1610
																						Vial59	RAL502	Rep1	P. entomophila	OD=200	Female	mated	0.75	18	1	n	1611
																						Vial59	RAL502	Rep1	P. entomophila	OD=200	Female	mated	0.75	18	1	n	1612
																						Vial59	RAL502	Rep1	P. entomophila	OD=200	Female	mated	0.75	18	1	n	1613
																						Vial59	RAL502	Rep1	P. entomophila	OD=200	Female	mated	0.75	18	1	n	1614
																						Vial59	RAL502	Rep1	P. entomophila	OD=200	Female	mated	0.75	18	1	n	1615
																						Vial59	RAL502	Rep1	P. entomophila	OD=200	Female	mated	0.75	18	1	n	1616
																						Vial59	RAL502	Rep1	P. entomophila	OD=200	Female	mated	0.75	18	1	n	1617
																						Vial59	RAL502	Rep1	P. entomophila	OD=200	Female	mated	0.75	18	1	n	1618
																						Vial59	RAL502	Rep1	P. entomophila	OD=200	Female	mated	0.75	18	1	n	1619
																						Vial59	RAL502	Rep1	P. entomophila	OD=200	Female	mated	0.75	18	1	n	1620
																						Vial59	RAL502	Rep1	P. entomophila	OD=200	Female	mated	0.75	18	1	n	1621
																						Vial59	RAL502	Rep1	P. entomophila	OD=200	Female	mated	0.75	18	1	n	1622
																						Vial59	RAL502	Rep1	P. entomophila	OD=200	Female	mated	0.75	18	1	n	1623
																						Vial59	RAL502	Rep1	P. entomophila	OD=200	Female	mated	0.875	21	1	n	1624
																						Vial59	RAL502	Rep1	P. entomophila	OD=200	Female	mated	0.875	21	1	n	1625
																						Vial59	RAL502	Rep1	P. entomophila	OD=200	Female	mated	0.875	21	1	n	1626
																						Vial59	RAL502	Rep1	P. entomophila	OD=200	Female	mated	0.875	21	1	n	1627
																						Vial59	RAL502	Rep1	P. entomophila	OD=200	Female	mated	0.875	21	1	n	1628
																						Vial59	RAL502	Rep1	P. entomophila	OD=200	Female	mated	1.125	27	1	n	1629
																						Vial59	RAL502	Rep1	P. entomophila	OD=200	Female	mated	1.125	27	1	n	1630
																						Vial58	RAL388	Rep1	P. entomophila	OD=200	Male	mated	0.875	21	1	NA	1631
																						Vial58	RAL388	Rep1	P. entomophila	OD=200	Male	mated	0.875	21	1	NA	1632
																						Vial58	RAL388	Rep1	P. entomophila	OD=200	Male	mated	1.75	42	1	NA	1633
																						Vial58	RAL388	Rep1	P. entomophila	OD=200	Male	mated	1.75	42	1	NA	1634
																						Vial58	RAL388	Rep1	P. entomophila	OD=200	Male	mated	1.875	45	1	NA	1635
																						Vial58	RAL388	Rep1	P. entomophila	OD=200	Male	mated	1.875	45	1	NA	1636
																						Vial58	RAL388	Rep1	P. entomophila	OD=200	Male	mated	1.875	45	1	NA	1637
																						Vial58	RAL388	Rep1	P. entomophila	OD=200	Male	mated	1.875	45	1	NA	1638
																						Vial58	RAL388	Rep1	P. entomophila	OD=200	Male	mated	2	48	1	NA	1639
																						Vial58	RAL388	Rep1	P. entomophila	OD=200	Male	mated	2.125	51	1	NA	1640
																						Vial58	RAL388	Rep1	P. entomophila	OD=200	Male	mated	2.25	54	1	NA	1641
																						Vial58	RAL388	Rep1	P. entomophila	OD=200	Male	mated	2.25	54	1	NA	1642
																						Vial58	RAL388	Rep1	P. entomophila	OD=200	Male	mated	2.75	66	1	NA	1643
																						Vial58	RAL388	Rep1	P. entomophila	OD=200	Male	mated	2.75	66	1	NA	1644
																						Vial58	RAL388	Rep1	P. entomophila	OD=200	Male	mated	3.25	78	0	NA	1645
																						Vial58	RAL388	Rep1	P. entomophila	OD=200	Male	mated	3.25	78	0	NA	1646
																						Vial58	RAL388	Rep1	P. entomophila	OD=200	Male	mated	3.25	78	0	NA	1647
																						Vial58	RAL388	Rep1	P. entomophila	OD=200	Male	mated	3.25	78	0	NA	1648
																						Vial58	RAL388	Rep1	P. entomophila	OD=200	Male	mated	3.25	78	0	NA	1649
																						Vial58	RAL388	Rep1	P. entomophila	OD=200	Male	mated	3.25	78	0	NA	1650
																						Vial57	RAL388	Rep1	P. entomophila	OD=200	Female	mated	0.75	18	1	NA	1651
																						Vial57	RAL388	Rep1	P. entomophila	OD=200	Female	mated	1	24	1	NA	1652
																						Vial57	RAL388	Rep1	P. entomophila	OD=200	Female	mated	1.125	27	1	NA	1653
																						Vial57	RAL388	Rep1	P. entomophila	OD=200	Female	mated	1.25	30	1	NA	1654
																						Vial57	RAL388	Rep1	P. entomophila	OD=200	Female	mated	1.25	30	1	NA	1655
																						Vial57	RAL388	Rep1	P. entomophila	OD=200	Female	mated	1.25	30	1	NA	1656
																						Vial57	RAL388	Rep1	P. entomophila	OD=200	Female	mated	1.25	30	1	NA	1657
																						Vial57	RAL388	Rep1	P. entomophila	OD=200	Female	mated	1.25	30	1	NA	1658
																						Vial57	RAL388	Rep1	P. entomophila	OD=200	Female	mated	1.75	42	1	NA	1659
																						Vial57	RAL388	Rep1	P. entomophila	OD=200	Female	mated	1.75	42	1	NA	1660
																						Vial57	RAL388	Rep1	P. entomophila	OD=200	Female	mated	1.75	42	1	NA	1661
																						Vial57	RAL388	Rep1	P. entomophila	OD=200	Female	mated	1.75	42	1	NA	1662
																						Vial57	RAL388	Rep1	P. entomophila	OD=200	Female	mated	1.75	42	1	NA	1663
																						Vial57	RAL388	Rep1	P. entomophila	OD=200	Female	mated	2	48	1	NA	1664
																						Vial57	RAL388	Rep1	P. entomophila	OD=200	Female	mated	2.25	54	1	NA	1665
																						Vial57	RAL388	Rep1	P. entomophila	OD=200	Female	mated	2.25	54	1	NA	1666
																						Vial57	RAL388	Rep1	P. entomophila	OD=200	Female	mated	3.25	78	0	NA	1667
																						Vial57	RAL388	Rep1	P. entomophila	OD=200	Female	mated	3.25	78	0	NA	1668
																						Vial56	RAL810	Rep1	P. entomophila	OD=200	Male	mated	0.75	18	1	n	1669
																						Vial56	RAL810	Rep1	P. entomophila	OD=200	Male	mated	1.125	27	1	n	1670
																						Vial56	RAL810	Rep1	P. entomophila	OD=200	Male	mated	1.25	30	1	n	1671
																						Vial56	RAL810	Rep1	P. entomophila	OD=200	Male	mated	1.25	30	1	n	1672
																						Vial56	RAL810	Rep1	P. entomophila	OD=200	Male	mated	1.25	30	1	n	1673
																						Vial56	RAL810	Rep1	P. entomophila	OD=200	Male	mated	1.75	42	1	n	1674
																						Vial56	RAL810	Rep1	P. entomophila	OD=200	Male	mated	1.75	42	1	n	1675
																						Vial56	RAL810	Rep1	P. entomophila	OD=200	Male	mated	1.75	42	1	n	1676
																						Vial56	RAL810	Rep1	P. entomophila	OD=200	Male	mated	1.75	42	1	n	1677
																						Vial56	RAL810	Rep1	P. entomophila	OD=200	Male	mated	1.75	42	1	n	1678
																						Vial56	RAL810	Rep1	P. entomophila	OD=200	Male	mated	1.875	45	1	n	1679
																						Vial56	RAL810	Rep1	P. entomophila	OD=200	Male	mated	2	48	1	n	1680
																						Vial56	RAL810	Rep1	P. entomophila	OD=200	Male	mated	2.25	54	1	n	1681
																						Vial56	RAL810	Rep1	P. entomophila	OD=200	Male	mated	2.75	66	1	n	1682
																						Vial56	RAL810	Rep1	P. entomophila	OD=200	Male	mated	2.75	66	1	n	1683
																						Vial56	RAL810	Rep1	P. entomophila	OD=200	Male	mated	2.75	66	1	n	1684
																						Vial56	RAL810	Rep1	P. entomophila	OD=200	Male	mated	2.75	66	1	n	1685
																						Vial56	RAL810	Rep1	P. entomophila	OD=200	Male	mated	3.25	78	0	n	1686
																						Vial56	RAL810	Rep1	P. entomophila	OD=200	Male	mated	3.25	78	0	n	1687
																						Vial56	RAL810	Rep1	P. entomophila	OD=200	Male	mated	3.25	78	0	n	1688
																						Vial56	RAL810	Rep1	P. entomophila	OD=200	Male	mated	3.25	78	0	n	1689
																						Vial53	RAL810	Rep1	P. entomophila	OD=200	Female	mated	0.75	18	1	n	1690
																						Vial53	RAL810	Rep1	P. entomophila	OD=200	Female	mated	0.75	18	1	n	1691
																						Vial53	RAL810	Rep1	P. entomophila	OD=200	Female	mated	0.875	21	1	n	1692
																						Vial53	RAL810	Rep1	P. entomophila	OD=200	Female	mated	1.125	27	1	n	1693
																						Vial53	RAL810	Rep1	P. entomophila	OD=200	Female	mated	1.125	27	1	n	1694
																						Vial53	RAL810	Rep1	P. entomophila	OD=200	Female	mated	1.25	30	1	n	1695
																						Vial53	RAL810	Rep1	P. entomophila	OD=200	Female	mated	1.25	30	1	n	1696
																						Vial53	RAL810	Rep1	P. entomophila	OD=200	Female	mated	1.25	30	1	n	1697
																						Vial53	RAL810	Rep1	P. entomophila	OD=200	Female	mated	1.75	42	1	n	1698
																						Vial53	RAL810	Rep1	P. entomophila	OD=200	Female	mated	1.75	42	1	n	1699
																						Vial53	RAL810	Rep1	P. entomophila	OD=200	Female	mated	1.75	42	1	n	1700
																						Vial53	RAL810	Rep1	P. entomophila	OD=200	Female	mated	1.75	42	1	n	1701
																						Vial53	RAL810	Rep1	P. entomophila	OD=200	Female	mated	1.75	42	1	n	1702
																						Vial53	RAL810	Rep1	P. entomophila	OD=200	Female	mated	2	48	1	n	1703
																						Vial53	RAL810	Rep1	P. entomophila	OD=200	Female	mated	2.25	54	1	n	1704
																						Vial53	RAL810	Rep1	P. entomophila	OD=200	Female	mated	2.25	54	1	n	1705
																						Vial53	RAL810	Rep1	P. entomophila	OD=200	Female	mated	2.75	66	1	n	1706
																						Vial53	RAL810	Rep1	P. entomophila	OD=200	Female	mated	3	72	1	n	1707
																						Vial53	RAL810	Rep1	P. entomophila	OD=200	Female	mated	3.25	78	0	n	1708
																						Vial54	RAL911	Rep1	P. entomophila	OD=200	Male	mated	0.75	18	1	n	1709
																						Vial54	RAL911	Rep1	P. entomophila	OD=200	Male	mated	1	24	1	n	1710
																						Vial54	RAL911	Rep1	P. entomophila	OD=200	Male	mated	1	24	1	n	1711
																						Vial54	RAL911	Rep1	P. entomophila	OD=200	Male	mated	1.125	27	1	n	1712
																						Vial54	RAL911	Rep1	P. entomophila	OD=200	Male	mated	1.25	30	1	n	1713
																						Vial54	RAL911	Rep1	P. entomophila	OD=200	Male	mated	1.75	42	1	n	1714
																						Vial54	RAL911	Rep1	P. entomophila	OD=200	Male	mated	1.75	42	1	n	1715
																						Vial54	RAL911	Rep1	P. entomophila	OD=200	Male	mated	2.25	54	1	n	1716
																						Vial54	RAL911	Rep1	P. entomophila	OD=200	Male	mated	3.25	78	0	n	1717
																						Vial54	RAL911	Rep1	P. entomophila	OD=200	Male	mated	3.25	78	0	n	1718
																						Vial54	RAL911	Rep1	P. entomophila	OD=200	Male	mated	3.25	78	0	n	1719
																						Vial54	RAL911	Rep1	P. entomophila	OD=200	Male	mated	3.25	78	0	n	1720
																						Vial54	RAL911	Rep1	P. entomophila	OD=200	Male	mated	3.25	78	0	n	1721
																						Vial54	RAL911	Rep1	P. entomophila	OD=200	Male	mated	3.25	78	0	n	1722
																						Vial54	RAL911	Rep1	P. entomophila	OD=200	Male	mated	3.25	78	0	n	1723
																						Vial54	RAL911	Rep1	P. entomophila	OD=200	Male	mated	3.25	78	0	n	1724
																						Vial53	RAL911	Rep1	P. entomophila	OD=200	Female	mated	0.75	18	1	n	1725
																						Vial53	RAL911	Rep1	P. entomophila	OD=200	Female	mated	0.75	18	1	n	1726
																						Vial53	RAL911	Rep1	P. entomophila	OD=200	Female	mated	0.75	18	1	n	1727
																						Vial53	RAL911	Rep1	P. entomophila	OD=200	Female	mated	0.75	18	1	n	1728
																						Vial53	RAL911	Rep1	P. entomophila	OD=200	Female	mated	0.75	18	1	n	1729
																						Vial53	RAL911	Rep1	P. entomophila	OD=200	Female	mated	0.875	21	1	n	1730
																						Vial53	RAL911	Rep1	P. entomophila	OD=200	Female	mated	0.875	21	1	n	1731
																						Vial53	RAL911	Rep1	P. entomophila	OD=200	Female	mated	0.875	21	1	n	1732
																						Vial53	RAL911	Rep1	P. entomophila	OD=200	Female	mated	1	24	1	n	1733
																						Vial53	RAL911	Rep1	P. entomophila	OD=200	Female	mated	1.125	27	1	n	1734
																						Vial53	RAL911	Rep1	P. entomophila	OD=200	Female	mated	1.25	30	1	n	1735
																						Vial53	RAL911	Rep1	P. entomophila	OD=200	Female	mated	1.75	42	1	n	1736
																						Vial53	RAL911	Rep1	P. entomophila	OD=200	Female	mated	1.75	42	1	n	1737
																						Vial53	RAL911	Rep1	P. entomophila	OD=200	Female	mated	1.75	42	1	n	1738
																						Vial53	RAL911	Rep1	P. entomophila	OD=200	Female	mated	1.75	42	1	n	1739
																						Vial53	RAL911	Rep1	P. entomophila	OD=200	Female	mated	1.75	42	1	n	1740
																						Vial53	RAL911	Rep1	P. entomophila	OD=200	Female	mated	1.875	45	1	n	1741
																						Vial53	RAL911	Rep1	P. entomophila	OD=200	Female	mated	2.875	69	1	n	1742
																						Vial53	RAL911	Rep1	P. entomophila	OD=200	Female	mated	3.25	78	0	n	1743
																						Vial53	RAL911	Rep1	P. entomophila	OD=200	Female	mated	3.25	78	0	n	1744
																						Vial53	RAL911	Rep1	P. entomophila	OD=200	Female	mated	3.25	78	0	n	1745
																						Vial52	RAL340	Rep1	P. entomophila	OD=200	Male	mated	3.25	78	0	y	1746
																						Vial52	RAL340	Rep1	P. entomophila	OD=200	Male	mated	3.25	78	0	y	1747
																						Vial52	RAL340	Rep1	P. entomophila	OD=200	Male	mated	3.25	78	0	y	1748
																						Vial52	RAL340	Rep1	P. entomophila	OD=200	Male	mated	3.25	78	0	y	1749
																						Vial52	RAL340	Rep1	P. entomophila	OD=200	Male	mated	3.25	78	0	y	1750
																						Vial52	RAL340	Rep1	P. entomophila	OD=200	Male	mated	3.25	78	0	y	1751
																						Vial52	RAL340	Rep1	P. entomophila	OD=200	Male	mated	3.25	78	0	y	1752
																						Vial52	RAL340	Rep1	P. entomophila	OD=200	Male	mated	3.25	78	0	y	1753
																						Vial52	RAL340	Rep1	P. entomophila	OD=200	Male	mated	3.25	78	0	y	1754
																						Vial52	RAL340	Rep1	P. entomophila	OD=200	Male	mated	3.25	78	0	y	1755
																						Vial52	RAL340	Rep1	P. entomophila	OD=200	Male	mated	3.25	78	0	y	1756
																						Vial52	RAL340	Rep1	P. entomophila	OD=200	Male	mated	3.25	78	0	y	1757
																						Vial52	RAL340	Rep1	P. entomophila	OD=200	Male	mated	3.25	78	0	y	1758
																						Vial52	RAL340	Rep1	P. entomophila	OD=200	Male	mated	3.25	78	0	y	1759
																						Vial52	RAL340	Rep1	P. entomophila	OD=200	Male	mated	3.25	78	0	y	1760
																						Vial52	RAL340	Rep1	P. entomophila	OD=200	Male	mated	3.25	78	0	y	1761
																						Vial52	RAL340	Rep1	P. entomophila	OD=200	Male	mated	3.25	78	0	y	1762
																						Vial52	RAL340	Rep1	P. entomophila	OD=200	Male	mated	3.25	78	0	y	1763
																						Vial52	RAL340	Rep1	P. entomophila	OD=200	Male	mated	3.25	78	0	y	1764
																						Vial52	RAL340	Rep1	P. entomophila	OD=200	Male	mated	3.25	78	0	y	1765
																						Vial51	RAL340	Rep1	P. entomophila	OD=200	Female	mated	0.75	18	1	y	1766
																						Vial51	RAL340	Rep1	P. entomophila	OD=200	Female	mated	0.875	21	1	y	1767
																						Vial51	RAL340	Rep1	P. entomophila	OD=200	Female	mated	0.875	21	1	y	1768
																						Vial51	RAL340	Rep1	P. entomophila	OD=200	Female	mated	1	24	1	y	1769
																						Vial51	RAL340	Rep1	P. entomophila	OD=200	Female	mated	1	24	1	y	1770
																						Vial51	RAL340	Rep1	P. entomophila	OD=200	Female	mated	1	24	1	y	1771
																						Vial51	RAL340	Rep1	P. entomophila	OD=200	Female	mated	1.125	27	1	y	1772
																						Vial51	RAL340	Rep1	P. entomophila	OD=200	Female	mated	1.25	30	1	y	1773
																						Vial51	RAL340	Rep1	P. entomophila	OD=200	Female	mated	1.75	42	1	y	1774
																						Vial51	RAL340	Rep1	P. entomophila	OD=200	Female	mated	1.75	42	1	y	1775
																						Vial51	RAL340	Rep1	P. entomophila	OD=200	Female	mated	1.75	42	1	y	1776
																						Vial51	RAL340	Rep1	P. entomophila	OD=200	Female	mated	1.75	42	1	y	1777
																						Vial51	RAL340	Rep1	P. entomophila	OD=200	Female	mated	1.75	42	1	y	1778
																						Vial51	RAL340	Rep1	P. entomophila	OD=200	Female	mated	1.875	45	1	y	1779
																						Vial51	RAL340	Rep1	P. entomophila	OD=200	Female	mated	2	48	1	y	1780
																						Vial51	RAL340	Rep1	P. entomophila	OD=200	Female	mated	2	48	1	y	1781
																						Vial51	RAL340	Rep1	P. entomophila	OD=200	Female	mated	3.25	78	0	y	1782
																						Vial51	RAL340	Rep1	P. entomophila	OD=200	Female	mated	3.25	78	0	y	1783
																						Vial51	RAL340	Rep1	P. entomophila	OD=200	Female	mated	3.25	78	0	y	1784
																						Vial51	RAL340	Rep1	P. entomophila	OD=200	Female	mated	3.25	78	0	y	1785
																						Vial51	RAL340	Rep1	P. entomophila	OD=200	Female	mated	3.25	78	0	y	1786
																						Vial50	RAL584	Rep1	P. entomophila	OD=200	Male	mated	1	24	1	y	1787
																						Vial50	RAL584	Rep1	P. entomophila	OD=200	Male	mated	1.125	27	1	y	1788
																						Vial50	RAL584	Rep1	P. entomophila	OD=200	Male	mated	1.25	30	1	y	1789
																						Vial50	RAL584	Rep1	P. entomophila	OD=200	Male	mated	1.25	30	1	y	1790
																						Vial50	RAL584	Rep1	P. entomophila	OD=200	Male	mated	1.75	42	1	y	1791
																						Vial50	RAL584	Rep1	P. entomophila	OD=200	Male	mated	1.75	42	1	y	1792
																						Vial50	RAL584	Rep1	P. entomophila	OD=200	Male	mated	1.75	42	1	y	1793
																						Vial50	RAL584	Rep1	P. entomophila	OD=200	Male	mated	1.75	42	1	y	1794
																						Vial50	RAL584	Rep1	P. entomophila	OD=200	Male	mated	1.75	42	1	y	1795
																						Vial50	RAL584	Rep1	P. entomophila	OD=200	Male	mated	1.875	45	1	y	1796
																						Vial50	RAL584	Rep1	P. entomophila	OD=200	Male	mated	2	48	1	y	1797
																						Vial50	RAL584	Rep1	P. entomophila	OD=200	Male	mated	2.125	51	1	y	1798
																						Vial50	RAL584	Rep1	P. entomophila	OD=200	Male	mated	2.25	54	1	y	1799
																						Vial50	RAL584	Rep1	P. entomophila	OD=200	Male	mated	2.75	66	1	y	1800
																						Vial50	RAL584	Rep1	P. entomophila	OD=200	Male	mated	2.75	66	1	y	1801
																						Vial50	RAL584	Rep1	P. entomophila	OD=200	Male	mated	2.75	66	1	y	1802
																						Vial50	RAL584	Rep1	P. entomophila	OD=200	Male	mated	2.75	66	1	y	1803
																						Vial50	RAL584	Rep1	P. entomophila	OD=200	Male	mated	2.75	66	1	y	1804
																						Vial49	RAL584	Rep1	P. entomophila	OD=200	Female	mated	1.75	42	1	y	1805
																						Vial49	RAL584	Rep1	P. entomophila	OD=200	Female	mated	1.875	45	1	y	1806
																						Vial49	RAL584	Rep1	P. entomophila	OD=200	Female	mated	2	48	1	y	1807
																						Vial49	RAL584	Rep1	P. entomophila	OD=200	Female	mated	2	48	1	y	1808
																						Vial49	RAL584	Rep1	P. entomophila	OD=200	Female	mated	2	48	1	y	1809
																						Vial49	RAL584	Rep1	P. entomophila	OD=200	Female	mated	2.25	54	1	y	1810
																						Vial49	RAL584	Rep1	P. entomophila	OD=200	Female	mated	2.25	54	1	y	1811
																						Vial49	RAL584	Rep1	P. entomophila	OD=200	Female	mated	2.75	66	1	y	1812
																						Vial49	RAL584	Rep1	P. entomophila	OD=200	Female	mated	2.75	66	1	y	1813
																						Vial49	RAL584	Rep1	P. entomophila	OD=200	Female	mated	3.25	78	1	y	1814
																						Vial49	RAL584	Rep1	P. entomophila	OD=200	Female	mated	3.25	78	0	y	1815
																						Vial49	RAL584	Rep1	P. entomophila	OD=200	Female	mated	3.25	78	0	y	1816
																						Vial49	RAL584	Rep1	P. entomophila	OD=200	Female	mated	3.25	78	0	y	1817
																						Vial49	RAL584	Rep1	P. entomophila	OD=200	Female	mated	3.25	78	0	y	1818
																						Vial49	RAL584	Rep1	P. entomophila	OD=200	Female	mated	3.25	78	0	y	1819
																						Vial49	RAL584	Rep1	P. entomophila	OD=200	Female	mated	3.25	78	0	y	1820
																						Vial49	RAL584	Rep1	P. entomophila	OD=200	Female	mated	3.25	78	0	y	1821
																						Vial49	RAL584	Rep1	P. entomophila	OD=200	Female	mated	3.25	78	0	y	1822
																						Vial49	RAL584	Rep1	P. entomophila	OD=200	Female	mated	3.25	78	0	y	1823
																						Vial49	RAL584	Rep1	P. entomophila	OD=200	Female	mated	3.25	78	0	y	1824
																						Vial49	RAL584	Rep1	P. entomophila	OD=200	Female	mated	3.25	78	0	y	1825
																						Vial48	RAL804	Rep1	P. entomophila	OD=200	Male	mated	0.75	18	1	y	1826
																						Vial48	RAL804	Rep1	P. entomophila	OD=200	Male	mated	0.875	21	1	y	1827
																						Vial48	RAL804	Rep1	P. entomophila	OD=200	Male	mated	0.875	21	1	y	1828
																						Vial48	RAL804	Rep1	P. entomophila	OD=200	Male	mated	1.125	27	1	y	1829
																						Vial48	RAL804	Rep1	P. entomophila	OD=200	Male	mated	1.125	27	1	y	1830
																						Vial48	RAL804	Rep1	P. entomophila	OD=200	Male	mated	1.125	27	1	y	1831
																						Vial48	RAL804	Rep1	P. entomophila	OD=200	Male	mated	1.125	27	1	y	1832
																						Vial48	RAL804	Rep1	P. entomophila	OD=200	Male	mated	1.125	27	1	y	1833
																						Vial48	RAL804	Rep1	P. entomophila	OD=200	Male	mated	1.75	42	1	y	1834
																						Vial48	RAL804	Rep1	P. entomophila	OD=200	Male	mated	1.75	42	1	y	1835
																						Vial48	RAL804	Rep1	P. entomophila	OD=200	Male	mated	1.75	42	1	y	1836
																						Vial48	RAL804	Rep1	P. entomophila	OD=200	Male	mated	1.75	42	1	y	1837
																						Vial48	RAL804	Rep1	P. entomophila	OD=200	Male	mated	1.75	42	1	y	1838
																						Vial48	RAL804	Rep1	P. entomophila	OD=200	Male	mated	2	48	1	y	1839
																						Vial48	RAL804	Rep1	P. entomophila	OD=200	Male	mated	2.125	51	1	y	1840
																						Vial48	RAL804	Rep1	P. entomophila	OD=200	Male	mated	3.125	75	1	y	1841
																						Vial48	RAL804	Rep1	P. entomophila	OD=200	Male	mated	3.25	78	0	y	1842
																						Vial48	RAL804	Rep1	P. entomophila	OD=200	Male	mated	3.25	78	0	y	1843
																						Vial48	RAL804	Rep1	P. entomophila	OD=200	Male	mated	3.25	78	0	y	1844
																						Vial47	RAL804	Rep1	P. entomophila	OD=200	Female	mated	0.75	18	1	y	1845
																						Vial47	RAL804	Rep1	P. entomophila	OD=200	Female	mated	0.75	18	1	y	1846
																						Vial47	RAL804	Rep1	P. entomophila	OD=200	Female	mated	0.75	18	1	y	1847
																						Vial47	RAL804	Rep1	P. entomophila	OD=200	Female	mated	0.875	21	1	y	1848
																						Vial47	RAL804	Rep1	P. entomophila	OD=200	Female	mated	0.875	21	1	y	1849
																						Vial47	RAL804	Rep1	P. entomophila	OD=200	Female	mated	1	24	1	y	1850
																						Vial47	RAL804	Rep1	P. entomophila	OD=200	Female	mated	1	24	1	y	1851
																						Vial47	RAL804	Rep1	P. entomophila	OD=200	Female	mated	1.125	27	1	y	1852
																						Vial47	RAL804	Rep1	P. entomophila	OD=200	Female	mated	1.125	27	1	y	1853
																						Vial47	RAL804	Rep1	P. entomophila	OD=200	Female	mated	1.125	27	1	y	1854
																						Vial47	RAL804	Rep1	P. entomophila	OD=200	Female	mated	1.125	27	1	y	1855
																						Vial47	RAL804	Rep1	P. entomophila	OD=200	Female	mated	1.125	27	1	y	1856
																						Vial47	RAL804	Rep1	P. entomophila	OD=200	Female	mated	1.25	30	1	y	1857
																						Vial47	RAL804	Rep1	P. entomophila	OD=200	Female	mated	1.25	30	1	y	1858
																						Vial47	RAL804	Rep1	P. entomophila	OD=200	Female	mated	1.75	42	1	y	1859
																						Vial47	RAL804	Rep1	P. entomophila	OD=200	Female	mated	1.75	42	1	y	1860
																						Vial47	RAL804	Rep1	P. entomophila	OD=200	Female	mated	1.875	45	1	y	1861
																						Vial46	RAL703	Rep1	P. entomophila	OD=200	Male	mated	1	24	1	n	1862
																						Vial46	RAL703	Rep1	P. entomophila	OD=200	Male	mated	1.125	27	1	n	1863
																						Vial46	RAL703	Rep1	P. entomophila	OD=200	Male	mated	1.75	42	1	n	1864
																						Vial46	RAL703	Rep1	P. entomophila	OD=200	Male	mated	2	48	1	n	1865
																						Vial46	RAL703	Rep1	P. entomophila	OD=200	Male	mated	2.125	51	1	n	1866
																						Vial46	RAL703	Rep1	P. entomophila	OD=200	Male	mated	3	72	1	n	1867
																						Vial46	RAL703	Rep1	P. entomophila	OD=200	Male	mated	3.25	78	0	n	1868
																						Vial46	RAL703	Rep1	P. entomophila	OD=200	Male	mated	3.25	78	0	n	1869
																						Vial46	RAL703	Rep1	P. entomophila	OD=200	Male	mated	3.25	78	0	n	1870
																						Vial46	RAL703	Rep1	P. entomophila	OD=200	Male	mated	3.25	78	0	n	1871
																						Vial46	RAL703	Rep1	P. entomophila	OD=200	Male	mated	3.25	78	0	n	1872
																						Vial46	RAL703	Rep1	P. entomophila	OD=200	Male	mated	3.25	78	0	n	1873
																						Vial46	RAL703	Rep1	P. entomophila	OD=200	Male	mated	3.25	78	0	n	1874
																						Vial46	RAL703	Rep1	P. entomophila	OD=200	Male	mated	3.25	78	0	n	1875
																						Vial46	RAL703	Rep1	P. entomophila	OD=200	Male	mated	3.25	78	0	n	1876
																						Vial46	RAL703	Rep1	P. entomophila	OD=200	Male	mated	3.25	78	0	n	1877
																						Vial46	RAL703	Rep1	P. entomophila	OD=200	Male	mated	3.25	78	0	n	1878
																						Vial45	RAL703	Rep1	P. entomophila	OD=200	Female	mated	0.75	18	1	n	1879
																						Vial45	RAL703	Rep1	P. entomophila	OD=200	Female	mated	0.75	18	1	n	1880
																						Vial45	RAL703	Rep1	P. entomophila	OD=200	Female	mated	0.75	18	1	n	1881
																						Vial45	RAL703	Rep1	P. entomophila	OD=200	Female	mated	1.25	30	1	n	1882
																						Vial45	RAL703	Rep1	P. entomophila	OD=200	Female	mated	1.75	42	1	n	1883
																						Vial45	RAL703	Rep1	P. entomophila	OD=200	Female	mated	1.75	42	1	n	1884
																						Vial45	RAL703	Rep1	P. entomophila	OD=200	Female	mated	1.75	42	1	n	1885
																						Vial45	RAL703	Rep1	P. entomophila	OD=200	Female	mated	1.75	42	1	n	1886
																						Vial45	RAL703	Rep1	P. entomophila	OD=200	Female	mated	2.75	66	1	n	1887
																						Vial45	RAL703	Rep1	P. entomophila	OD=200	Female	mated	3	72	1	n	1888
																						Vial45	RAL703	Rep1	P. entomophila	OD=200	Female	mated	3.25	78	0	n	1889
																						Vial45	RAL703	Rep1	P. entomophila	OD=200	Female	mated	3.25	78	0	n	1890
																						Vial45	RAL703	Rep1	P. entomophila	OD=200	Female	mated	3.25	78	0	n	1891
																						Vial45	RAL703	Rep1	P. entomophila	OD=200	Female	mated	3.25	78	0	n	1892
																						Vial45	RAL703	Rep1	P. entomophila	OD=200	Female	mated	3.25	78	0	n	1893
																						Vial45	RAL703	Rep1	P. entomophila	OD=200	Female	mated	3.25	78	0	n	1894
																						Vial45	RAL703	Rep1	P. entomophila	OD=200	Female	mated	3.25	78	0	n	1895
																						Vial45	RAL703	Rep1	P. entomophila	OD=200	Female	mated	3.25	78	0	n	1896
																						Vial45	RAL703	Rep1	P. entomophila	OD=200	Female	mated	3.25	78	0	n	1897
																						Vial45	RAL703	Rep1	P. entomophila	OD=200	Female	mated	3.25	78	0	n	1898
																						Vial44	RAL563	Rep1	P. entomophila	OD=200	Male	mated	0.75	18	1	n	1899
																						Vial44	RAL563	Rep1	P. entomophila	OD=200	Male	mated	0.875	21	1	n	1900
																						Vial44	RAL563	Rep1	P. entomophila	OD=200	Male	mated	1	24	1	n	1901
																						Vial44	RAL563	Rep1	P. entomophila	OD=200	Male	mated	1	24	1	n	1902
																						Vial44	RAL563	Rep1	P. entomophila	OD=200	Male	mated	1.25	30	1	n	1903
																						Vial44	RAL563	Rep1	P. entomophila	OD=200	Male	mated	1.25	30	1	n	1904
																						Vial44	RAL563	Rep1	P. entomophila	OD=200	Male	mated	1.75	42	1	n	1905
																						Vial44	RAL563	Rep1	P. entomophila	OD=200	Male	mated	1.75	42	1	n	1906
																						Vial44	RAL563	Rep1	P. entomophila	OD=200	Male	mated	1.75	42	1	n	1907
																						Vial44	RAL563	Rep1	P. entomophila	OD=200	Male	mated	1.75	42	1	n	1908
																						Vial44	RAL563	Rep1	P. entomophila	OD=200	Male	mated	1.75	42	1	n	1909
																						Vial44	RAL563	Rep1	P. entomophila	OD=200	Male	mated	1.75	42	1	n	1910
																						Vial44	RAL563	Rep1	P. entomophila	OD=200	Male	mated	2	48	1	n	1911
																						Vial44	RAL563	Rep1	P. entomophila	OD=200	Male	mated	2.25	54	1	n	1912
																						Vial44	RAL563	Rep1	P. entomophila	OD=200	Male	mated	2.75	66	1	n	1913
																						Vial44	RAL563	Rep1	P. entomophila	OD=200	Male	mated	3.125	75	1	n	1914
																						Vial44	RAL563	Rep1	P. entomophila	OD=200	Male	mated	3.25	78	0	n	1915
																						Vial44	RAL563	Rep1	P. entomophila	OD=200	Male	mated	3.25	78	0	n	1916
																						Vial44	RAL563	Rep1	P. entomophila	OD=200	Male	mated	3.25	78	0	n	1917
																						Vial44	RAL563	Rep1	P. entomophila	OD=200	Male	mated	3.25	78	0	n	1918
																						Vial44	RAL563	Rep1	P. entomophila	OD=200	Male	mated	3.25	78	0	n	1919
																						Vial43	RAL563	Rep1	P. entomophila	OD=200	Female	mated	0.875	21	1	n	1920
																						Vial43	RAL563	Rep1	P. entomophila	OD=200	Female	mated	1.25	30	1	n	1921
																						Vial43	RAL563	Rep1	P. entomophila	OD=200	Female	mated	1.25	30	1	n	1922
																						Vial43	RAL563	Rep1	P. entomophila	OD=200	Female	mated	1.75	42	1	n	1923
																						Vial43	RAL563	Rep1	P. entomophila	OD=200	Female	mated	1.75	42	1	n	1924
																						Vial43	RAL563	Rep1	P. entomophila	OD=200	Female	mated	1.75	42	1	n	1925
																						Vial43	RAL563	Rep1	P. entomophila	OD=200	Female	mated	1.875	45	1	n	1926
																						Vial43	RAL563	Rep1	P. entomophila	OD=200	Female	mated	1.875	45	1	n	1927
																						Vial43	RAL563	Rep1	P. entomophila	OD=200	Female	mated	1.875	45	1	n	1928
																						Vial43	RAL563	Rep1	P. entomophila	OD=200	Female	mated	2.125	51	1	n	1929
																						Vial43	RAL563	Rep1	P. entomophila	OD=200	Female	mated	2.25	54	1	n	1930
																						Vial43	RAL563	Rep1	P. entomophila	OD=200	Female	mated	2.25	54	1	n	1931
																						Vial43	RAL563	Rep1	P. entomophila	OD=200	Female	mated	2.25	54	1	n	1932
																						Vial43	RAL563	Rep1	P. entomophila	OD=200	Female	mated	3.25	78	0	n	1933
																						Vial43	RAL563	Rep1	P. entomophila	OD=200	Female	mated	3.25	78	0	n	1934
																						Vial43	RAL563	Rep1	P. entomophila	OD=200	Female	mated	3.25	78	0	n	1935
																						Vial43	RAL563	Rep1	P. entomophila	OD=200	Female	mated	3.25	78	0	n	1936
																						Vial43	RAL563	Rep1	P. entomophila	OD=200	Female	mated	3.25	78	0	n	1937
																						Vial43	RAL563	Rep1	P. entomophila	OD=200	Female	mated	3.25	78	0	n	1938
																						Vial43	RAL563	Rep1	P. entomophila	OD=200	Female	mated	3.25	78	0	n	1939
																						Vial42	RAL407	Rep1	P. entomophila	OD=200	Male	mated	0.75	18	1	NA	1940
																						Vial42	RAL407	Rep1	P. entomophila	OD=200	Male	mated	1.125	27	1	NA	1941
																						Vial42	RAL407	Rep1	P. entomophila	OD=200	Male	mated	1.125	27	1	NA	1942
																						Vial42	RAL407	Rep1	P. entomophila	OD=200	Male	mated	1.125	27	1	NA	1943
																						Vial42	RAL407	Rep1	P. entomophila	OD=200	Male	mated	1.25	30	1	NA	1944
																						Vial42	RAL407	Rep1	P. entomophila	OD=200	Male	mated	1.75	42	1	NA	1945
																						Vial42	RAL407	Rep1	P. entomophila	OD=200	Male	mated	1.75	42	1	NA	1946
																						Vial42	RAL407	Rep1	P. entomophila	OD=200	Male	mated	1.75	42	1	NA	1947
																						Vial42	RAL407	Rep1	P. entomophila	OD=200	Male	mated	1.875	45	1	NA	1948
																						Vial42	RAL407	Rep1	P. entomophila	OD=200	Male	mated	2.125	51	1	NA	1949
																						Vial42	RAL407	Rep1	P. entomophila	OD=200	Male	mated	2.125	51	1	NA	1950
																						Vial42	RAL407	Rep1	P. entomophila	OD=200	Male	mated	2.125	51	1	NA	1951
																						Vial42	RAL407	Rep1	P. entomophila	OD=200	Male	mated	2.125	51	1	NA	1952
																						Vial42	RAL407	Rep1	P. entomophila	OD=200	Male	mated	2.25	54	1	NA	1953
																						Vial42	RAL407	Rep1	P. entomophila	OD=200	Male	mated	2.75	66	1	NA	1954
																						Vial42	RAL407	Rep1	P. entomophila	OD=200	Male	mated	2.75	66	1	NA	1955
																						Vial42	RAL407	Rep1	P. entomophila	OD=200	Male	mated	2.75	66	1	NA	1956
																						Vial42	RAL407	Rep1	P. entomophila	OD=200	Male	mated	2.75	66	1	NA	1957
																						Vial42	RAL407	Rep1	P. entomophila	OD=200	Male	mated	2.75	66	1	NA	1958
																						Vial42	RAL407	Rep1	P. entomophila	OD=200	Male	mated	3.25	78	1	NA	1959
																						Vial42	RAL407	Rep1	P. entomophila	OD=200	Male	mated	3.25	78	0	NA	1960
																						Vial41	RAL407	Rep1	P. entomophila	OD=200	Female	mated	0.75	18	1	NA	1961
																						Vial41	RAL407	Rep1	P. entomophila	OD=200	Female	mated	0.75	18	1	NA	1962
																						Vial41	RAL407	Rep1	P. entomophila	OD=200	Female	mated	0.875	21	1	NA	1963
																						Vial41	RAL407	Rep1	P. entomophila	OD=200	Female	mated	1	24	1	NA	1964
																						Vial41	RAL407	Rep1	P. entomophila	OD=200	Female	mated	1.125	27	1	NA	1965
																						Vial41	RAL407	Rep1	P. entomophila	OD=200	Female	mated	1.125	27	1	NA	1966
																						Vial41	RAL407	Rep1	P. entomophila	OD=200	Female	mated	1.25	30	1	NA	1967
																						Vial41	RAL407	Rep1	P. entomophila	OD=200	Female	mated	1.25	30	1	NA	1968
																						Vial41	RAL407	Rep1	P. entomophila	OD=200	Female	mated	1.75	42	1	NA	1969
																						Vial41	RAL407	Rep1	P. entomophila	OD=200	Female	mated	1.75	42	1	NA	1970
																						Vial41	RAL407	Rep1	P. entomophila	OD=200	Female	mated	1.75	42	1	NA	1971
																						Vial41	RAL407	Rep1	P. entomophila	OD=200	Female	mated	1.75	42	1	NA	1972
																						Vial41	RAL407	Rep1	P. entomophila	OD=200	Female	mated	1.75	42	1	NA	1973
																						Vial41	RAL407	Rep1	P. entomophila	OD=200	Female	mated	1.875	45	1	NA	1974
																						Vial41	RAL407	Rep1	P. entomophila	OD=200	Female	mated	2	48	1	NA	1975
																						Vial41	RAL407	Rep1	P. entomophila	OD=200	Female	mated	2.25	54	1	NA	1976
																						Vial41	RAL407	Rep1	P. entomophila	OD=200	Female	mated	2.75	66	1	NA	1977
																						Vial41	RAL407	Rep1	P. entomophila	OD=200	Female	mated	3.25	78	0	NA	1978
																						Vial41	RAL407	Rep1	P. entomophila	OD=200	Female	mated	3.25	78	0	NA	1979
																						Vial41	RAL407	Rep1	P. entomophila	OD=200	Female	mated	3.25	78	0	NA	1980
																						Vial41	RAL407	Rep1	P. entomophila	OD=200	Female	mated	3.25	78	0	NA	1981
																						Vial40	RAL217	Rep1	P. entomophila	OD=200	Male	mated	3.25	78	0	n	1982
																						Vial40	RAL217	Rep1	P. entomophila	OD=200	Male	mated	3.25	78	0	n	1983
																						Vial40	RAL217	Rep1	P. entomophila	OD=200	Male	mated	3.25	78	0	n	1984
																						Vial40	RAL217	Rep1	P. entomophila	OD=200	Male	mated	3.25	78	0	n	1985
																						Vial40	RAL217	Rep1	P. entomophila	OD=200	Male	mated	3.25	78	0	n	1986
																						Vial40	RAL217	Rep1	P. entomophila	OD=200	Male	mated	3.25	78	0	n	1987
																						Vial40	RAL217	Rep1	P. entomophila	OD=200	Male	mated	3.25	78	0	n	1988
																						Vial40	RAL217	Rep1	P. entomophila	OD=200	Male	mated	3.25	78	0	n	1989
																						Vial40	RAL217	Rep1	P. entomophila	OD=200	Male	mated	3.25	78	0	n	1990
																						Vial40	RAL217	Rep1	P. entomophila	OD=200	Male	mated	3.25	78	0	n	1991
																						Vial40	RAL217	Rep1	P. entomophila	OD=200	Male	mated	3.25	78	0	n	1992
																						Vial40	RAL217	Rep1	P. entomophila	OD=200	Male	mated	3.25	78	0	n	1993
																						Vial40	RAL217	Rep1	P. entomophila	OD=200	Male	mated	3.25	78	0	n	1994
																						Vial40	RAL217	Rep1	P. entomophila	OD=200	Male	mated	3.25	78	0	n	1995
																						Vial39	RAL217	Rep1	P. entomophila	OD=200	Female	mated	0.75	18	1	n	1996
																						Vial39	RAL217	Rep1	P. entomophila	OD=200	Female	mated	0.75	18	1	n	1997
																						Vial39	RAL217	Rep1	P. entomophila	OD=200	Female	mated	0.875	21	1	n	1998
[truncated: 14,789 more rows]

## Sheet: Figure 2
Figure 2D										Figure 2D'						Figure 2E										Figure 2E'
Genotype	Bacteria	Dose	Replicate	Sex	Temp	Time_to_death_hours	Censor	N_flies		Genotype	HazardRatio	logHR	CI_lower	CI_upper		Genotype	Bacteria	Dose	Replicate	Sex	Temp	Time_to_death_hours	Censor	N_flies		Genotype	HazardRatio	logHR	CI_lower	CI_upper
w1118iso	P. entomophila	OD200	Rep1	Male	29C	18	1	2		w1118iso	9.86319	1.38376	1.12338	1.64413		OregonR	P. entomophila	OD200	Rep1	Male	29C	18	1	1		w1118iso	9.55567	2.25713	1.66445	2.84982
w1118iso	P. entomophila	OD200	Rep1	Male	29C	24	1	1		relishnull	3.98987	2.28881	1.85254	2.72508		OregonR	P. entomophila	OD200	Rep1	Male	29C	24	1	0		crynull	22.5614	3.11624	2.42064	3.81184
w1118iso	P. entomophila	OD200	Rep1	Male	29C	30	1	2								OregonR	P. entomophila	OD200	Rep1	Male	29C	30	1	1
w1118iso	P. entomophila	OD200	Rep1	Male	29C	42	1	2								OregonR	P. entomophila	OD200	Rep1	Male	29C	42	1	0
w1118iso	P. entomophila	OD200	Rep1	Male	29C	48	1	0								OregonR	P. entomophila	OD200	Rep1	Male	29C	48	1	1
w1118iso	P. entomophila	OD200	Rep1	Male	29C	54	1	0								OregonR	P. entomophila	OD200	Rep1	Male	29C	54	1	0
w1118iso	P. entomophila	OD200	Rep1	Male	29C	66	1	0								OregonR	P. entomophila	OD200	Rep1	Male	29C	66	1	0
w1118iso	P. entomophila	OD200	Rep1	Male	29C	72	1	0								OregonR	P. entomophila	OD200	Rep1	Male	29C	72	1	0
w1118iso	P. entomophila	OD200	Rep1	Male	29C	78	1	0								OregonR	P. entomophila	OD200	Rep1	Male	29C	78	1	0
w1118iso	P. entomophila	OD200	Rep1	Male	29C	78	0	50								OregonR	P. entomophila	OD200	Rep1	Male	29C	78	0	58
w1118iso	P. entomophila	OD200	Rep1	Female	29C	18	1	38								OregonR	P. entomophila	OD200	Rep1	Female	29C	18	1	5
w1118iso	P. entomophila	OD200	Rep1	Female	29C	24	1	8								OregonR	P. entomophila	OD200	Rep1	Female	29C	24	1	12
w1118iso	P. entomophila	OD200	Rep1	Female	29C	30	1	3								OregonR	P. entomophila	OD200	Rep1	Female	29C	30	1	3
w1118iso	P. entomophila	OD200	Rep1	Female	29C	42	1	0								OregonR	P. entomophila	OD200	Rep1	Female	29C	42	1	4
w1118iso	P. entomophila	OD200	Rep1	Female	29C	48	1	0								OregonR	P. entomophila	OD200	Rep1	Female	29C	48	1	1
w1118iso	P. entomophila	OD200	Rep1	Female	29C	54	1	0								OregonR	P. entomophila	OD200	Rep1	Female	29C	54	1	2
w1118iso	P. entomophila	OD200	Rep1	Female	29C	66	1	0								OregonR	P. entomophila	OD200	Rep1	Female	29C	66	1	1
w1118iso	P. entomophila	OD200	Rep1	Female	29C	72	1	0								OregonR	P. entomophila	OD200	Rep1	Female	29C	72	1	1
w1118iso	P. entomophila	OD200	Rep1	Female	29C	78	1	0								OregonR	P. entomophila	OD200	Rep1	Female	29C	78	1	1
w1118iso	P. entomophila	OD200	Rep1	Female	29C	78	0	13								OregonR	P. entomophila	OD200	Rep1	Female	29C	78	0	29
relishnull	P. entomophila	OD200	Rep1	Male	29C	18	1	12								crynull	P. entomophila	OD200	Rep1	Male	29C	18	1	1
relishnull	P. entomophila	OD200	Rep1	Male	29C	24	1	3								crynull	P. entomophila	OD200	Rep1	Male	29C	24	1	0
relishnull	P. entomophila	OD200	Rep1	Male	29C	30	1	7								crynull	P. entomophila	OD200	Rep1	Male	29C	30	1	1
relishnull	P. entomophila	OD200	Rep1	Male	29C	42	1	15								crynull	P. entomophila	OD200	Rep1	Male	29C	42	1	1
relishnull	P. entomophila	OD200	Rep1	Male	29C	48	1	3								crynull	P. entomophila	OD200	Rep1	Male	29C	48	1	0
relishnull	P. entomophila	OD200	Rep1	Male	29C	54	1	1								crynull	P. entomophila	OD200	Rep1	Male	29C	54	1	0
relishnull	P. entomophila	OD200	Rep1	Male	29C	66	1	1								crynull	P. entomophila	OD200	Rep1	Male	29C	66	1	1
relishnull	P. entomophila	OD200	Rep1	Male	29C	72	1	0								crynull	P. entomophila	OD200	Rep1	Male	29C	72	1	0
relishnull	P. entomophila	OD200	Rep1	Male	29C	78	1	0								crynull	P. entomophila	OD200	Rep1	Male	29C	78	1	0
relishnull	P. entomophila	OD200	Rep1	Male	29C	78	0	20								crynull	P. entomophila	OD200	Rep1	Male	29C	78	0	55
relishnull	P. entomophila	OD200	Rep1	Female	29C	18	1	31								crynull	P. entomophila	OD200	Rep1	Female	29C	18	1	40
relishnull	P. entomophila	OD200	Rep1	Female	29C	24	1	15								crynull	P. entomophila	OD200	Rep1	Female	29C	24	1	9
relishnull	P. entomophila	OD200	Rep1	Female	29C	30	1	2								crynull	P. entomophila	OD200	Rep1	Female	29C	30	1	4
relishnull	P. entomophila	OD200	Rep1	Female	29C	42	1	5								crynull	P. entomophila	OD200	Rep1	Female	29C	42	1	3
relishnull	P. entomophila	OD200	Rep1	Female	29C	48	1	1								crynull	P. entomophila	OD200	Rep1	Female	29C	48	1	0
relishnull	P. entomophila	OD200	Rep1	Female	29C	54	1	0								crynull	P. entomophila	OD200	Rep1	Female	29C	54	1	0
relishnull	P. entomophila	OD200	Rep1	Female	29C	66	1	0								crynull	P. entomophila	OD200	Rep1	Female	29C	66	1	0
relishnull	P. entomophila	OD200	Rep1	Female	29C	72	1	0								crynull	P. entomophila	OD200	Rep1	Female	29C	72	1	0
relishnull	P. entomophila	OD200	Rep1	Female	29C	78	1	0								crynull	P. entomophila	OD200	Rep1	Female	29C	78	1	0
relishnull	P. entomophila	OD200	Rep1	Female	29C	78	0	4								crynull	P. entomophila	OD200	Rep1	Female	29C	78	0	9
w1118iso	P. entomophila	OD200	Rep2	Male	29C	18	1	1								OregonR	P. entomophila	OD200	Rep2	Male	29C	18	1	5
w1118iso	P. entomophila	OD200	Rep2	Male	29C	24	1	2								OregonR	P. entomophila	OD200	Rep2	Male	29C	24	1	0
w1118iso	P. entomophila	OD200	Rep2	Male	29C	30	1	1								OregonR	P. entomophila	OD200	Rep2	Male	29C	30	1	0
w1118iso	P. entomophila	OD200	Rep2	Male	29C	42	1	0								OregonR	P. entomophila	OD200	Rep2	Male	29C	42	1	4
w1118iso	P. entomophila	OD200	Rep2	Male	29C	48	1	0								OregonR	P. entomophila	OD200	Rep2	Male	29C	48	1	0
w1118iso	P. entomophila	OD200	Rep2	Male	29C	54	1	0								OregonR	P. entomophila	OD200	Rep2	Male	29C	54	1	1
w1118iso	P. entomophila	OD200	Rep2	Male	29C	66	1	2								OregonR	P. entomophila	OD200	Rep2	Male	29C	66	1	0
w1118iso	P. entomophila	OD200	Rep2	Male	29C	72	1	1								OregonR	P. entomophila	OD200	Rep2	Male	29C	72	1	0
w1118iso	P. entomophila	OD200	Rep2	Male	29C	78	1	0								OregonR	P. entomophila	OD200	Rep2	Male	29C	78	1	0
w1118iso	P. entomophila	OD200	Rep2	Male	29C	78	0	54								OregonR	P. entomophila	OD200	Rep2	Male	29C	78	0	53
w1118iso	P. entomophila	OD200	Rep2	Female	29C	18	1	10								OregonR	P. entomophila	OD200	Rep2	Female	29C	18	1	34
w1118iso	P. entomophila	OD200	Rep2	Female	29C	24	1	8								OregonR	P. entomophila	OD200	Rep2	Female	29C	24	1	3
w1118iso	P. entomophila	OD200	Rep2	Female	29C	30	1	3								OregonR	P. entomophila	OD200	Rep2	Female	29C	30	1	1
w1118iso	P. entomophila	OD200	Rep2	Female	29C	42	1	5								OregonR	P. entomophila	OD200	Rep2	Female	29C	42	1	6
w1118iso	P. entomophila	OD200	Rep2	Female	29C	48	1	2								OregonR	P. entomophila	OD200	Rep2	Female	29C	48	1	0
w1118iso	P. entomophila	OD200	Rep2	Female	29C	54	1	0								OregonR	P. entomophila	OD200	Rep2	Female	29C	54	1	0
w1118iso	P. entomophila	OD200	Rep2	Female	29C	66	1	0								OregonR	P. entomophila	OD200	Rep2	Female	29C	66	1	2
w1118iso	P. entomophila	OD200	Rep2	Female	29C	72	1	0								OregonR	P. entomophila	OD200	Rep2	Female	29C	72	1	0
w1118iso	P. entomophila	OD200	Rep2	Female	29C	78	1	0								OregonR	P. entomophila	OD200	Rep2	Female	29C	78	1	0
w1118iso	P. entomophila	OD200	Rep2	Female	29C	78	0	12								OregonR	P. entomophila	OD200	Rep2	Female	29C	78	0	15
relishnull	P. entomophila	OD200	Rep2	Male	29C	18	1	9								crynull	P. entomophila	OD200	Rep2	Male	29C	18	1	2
relishnull	P. entomophila	OD200	Rep2	Male	29C	24	1	9								crynull	P. entomophila	OD200	Rep2	Male	29C	24	1	2
relishnull	P. entomophila	OD200	Rep2	Male	29C	30	1	11								crynull	P. entomophila	OD200	Rep2	Male	29C	30	1	1
relishnull	P. entomophila	OD200	Rep2	Male	29C	42	1	2								crynull	P. entomophila	OD200	Rep2	Male	29C	42	1	0
relishnull	P. entomophila	OD200	Rep2	Male	29C	48	1	0								crynull	P. entomophila	OD200	Rep2	Male	29C	48	1	0
relishnull	P. entomophila	OD200	Rep2	Male	29C	54	1	0								crynull	P. entomophila	OD200	Rep2	Male	29C	54	1	0
relishnull	P. entomophila	OD200	Rep2	Male	29C	66	1	1								crynull	P. entomophila	OD200	Rep2	Male	29C	66	1	0
relishnull	P. entomophila	OD200	Rep2	Male	29C	72	1	0								crynull	P. entomophila	OD200	Rep2	Male	29C	72	1	0
relishnull	P. entomophila	OD200	Rep2	Male	29C	78	1	0								crynull	P. entomophila	OD200	Rep2	Male	29C	78	1	0
relishnull	P. entomophila	OD200	Rep2	Male	29C	78	0	28								crynull	P. entomophila	OD200	Rep2	Male	29C	78	0	35
relishnull	P. entomophila	OD200	Rep2	Female	29C	18	1	51								crynull	P. entomophila	OD200	Rep2	Female	29C	18	1	31
relishnull	P. entomophila	OD200	Rep2	Female	29C	24	1	12								crynull	P. entomophila	OD200	Rep2	Female	29C	24	1	1
relishnull	P. entomophila	OD200	Rep2	Female	29C	30	1	1								crynull	P. entomophila	OD200	Rep2	Female	29C	30	1	2
relishnull	P. entomophila	OD200	Rep2	Female	29C	42	1	2								crynull	P. entomophila	OD200	Rep2	Female	29C	42	1	1
relishnull	P. entomophila	OD200	Rep2	Female	29C	48	1	0								crynull	P. entomophila	OD200	Rep2	Female	29C	48	1	0
relishnull	P. entomophila	OD200	Rep2	Female	29C	54	1	0								crynull	P. entomophila	OD200	Rep2	Female	29C	54	1	0
relishnull	P. entomophila	OD200	Rep2	Female	29C	66	1	0								crynull	P. entomophila	OD200	Rep2	Female	29C	66	1	0
relishnull	P. entomophila	OD200	Rep2	Female	29C	72	1	0								crynull	P. entomophila	OD200	Rep2	Female	29C	72	1	0
relishnull	P. entomophila	OD200	Rep2	Female	29C	78	1	0								crynull	P. entomophila	OD200	Rep2	Female	29C	78	1	0
relishnull	P. entomophila	OD200	Rep2	Female	29C	78	0	0								crynull	P. entomophila	OD200	Rep2	Female	29C	78	0	4
w1118iso	P. entomophila	OD200	Rep3	Male	29C	18	1	0
w1118iso	P. entomophila	OD200	Rep3	Male	29C	24	1	1
w1118iso	P. entomophila	OD200	Rep3	Male	29C	30	1	1
w1118iso	P. entomophila	OD200	Rep3	Male	29C	42	1	3
w1118iso	P. entomophila	OD200	Rep3	Male	29C	48	1	0
w1118iso	P. entomophila	OD200	Rep3	Male	29C	54	1	0
w1118iso	P. entomophila	OD200	Rep3	Male	29C	66	1	6
w1118iso	P. entomophila	OD200	Rep3	Male	29C	72	1	0
w1118iso	P. entomophila	OD200	Rep3	Male	29C	78	1	0
w1118iso	P. entomophila	OD200	Rep3	Male	29C	78	0	49
w1118iso	P. entomophila	OD200	Rep3	Female	29C	18	1	35
w1118iso	P. entomophila	OD200	Rep3	Female	29C	24	1	3
w1118iso	P. entomophila	OD200	Rep3	Female	29C	30	1	2
w1118iso	P. entomophila	OD200	Rep3	Female	29C	42	1	2
w1118iso	P. entomophila	OD200	Rep3	Female	29C	48	1	1
w1118iso	P. entomophila	OD200	Rep3	Female	29C	54	1	0
w1118iso	P. entomophila	OD200	Rep3	Female	29C	66	1	1
w1118iso	P. entomophila	OD200	Rep3	Female	29C	72	1	0
w1118iso	P. entomophila	OD200	Rep3	Female	29C	78	1	0
w1118iso	P. entomophila	OD200	Rep3	Female	29C	78	0	16
relishnull	P. entomophila	OD200	Rep3	Male	29C	18	1	24
relishnull	P. entomophila	OD200	Rep3	Male	29C	24	1	1
relishnull	P. entomophila	OD200	Rep3	Male	29C	30	1	0
relishnull	P. entomophila	OD200	Rep3	Male	29C	42	1	2
relishnull	P. entomophila	OD200	Rep3	Male	29C	48	1	0
relishnull	P. entomophila	OD200	Rep3	Male	29C	54	1	0
relishnull	P. entomophila	OD200	Rep3	Male	29C	66	1	3
relishnull	P. entomophila	OD200	Rep3	Male	29C	72	1	0
relishnull	P. entomophila	OD200	Rep3	Male	29C	78	1	0
relishnull	P. entomophila	OD200	Rep3	Male	29C	78	0	28
relishnull	P. entomophila	OD200	Rep3	Female	29C	18	1	43
relishnull	P. entomophila	OD200	Rep3	Female	29C	24	1	6
relishnull	P. entomophila	OD200	Rep3	Female	29C	30	1	7
relishnull	P. entomophila	OD200	Rep3	Female	29C	42	1	0
relishnull	P. entomophila	OD200	Rep3	Female	29C	48	1	0
relishnull	P. entomophila	OD200	Rep3	Female	29C	54	1	0
relishnull	P. entomophila	OD200	Rep3	Female	29C	66	1	0
relishnull	P. entomophila	OD200	Rep3	Female	29C	72	1	0
relishnull	P. entomophila	OD200	Rep3	Female	29C	78	1	0
relishnull	P. entomophila	OD200	Rep3	Female	29C	78	0	4

## Sheet: Figure 3
Figure 3A						Figure 3B						Figure 3B'					Figure 3C							Figure 3D							Figure 3G						Figure 3I						Figure 3E
Genotype	Replicate	Sex	Time point	Log10(CFUs/fly) normalized from a pool of 5 flies		Genotype	Replicate	Sex	Treatment	Dots/fly (0.5h-2h)		Genotype	Replicate	Sex	FC of defecation (P.e/suc) per sex		Genotype	Replicate	Sex	Mating status	Treatment	Dots/fly (0.5h-2h)		Genotype	Replicate	Sex	Treatment	Contractions/minute			Genotype	Replicate	Sex	Treatment	Dots/fly (0.5h-2h)		Genotype	Replicate	Sex	Treatment	Dots/fly (0.5h-2h)		Genotype	Bacteria	Dose	Replicate	Sex	Temp	Time_to_death_hours
w1118 iso	Rep1	F	0.5 h	7.26		w1118 iso	Rep1	F	suc	4.2		w1118 iso	Rep1	F	0.09		w1118 iso	Rep1	F	mated	suc	2.4		w1118 iso	Rep1	F	suc	18			w1118 iso	Rep1	M	suc	5.1		myo1Ats>mCherry RNAi	Rep1	M	suc	4.2		TRPA1null	P. entomophila	OD200	Rep1	Male	29C	18
w1118 iso	Rep1	F	0.5 h	6.81		w1118 iso	Rep1	F	suc	4.67		w1118 iso	Rep1	F	0.17		w1118 iso	Rep1	F	mated	suc	1.2		w1118 iso	Rep2	F	suc	25			w1118 iso	Rep1	M	suc	3		myo1Ats>mCherry RNAi	Rep1	M	suc	9		TRPA1null	P. entomophila	OD200	Rep1	Male	29C	24
w1118 iso	Rep2	F	0.5 h	7.03		w1118 iso	Rep1	F	suc	4.8		w1118 iso	Rep1	F	0.07		w1118 iso	Rep1	F	mated	suc	1.15		w1118 iso	Rep3	F	suc	22			w1118 iso	Rep1	M	suc	4.1		myo1Ats>mCherry RNAi	Rep1	M	suc	4.6		TRPA1null	P. entomophila	OD200	Rep1	Male	29C	30
w1118 iso	Rep2	F	0.5 h	7.11		w1118 iso	Rep1	F	suc	5.1		w1118 iso	Rep1	F	0.28		w1118 iso	Rep1	F	mated	P.e	0.2		w1118 iso	Rep3	F	suc	29			w1118 iso	Rep1	M	suc	5.14286		myo1Ats>mCherry RNAi	Rep1	M	suc	5.125		TRPA1null	P. entomophila	OD200	Rep1	Male	29C	42
w1118 iso	Rep2	F	0.5 h	7.08		w1118 iso	Rep1	F	suc	4.1		w1118 iso	Rep1	F	0.15		w1118 iso	Rep1	F	mated	P.e	0.6		w1118 iso	Rep4	F	suc	31			w1118 iso	Rep1	M	suc	4.5		myo1Ats>mCherry RNAi	Rep1	M	suc	3.375		TRPA1null	P. entomophila	OD200	Rep1	Male	29C	48
w1118 iso	Rep2	F	0.5 h	6.92		w1118 iso	Rep2	F	suc	3.6		w1118 iso	Rep2	F	0.07		w1118 iso	Rep1	F	mated	P.e	0.7		w1118 iso	Rep4	F	suc	17			w1118 iso	Rep2	M	suc	6.54		myo1Ats>mCherry RNAi	Rep1	M	suc	10		TRPA1null	P. entomophila	OD200	Rep1	Male	29C	54
w1118 iso	Rep2	F	0.5 h	7.44		w1118 iso	Rep2	F	suc	4.1		w1118 iso	Rep2	F	0.15		w1118 iso	Rep1	F	mated	P.e	0.85		w1118 iso	Rep5	F	suc	12			w1118 iso	Rep2	M	suc	6.36		myo1Ats>mCherry RNAi	Rep2	M	suc	4.2		TRPA1null	P. entomophila	OD200	Rep1	Male	29C	66
w1118 iso	Rep3	F	0.5 h	7.68		w1118 iso	Rep2	F	suc	3.4		w1118 iso	Rep2	F	0.05		w1118 iso	Rep1	F	non-mated	suc	2.25		w1118 iso	Rep5	F	suc	24			w1118 iso	Rep2	M	suc	6.1		myo1Ats>mCherry RNAi	Rep2	M	suc	5.45455		TRPA1null	P. entomophila	OD200	Rep1	Male	29C	72
w1118 iso	Rep3	F	0.5 h	7.12		w1118 iso	Rep3	F	suc	3		w1118 iso	Rep3	F	0.26		w1118 iso	Rep1	F	non-mated	suc	2.9		w1118 iso	Rep5	F	suc	32			w1118 iso	Rep2	M	suc	7.37		myo1Ats>mCherry RNAi	Rep2	M	suc	3.3		TRPA1null	P. entomophila	OD200	Rep1	Male	29C	78
w1118 iso	Rep3	F	0.5 h	7.43		w1118 iso	Rep3	F	suc	2.5		w1118 iso	Rep3	F	0		w1118 iso	Rep1	F	non-mated	suc	2.2		w1118 iso	Rep5	F	suc	37			w1118 iso	Rep2	M	suc	6.79		myo1Ats>mCherry RNAi	Rep2	M	suc	5.1		TRPA1null	P. entomophila	OD200	Rep1	Male	29C	78
w1118 iso	Rep4	F	0.5 h	7.21		w1118 iso	Rep3	F	suc	2.7		w1118 iso	Rep3	F	0.04		w1118 iso	Rep1	F	non-mated	P.e	0.65		w1118 iso	Rep1	F	P.e	3			w1118 iso	Rep1	M	P.e	3.33333		myo1Ats>mCherry RNAi	Rep2	M	suc	4.7		TRPA1null	P. entomophila	OD200	Rep1	Female	29C	18
w1118 iso	Rep4	F	0.5 h	7.42		w1118 iso	Rep3	F	suc	2.1		w1118 iso	Rep3	F	0.13		w1118 iso	Rep1	F	non-mated	P.e	1.2		w1118 iso	Rep1	F	P.e	2			w1118 iso	Rep1	M	P.e	4.1		myo1Ats>mCherry RNAi	Rep2	M	suc	4		TRPA1null	P. entomophila	OD200	Rep1	Female	29C	24
w1118 iso	Rep4	F	0.5 h	7.26		w1118 iso	Rep3	F	suc	1.1		w1118 iso	Rep3	F	0.05		w1118 iso	Rep1	F	non-mated	P.e	0.95		w1118 iso	Rep2	F	P.e	14			w1118 iso	Rep1	M	P.e	2.3		myo1Ats>mCherry RNAi	Rep1	M	P.e	4		TRPA1null	P. entomophila	OD200	Rep1	Female	29C	30
w1118 iso	Rep5	F	0.5 h	7.43		w1118 iso	Rep4	F	suc	3.87		w1118 iso	Rep4	F	0.24		w1118 iso	Rep2	F	non-mated	P.e	1.35		w1118 iso	Rep2	F	P.e	4			w1118 iso	Rep1	M	P.e	1.88889		myo1Ats>mCherry RNAi	Rep1	M	P.e	4.66667		TRPA1null	P. entomophila	OD200	Rep1	Female	29C	42
w1118 iso	Rep5	F	0.5 h	7.54		w1118 iso	Rep4	F	suc	3.78		w1118 iso	Rep4	F	0.29		w1118 iso	Rep2	F	mated	suc	1.65		w1118 iso	Rep3	F	P.e	12			w1118 iso	Rep1	M	P.e	3.3		myo1Ats>mCherry RNAi	Rep1	M	P.e	5		TRPA1null	P. entomophila	OD200	Rep1	Female	29C	48
w1118 iso	Rep1	M	0.5 h	6.14		w1118 iso	Rep4	F	suc	3.71		w1118 iso	Rep4	F	0.21		w1118 iso	Rep2	F	mated	suc	1.8		w1118 iso	Rep4	F	P.e	19			w1118 iso	Rep2	M	P.e	6.69		myo1Ats>mCherry RNAi	Rep1	M	P.e	5.85714		TRPA1null	P. entomophila	OD200	Rep1	Female	29C	54
w1118 iso	Rep1	M	0.5 h	6.17		w1118 iso	Rep5	F	suc	2.3		w1118 iso	Rep5	F	0.23		w1118 iso	Rep2	F	mated	suc	0.85		w1118 iso	Rep4	F	P.e	9			w1118 iso	Rep2	M	P.e	6.87		myo1Ats>mCherry RNAi	Rep1	M	P.e	4.11111		TRPA1null	P. entomophila	OD200	Rep1	Female	29C	66
w1118 iso	Rep2	M	0.5 h	6.36		w1118 iso	Rep5	F	suc	1.8		w1118 iso	Rep5	F	0.27		w1118 iso	Rep2	F	mated	P.e	0.55		w1118 iso	Rep5	F	P.e	4			w1118 iso	Rep2	M	P.e	7.74		myo1Ats>mCherry RNAi	Rep1	M	P.e	4.4		TRPA1null	P. entomophila	OD200	Rep1	Female	29C	72
w1118 iso	Rep2	M	0.5 h	6.51		w1118 iso	Rep5	F	suc	2.5		w1118 iso	Rep5	F	0.14		w1118 iso	Rep2	F	mated	P.e	0.190476		w1118 iso	Rep5	F	P.e	15			w1118 iso	Rep2	M	P.e	7		myo1Ats>mCherry RNAi	Rep1	M	P.e	3		TRPA1null	P. entomophila	OD200	Rep1	Female	29C	78
w1118 iso	Rep2	M	0.5 h	6.07		w1118 iso	Rep1	F	P.e	0.4		w1118 iso	Rep5	F	0.23		w1118 iso	Rep2	F	mated	P.e	0.3		w1118 iso	Rep5	F	P.e	15			w1118 iso	Rep2	M	P.e	6.95		myo1Ats>mCherry RNAi	Rep2	M	P.e	3.2		TRPA1null	P. entomophila	OD200	Rep1	Female	29C	78
w1118 iso	Rep2	M	0.5 h	6.3		w1118 iso	Rep1	F	P.e	0.8		w1118 iso	Rep1	M	0.64		w1118 iso	Rep2	F	non-mated	suc	2.27778		w1118 iso	Rep1	M	suc	26			w1118 iso	Rep1	M	suc	3.44444		myo1Ats>mCherry RNAi	Rep2	M	P.e	2.7		w1118iso	P. entomophila	OD200	Rep1	Male	29C	18
w1118 iso	Rep2	M	0.5 h	6.38		w1118 iso	Rep1	F	P.e	0.3		w1118 iso	Rep1	M	0.5		w1118 iso	Rep2	F	non-mated	suc	2.68421		w1118 iso	Rep1	M	suc	24			TRPA1	Rep1	M	suc	3		myo1Ats>mCherry RNAi	Rep2	M	P.e	4.1		w1118iso	P. entomophila	OD200	Rep1	Male	29C	24
w1118 iso	Rep3	M	0.5 h	6.84		w1118 iso	Rep1	F	P.e	1.3		w1118 iso	Rep1	M	0.82		w1118 iso	Rep2	F	non-mated	suc	2.33333		w1118 iso	Rep2	M	suc	28			TRPA1	Rep1	M	suc	2.4		myo1Ats>mCherry RNAi	Rep2	M	P.e	2.44444		w1118iso	P. entomophila	OD200	Rep1	Male	29C	30
w1118 iso	Rep3	M	0.5 h	6.39		w1118 iso	Rep1	F	P.e	0.7		w1118 iso	Rep1	M	0.35		w1118 iso	Rep2	F	non-mated	P.e	1.15789		w1118 iso	Rep2	M	suc	35			TRPA1	Rep1	M	suc	2.8		myo1Ats>mCherry RNAi	Rep2	M	P.e	2.66667		w1118iso	P. entomophila	OD200	Rep1	Male	29C	42
w1118 iso	Rep3	M	0.5 h	6.54		w1118 iso	Rep2	F	P.e	0.25		w1118 iso	Rep1	M	0.72		w1118 iso	Rep2	F	non-mated	P.e	0.473684		w1118 iso	Rep3	M	suc	16			TRPA1	Rep1	M	suc	1.8		myo1Ats>mCherry RNAi	Rep2	M	P.e	3.3		w1118iso	P. entomophila	OD200	Rep1	Male	29C	48
w1118 iso	Rep4	M	0.5 h	6.58		w1118 iso	Rep2	F	P.e	0.56		w1118 iso	Rep2	M	0.45		w1118 iso	Rep2	F	non-mated	P.e	0.684211		w1118 iso	Rep3	M	suc	20			TRPA1	Rep2	M	suc	4.06667		myo1Ats> CG4928 RNAi	Rep1	M	suc	4.5		w1118iso	P. entomophila	OD200	Rep1	Male	29C	54
w1118 iso	Rep4	M	0.5 h	6.67		w1118 iso	Rep2	F	P.e	0.2		w1118 iso	Rep2	M	0.58		w1118 iso	Rep3	F	non-mated	P.e	2.1		w1118 iso	Rep4	M	suc	33			TRPA1	Rep2	M	suc	3.85714		myo1Ats> CG4928 RNAi	Rep1	M	suc	4		w1118iso	P. entomophila	OD200	Rep1	Male	29C	66
w1118 iso	Rep4	M	0.5 h	6.7		w1118 iso	Rep3	F	P.e	0.6		w1118 iso	Rep2	M	0.34		w1118 iso	Rep3	F	mated	suc	1.5		w1118 iso	Rep4	M	suc	14			TRPA1	Rep2	M	suc	4.66667		myo1Ats> CG4928 RNAi	Rep1	M	suc	3		w1118iso	P. entomophila	OD200	Rep1	Male	29C	72
w1118 iso	Rep5	M	0.5 h	6.57		w1118 iso	Rep3	F	P.e	0		w1118 iso	Rep3	M	0.43		w1118 iso	Rep3	F	mated	suc	1.45		w1118 iso	Rep5	M	suc	43			TRPA1	Rep2	M	suc	1.5		myo1Ats> CG4928 RNAi	Rep2	M	suc	2.7		w1118iso	P. entomophila	OD200	Rep1	Male	29C	78
w1118 iso	Rep5	M	0.5 h	6.68		w1118 iso	Rep3	F	P.e	0.1		w1118 iso	Rep3	M	1.03		w1118 iso	Rep3	F	mated	suc	1.16667		w1118 iso	Rep5	M	suc	38			TRPA1	Rep2	M	suc	0.375		myo1Ats> CG4928 RNAi	Rep2	M	suc	3.66667		w1118iso	P. entomophila	OD200	Rep1	Male	29C	78
w1118 iso	Rep2	F	2 h	6.4		w1118 iso	Rep3	F	P.e	0.3		w1118 iso	Rep3	M	0.76		w1118 iso	Rep3	F	mated	P.e	0.611111		w1118 iso	Rep5	M	suc	27			TRPA1	Rep1	M	P.e	0.7		myo1Ats> CG4928 RNAi	Rep2	M	suc	3.72727		w1118iso	P. entomophila	OD200	Rep1	Female	29C	18
w1118 iso	Rep2	F	2 h	6.57		w1118 iso	Rep3	F	P.e	0.11		w1118 iso	Rep3	M	1.03		w1118 iso	Rep3	F	mated	P.e	0.55		w1118 iso	Rep1	M	P.e	18			TRPA1	Rep1	M	P.e	0.888889		myo1Ats> CG4928 RNAi	Rep2	M	suc	1.88889		w1118iso	P. entomophila	OD200	Rep1	Female	29C	24
w1118 iso	Rep2	F	2 h	6.58		w1118 iso	Rep4	F	P.e	0.92		w1118 iso	Rep3	M	0.86		w1118 iso	Rep3	F	mated	P.e	2.4		w1118 iso	Rep2	M	P.e	12			TRPA1	Rep1	M	P.e	1.2		myo1Ats> CG4928 RNAi	Rep2	M	suc	2.8		w1118iso	P. entomophila	OD200	Rep1	Female	29C	30
w1118 iso	Rep2	F	2 h	6.53		w1118 iso	Rep4	F	P.e	1.1		w1118 iso	Rep4	M	0.33		w1118 iso	Rep3	F	non-mated	suc	2.8		w1118 iso	Rep3	M	P.e	24			TRPA1	Rep1	M	P.e	0.2		myo1Ats> CG4928 RNAi	Rep2	M	suc	3.1		w1118iso	P. entomophila	OD200	Rep1	Female	29C	42
w1118 iso	Rep2	F	2 h	7.8		w1118 iso	Rep4	F	P.e	0.8		w1118 iso	Rep4	M	0.53		w1118 iso	Rep3	F	non-mated	suc	2.6		w1118 iso	Rep3	M	P.e	14			TRPA1	Rep1	M	P.e	0.4		myo1Ats> CG4928 RNAi	Rep1	M	P.e	1		w1118iso	P. entomophila	OD200	Rep1	Female	29C	48
w1118 iso	Rep3	F	2 h	7.76		w1118 iso	Rep5	F	P.e	0.5		w1118 iso	Rep4	M	1.01		w1118 iso	Rep3	F	non-mated	suc	0.421053		w1118 iso	Rep3	M	P.e	22			TRPA1	Rep2	M	P.e	2.5		myo1Ats> CG4928 RNAi	Rep1	M	P.e	0.8		w1118iso	P. entomophila	OD200	Rep1	Female	29C	54
w1118 iso	Rep3	F	2 h	7.49		w1118 iso	Rep5	F	P.e	0.6		w1118 iso	Rep5	M	0.34		w1118 iso	Rep3	F	non-mated	P.e	0.85		w1118 iso	Rep3	M	P.e	18			TRPA1	Rep2	M	P.e	3		myo1Ats> CG4928 RNAi	Rep1	M	P.e	1		w1118iso	P. entomophila	OD200	Rep1	Female	29C	66
w1118 iso	Rep3	F	2 h	7.65		w1118 iso	Rep5	F	P.e	0.3		w1118 iso	Rep5	M	0.32		w1118 iso	Rep3	F	non-mated	P.e	1.05		w1118 iso	Rep4	M	P.e	13			TRPA1	Rep2	M	P.e	0.35		myo1Ats> CG4928 RNAi	Rep1	M	P.e	0.5		w1118iso	P. entomophila	OD200	Rep1	Female	29C	72
w1118 iso	Rep4	F	2 h	7.46		w1118 iso	Rep5	F	P.e	0.5		w1118 iso	Rep5	M	0.7		w1118 iso	Rep3	F	non-mated	P.e			w1118 iso	Rep4	M	P.e	16			TRPA1	Rep2	M	P.e	0.05		myo1Ats> CG4928 RNAi	Rep1	M	P.e	1		w1118iso	P. entomophila	OD200	Rep1	Female	29C	78
w1118 iso	Rep4	F	2 h	7.72		w1118 iso	Rep1	M	suc	7.5		w1118 iso	Rep5	M	0.78									w1118 iso	Rep4	M	P.e	27			TRPA1	Rep2	M	P.e	0.05		myo1Ats> CG4928 RNAi	Rep2	M	P.e	0.454545		w1118iso	P. entomophila	OD200	Rep1	Female	29C	78
w1118 iso	Rep4	F	2 h	7.52		w1118 iso	Rep1	M	suc	4.11														w1118 iso	Rep5	M	P.e	20			DH31	Rep1	M	suc	2.6		myo1Ats> CG4928 RNAi	Rep2	M	P.e	1.1		w1118iso	P. entomophila	OD200	Rep2	Male	29C	18
w1118 iso	Rep5	F	2 h	7.2		w1118 iso	Rep1	M	suc	5.3														w1118 iso	Rep5	M	P.e	23			DH31	Rep1	M	suc	3.4		myo1Ats> CG4928 RNAi	Rep2	M	P.e	0.2		w1118iso	P. entomophila	OD200	Rep2	Male	29C	24
w1118 iso	Rep5	F	2 h	7.4		w1118 iso	Rep1	M	suc	3.6														w1118 iso	Rep5	M	P.e	13			DH31	Rep1	M	suc	3.5		myo1Ats> CG4928 RNAi	Rep2	M	P.e	0.4		w1118iso	P. entomophila	OD200	Rep2	Male	29C	30
w1118 iso	Rep2	M	2 h	4.49		w1118 iso	Rep1	M	suc	6.44																					DH31	Rep1	M	suc	2.8		myo1Ats> CG4928 RNAi	Rep2	M	P.e	0.6		w1118iso	P. entomophila	OD200	Rep2	Male	29C	42
w1118 iso	Rep2	M	2 h	3.82		w1118 iso	Rep2	M	suc	5.5																					DH31	Rep2	M	suc	4		myo1Ats> CG4928 RNAi	Rep2	M	P.e	0.7		w1118iso	P. entomophila	OD200	Rep2	Male	29C	48
w1118 iso	Rep2	M	2 h	4.16		w1118 iso	Rep2	M	suc	5.89																					DH31	Rep2	M	suc	5.92308								w1118iso	P. entomophila	OD200	Rep2	Male	29C	54
w1118 iso	Rep2	M	2 h	4.08		w1118 iso	Rep2	M	suc	6.2																					DH31	Rep2	M	suc	2.52941								w1118iso	P. entomophila	OD200	Rep2	Male	29C	66
w1118 iso	Rep2	M	2 h	5.35		w1118 iso	Rep3	M	suc	1.11																					DH31	Rep2	M	suc	2.6875								w1118iso	P. entomophila	OD200	Rep2	Male	29C	72
w1118 iso	Rep3	M	2 h	6		w1118 iso	Rep3	M	suc	1.38																					DH31	Rep2	M	suc	2.63158								w1118iso	P. entomophila	OD200	Rep2	Male	29C	78
w1118 iso	Rep3	M	2 h	5.22		w1118 iso	Rep3	M	suc	1.17																					DH31	Rep1	M	P.e	0								w1118iso	P. entomophila	OD200	Rep2	Male	29C	78
w1118 iso	Rep3	M	2 h	5.05		w1118 iso	Rep3	M	suc	3.22																					DH31	Rep1	M	P.e	0.222222								w1118iso	P. entomophila	OD200	Rep2	Female	29C	18
w1118 iso	Rep4	M	2 h	3.7		w1118 iso	Rep3	M	suc	4.78																					DH31	Rep1	M	P.e	1.5								w1118iso	P. entomophila	OD200	Rep2	Female	29C	24
w1118 iso	Rep4	M	2 h	4.69		w1118 iso	Rep4	M	suc	4.4																					DH31	Rep1	M	P.e	1.8								w1118iso	P. entomophila	OD200	Rep2	Female	29C	30
w1118 iso	Rep4	M	2 h	4.37		w1118 iso	Rep4	M	suc	2																					DH31	Rep1	M	P.e	2.1								w1118iso	P. entomophila	OD200	Rep2	Female	29C	42
w1118 iso	Rep5	M	2 h	6.34		w1118 iso	Rep4	M	suc	5.24																					DH31	Rep2	M	P.e	3.33333								w1118iso	P. entomophila	OD200	Rep2	Female	29C	48
w1118 iso	Rep5	M	2 h	5.43		w1118 iso	Rep5	M	suc	5.1																					DH31	Rep2	M	P.e	1.84211								w1118iso	P. entomophila	OD200	Rep2	Female	29C	54
w1118 iso	Rep3	F	4 h	7.26		w1118 iso	Rep5	M	suc	5.4																					DH31	Rep2	M	P.e	2.25								w1118iso	P. entomophila	OD200	Rep2	Female	29C	66
w1118 iso	Rep3	F	4 h	7.71		w1118 iso	Rep5	M	suc	8.2																					DH31	Rep2	M	P.e	3								w1118iso	P. entomophila	OD200	Rep2	Female	29C	72
w1118 iso	Rep4	F	4 h	7.52		w1118 iso	Rep1	M	P.e	3.44																																	w1118iso	P. entomophila	OD200	Rep2	Female	29C	78
w1118 iso	Rep4	F	4 h	7.48		w1118 iso	Rep1	M	P.e	2.7																																	w1118iso	P. entomophila	OD200	Rep2	Female	29C	78
w1118 iso	Rep5	F	4 h	7.49		w1118 iso	Rep1	M	P.e	4.44																																	TRPA1null	P. entomophila	OD200	Rep2	Male	29C	18
w1118 iso	Rep5	F	4 h	7.46		w1118 iso	Rep1	M	P.e	1.89																																	TRPA1null	P. entomophila	OD200	Rep2	Male	29C	24
w1118 iso	Rep3	M	4 h	5.83		w1118 iso	Rep1	M	P.e	3.9																																	TRPA1null	P. entomophila	OD200	Rep2	Male	29C	30
w1118 iso	Rep3	M	4 h	6.2		w1118 iso	Rep2	M	P.e	2.63																																	TRPA1null	P. entomophila	OD200	Rep2	Male	29C	42
w1118 iso	Rep4	M	4 h	4.29		w1118 iso	Rep2	M	P.e	3.43																																	TRPA1null	P. entomophila	OD200	Rep2	Male	29C	48
w1118 iso	Rep4	M	4 h	3.93		w1118 iso	Rep2	M	P.e	2																																	TRPA1null	P. entomophila	OD200	Rep2	Male	29C	54
w1118 iso	Rep5	M	4 h	3.56		w1118 iso	Rep3	M	P.e	1																																	TRPA1null	P. entomophila	OD200	Rep2	Male	29C	66
w1118 iso	Rep5	M	4 h	3.71		w1118 iso	Rep3	M	P.e	2.4																																	TRPA1null	P. entomophila	OD200	Rep2	Male	29C	72
w1118 iso	Rep3	F	6 h	6.61		w1118 iso	Rep3	M	P.e	1.78																																	TRPA1null	P. entomophila	OD200	Rep2	Male	29C	78
w1118 iso	Rep3	F	6 h	6.58		w1118 iso	Rep3	M	P.e	2.4																																	TRPA1null	P. entomophila	OD200	Rep2	Male	29C	78
w1118 iso	Rep4	F	6 h	6.4		w1118 iso	Rep3	M	P.e	2																																	TRPA1null	P. entomophila	OD200	Rep2	Female	29C	18
w1118 iso	Rep4	F	6 h	5.9		w1118 iso	Rep4	M	P.e	1.26																																	TRPA1null	P. entomophila	OD200	Rep2	Female	29C	24
w1118 iso	Rep5	F	6 h	5.94		w1118 iso	Rep4	M	P.e	2.05																																	TRPA1null	P. entomophila	OD200	Rep2	Female	29C	30
w1118 iso	Rep5	F	6 h	6.05		w1118 iso	Rep4	M	P.e	3.9																																	TRPA1null	P. entomophila	OD200	Rep2	Female	29C	42
w1118 iso	Rep3	M	6 h	1.9		w1118 iso	Rep5	M	P.e	2.1																																	TRPA1null	P. entomophila	OD200	Rep2	Female	29C	48
w1118 iso	Rep3	M	6 h	0		w1118 iso	Rep5	M	P.e	2																																	TRPA1null	P. entomophila	OD200	Rep2	Female	29C	54
w1118 iso	Rep4	M	6 h	0		w1118 iso	Rep5	M	P.e	4.33																																	TRPA1null	P. entomophila	OD200	Rep2	Female	29C	66
w1118 iso	Rep4	M	6 h	0		w1118 iso	Rep5	M	P.e	4.89																																	TRPA1null	P. entomophila	OD200	Rep2	Female	29C	72
w1118 iso	Rep5	M	6 h	0																																							TRPA1null	P. entomophila	OD200	Rep2	Female	29C	78
w1118 iso	Rep5	M	6 h	0																																							TRPA1null	P. entomophila	OD200	Rep2	Female	29C	78
w1118 iso	Rep3	F	18 h	4.55
w1118 iso	Rep3	F	18 h	5.43
w1118 iso	Rep4	F	18 h	4.96
w1118 iso	Rep4	F	18 h	4.99
w1118 iso	Rep5	F	18 h	4.15
w1118 iso	Rep5	F	18 h	5.35
w1118 iso	Rep3	M	18 h	0
w1118 iso	Rep3	M	18 h	0
w1118 iso	Rep4	M	18 h	0
w1118 iso	Rep4	M	18 h	0
w1118 iso	Rep5	M	18 h	0
w1118 iso	Rep5	M	18 h	0
[truncated: 52 more columns]

## Sheet: Figure 4
Figure 4A						Figure 4D												Figure 4B									Figure 4B							Figure 4C										Figure 4C'
Genotype	Sex	Treatment	Relative DCF / µg protein			Genotype	Replicate	Sex	Treatment	Dots/fly (0.5h-2h)								Genotype (driver_gene)	Bacteria	Replicate	Sex	Temp	Time_to_death_hours	Censor	N_flies		Genotype	Sex	HazardRatio	logHR	CI_lower	CI_upper		Genotype (driver_gene)	Bacteria	Dose	Replicate	Sex	Temp	Time_to_death_hours	Censor	N_flies		Sex	HazardRatio	logHR	CI_lower	CI_upper
w1118 iso	F	suc	1.46026			myo1Ats>mCherry RNAi	Rep1	F	suc	4.5								mex>attp40 RNAi (control)	P. entomophila	Rep1	Male	29C	18	1	0		mex>attp40 RNAi (control)	Male	0.328838	-1.11219	-1.58873	-0.635645		myo_mch	P. entomophila	OD200	Rep1	Male	29C	18	1	0		Female	0.0842202	-2.47432	-2.79167	-2.15697
w1118 iso	F	suc	1.49606			myo1Ats>mCherry RNAi	Rep1	F	suc	4								mex>attp40 RNAi (control)	P. entomophila	Rep1	Male	29C	24	1	1		mex>attp40 RNAi (control)	Female	0.339013	-1.08172	-2.68551	0.522077		myo_mch	P. entomophila	OD200	Rep1	Male	29C	24	1	0		Male	0.613717	-0.488222	-1.26625	0.289802
w1118 iso	F	suc	0.841524			myo1Ats>mCherry RNAi	Rep1	F	suc	2.66667								mex>attp40 RNAi (control)	P. entomophila	Rep1	Male	29C	30	1	0									myo_mch	P. entomophila	OD200	Rep1	Male	29C	30	1	0
w1118 iso	F	suc	0.979395			myo1Ats>mCherry RNAi	Rep2	F	suc	2.6								mex>attp40 RNAi (control)	P. entomophila	Rep1	Male	29C	42	1	0									myo_mch	P. entomophila	OD200	Rep1	Male	29C	42	1	0
w1118 iso	F	suc	0.676527			myo1Ats>mCherry RNAi	Rep2	F	suc	1.9								mex>attp40 RNAi (control)	P. entomophila	Rep1	Male	29C	48	1	0									myo_mch	P. entomophila	OD200	Rep1	Male	29C	48	1	0
w1118 iso	F	suc	1.04746			myo1Ats>mCherry RNAi	Rep2	F	suc	1.9								mex>attp40 RNAi (control)	P. entomophila	Rep1	Male	29C	54	1	0									myo_mch	P. entomophila	OD200	Rep1	Male	29C	54	1	0
w1118 iso	F	suc	0.93			myo1Ats>mCherry RNAi	Rep3	F	suc	3								mex>attp40 RNAi (control)	P. entomophila	Rep1	Male	29C	66	1	0									myo_mch	P. entomophila	OD200	Rep1	Male	29C	66	1	0
w1118 iso	F	suc	1.02			myo1Ats>mCherry RNAi	Rep3	F	suc	2.6								mex>attp40 RNAi (control)	P. entomophila	Rep1	Male	29C	72	1	0									myo_mch	P. entomophila	OD200	Rep1	Male	29C	72	1	0
w1118 iso	F	suc	0.83			myo1Ats>mCherry RNAi	Rep3	F	suc	5.11111								mex>attp40 RNAi (control)	P. entomophila	Rep1	Male	29C	78	1	0									myo_mch	P. entomophila	OD200	Rep1	Male	29C	78	1	1
w1118 iso	F	suc	0.54			myo1Ats>mCherry RNAi	Rep3	F	suc	2.55556								mex>attp40 RNAi (control)	P. entomophila	Rep1	Male	29C	78	0	39									myo_mch	P. entomophila	OD200	Rep1	Male	29C	78	0	40
w1118 iso	F	P.e 1h	1.62273			myo1Ats>mCherry RNAi	Rep4	F	suc	2.2								mex>attp40 RNAi (control)	P. entomophila	Rep1	Female	29C	18	1	2									myo_mch	P. entomophila	OD200	Rep1	Female	29C	18	1	20
w1118 iso	F	P.e 1h	1.20734			myo1Ats>mCherry RNAi	Rep4	F	suc	2.25								mex>attp40 RNAi (control)	P. entomophila	Rep1	Female	29C	24	1	22									myo_mch	P. entomophila	OD200	Rep1	Female	29C	24	1	7
w1118 iso	F	P.e 1h	0.973178			myo1Ats>mCherry RNAi	Rep4	F	suc	1.6								mex>attp40 RNAi (control)	P. entomophila	Rep1	Female	29C	30	1	1									myo_mch	P. entomophila	OD200	Rep1	Female	29C	30	1	2
w1118 iso	F	P.e 1h	1.41211			myo1Ats>mCherry RNAi	Rep4	F	suc	2.75								mex>attp40 RNAi (control)	P. entomophila	Rep1	Female	29C	42	1	5									myo_mch	P. entomophila	OD200	Rep1	Female	29C	42	1	5
w1118 iso	F	P.e 1h	1.38902			myo1Ats>mCherry RNAi	Rep5	F	suc	4.75								mex>attp40 RNAi (control)	P. entomophila	Rep1	Female	29C	48	1	0									myo_mch	P. entomophila	OD200	Rep1	Female	29C	48	1	0
w1118 iso	F	P.e 1h	1.3169			myo1Ats>mCherry RNAi	Rep5	F	suc	5.55								mex>attp40 RNAi (control)	P. entomophila	Rep1	Female	29C	54	1	0									myo_mch	P. entomophila	OD200	Rep1	Female	29C	54	1	0
w1118 iso	F	P.e 1h	2.27			myo1Ats>mCherry RNAi	Rep5	F	suc	4.63158								mex>attp40 RNAi (control)	P. entomophila	Rep1	Female	29C	66	1	1									myo_mch	P. entomophila	OD200	Rep1	Female	29C	66	1	2
w1118 iso	F	P.e 1h	3.41			myo1Ats>mCherry RNAi	Rep5	F	suc	5.7								mex>attp40 RNAi (control)	P. entomophila	Rep1	Female	29C	72	1	0									myo_mch	P. entomophila	OD200	Rep1	Female	29C	72	1	0
w1118 iso	F	P.e 1h	2.43			myo1Ats>mCherry RNAi	Rep6	F	suc	5.85								mex>attp40 RNAi (control)	P. entomophila	Rep1	Female	29C	78	1	0									myo_mch	P. entomophila	OD200	Rep1	Female	29C	78	1	0
w1118 iso	F	P.e 1h	0.86			myo1Ats>mCherry RNAi	Rep6	F	suc	5.2								mex>attp40 RNAi (control)	P. entomophila	Rep1	Female	29C	78	0	9									myo_mch	P. entomophila	OD200	Rep1	Female	29C	78	0	4
w1118 iso	F	P.e 4h	2.56092			myo1Ats>mCherry RNAi	Rep6	F	suc	3.5								mex>duox RNAi (BL38907)	P. entomophila	Rep1	Male	29C	18	1	0									myo_SOD1_BL24750	P. entomophila	OD200	Rep1	Male	29C	18	1	0
w1118 iso	F	P.e 4h	2.09218			myo1Ats>mCherry RNAi	Rep6	F	suc	5.15								mex>duox RNAi (BL38907)	P. entomophila	Rep1	Male	29C	24	1	1									myo_SOD1_BL24750	P. entomophila	OD200	Rep1	Male	29C	24	1	0
w1118 iso	F	P.e 4h	1.43956			myo1Ats>mCherry RNAi	Rep1	F	P.e	1.5								mex>duox RNAi (BL38907)	P. entomophila	Rep1	Male	29C	30	1	0									myo_SOD1_BL24750	P. entomophila	OD200	Rep1	Male	29C	30	1	0
w1118 iso	F	P.e 4h	1.69787			myo1Ats>mCherry RNAi	Rep1	F	P.e	0.8								mex>duox RNAi (BL38907)	P. entomophila	Rep1	Male	29C	42	1	0									myo_SOD1_BL24750	P. entomophila	OD200	Rep1	Male	29C	42	1	0
w1118 iso	F	P.e 4h	1.37872			myo1Ats>mCherry RNAi	Rep1	F	P.e	1.4								mex>duox RNAi (BL38907)	P. entomophila	Rep1	Male	29C	48	1	0									myo_SOD1_BL24750	P. entomophila	OD200	Rep1	Male	29C	48	1	0
w1118 iso	F	P.e 4h	1.69977			myo1Ats>mCherry RNAi	Rep2	F	P.e	0.9								mex>duox RNAi (BL38907)	P. entomophila	Rep1	Male	29C	54	1	0									myo_SOD1_BL24750	P. entomophila	OD200	Rep1	Male	29C	54	1	0
w1118 iso	F	P.e 4h	5.02			myo1Ats>mCherry RNAi	Rep2	F	P.e	0.1								mex>duox RNAi (BL38907)	P. entomophila	Rep1	Male	29C	66	1	0									myo_SOD1_BL24750	P. entomophila	OD200	Rep1	Male	29C	66	1	1
w1118 iso	F	P.e 4h	1.41			myo1Ats>mCherry RNAi	Rep2	F	P.e	0.4								mex>duox RNAi (BL38907)	P. entomophila	Rep1	Male	29C	72	1	0									myo_SOD1_BL24750	P. entomophila	OD200	Rep1	Male	29C	72	1	0
w1118 iso	F	P.e 4h	2.17			myo1Ats>mCherry RNAi	Rep3	F	P.e	0.111111								mex>duox RNAi (BL38907)	P. entomophila	Rep1	Male	29C	78	1	0									myo_SOD1_BL24750	P. entomophila	OD200	Rep1	Male	29C	78	1	0
w1118 iso	F	P.e 4h	3.38			myo1Ats>mCherry RNAi	Rep3	F	P.e	0.125								mex>duox RNAi (BL38907)	P. entomophila	Rep1	Male	29C	78	0	29									myo_SOD1_BL24750	P. entomophila	OD200	Rep1	Male	29C	78	0	39
w1118 iso	M	suc	1.28347			myo1Ats>mCherry RNAi	Rep3	F	P.e	0.333333								mex>duox RNAi (BL38907)	P. entomophila	Rep1	Female	29C	18	1	0									myo_SOD1_BL24750	P. entomophila	OD200	Rep1	Female	29C	18	1	0
w1118 iso	M	suc	1.41134			myo1Ats>mCherry RNAi	Rep3	F	P.e	0.5								mex>duox RNAi (BL38907)	P. entomophila	Rep1	Female	29C	24	1	6									myo_SOD1_BL24750	P. entomophila	OD200	Rep1	Female	29C	24	1	0
w1118 iso	M	suc	1.17526			myo1Ats>mCherry RNAi	Rep4	F	P.e	0.727273								mex>duox RNAi (BL38907)	P. entomophila	Rep1	Female	29C	30	1	1									myo_SOD1_BL24750	P. entomophila	OD200	Rep1	Female	29C	30	1	0
w1118 iso	M	suc	1.00925			myo1Ats>mCherry RNAi	Rep4	F	P.e	0.2								mex>duox RNAi (BL38907)	P. entomophila	Rep1	Female	29C	42	1	3									myo_SOD1_BL24750	P. entomophila	OD200	Rep1	Female	29C	42	1	1
w1118 iso	M	suc	0.863715			myo1Ats>mCherry RNAi	Rep4	F	P.e	0.111111								mex>duox RNAi (BL38907)	P. entomophila	Rep1	Female	29C	48	1	1									myo_SOD1_BL24750	P. entomophila	OD200	Rep1	Female	29C	48	1	0
w1118 iso	M	suc	0.872453			myo1Ats>mCherry RNAi	Rep4	F	P.e	0.375								mex>duox RNAi (BL38907)	P. entomophila	Rep1	Female	29C	54	1	0									myo_SOD1_BL24750	P. entomophila	OD200	Rep1	Female	29C	54	1	1
w1118 iso	M	suc	0.72			myo1Ats>mCherry RNAi	Rep5	F	P.e	1.21053								mex>duox RNAi (BL38907)	P. entomophila	Rep1	Female	29C	66	1	6									myo_SOD1_BL24750	P. entomophila	OD200	Rep1	Female	29C	66	1	0
w1118 iso	M	suc	0.72			myo1Ats>mCherry RNAi	Rep5	F	P.e	1.8								mex>duox RNAi (BL38907)	P. entomophila	Rep1	Female	29C	72	1	0									myo_SOD1_BL24750	P. entomophila	OD200	Rep1	Female	29C	72	1	0
w1118 iso	M	suc	0.59			myo1Ats>mCherry RNAi	Rep5	F	P.e	1.2								mex>duox RNAi (BL38907)	P. entomophila	Rep1	Female	29C	78	1	0									myo_SOD1_BL24750	P. entomophila	OD200	Rep1	Female	29C	78	1	0
w1118 iso	M	suc	0.47			myo1Ats>mCherry RNAi	Rep5	F	P.e	0.85								mex>duox RNAi (BL38907)	P. entomophila	Rep1	Female	29C	78	0	15									myo_SOD1_BL24750	P. entomophila	OD200	Rep1	Female	29C	78	0	38
w1118 iso	M	P.e 1h	1.1155			myo1Ats>mCherry RNAi	Rep5	F	P.e	1								mex>attp40 RNAi (control)	P. entomophila	Rep2	Male	29C	18	1	0									myo_mch	P. entomophila	OD200	Rep2	Male	29C	18	1	1
w1118 iso	M	P.e 1h	0.988924			myo1Ats>mCherry RNAi	Rep6	F	P.e	1.36842								mex>attp40 RNAi (control)	P. entomophila	Rep2	Male	29C	24	1	3									myo_mch	P. entomophila	OD200	Rep2	Male	29C	24	1	0
w1118 iso	M	P.e 1h	1.07286			myo1Ats>mCherry RNAi	Rep6	F	P.e	0.85								mex>attp40 RNAi (control)	P. entomophila	Rep2	Male	29C	30	1	0									myo_mch	P. entomophila	OD200	Rep2	Male	29C	30	1	0
w1118 iso	M	P.e 1h	1.04955			myo1Ats>mCherry RNAi	Rep6	F	P.e	1.2								mex>attp40 RNAi (control)	P. entomophila	Rep2	Male	29C	42	1	2									myo_mch	P. entomophila	OD200	Rep2	Male	29C	42	1	0
w1118 iso	M	P.e 1h	0.915955			myo1Ats>mCherry RNAi	Rep6	F	P.e	1.1								mex>attp40 RNAi (control)	P. entomophila	Rep2	Male	29C	48	1	0									myo_mch	P. entomophila	OD200	Rep2	Male	29C	48	1	0
w1118 iso	M	P.e 1h	0.852349			myo1Ats>mCherry RNAi	Rep6	F	P.e	1.15								mex>attp40 RNAi (control)	P. entomophila	Rep2	Male	29C	54	1	0									myo_mch	P. entomophila	OD200	Rep2	Male	29C	54	1	0
w1118 iso	M	P.e 1h	0.73			myo1Ats>UAS-SOD1 (BL24750)	Rep1	F	suc	5.8								mex>attp40 RNAi (control)	P. entomophila	Rep2	Male	29C	66	1	0									myo_mch	P. entomophila	OD200	Rep2	Male	29C	66	1	0
w1118 iso	M	P.e 1h	0.72			myo1Ats>UAS-SOD1 (BL24750)	Rep1	F	suc	2.2								mex>attp40 RNAi (control)	P. entomophila	Rep2	Male	29C	72	1	0									myo_mch	P. entomophila	OD200	Rep2	Male	29C	72	1	0
w1118 iso	M	P.e 1h	0.6			myo1Ats>UAS-SOD1 (BL24750)	Rep1	F	suc	5.2								mex>attp40 RNAi (control)	P. entomophila	Rep2	Male	29C	78	1	0									myo_mch	P. entomophila	OD200	Rep2	Male	29C	78	1	0
w1118 iso	M	P.e 1h	0.51			myo1Ats>UAS-SOD1 (BL24750)	Rep2	F	suc	3.3								mex>attp40 RNAi (control)	P. entomophila	Rep2	Male	29C	78	0	35									myo_mch	P. entomophila	OD200	Rep2	Male	29C	78	0	39
w1118 iso	M	P.e 4h	1.69319			myo1Ats>UAS-SOD1 (BL24750)	Rep2	F	suc	3.6								mex>attp40 RNAi (control)	P. entomophila	Rep2	Female	29C	18	1	5									myo_mch	P. entomophila	OD200	Rep2	Female	29C	18	1	33
w1118 iso	M	P.e 4h	1.18122			myo1Ats>UAS-SOD1 (BL24750)	Rep2	F	suc	2.8								mex>attp40 RNAi (control)	P. entomophila	Rep2	Female	29C	24	1	10									myo_mch	P. entomophila	OD200	Rep2	Female	29C	24	1	7
w1118 iso	M	P.e 4h	1.67469			myo1Ats>UAS-SOD1 (BL24750)	Rep3	F	suc	6.11111								mex>attp40 RNAi (control)	P. entomophila	Rep2	Female	29C	30	1	2									myo_mch	P. entomophila	OD200	Rep2	Female	29C	30	1	1
w1118 iso	M	P.e 4h	1.05879			myo1Ats>UAS-SOD1 (BL24750)	Rep3	F	suc	6.90909								mex>attp40 RNAi (control)	P. entomophila	Rep2	Female	29C	42	1	4									myo_mch	P. entomophila	OD200	Rep2	Female	29C	42	1	0
w1118 iso	M	P.e 4h	1.11039			myo1Ats>UAS-SOD1 (BL24750)	Rep3	F	suc	5.33333								mex>attp40 RNAi (control)	P. entomophila	Rep2	Female	29C	48	1	0									myo_mch	P. entomophila	OD200	Rep2	Female	29C	48	1	0
w1118 iso	M	P.e 4h	1.1685			myo1Ats>UAS-SOD1 (BL24750)	Rep3	F	suc	6.55556								mex>attp40 RNAi (control)	P. entomophila	Rep2	Female	29C	54	1	0									myo_mch	P. entomophila	OD200	Rep2	Female	29C	54	1	0
w1118 iso	M	P.e 4h	0.88			myo1Ats>UAS-SOD1 (BL24750)	Rep4	F	suc	7.7								mex>attp40 RNAi (control)	P. entomophila	Rep2	Female	29C	66	1	2									myo_mch	P. entomophila	OD200	Rep2	Female	29C	66	1	0
w1118 iso	M	P.e 4h	0.48			myo1Ats>UAS-SOD1 (BL24750)	Rep4	F	suc	8.18182								mex>attp40 RNAi (control)	P. entomophila	Rep2	Female	29C	72	1	0									myo_mch	P. entomophila	OD200	Rep2	Female	29C	72	1	0
w1118 iso	M	P.e 4h	0.62			myo1Ats>UAS-SOD1 (BL24750)	Rep4	F	suc	7.1								mex>attp40 RNAi (control)	P. entomophila	Rep2	Female	29C	78	1	1									myo_mch	P. entomophila	OD200	Rep2	Female	29C	78	1	0
w1118 iso	M	P.e 4h	0.57			myo1Ats>UAS-SOD1 (BL24750)	Rep4	F	suc	5.66667								mex>attp40 RNAi (control)	P. entomophila	Rep2	Female	29C	78	0	13									myo_mch	P. entomophila	OD200	Rep2	Female	29C	78	0	0
						myo1Ats>UAS-SOD1 (BL24750)	Rep5	F	suc	6.15								mex>duox RNAi (BL38907)	P. entomophila	Rep2	Male	29C	18	1	0									myo_SOD1_BL24750	P. entomophila	OD200	Rep2	Male	29C	18	1	0
						myo1Ats>UAS-SOD1 (BL24750)	Rep5	F	suc	4.6								mex>duox RNAi (BL38907)	P. entomophila	Rep2	Male	29C	24	1	0									myo_SOD1_BL24750	P. entomophila	OD200	Rep2	Male	29C	24	1	0
						myo1Ats>UAS-SOD1 (BL24750)	Rep5	F	suc	5.95								mex>duox RNAi (BL38907)	P. entomophila	Rep2	Male	29C	30	1	0									myo_SOD1_BL24750	P. entomophila	OD200	Rep2	Male	29C	30	1	0
						myo1Ats>UAS-SOD1 (BL24750)	Rep6	F	suc	6.55								mex>duox RNAi (BL38907)	P. entomophila	Rep2	Male	29C	42	1	0									myo_SOD1_BL24750	P. entomophila	OD200	Rep2	Male	29C	42	1	0
						myo1Ats>UAS-SOD1 (BL24750)	Rep6	F	suc	7.6								mex>duox RNAi (BL38907)	P. entomophila	Rep2	Male	29C	48	1	0									myo_SOD1_BL24750	P. entomophila	OD200	Rep2	Male	29C	48	1	0
						myo1Ats>UAS-SOD1 (BL24750)	Rep6	F	suc	6.7								mex>duox RNAi (BL38907)	P. entomophila	Rep2	Male	29C	54	1	0									myo_SOD1_BL24750	P. entomophila	OD200	Rep2	Male	29C	54	1	0
						myo1Ats>UAS-SOD1 (BL24750)	Rep1	F	P.e	0.5								mex>duox RNAi (BL38907)	P. entomophila	Rep2	Male	29C	66	1	0									myo_SOD1_BL24750	P. entomophila	OD200	Rep2	Male	29C	66	1	0
						myo1Ats>UAS-SOD1 (BL24750)	Rep1	F	P.e	1.3								mex>duox RNAi (BL38907)	P. entomophila	Rep2	Male	29C	72	1	1									myo_SOD1_BL24750	P. entomophila	OD200	Rep2	Male	29C	72	1	0
						myo1Ats>UAS-SOD1 (BL24750)	Rep1	F	P.e	1.8								mex>duox RNAi (BL38907)	P. entomophila	Rep2	Male	29C	78	1	0									myo_SOD1_BL24750	P. entomophila	OD200	Rep2	Male	29C	78	1	1
						myo1Ats>UAS-SOD1 (BL24750)	Rep2	F	P.e	1.4								mex>duox RNAi (BL38907)	P. entomophila	Rep2	Male	29C	78	0	39									myo_SOD1_BL24750	P. entomophila	OD200	Rep2	Male	29C	78	0	40
						myo1Ats>UAS-SOD1 (BL24750)	Rep2	F	P.e	1.3								mex>duox RNAi (BL38907)	P. entomophila	Rep2	Female	29C	18	1	0									myo_SOD1_BL24750	P. entomophila	OD200	Rep2	Female	29C	18	1	0
						myo1Ats>UAS-SOD1 (BL24750)	Rep2	F	P.e	2								mex>duox RNAi (BL38907)	P. entomophila	Rep2	Female	29C	24	1	3									myo_SOD1_BL24750	P. entomophila	OD200	Rep2	Female	29C	24	1	0
						myo1Ats>UAS-SOD1 (BL24750)	Rep3	F	P.e	3								mex>duox RNAi (BL38907)	P. entomophila	Rep2	Female	29C	30	1	1									myo_SOD1_BL24750	P. entomophila	OD200	Rep2	Female	29C	30	1	0
						myo1Ats>UAS-SOD1 (BL24750)	Rep3	F	P.e	3.4								mex>duox RNAi (BL38907)	P. entomophila	Rep2	Female	29C	42	1	4									myo_SOD1_BL24750	P. entomophila	OD200	Rep2	Female	29C	42	1	1
						myo1Ats>UAS-SOD1 (BL24750)	Rep3	F	P.e	3.33333								mex>duox RNAi (BL38907)	P. entomophila	Rep2	Female	29C	48	1	0									myo_SOD1_BL24750	P. entomophila	OD200	Rep2	Female	29C	48	1	0
						myo1Ats>UAS-SOD1 (BL24750)	Rep3	F	P.e	3.7								mex>duox RNAi (BL38907)	P. entomophila	Rep2	Female	29C	54	1	0									myo_SOD1_BL24750	P. entomophila	OD200	Rep2	Female	29C	54	1	0
						myo1Ats>UAS-SOD1 (BL24750)	Rep4	F	P.e	2.1								mex>duox RNAi (BL38907)	P. entomophila	Rep2	Female	29C	66	1	0									myo_SOD1_BL24750	P. entomophila	OD200	Rep2	Female	29C	66	1	3
						myo1Ats>UAS-SOD1 (BL24750)	Rep4	F	P.e	1.625								mex>duox RNAi (BL38907)	P. entomophila	Rep2	Female	29C	72	1	0									myo_SOD1_BL24750	P. entomophila	OD200	Rep2	Female	29C	72	1	0
						myo1Ats>UAS-SOD1 (BL24750)	Rep4	F	P.e	2.71429								mex>duox RNAi (BL38907)	P. entomophila	Rep2	Female	29C	78	1	0									myo_SOD1_BL24750	P. entomophila	OD200	Rep2	Female	29C	78	1	0
						myo1Ats>UAS-SOD1 (BL24750)	Rep4	F	P.e	1.88889								mex>duox RNAi (BL38907)	P. entomophila	Rep2	Female	29C	78	0	29									myo_SOD1_BL24750	P. entomophila	OD200	Rep2	Female	29C	78	0	37
						myo1Ats>UAS-SOD1 (BL24750)	Rep5	F	P.e	2.84211																								myo_mch	P. entomophila	OD200	Rep3	Male	29C	18	1	0
						myo1Ats>UAS-SOD1 (BL24750)	Rep5	F	P.e	3.05																								myo_mch	P. entomophila	OD200	Rep3	Male	29C	24	1	5
						myo1Ats>UAS-SOD1 (BL24750)	Rep5	F	P.e	4.2																								myo_mch	P. entomophila	OD200	Rep3	Male	29C	30	1	1
						myo1Ats>UAS-SOD1 (BL24750)	Rep5	F	P.e	4.2																								myo_mch	P. entomophila	OD200	Rep3	Male	29C	42	1	1
						myo1Ats>UAS-SOD1 (BL24750)	Rep6	F	P.e	3.85																								myo_mch	P. entomophila	OD200	Rep3	Male	29C	48	1	0
						myo1Ats>UAS-SOD1 (BL24750)	Rep6	F	P.e	3.6																								myo_mch	P. entomophila	OD200	Rep3	Male	29C	54	1	0
						myo1Ats>UAS-SOD1 (BL24750)	Rep6	F	P.e	4.05																								myo_mch	P. entomophila	OD200	Rep3	Male	29C	66	1	0
																																		myo_mch	P. entomophila	OD200	Rep3	Male	29C	72	1	0
																																		myo_mch	P. entomophila	OD200	Rep3	Male	29C	78	1	0
																																		myo_mch	P. entomophila	OD200	Rep3	Male	29C	78	0	33
																																		myo_mch	P. entomophila	OD200	Rep3	Female	29C	18	1	29
																																		myo_mch	P. entomophila	OD200	Rep3	Female	29C	24	1	16
																																		myo_mch	P. entomophila	OD200	Rep3	Female	29C	30	1	5
																																		myo_mch	P. entomophila	OD200	Rep3	Female	29C	42	1	4
																																		myo_mch	P. entomophila	OD200	Rep3	Female	29C	48	1	0
																																		myo_mch	P. entomophila	OD200	Rep3	Female	29C	54	1	0
																																		myo_mch	P. entomophila	OD200	Rep3	Female	29C	66	1	0
																																		myo_mch	P. entomophila	OD200	Rep3	Female	29C	72	1	0
																																		myo_mch	P. entomophila	OD200	Rep3	Female	29C	78	1	0
																																		myo_mch	P. entomophila	OD200	Rep3	Female	29C	78	0	6
																																		myo_SOD1_BL24750	P. entomophila	OD200	Rep3	Male	29C	18	1	0
																																		myo_SOD1_BL24750	P. entomophila	OD200	Rep3	Male	29C	24	1	2
																																		myo_SOD1_BL24750	P. entomophila	OD200	Rep3	Male	29C	30	1	0
																																		myo_SOD1_BL24750	P. entomophila	OD200	Rep3	Male	29C	42	1	1
																																		myo_SOD1_BL24750	P. entomophila	OD200	Rep3	Male	29C	48	1	0
																																		myo_SOD1_BL24750	P. entomophila	OD200	Rep3	Male	29C	54	1	0
																																		myo_SOD1_BL24750	P. entomophila	OD200	Rep3	Male	29C	66	1	0
																																		myo_SOD1_BL24750	P. entomophila	OD200	Rep3	Male	29C	72	1	0
																																		myo_SOD1_BL24750	P. entomophila	OD200	Rep3	Male	29C	78	1	0
																																		myo_SOD1_BL24750	P. entomophila	OD200	Rep3	Male	29C	78	0	57
																																		myo_SOD1_BL24750	P. entomophila	OD200	Rep3	Female	29C	18	1	7
																																		myo_SOD1_BL24750	P. entomophila	OD200	Rep3	Female	29C	24	1	6
																																		myo_SOD1_BL24750	P. entomophila	OD200	Rep3	Female	29C	30	1	2
																																		myo_SOD1_BL24750	P. entomophila	OD200	Rep3	Female	29C	42	1	7
																																		myo_SOD1_BL24750	P. entomophila	OD200	Rep3	Female	29C	48	1	0
																																		myo_SOD1_BL24750	P. entomophila	OD200	Rep3	Female	29C	54	1	0
																																		myo_SOD1_BL24750	P. entomophila	OD200	Rep3	Female	29C	66	1	8
																																		myo_SOD1_BL24750	P. entomophila	OD200	Rep3	Female	29C	72	1	0
																																		myo_SOD1_BL24750	P. entomophila	OD200	Rep3	Female	29C	78	1	0
																																		myo_SOD1_BL24750	P. entomophila	OD200	Rep3	Female	29C	78	0	30
																																		myo_mch	P. entomophila	OD200	Rep4	Male	29C	18	1	0
																																		myo_mch	P. entomophila	OD200	Rep4	Male	29C	24	1	0
																																		myo_mch	P. entomophila	OD200	Rep4	Male	29C	30	1	0
																																		myo_mch	P. entomophila	OD200	Rep4	Male	29C	42	1	1
																																		myo_mch	P. entomophila	OD200	Rep4	Male	29C	48	1	0
																																		myo_mch	P. entomophila	OD200	Rep4	Male	29C	54	1	1
																																		myo_mch	P. entomophila	OD200	Rep4	Male	29C	66	1	0
																																		myo_mch	P. entomophila	OD200	Rep4	Male	29C	72	1	0
																																		myo_mch	P. entomophila	OD200	Rep4	Male	29C	78	1	0
																																		myo_mch	P. entomophila	OD200	Rep4	Male	29C	78	0	56
																																		myo_mch	P. entomophila	OD200	Rep4	Female	29C	18	1	2
																																		myo_mch	P. entomophila	OD200	Rep4	Female	29C	24	1	25
																																		myo_mch	P. entomophila	OD200	Rep4	Female	29C	30	1	15
																																		myo_mch	P. entomophila	OD200	Rep4	Female	29C	42	1	11
																																		myo_mch	P. entomophila	OD200	Rep4	Female	29C	48	1	3
																																		myo_mch	P. entomophila	OD200	Rep4	Female	29C	54	1	3
																																		myo_mch	P. entomophila	OD200	Rep4	Female	29C	66	1	1
																																		myo_mch	P. entomophila	OD200	Rep4	Female	29C	72	1	0
																																		myo_mch	P. entomophila	OD200	Rep4	Female	29C	78	1	0
																																		myo_mch	P. entomophila	OD200	Rep4	Female	29C	78	0	1
																																		myo_SOD1_BL24750	P. entomophila	OD200	Rep4	Male	29C	18	1	0
																																		myo_SOD1_BL24750	P. entomophila	OD200	Rep4	Male	29C	24	1	0
																																		myo_SOD1_BL24750	P. entomophila	OD200	Rep4	Male	29C	30	1	0
																																		myo_SOD1_BL24750	P. entomophila	OD200	Rep4	Male	29C	42	1	1
																																		myo_SOD1_BL24750	P. entomophila	OD200	Rep4	Male	29C	48	1	0
																																		myo_SOD1_BL24750	P. entomophila	OD200	Rep4	Male	29C	54	1	0
																																		myo_SOD1_BL24750	P. entomophila	OD200	Rep4	Male	29C	66	1	2
																																		myo_SOD1_BL24750	P. entomophila	OD200	Rep4	Male	29C	72	1	0
																																		myo_SOD1_BL24750	P. entomophila	OD200	Rep4	Male	29C	78	1	0
																																		myo_SOD1_BL24750	P. entomophila	OD200	Rep4	Male	29C	78	0	33
																																		myo_SOD1_BL24750	P. entomophila	OD200	Rep4	Female	29C	18	1	1
																																		myo_SOD1_BL24750	P. entomophila	OD200	Rep4	Female	29C	24	1	2
																																		myo_SOD1_BL24750	P. entomophila	OD200	Rep4	Female	29C	30	1	0
																																		myo_SOD1_BL24750	P. entomophila	OD200	Rep4	Female	29C	42	1	1
																																		myo_SOD1_BL24750	P. entomophila	OD200	Rep4	Female	29C	48	1	1
																																		myo_SOD1_BL24750	P. entomophila	OD200	Rep4	Female	29C	54	1	0
																																		myo_SOD1_BL24750	P. entomophila	OD200	Rep4	Female	29C	66	1	0
																																		myo_SOD1_BL24750	P. entomophila	OD200	Rep4	Female	29C	72	1	0
																																		myo_SOD1_BL24750	P. entomophila	OD200	Rep4	Female	29C	78	1	0
																																		myo_SOD1_BL24750	P. entomophila	OD200	Rep4	Female	29C	78	0	50
																																		myo_mch	P. entomophila	OD200	Rep5	Male	29C	18	1	3
																																		myo_mch	P. entomophila	OD200	Rep5	Male	29C	24	1	0
																																		myo_mch	P. entomophila	OD200	Rep5	Male	29C	30	1	0
																																		myo_mch	P. entomophila	OD200	Rep5	Male	29C	42	1	1
																																		myo_mch	P. entomophila	OD200	Rep5	Male	29C	48	1	0
																																		myo_mch	P. entomophila	OD200	Rep5	Male	29C	54	1	0
																																		myo_mch	P. entomophila	OD200	Rep5	Male	29C	66	1	1
																																		myo_mch	P. entomophila	OD200	Rep5	Male	29C	72	1	0
																																		myo_mch	P. entomophila	OD200	Rep5	Male	29C	78	1	0
																																		myo_mch	P. entomophila	OD200	Rep5	Male	29C	78	0	35
																																		myo_mch	P. entomophila	OD200	Rep5	Female	29C	18	1	13
																																		myo_mch	P. entomophila	OD200	Rep5	Female	29C	24	1	7
																																		myo_mch	P. entomophila	OD200	Rep5	Female	29C	30	1	2
																																		myo_mch	P. entomophila	OD200	Rep5	Female	29C	42	1	5
																																		myo_mch	P. entomophila	OD200	Rep5	Female	29C	48	1	0
																																		myo_mch	P. entomophila	OD200	Rep5	Female	29C	54	1	1
																																		myo_mch	P. entomophila	OD200	Rep5	Female	29C	66	1	0
																																		myo_mch	P. entomophila	OD200	Rep5	Female	29C	72	1	1
																																		myo_mch	P. entomophila	OD200	Rep5	Female	29C	78	1	0
																																		myo_mch	P. entomophila	OD200	Rep5	Female	29C	78	0	1
																																		myo_SOD1_BL24750	P. entomophila	OD200	Rep5	Male	29C	18	1	0
																																		myo_SOD1_BL24750	P. entomophila	OD200	Rep5	Male	29C	24	1	0
																																		myo_SOD1_BL24750	P. entomophila	OD200	Rep5	Male	29C	30	1	0
																																		myo_SOD1_BL24750	P. entomophila	OD200	Rep5	Male	29C	42	1	1
																																		myo_SOD1_BL24750	P. entomophila	OD200	Rep5	Male	29C	48	1	0
																																		myo_SOD1_BL24750	P. entomophila	OD200	Rep5	Male	29C	54	1	0
																																		myo_SOD1_BL24750	P. entomophila	OD200	Rep5	Male	29C	66	1	2
																																		myo_SOD1_BL24750	P. entomophila	OD200	Rep5	Male	29C	72	1	0
																																		myo_SOD1_BL24750	P. entomophila	OD200	Rep5	Male	29C	78	1	0
																																		myo_SOD1_BL24750	P. entomophila	OD200	Rep5	Male	29C	78	0	37
																																		myo_SOD1_BL24750	P. entomophila	OD200	Rep5	Female	29C	18	1	8
																																		myo_SOD1_BL24750	P. entomophila	OD200	Rep5	Female	29C	24	1	4
																																		myo_SOD1_BL24750	P. entomophila	OD200	Rep5	Female	29C	30	1	0
																																		myo_SOD1_BL24750	P. entomophila	OD200	Rep5	Female	29C	42	1	1
																																		myo_SOD1_BL24750	P. entomophila	OD200	Rep5	Female	29C	48	1	0
																																		myo_SOD1_BL24750	P. entomophila	OD200	Rep5	Female	29C	54	1	2
																																		myo_SOD1_BL24750	P. entomophila	OD200	Rep5	Female	29C	66	1	0
																																		myo_SOD1_BL24750	P. entomophila	OD200	Rep5	Female	29C	72	1	0
																																		myo_SOD1_BL24750	P. entomophila	OD200	Rep5	Female	29C	78	1	1
																																		myo_SOD1_BL24750	P. entomophila	OD200	Rep5	Female	29C	78	0	43

## Sheet: Figure 5
Figure 5D							Figure 5E						Figure 5G					Figure 5H						Figure 5I						Figure 5G						Figure 5F										Figure 5F'
G6P							Genotype	Replicate	Sex	Treatment	NADPH (pmol) / µg protein		Genotype	Sex	Treatment	Relative DCF / µg protein		Genotype	Replicate	Sex	Treatment	Dots/fly (0.5h-2h)		Genotype	Replicate	Sex	Treatment	Contractions/minute		Genotype	Replicate	Sex	Treatment	Dots/fly (0.5h-2h)		Genotype	Treatment	Dose	Replicate	Sex	Temp	Time_to_death_hours	Censor	N_flies		Genotype	HazardRatio	logHR	CI_lower
							w1118 iso	Rep1	F	suc	0.211352		Zw Pgd null	F	suc	0.615585		Zw Pgd null	Rep1	F	suc	0.4		Zw Pgd null	Rep1	F	suc	14		Zw Pgd null	Rep1	F	suc	0.4		ZwPgdnull	P. entomophila	OD200	Rep1	Male	29C	18	1	7		w1118iso	12.9099	2.55799	2.18093
Genotype	Replicate	Sex	Treatment	Abundance/ng tissue	Relative levels		w1118 iso	Rep2	F	suc	0.217948		Zw Pgd null	F	suc	0.786561		Zw Pgd null	Rep1	F	suc	0.7		Zw Pgd null	Rep1	F	suc	21		Zw Pgd null	Rep1	F	suc	0.7		ZwPgdnull	P. entomophila	OD200	Rep1	Male	29C	24	1	5		ZwPgd	1.15749	0.146252	-0.0576076
w1118 iso	Rep1	F	suc	2254.76	0.660348		w1118 iso	Rep3	F	suc	0.224314		Zw Pgd null	F	suc	0.576369		Zw Pgd null	Rep1	F	suc	0.4		Zw Pgd null	Rep2	F	suc	18		Zw Pgd null	Rep1	F	suc	0.4		ZwPgdnull	P. entomophila	OD200	Rep1	Male	29C	30	1	3
w1118 iso	Rep2	F	suc	2863.59	0.838656		w1118 iso	Rep1	M	suc	0.263034		Zw Pgd null	F	P.e 4h	1.10717		Zw Pgd null	Rep1	F	suc	0		Zw Pgd null	Rep2	F	suc	19		Zw Pgd null	Rep1	F	suc	0		ZwPgdnull	P. entomophila	OD200	Rep1	Male	29C	42	1	7
w1118 iso	Rep3	F	suc	1673.08	0.489993		w1118 iso	Rep2	M	suc	0.2842		Zw Pgd null	F	P.e 4h	1.23912		Zw Pgd null	Rep1	F	suc	0.1		Zw Pgd null	Rep3	F	suc	21		Zw Pgd null	Rep1	F	suc	0.1		ZwPgdnull	P. entomophila	OD200	Rep1	Male	29C	48	1	2
w1118 iso	Rep4	F	suc	3593.89	1.05254		w1118 iso	Rep3	M	suc	0.290174		Zw Pgd null	F	P.e 4h	1.20589		Zw Pgd null	Rep2	F	suc	0.7		Zw Pgd null	Rep3	F	suc	14		Zw Pgd null	Rep2	F	suc	0.7		ZwPgdnull	P. entomophila	OD200	Rep1	Male	29C	54	1	0
w1118 iso	Rep5	F	suc	3333.56	0.976297								Zw Pgd null	M	suc	0.783226		Zw Pgd null	Rep2	F	suc	2		Zw Pgd null	Rep1	F	P.e	6		Zw Pgd null	Rep2	F	suc	2		ZwPgdnull	P. entomophila	OD200	Rep1	Male	29C	66	1	5
w1118 iso	Rep6	F	suc	6768.1	1.98217								Zw Pgd null	M	suc	0.877926		Zw Pgd null	Rep2	F	suc	1.9		Zw Pgd null	Rep1	F	P.e	2		Zw Pgd null	Rep2	F	suc	1.9		ZwPgdnull	P. entomophila	OD200	Rep1	Male	29C	72	1	0
w1118 iso	Rep1	M	suc	28115.9	8.23429								Zw Pgd null	M	suc	0.664925		Zw Pgd null	Rep2	F	suc	1.8		Zw Pgd null	Rep2	F	P.e	8		Zw Pgd null	Rep2	F	suc	1.8		ZwPgdnull	P. entomophila	OD200	Rep1	Male	29C	78	1	0
w1118 iso	Rep2	M	suc	36253	10.6174								Zw Pgd null	M	P.e 4h	1.07375		Zw Pgd null	Rep2	F	suc	1.7		Zw Pgd null	Rep2	F	P.e	6		Zw Pgd null	Rep2	F	suc	1.7		ZwPgdnull	P. entomophila	OD200	Rep1	Male	29C	78	0	11
w1118 iso	Rep3	M	suc	21639.4	6.33751								Zw Pgd null	M	P.e 4h	1.63243		Zw Pgd null	Rep3	F	suc	1.4		Zw Pgd null	Rep3	F	P.e	9		Zw Pgd null	Rep3	F	suc	1.4		ZwPgdnull	P. entomophila	OD200	Rep1	Female	29C	18	1	4
w1118 iso	Rep4	M	suc	34058.1	9.97457								Zw Pgd null	M	P.e 4h	1.17457		Zw Pgd null	Rep3	F	suc	1.2		Zw Pgd null	Rep3	F	P.e	6		Zw Pgd null	Rep3	F	suc	1.2		ZwPgdnull	P. entomophila	OD200	Rep1	Female	29C	24	1	6
w1118 iso	Rep5	M	suc	25169.8	7.37147													Zw Pgd null	Rep3	F	suc	0.9		Zw Pgd null	Rep1	M	suc	27		Zw Pgd null	Rep3	F	suc	0.9		ZwPgdnull	P. entomophila	OD200	Rep1	Female	29C	30	1	2
w1118 iso	Rep6	M	suc	19759.6	5.78697													Zw Pgd null	Rep3	F	suc	0.5		Zw Pgd null	Rep1	M	suc	12		Zw Pgd null	Rep3	F	suc	0.5		ZwPgdnull	P. entomophila	OD200	Rep1	Female	29C	42	1	8
																		Zw Pgd null	Rep3	F	suc	0.5		Zw Pgd null	Rep2	M	suc	17		Zw Pgd null	Rep3	F	suc	0.5		ZwPgdnull	P. entomophila	OD200	Rep1	Female	29C	48	1	2
6P-gluconate																		Zw Pgd null	Rep3	F	suc	2.1		Zw Pgd null	Rep2	M	suc	21		Zw Pgd null	Rep3	F	suc	2.1		ZwPgdnull	P. entomophila	OD200	Rep1	Female	29C	54	1	4
																		Zw Pgd null	Rep1	F	P.e	0.1		Zw Pgd null	Rep3	M	suc	18		Zw Pgd null	Rep1	F	P.e	0.1		ZwPgdnull	P. entomophila	OD200	Rep1	Female	29C	66	1	5
Genotype	Replicate	Sex	Treatment	Abundance/ng tissue	Relative levels													Zw Pgd null	Rep1	F	P.e	0		Zw Pgd null	Rep3	M	suc	22		Zw Pgd null	Rep1	F	P.e	0		ZwPgdnull	P. entomophila	OD200	Rep1	Female	29C	72	1	0
w1118 iso	Rep1	F	suc	52.4341	1.08103													Zw Pgd null	Rep1	F	P.e	0.5		Zw Pgd null	Rep1	M	P.e	2		Zw Pgd null	Rep1	F	P.e	0.5		ZwPgdnull	P. entomophila	OD200	Rep1	Female	29C	78	1	0
w1118 iso	Rep2	F	suc	61.2634	1.26306													Zw Pgd null	Rep1	F	P.e	0.1		Zw Pgd null	Rep1	M	P.e	5		Zw Pgd null	Rep1	F	P.e	0.1		ZwPgdnull	P. entomophila	OD200	Rep1	Female	29C	78	0	9
w1118 iso	Rep3	F	suc	31.1126	0.641445													Zw Pgd null	Rep1	F	P.e	0		Zw Pgd null	Rep2	M	P.e	11		Zw Pgd null	Rep1	F	P.e	0		w1118iso	P. entomophila	OD200	Rep1	Male	29C	18	1	0
w1118 iso	Rep4	F	suc	54.2154	1.11775													Zw Pgd null	Rep2	F	P.e	0		Zw Pgd null	Rep2	M	P.e	8		Zw Pgd null	Rep2	F	P.e	0		w1118iso	P. entomophila	OD200	Rep1	Male	29C	24	1	0
w1118 iso	Rep5	F	suc	62.4789	1.28812													Zw Pgd null	Rep2	F	P.e	0.1		Zw Pgd null	Rep3	M	P.e	8		Zw Pgd null	Rep2	F	P.e	0.1		w1118iso	P. entomophila	OD200	Rep1	Male	29C	30	1	2
w1118 iso	Rep6	F	suc	29.5193	0.608596													Zw Pgd null	Rep2	F	P.e	0.2		Zw Pgd null	Rep3	M	P.e	1		Zw Pgd null	Rep2	F	P.e	0.2		w1118iso	P. entomophila	OD200	Rep1	Male	29C	42	1	1
w1118 iso	Rep1	M	suc	174.913	3.60616													Zw Pgd null	Rep2	F	P.e	0.25								Zw Pgd null	Rep2	F	P.e	0.25		w1118iso	P. entomophila	OD200	Rep1	Male	29C	48	1	0
w1118 iso	Rep2	M	suc	111.311	2.29488													Zw Pgd null	Rep2	F	P.e	0.25								Zw Pgd null	Rep2	F	P.e	0.25		w1118iso	P. entomophila	OD200	Rep1	Male	29C	54	1	1
w1118 iso	Rep3	M	suc	108.328	2.23339													Zw Pgd null	Rep3	F	P.e	0.3								Zw Pgd null	Rep3	F	P.e	0.3		w1118iso	P. entomophila	OD200	Rep1	Male	29C	66	1	0
w1118 iso	Rep4	M	suc	107.732	2.2211													Zw Pgd null	Rep3	F	P.e	0.33								Zw Pgd null	Rep3	F	P.e	0.33		w1118iso	P. entomophila	OD200	Rep1	Male	29C	72	1	0
w1118 iso	Rep5	M	suc	106.78	2.20147													Zw Pgd null	Rep3	F	P.e	0.6								Zw Pgd null	Rep3	F	P.e	0.6		w1118iso	P. entomophila	OD200	Rep1	Male	29C	78	1	0
w1118 iso	Rep6	M	suc	47.9679	0.988949													Zw Pgd null	Rep3	F	P.e	0.7								Zw Pgd null	Rep3	F	P.e	0.7		w1118iso	P. entomophila	OD200	Rep1	Male	29C	78	0	35
																		Zw Pgd null	Rep3	F	P.e	0.7								Zw Pgd null	Rep3	F	P.e	0.7		w1118iso	P. entomophila	OD200	Rep1	Female	29C	18	1	13
S7P																		Zw Pgd null	Rep1	M	suc	0.8								Zw Pgd null	Rep1	M	suc	0.8		w1118iso	P. entomophila	OD200	Rep1	Female	29C	24	1	10
																		Zw Pgd null	Rep1	M	suc	1.7								Zw Pgd null	Rep1	M	suc	1.7		w1118iso	P. entomophila	OD200	Rep1	Female	29C	30	1	2
Genotype	Replicate	Sex	Treatment	Abundance/ng tissue	Relative levels													Zw Pgd null	Rep1	M	suc	1.1								Zw Pgd null	Rep1	M	suc	1.1		w1118iso	P. entomophila	OD200	Rep1	Female	29C	42	1	2
w1118 iso	Rep1	F	suc	486.924	0.721181													Zw Pgd null	Rep1	M	suc	1.8								Zw Pgd null	Rep1	M	suc	1.8		w1118iso	P. entomophila	OD200	Rep1	Female	29C	48	1	0
w1118 iso	Rep2	F	suc	641.898	0.950711													Zw Pgd null	Rep1	M	suc	0.4								Zw Pgd null	Rep1	M	suc	0.4		w1118iso	P. entomophila	OD200	Rep1	Female	29C	54	1	0
w1118 iso	Rep3	F	suc	312.2	0.462398													Zw Pgd null	Rep2	M	suc	1.2								Zw Pgd null	Rep2	M	suc	1.2		w1118iso	P. entomophila	OD200	Rep1	Female	29C	66	1	1
w1118 iso	Rep4	F	suc	810.079	1.1998													Zw Pgd null	Rep2	M	suc	2								Zw Pgd null	Rep2	M	suc	2		w1118iso	P. entomophila	OD200	Rep1	Female	29C	72	1	2
w1118 iso	Rep5	F	suc	711.047	1.05313													Zw Pgd null	Rep2	M	suc	1.7								Zw Pgd null	Rep2	M	suc	1.7		w1118iso	P. entomophila	OD200	Rep1	Female	29C	78	1	1
w1118 iso	Rep6	F	suc	1088.91	1.61278													Zw Pgd null	Rep2	M	suc	1.45								Zw Pgd null	Rep2	M	suc	1.45		w1118iso	P. entomophila	OD200	Rep1	Female	29C	78	0	11
w1118 iso	Rep1	M	suc	3724.79	5.51676													Zw Pgd null	Rep2	M	suc	1.45								Zw Pgd null	Rep2	M	suc	1.45		w1118iso	P. entomophila	OD200	Rep2	Male	29C	18	1	0
w1118 iso	Rep2	M	suc	4898.18	7.25467													Zw Pgd null	Rep3	M	suc	1.25								Zw Pgd null	Rep3	M	suc	1.25		w1118iso	P. entomophila	OD200	Rep2	Male	29C	24	1	4
w1118 iso	Rep3	M	suc	2813.11	4.16648													Zw Pgd null	Rep3	M	suc	1.25								Zw Pgd null	Rep3	M	suc	1.25		w1118iso	P. entomophila	OD200	Rep2	Male	29C	30	1	0
w1118 iso	Rep4	M	suc	5928.44	8.78057													Zw Pgd null	Rep3	M	suc	0.5								Zw Pgd null	Rep3	M	suc	0.5		w1118iso	P. entomophila	OD200	Rep2	Male	29C	42	1	1
w1118 iso	Rep5	M	suc	4905.07	7.26487													Zw Pgd null	Rep3	M	suc	0.6								Zw Pgd null	Rep3	M	suc	0.6		w1118iso	P. entomophila	OD200	Rep2	Male	29C	48	1	0
w1118 iso	Rep6	M	suc	2851.3	4.22304													Zw Pgd null	Rep3	M	suc	0.75								Zw Pgd null	Rep3	M	suc	0.75		w1118iso	P. entomophila	OD200	Rep2	Male	29C	54	1	0
																		Zw Pgd null	Rep1	M	P.e	0.3								Zw Pgd null	Rep1	M	P.e	0.3		w1118iso	P. entomophila	OD200	Rep2	Male	29C	66	1	1
Pentose-5P'																		Zw Pgd null	Rep1	M	P.e	1.2								Zw Pgd null	Rep1	M	P.e	1.2		w1118iso	P. entomophila	OD200	Rep2	Male	29C	72	1	1
																		Zw Pgd null	Rep1	M	P.e	0.9								Zw Pgd null	Rep1	M	P.e	0.9		w1118iso	P. entomophila	OD200	Rep2	Male	29C	78	1	0
Genotype	Replicate	Sex	Treatment	Abundance/ng tissue	Relative levels													Zw Pgd null	Rep1	M	P.e	0.4								Zw Pgd null	Rep1	M	P.e	0.4		w1118iso	P. entomophila	OD200	Rep2	Male	29C	78	0	32
w1118 iso	Rep1	F	suc	145.654	0.724642													Zw Pgd null	Rep1	M	P.e	0.6								Zw Pgd null	Rep1	M	P.e	0.6		w1118iso	P. entomophila	OD200	Rep2	Female	29C	18	1	25
w1118 iso	Rep2	F	suc	161.14	0.801686													Zw Pgd null	Rep2	M	P.e	1								Zw Pgd null	Rep2	M	P.e	1		w1118iso	P. entomophila	OD200	Rep2	Female	29C	24	1	6
w1118 iso	Rep3	F	suc	43.6865	0.217345													Zw Pgd null	Rep2	M	P.e	0.1								Zw Pgd null	Rep2	M	P.e	0.1		w1118iso	P. entomophila	OD200	Rep2	Female	29C	30	1	3
w1118 iso	Rep4	F	suc	227.806	1.13335													Zw Pgd null	Rep2	M	P.e	0.1								Zw Pgd null	Rep2	M	P.e	0.1		w1118iso	P. entomophila	OD200	Rep2	Female	29C	42	1	0
w1118 iso	Rep5	F	suc	242.679	1.20735													Zw Pgd null	Rep2	M	P.e	0.2								Zw Pgd null	Rep2	M	P.e	0.2		w1118iso	P. entomophila	OD200	Rep2	Female	29C	48	1	3
w1118 iso	Rep6	F	suc	385.043	1.91562													Zw Pgd null	Rep2	M	P.e	0.3								Zw Pgd null	Rep2	M	P.e	0.3		w1118iso	P. entomophila	OD200	Rep2	Female	29C	54	1	0
w1118 iso	Rep1	M	suc	740.975	3.68642													Zw Pgd null	Rep3	M	P.e	0.32								Zw Pgd null	Rep3	M	P.e	0.32		w1118iso	P. entomophila	OD200	Rep2	Female	29C	66	1	2
w1118 iso	Rep2	M	suc	1480.61	7.36616													Zw Pgd null	Rep3	M	P.e	0.4								Zw Pgd null	Rep3	M	P.e	0.4		w1118iso	P. entomophila	OD200	Rep2	Female	29C	72	1	0
w1118 iso	Rep3	M	suc	421.458	2.09679													Zw Pgd null	Rep3	M	P.e	0.5								Zw Pgd null	Rep3	M	P.e	0.5		w1118iso	P. entomophila	OD200	Rep2	Female	29C	78	1	0
w1118 iso	Rep4	M	suc	1333.72	6.63538													Zw Pgd null	Rep3	M	P.e	0.6								Zw Pgd null	Rep3	M	P.e	0.6		w1118iso	P. entomophila	OD200	Rep2	Female	29C	78	0	5
w1118 iso	Rep5	M	suc	346.154	1.72215													Zw Pgd null	Rep3	M	P.e	0.8								Zw Pgd null	Rep3	M	P.e	0.8		ZwPgdnull	P. entomophila	OD200	Rep2	Male	29C	18	1	17
w1118 iso	Rep6	M	suc	784.158	3.90126																															ZwPgdnull	P. entomophila	OD200	Rep2	Male	29C	24	1	7
																																				ZwPgdnull	P. entomophila	OD200	Rep2	Male	29C	30	1	0
																																				ZwPgdnull	P. entomophila	OD200	Rep2	Male	29C	42	1	9
																																				ZwPgdnull	P. entomophila	OD200	Rep2	Male	29C	48	1	0
																																				ZwPgdnull	P. entomophila	OD200	Rep2	Male	29C	54	1	0
																																				ZwPgdnull	P. entomophila	OD200	Rep2	Male	29C	66	1	4
																																				ZwPgdnull	P. entomophila	OD200	Rep2	Male	29C	72	1	0
																																				ZwPgdnull	P. entomophila	OD200	Rep2	Male	29C	78	1	0
																																				ZwPgdnull	P. entomophila	OD200	Rep2	Male	29C	78	0	3
																																				ZwPgdnull	P. entomophila	OD200	Rep2	Female	29C	18	1	9
																																				ZwPgdnull	P. entomophila	OD200	Rep2	Female	29C	24	1	14
																																				ZwPgdnull	P. entomophila	OD200	Rep2	Female	29C	30	1	0
																																				ZwPgdnull	P. entomophila	OD200	Rep2	Female	29C	42	1	8
																																				ZwPgdnull	P. entomophila	OD200	Rep2	Female	29C	48	1	1
																																				ZwPgdnull	P. entomophila	OD200	Rep2	Female	29C	54	1	0
																																				ZwPgdnull	P. entomophila	OD200	Rep2	Female	29C	66	1	2
																																				ZwPgdnull	P. entomophila	OD200	Rep2	Female	29C	72	1	0
																																				ZwPgdnull	P. entomophila	OD200	Rep2	Female	29C	78	1	0
																																				ZwPgdnull	P. entomophila	OD200	Rep2	Female	29C	78	0	4
																																				w1118iso	P. entomophila	OD200	Rep3	Male	29C	18	1	4
																																				w1118iso	P. entomophila	OD200	Rep3	Male	29C	24	1	3
																																				w1118iso	P. entomophila	OD200	Rep3	Male	29C	30	1	0
																																				w1118iso	P. entomophila	OD200	Rep3	Male	29C	42	1	2
																																				w1118iso	P. entomophila	OD200	Rep3	Male	29C	48	1	0
																																				w1118iso	P. entomophila	OD200	Rep3	Male	29C	54	1	1
																																				w1118iso	P. entomophila	OD200	Rep3	Male	29C	66	1	1
																																				w1118iso	P. entomophila	OD200	Rep3	Male	29C	72	1	1
																																				w1118iso	P. entomophila	OD200	Rep3	Male	29C	78	1	1
																																				w1118iso	P. entomophila	OD200	Rep3	Male	29C	78	0	28
																																				w1118iso	P. entomophila	OD200	Rep3	Female	29C	18	1	30
																																				w1118iso	P. entomophila	OD200	Rep3	Female	29C	24	1	2
																																				w1118iso	P. entomophila	OD200	Rep3	Female	29C	30	1	3
																																				w1118iso	P. entomophila	OD200	Rep3	Female	29C	42	1	1
																																				w1118iso	P. entomophila	OD200	Rep3	Female	29C	48	1	0
																																				w1118iso	P. entomophila	OD200	Rep3	Female	29C	54	1	0
																																				w1118iso	P. entomophila	OD200	Rep3	Female	29C	66	1	1
																																				w1118iso	P. entomophila	OD200	Rep3	Female	29C	72	1	0
																																				w1118iso	P. entomophila	OD200	Rep3	Female	29C	78	1	0
																																				w1118iso	P. entomophila	OD200	Rep3	Female	29C	78	0	5
																																				ZwPgdnull	P. entomophila	OD200	Rep3	Male	29C	18	1	16
																																				ZwPgdnull	P. entomophila	OD200	Rep3	Male	29C	24	1	6
																																				ZwPgdnull	P. entomophila	OD200	Rep3	Male	29C	30	1	4
																																				ZwPgdnull	P. entomophila	OD200	Rep3	Male	29C	42	1	4
																																				ZwPgdnull	P. entomophila	OD200	Rep3	Male	29C	48	1	1
																																				ZwPgdnull	P. entomophila	OD200	Rep3	Male	29C	54	1	3
																																				ZwPgdnull	P. entomophila	OD200	Rep3	Male	29C	66	1	6
																																				ZwPgdnull	P. entomophila	OD200	Rep3	Male	29C	72	1	0
																																				ZwPgdnull	P. entomophila	OD200	Rep3	Male	29C	78	1	0
																																				ZwPgdnull	P. entomophila	OD200	Rep3	Male	29C	78	0	2
																																				ZwPgdnull	P. entomophila	OD200	Rep3	Female	29C	18	1	17
																																				ZwPgdnull	P. entomophila	OD200	Rep3	Female	29C	24	1	10
																																				ZwPgdnull	P. entomophila	OD200	Rep3	Female	29C	30	1	3
																																				ZwPgdnull	P. entomophila	OD200	Rep3	Female	29C	42	1	5
																																				ZwPgdnull	P. entomophila	OD200	Rep3	Female	29C	48	1	0
																																				ZwPgdnull	P. entomophila	OD200	Rep3	Female	29C	54	1	0
																																				ZwPgdnull	P. entomophila	OD200	Rep3	Female	29C	66	1	0
																																				ZwPgdnull	P. entomophila	OD200	Rep3	Female	29C	72	1	0
																																				ZwPgdnull	P. entomophila	OD200	Rep3	Female	29C	78	1	0
																																				ZwPgdnull	P. entomophila	OD200	Rep3	Female	29C	78	0	3
																																				ZwPgdnull	P. entomophila	OD200	Rep4	Male	29C	18	1	38
																																				ZwPgdnull	P. entomophila	OD200	Rep4	Male	29C	24	1	2
																																				ZwPgdnull	P. entomophila	OD200	Rep4	Male	29C	30	1	3
																																				ZwPgdnull	P. entomophila	OD200	Rep4	Male	29C	42	1	9
																																				ZwPgdnull	P. entomophila	OD200	Rep4	Male	29C	48	1	2
																																				ZwPgdnull	P. entomophila	OD200	Rep4	Male	29C	54	1	1
																																				ZwPgdnull	P. entomophila	OD200	Rep4	Male	29C	66	1	5
																																				ZwPgdnull	P. entomophila	OD200	Rep4	Male	29C	72	1	1
																																				ZwPgdnull	P. entomophila	OD200	Rep4	Male	29C	78	1	0
																																				ZwPgdnull	P. entomophila	OD200	Rep4	Male	29C	78	0	2
																																				ZwPgdnull	P. entomophila	OD200	Rep4	Female	29C	18	1	40
																																				ZwPgdnull	P. entomophila	OD200	Rep4	Female	29C	24	1	2
																																				ZwPgdnull	P. entomophila	OD200	Rep4	Female	29C	30	1	7
																																				ZwPgdnull	P. entomophila	OD200	Rep4	Female	29C	42	1	2
																																				ZwPgdnull	P. entomophila	OD200	Rep4	Female	29C	48	1	1
																																				ZwPgdnull	P. entomophila	OD200	Rep4	Female	29C	54	1	0
																																				ZwPgdnull	P. entomophila	OD200	Rep4	Female	29C	66	1	2
																																				ZwPgdnull	P. entomophila	OD200	Rep4	Female	29C	72	1	0
																																				ZwPgdnull	P. entomophila	OD200	Rep4	Female	29C	78	1	0
																																				ZwPgdnull	P. entomophila	OD200	Rep4	Female	29C	78	0	1
																																				w1118iso	P. entomophila	OD200	Rep4	Male	29C	18	1	1
																																				w1118iso	P. entomophila	OD200	Rep4	Male	29C	24	1	1
																																				w1118iso	P. entomophila	OD200	Rep4	Male	29C	30	1	0
																																				w1118iso	P. entomophila	OD200	Rep4	Male	29C	42	1	1
																																				w1118iso	P. entomophila	OD200	Rep4	Male	29C	48	1	1
																																				w1118iso	P. entomophila	OD200	Rep4	Male	29C	54	1	1
																																				w1118iso	P. entomophila	OD200	Rep4	Male	29C	66	1	1
																																				w1118iso	P. entomophila	OD200	Rep4	Male	29C	72	1	3
																																				w1118iso	P. entomophila	OD200	Rep4	Male	29C	78	1	0
																																				w1118iso	P. entomophila	OD200	Rep4	Male	29C	78	0	30
																																				w1118iso	P. entomophila	OD200	Rep4	Female	29C	18	1	27
																																				w1118iso	P. entomophila	OD200	Rep4	Female	29C	24	1	8
																																				w1118iso	P. entomophila	OD200	Rep4	Female	29C	30	1	3
																																				w1118iso	P. entomophila	OD200	Rep4	Female	29C	42	1	1
																																				w1118iso	P. entomophila	OD200	Rep4	Female	29C	48	1	0
																																				w1118iso	P. entomophila	OD200	Rep4	Female	29C	54	1	0
																																				w1118iso	P. entomophila	OD200	Rep4	Female	29C	66	1	0
																																				w1118iso	P. entomophila	OD200	Rep4	Female	29C	72	1	0
																																				w1118iso	P. entomophila	OD200	Rep4	Female	29C	78	1	0
																																				w1118iso	P. entomophila	OD200	Rep4	Female	29C	78	0	1
																																				w1118iso	P. entomophila	OD200	Rep5	Male	29C	18	1	1
																																				w1118iso	P. entomophila	OD200	Rep5	Male	29C	24	1	0
																																				w1118iso	P. entomophila	OD200	Rep5	Male	29C	30	1	0
																																				w1118iso	P. entomophila	OD200	Rep5	Male	29C	42	1	1
																																				w1118iso	P. entomophila	OD200	Rep5	Male	29C	48	1	1
																																				w1118iso	P. entomophila	OD200	Rep5	Male	29C	54	1	0
																																				w1118iso	P. entomophila	OD200	Rep5	Male	29C	66	1	0
																																				w1118iso	P. entomophila	OD200	Rep5	Male	29C	72	1	1
																																				w1118iso	P. entomophila	OD200	Rep5	Male	29C	78	1	0
																																				w1118iso	P. entomophila	OD200	Rep5	Male	29C	78	0	35
																																				w1118iso	P. entomophila	OD200	Rep5	Female	29C	18	1	22
																																				w1118iso	P. entomophila	OD200	Rep5	Female	29C	24	1	5
																																				w1118iso	P. entomophila	OD200	Rep5	Female	29C	30	1	6
																																				w1118iso	P. entomophila	OD200	Rep5	Female	29C	42	1	3
																																				w1118iso	P. entomophila	OD200	Rep5	Female	29C	48	1	0
																																				w1118iso	P. entomophila	OD200	Rep5	Female	29C	54	1	0
																																				w1118iso	P. entomophila	OD200	Rep5	Female	29C	66	1	1
																																				w1118iso	P. entomophila	OD200	Rep5	Female	29C	72	1	1
																																				w1118iso	P. entomophila	OD200	Rep5	Female	29C	78	1	0
																																				w1118iso	P. entomophila	OD200	Rep5	Female	29C	78	0	3
																																				ZwPgdnull	P. entomophila	OD200	Rep5	Male	29C	18	1	7
																																				ZwPgdnull	P. entomophila	OD200	Rep5	Male	29C	24	1	5
																																				ZwPgdnull	P. entomophila	OD200	Rep5	Male	29C	30	1	3
																																				ZwPgdnull	P. entomophila	OD200	Rep5	Male	29C	42	1	5
																																				ZwPgdnull	P. entomophila	OD200	Rep5	Male	29C	48	1	2
																																				ZwPgdnull	P. entomophila	OD200	Rep5	Male	29C	54	1	2
																																				ZwPgdnull	P. entomophila	OD200	Rep5	Male	29C	66	1	5
																																				ZwPgdnull	P. entomophila	OD200	Rep5	Male	29C	72	1	0
																																				ZwPgdnull	P. entomophila	OD200	Rep5	Male	29C	78	1	0
																																				ZwPgdnull	P. entomophila	OD200	Rep5	Male	29C	78	0	11
																																				ZwPgdnull	P. entomophila	OD200	Rep5	Female	29C	18	1	4
																																				ZwPgdnull	P. entomophila	OD200	Rep5	Female	29C	24	1	6
																																				ZwPgdnull	P. entomophila	OD200	Rep5	Female	29C	30	1	2
																																				ZwPgdnull	P. entomophila	OD200	Rep5	Female	29C	42	1	8
																																				ZwPgdnull	P. entomophila	OD200	Rep5	Female	29C	48	1	2
																																				ZwPgdnull	P. entomophila	OD200	Rep5	Female	29C	54	1	4
																																				ZwPgdnull	P. entomophila	OD200	Rep5	Female	29C	66	1	5
																																				ZwPgdnull	P. entomophila	OD200	Rep5	Female	29C	72	1	0
																																				ZwPgdnull	P. entomophila	OD200	Rep5	Female	29C	78	1	0
																																				ZwPgdnull	P. entomophila	OD200	Rep5	Female	29C	78	0	9
[truncated: 29 more columns]

## Sheet: Figure 6
Figure 6C										Figure 6C'						Figure 6D
Genotype	Bacteria	Dose	Replicate	Sex	Temp	Time_to_death_hours	Censor	N_flies		Group (Sex_Bacteria)Genotype	HazardRatio	logHR	CI_lower	CI_upper		Bacteria	Replicate	MIC Polymyxin B (µg/ml)
w1118 iso	P. entomophila	OD200	Rep1	Male	29C	18	1	0		Female_P.entomophila	36.7	3.6	2.92	4.28		P.e wt	Rep1	3.125
w1118 iso	P. entomophila	OD200	Rep1	Male	29C	24	1	0		Male_P.entomophilahfq	0.32	-1.14	-2.45	0.167		P.e wt	Rep2	3.125
w1118 iso	P. entomophila	OD200	Rep1	Male	29C	30	1	0		Female_P.entomophilahfq	0.428	-0.849	-2.03	0.329		P.e wt	Rep3	3.125
w1118 iso	P. entomophila	OD200	Rep1	Male	29C	42	1	0								P.e Δhfq	Rep1	0.3125
w1118 iso	P. entomophila	OD200	Rep1	Male	29C	48	1	0								P.e Δhfq	Rep2	0.3125
w1118 iso	P. entomophila	OD200	Rep1	Male	29C	54	1	1								P.e Δhfq	Rep3	0.3125
w1118 iso	P. entomophila	OD200	Rep1	Male	29C	66	1	0
w1118 iso	P. entomophila	OD200	Rep1	Male	29C	72	1	0								Figure 6E
w1118 iso	P. entomophila	OD200	Rep1	Male	29C	78	1	0
w1118 iso	P. entomophila	OD200	Rep1	Male	29C	78	0	54								Bacteria	Replicate	MIC PQ (mM)
w1118 iso	P. entomophila	OD200	Rep1	Female	29C	18	1	28								P.e wt	Rep1	0.4557
w1118 iso	P. entomophila	OD200	Rep1	Female	29C	24	1	15								P.e wt	Rep2	0.4557
w1118 iso	P. entomophila	OD200	Rep1	Female	29C	30	1	1								P.e wt	Rep3	0.4557
w1118 iso	P. entomophila	OD200	Rep1	Female	29C	42	1	2								P.e Δhfq	Rep1	0.0319
w1118 iso	P. entomophila	OD200	Rep1	Female	29C	48	1	0								P.e Δhfq	Rep2	0.0319
w1118 iso	P. entomophila	OD200	Rep1	Female	29C	54	1	0								P.e Δhfq	Rep3	0.0319
w1118 iso	P. entomophila	OD200	Rep1	Female	29C	66	1	0
w1118 iso	P. entomophila	OD200	Rep1	Female	29C	72	1	2								Figure 6F
w1118 iso	P. entomophila	OD200	Rep1	Female	29C	78	1	1
w1118 iso	P. entomophila	OD200	Rep1	Female	29C	78	0	13								Bacteria	Replicate	MIC H2O2 (%)
w1118 iso	P. entomophila	OD200	Rep2	Male	29C	18	1	1								P.e wt	Rep1	0.01
w1118 iso	P. entomophila	OD200	Rep2	Male	29C	24	1	0								P.e wt	Rep2	0.01
w1118 iso	P. entomophila	OD200	Rep2	Male	29C	30	1	0								P.e wt	Rep3	0.01
w1118 iso	P. entomophila	OD200	Rep2	Male	29C	42	1	1								P.e Δhfq	Rep1	0
w1118 iso	P. entomophila	OD200	Rep2	Male	29C	48	1	0								P.e Δhfq	Rep2	0
w1118 iso	P. entomophila	OD200	Rep2	Male	29C	54	1	0								P.e Δhfq	Rep3	0
w1118 iso	P. entomophila	OD200	Rep2	Male	29C	66	1	2
w1118 iso	P. entomophila	OD200	Rep2	Male	29C	72	1	1
w1118 iso	P. entomophila	OD200	Rep2	Male	29C	78	1	0
w1118 iso	P. entomophila	OD200	Rep2	Male	29C	78	0	55
w1118 iso	P. entomophila	OD200	Rep2	Female	29C	18	1	24
w1118 iso	P. entomophila	OD200	Rep2	Female	29C	24	1	9
w1118 iso	P. entomophila	OD200	Rep2	Female	29C	30	1	2
w1118 iso	P. entomophila	OD200	Rep2	Female	29C	42	1	2
w1118 iso	P. entomophila	OD200	Rep2	Female	29C	48	1	2
w1118 iso	P. entomophila	OD200	Rep2	Female	29C	54	1	0
w1118 iso	P. entomophila	OD200	Rep2	Female	29C	66	1	0
w1118 iso	P. entomophila	OD200	Rep2	Female	29C	72	1	0
w1118 iso	P. entomophila	OD200	Rep2	Female	29C	78	1	0
w1118 iso	P. entomophila	OD200	Rep2	Female	29C	78	0	10
w1118 iso	P. entomophila	OD200	Rep3	Male	29C	18	1	1
w1118 iso	P. entomophila	OD200	Rep3	Male	29C	24	1	1
w1118 iso	P. entomophila	OD200	Rep3	Male	29C	30	1	0
w1118 iso	P. entomophila	OD200	Rep3	Male	29C	42	1	0
w1118 iso	P. entomophila	OD200	Rep3	Male	29C	48	1	0
w1118 iso	P. entomophila	OD200	Rep3	Male	29C	54	1	0
w1118 iso	P. entomophila	OD200	Rep3	Male	29C	66	1	1
w1118 iso	P. entomophila	OD200	Rep3	Male	29C	72	1	0
w1118 iso	P. entomophila	OD200	Rep3	Male	29C	78	1	0
w1118 iso	P. entomophila	OD200	Rep3	Male	29C	78	0	57
w1118 iso	P. entomophila	OD200	Rep3	Female	29C	18	1	47
w1118 iso	P. entomophila	OD200	Rep3	Female	29C	24	1	4
w1118 iso	P. entomophila	OD200	Rep3	Female	29C	30	1	0
w1118 iso	P. entomophila	OD200	Rep3	Female	29C	42	1	2
w1118 iso	P. entomophila	OD200	Rep3	Female	29C	48	1	1
w1118 iso	P. entomophila	OD200	Rep3	Female	29C	54	1	0
w1118 iso	P. entomophila	OD200	Rep3	Female	29C	66	1	0
w1118 iso	P. entomophila	OD200	Rep3	Female	29C	72	1	1
w1118 iso	P. entomophila	OD200	Rep3	Female	29C	78	1	0
w1118 iso	P. entomophila	OD200	Rep3	Female	29C	78	0	7
w1118 iso	P. entomophila hfq	OD200	Rep1	Male	29C	18	1	0
w1118 iso	P. entomophila hfq	OD200	Rep1	Male	29C	24	1	0
w1118 iso	P. entomophila hfq	OD200	Rep1	Male	29C	30	1	0
w1118 iso	P. entomophila hfq	OD200	Rep1	Male	29C	42	1	0
w1118 iso	P. entomophila hfq	OD200	Rep1	Male	29C	48	1	0
w1118 iso	P. entomophila hfq	OD200	Rep1	Male	29C	54	1	0
w1118 iso	P. entomophila hfq	OD200	Rep1	Male	29C	66	1	0
w1118 iso	P. entomophila hfq	OD200	Rep1	Male	29C	72	1	0
w1118 iso	P. entomophila hfq	OD200	Rep1	Male	29C	78	1	1
w1118 iso	P. entomophila hfq	OD200	Rep1	Male	29C	78	0	59
w1118 iso	P. entomophila hfq	OD200	Rep1	Female	29C	18	1	0
w1118 iso	P. entomophila hfq	OD200	Rep1	Female	29C	24	1	0
w1118 iso	P. entomophila hfq	OD200	Rep1	Female	29C	30	1	0
w1118 iso	P. entomophila hfq	OD200	Rep1	Female	29C	42	1	0
w1118 iso	P. entomophila hfq	OD200	Rep1	Female	29C	48	1	0
w1118 iso	P. entomophila hfq	OD200	Rep1	Female	29C	54	1	0
w1118 iso	P. entomophila hfq	OD200	Rep1	Female	29C	66	1	1
w1118 iso	P. entomophila hfq	OD200	Rep1	Female	29C	72	1	0
w1118 iso	P. entomophila hfq	OD200	Rep1	Female	29C	78	1	0
w1118 iso	P. entomophila hfq	OD200	Rep1	Female	29C	78	0	59
w1118 iso	P. entomophila hfq	OD200	Rep2	Male	29C	18	1	0
w1118 iso	P. entomophila hfq	OD200	Rep2	Male	29C	24	1	0
w1118 iso	P. entomophila hfq	OD200	Rep2	Male	29C	30	1	0
w1118 iso	P. entomophila hfq	OD200	Rep2	Male	29C	42	1	0
w1118 iso	P. entomophila hfq	OD200	Rep2	Male	29C	48	1	0
w1118 iso	P. entomophila hfq	OD200	Rep2	Male	29C	54	1	0
w1118 iso	P. entomophila hfq	OD200	Rep2	Male	29C	66	1	0
w1118 iso	P. entomophila hfq	OD200	Rep2	Male	29C	72	1	0
w1118 iso	P. entomophila hfq	OD200	Rep2	Male	29C	78	1	1
w1118 iso	P. entomophila hfq	OD200	Rep2	Male	29C	78	0	59
w1118 iso	P. entomophila hfq	OD200	Rep2	Female	29C	18	1	0
w1118 iso	P. entomophila hfq	OD200	Rep2	Female	29C	24	1	0
w1118 iso	P. entomophila hfq	OD200	Rep2	Female	29C	30	1	0
w1118 iso	P. entomophila hfq	OD200	Rep2	Female	29C	42	1	0
w1118 iso	P. entomophila hfq	OD200	Rep2	Female	29C	48	1	0
w1118 iso	P. entomophila hfq	OD200	Rep2	Female	29C	54	1	0
w1118 iso	P. entomophila hfq	OD200	Rep2	Female	29C	66	1	1
w1118 iso	P. entomophila hfq	OD200	Rep2	Female	29C	72	1	0
w1118 iso	P. entomophila hfq	OD200	Rep2	Female	29C	78	1	0
w1118 iso	P. entomophila hfq	OD200	Rep2	Female	29C	78	0	59
w1118 iso	P. entomophila hfq	OD200	Rep3	Male	29C	18	1	0
w1118 iso	P. entomophila hfq	OD200	Rep3	Male	29C	24	1	0
w1118 iso	P. entomophila hfq	OD200	Rep3	Male	29C	30	1	0
w1118 iso	P. entomophila hfq	OD200	Rep3	Male	29C	42	1	0
w1118 iso	P. entomophila hfq	OD200	Rep3	Male	29C	48	1	0
w1118 iso	P. entomophila hfq	OD200	Rep3	Male	29C	54	1	0
w1118 iso	P. entomophila hfq	OD200	Rep3	Male	29C	66	1	0
w1118 iso	P. entomophila hfq	OD200	Rep3	Male	29C	72	1	0
w1118 iso	P. entomophila hfq	OD200	Rep3	Male	29C	78	1	1
w1118 iso	P. entomophila hfq	OD200	Rep3	Male	29C	78	0	59
w1118 iso	P. entomophila hfq	OD200	Rep3	Female	29C	18	1	0
w1118 iso	P. entomophila hfq	OD200	Rep3	Female	29C	24	1	0
w1118 iso	P. entomophila hfq	OD200	Rep3	Female	29C	30	1	0
w1118 iso	P. entomophila hfq	OD200	Rep3	Female	29C	42	1	0
w1118 iso	P. entomophila hfq	OD200	Rep3	Female	29C	48	1	0
w1118 iso	P. entomophila hfq	OD200	Rep3	Female	29C	54	1	0
w1118 iso	P. entomophila hfq	OD200	Rep3	Female	29C	66	1	1
w1118 iso	P. entomophila hfq	OD200	Rep3	Female	29C	72	1	1
w1118 iso	P. entomophila hfq	OD200	Rep3	Female	29C	78	1	0
w1118 iso	P. entomophila hfq	OD200	Rep3	Female	29C	78	0	58

## Sheet: Figure S1
	Figure S1A							Figure S1B
	DGRP lines	Sex	HazardRatio	logHR	CI_lower	CI_upper		DGRP lines	Sex	HazardRatio	logHR	CI_lower	CI_upper
	RAL802	Female	0.0243339	-3.71588	-4.70314	-2.72863		RAL486	Male	0.168341	-1.78177	-3.75683	0.193295
	RAL486	Female	0.0642115	-2.74557	-3.63444	-1.85671		RAL129	Male	0.172703	-1.75618	-3.73121	0.218842
	RAL129	Female	0.0662612	-2.71415	-3.60313	-1.82517		RAL861	Male	0.254237	-1.36949	-2.37879	-0.360187
	RAL406	Female	0.0703655	-2.65405	-3.40481	-1.90329		RAL374	Male	0.27322	-1.29748	-2.45108	-0.143876
	RAL17	Female	0.0843666	-2.47258	-3.10747	-1.8377		RAL441	Male	0.33529	-1.09276	-1.82667	-0.358848
	RAL313	Female	0.0861316	-2.45188	-2.9093	-1.99446		RAL821	Male	0.338736	-1.08253	-3.05708	0.892011
	RAL551	Female	0.0963802	-2.33945	-2.82983	-1.84908		RAL340	Male	0.391453	-0.93789	-2.09177	0.215989
	RAL381	Female	0.0982348	-2.32039	-2.89955	-1.74124		RAL907	Male	0.391539	-0.937671	-2.09159	0.21625
	RAL217	Female	0.105766	-2.24653	-2.87831	-1.61474		RAL517	Male	0.403833	-0.906755	-1.56611	-0.247401
	RAL379	Female	0.106171	-2.24271	-3.1326	-1.35281		RAL897	Male	0.407212	-0.898421	-1.72983	-0.0670068
	RAL705	Female	0.111475	-2.19395	-2.90223	-1.48568		RAL796	Male	0.417302	-0.873945	-2.84847	1.10058
	RAL897	Female	0.137776	-1.98213	-2.41684	-1.54741		RAL313	Male	0.457221	-0.782589	-1.51282	-0.0523579
	RAL426	Female	0.143837	-1.93908	-2.45983	-1.41833		RAL217	Male	0.484452	-0.724737	-1.87892	0.429442
	RAL93	Female	0.144863	-1.93197	-2.39526	-1.46868		RAL375	Male	0.48584	-0.721875	-1.73009	0.286344
	RAL360	Female	0.149688	-1.8992	-2.30866	-1.48974		RAL381	Male	0.497731	-0.697696	-1.52931	0.133915
	RAL505	Female	0.15001	-1.89705	-2.53382	-1.26028		RAL17	Male	0.512816	-0.667838	-1.82403	0.488357
	RAL461	Female	0.170165	-1.77099	-2.40739	-1.13458		RAL443	Male	0.512972	-0.667534	-1.49952	0.164451
	RAL861	Female	0.170623	-1.7683	-2.20506	-1.33154		RAL461	Male	0.54615	-0.604862	-1.76223	0.552506
	RAL355	Female	0.171299	-1.76435	-2.10945	-1.41924		RAL303	Male	0.570387	-0.561441	-1.25747	0.134587
	RAL584	Female	0.173138	-1.75366	-2.38603	-1.1213		RAL426	Male	0.609911	-0.494442	-1.40026	0.411376
	RAL721	Female	0.185464	-1.6849	-2.39465	-0.975142		RAL385	Male	0.681812	-0.383002	-1.39113	0.625127
	RAL822	Female	0.185866	-1.68273	-2.00278	-1.36268		RAL321	Male	0.692342	-0.367676	-1.05934	0.323991
	RAL149	Female	0.194944	-1.63504	-2.01325	-1.25684		RAL857	Male	0.723786	-0.32326	-1.33285	0.686331
	RAL821	Female	0.195517	-1.63211	-2.44503	-0.819187		RAL716	Male	0.733428	-0.310026	-1.71643	1.09638
	RAL703	Female	0.226392	-1.48549	-2.11786	-0.853118		RAL832	Male	0.740158	-0.300892	-1.70729	1.10551
	RAL566	Female	0.229114	-1.47353	-1.78705	-1.16002		RAL85	Male	0.75853	-0.276373	-1.00678	0.454035
	RAL21	Female	0.230024	-1.46957	-2.10645	-0.832692		RAL256	Male	0.760193	-0.274183	-1.68058	1.13221
	RAL738	Female	0.232026	-1.46091	-1.91002	-1.01179		RAL362	Male	0.78201	-0.245888	-0.939951	0.448175
	RAL361	Female	0.235543	-1.44586	-2.04991	-0.841819		RAL354	Male	0.842754	-0.17108	-0.780856	0.438697
	RAL336	Female	0.240819	-1.42371	-2.02774	-0.819676		RAL440	Male	0.884395	-0.122851	-0.954247	0.708545
	RAL441	Female	0.245287	-1.40532	-1.73983	-1.07082		RAL437	Male	0.885312	-0.121815	-0.69159	0.44796
	RAL630	Female	0.250912	-1.38265	-1.79202	-0.973292		w1118iso	Male	1	0	0	0
	RAL385	Female	0.256231	-1.36168	-1.84313	-0.880224		RAL21	Male	1.00399	0.00398212	-1.00563	1.01359
	RAL492	Female	0.267421	-1.31893	-1.95503	-0.682836		RAL802	Male	1.04063	0.0398288	-0.690125	0.769783
	RAL528	Female	0.277541	-1.28179	-1.77346	-0.790113		RAL707	Male	1.04397	0.0430349	-1.11507	1.20114
	RAL317	Female	0.290351	-1.23666	-1.56807	-0.90526		RAL630	Male	1.06618	0.064078	-0.595232	0.723388
	RAL437	Female	0.294454	-1.22263	-1.55027	-0.894994		RAL634	Male	1.07159	0.0691423	-0.621766	0.76005
	RAL563	Female	0.294673	-1.22189	-1.46981	-0.973964		RAL100	Male	1.08636	0.0828346	-0.69488	0.860549
	RAL443	Female	0.29767	-1.21177	-1.5556	-0.867945		RAL373	Male	1.09168	0.087716	-1.06888	1.24431
	RAL332	Female	0.31151	-1.16632	-1.56749	-0.765158		RAL355	Male	1.09317	0.0890813	-0.404725	0.582887
	RAL321	Female	0.311655	-1.16586	-1.51968	-0.812041		RAL324	Male	1.10399	0.0989339	-0.45559	0.653458
	RAL907	Female	0.316094	-1.15172	-1.59554	-0.707892		RAL913	Male	1.11111	0.105362	-0.901109	1.11183
	RAL849	Female	0.316995	-1.14887	-1.60313	-0.694606		RAL737	Male	1.20244	0.184354	-0.547816	0.916523
	RAL857	Female	0.319944	-1.13961	-1.64983	-0.629389		RAL900	Male	1.21407	0.193981	-0.46618	0.854142
	RAL595	Female	0.328993	-1.11172	-1.69743	-0.526005		RAL843	Male	1.22298	0.201294	-0.634752	1.03734
	RAL589	Female	0.33571	-1.09151	-1.39493	-0.788081		RAL306	Male	1.24896	0.222314	-0.687192	1.13182
	RAL383	Female	0.348648	-1.05369	-1.41961	-0.68777		RAL360	Male	1.2728	0.241222	-0.352851	0.835296
	RAL380	Female	0.349447	-1.0514	-1.46352	-0.639286		RAL195	Male	1.38266	0.324006	-0.586444	1.23446
	RAL787	Female	0.354996	-1.03565	-1.33488	-0.736419		RAL332	Male	1.45044	0.371867	-0.241505	0.985238
	RAL91	Female	0.355864	-1.03321	-1.35838	-0.708029		RAL721	Male	1.48551	0.395755	-0.514595	1.30611
	RAL350	Female	0.359711	-1.02245	-1.43105	-0.613858		RAL149	Male	1.57685	0.455428	-0.0484536	0.959309
	RAL48	Female	0.361641	-1.0171	-1.57943	-0.454774		RAL317	Male	1.61097	0.476836	-0.0639231	1.0176
	RAL340	Female	0.376255	-0.977488	-1.39476	-0.560214		RAL528	Male	1.61668	0.480374	-0.211364	1.17211
	RAL837	Female	0.383771	-0.957709	-1.48339	-0.432032		RAL48	Male	1.70805	0.535353	-0.198783	1.26949
	RAL32	Female	0.3842	-0.956592	-1.21234	-0.700847		RAL93	Male	1.76659	0.569051	0.0366155	1.10149
	RAL730	Female	0.393539	-0.932574	-1.27423	-0.590916		RAL45	Male	1.77468	0.573621	0.0322778	1.11496
	RAL892	Female	0.406046	-0.90129	-1.39268	-0.4099		RAL32	Male	1.81787	0.597663	0.192756	1.00257
	RAL634	Female	0.408579	-0.895071	-1.32107	-0.469069		RAL531	Male	1.8517	0.616105	-0.292429	1.52464
	RAL303	Female	0.41087	-0.889478	-1.19155	-0.587408		RAL395	Male	1.98408	0.685154	-0.09021	1.46052
	RAL370	Female	0.425481	-0.854534	-1.19071	-0.518363		RAL703	Male	2.01201	0.699132	-0.133134	1.5314
	RAL310	Female	0.459736	-0.777102	-1.17814	-0.376064		RAL427	Male	2.02657	0.706347	0.232289	1.1804
	RAL356	Female	0.469313	-0.756485	-1.33976	-0.173212		RAL787	Male	2.16833	0.773957	0.260726	1.28719
	RAL765	Female	0.469431	-0.756234	-1.31808	-0.194389		RAL551	Male	2.17942	0.779061	0.327058	1.23106
	RAL195	Female	0.471818	-0.751162	-1.25006	-0.252259		RAL371	Male	2.28473	0.826246	0.0964765	1.55602
	RAL716	Female	0.474438	-0.745624	-1.28832	-0.202931		RAL228	Male	2.4607	0.900447	0.465953	1.33494
	RAL228	Female	0.478708	-0.736665	-1.02595	-0.447378		RAL822	Male	2.52793	0.927402	0.522992	1.33181
	RAL377	Female	0.479502	-0.735008	-1.31828	-0.151738		RAL819	Male	2.57211	0.944726	0.352179	1.53727
	RAL375	Female	0.488012	-0.717415	-1.08944	-0.34539		RAL105	Male	2.75823	1.01459	0.561869	1.46731
	RAL315	Female	0.492321	-0.708625	-1.21879	-0.198458		RAL41	Male	2.78188	1.02313	0.549772	1.49648
	RAL761	Female	0.495174	-0.702846	-1.04529	-0.360405		RAL91	Male	2.84602	1.04592	0.520009	1.57184
	RAL440	Female	0.504119	-0.684944	-1.0615	-0.308388		RAL26	Male	2.94254	1.07927	0.576472	1.58208
	RAL399	Female	0.504456	-0.684274	-0.98081	-0.387738		RAL309	Male	3.03208	1.10925	0.694959	1.52354
	RAL853	Female	0.510329	-0.6727	-1.13326	-0.212135		RAL911	Male	3.08095	1.12524	0.586185	1.66429
	RAL142	Female	0.511035	-0.671317	-1.25472	-0.087917		RAL849	Male	3.09005	1.12819	0.587626	1.66875
	RAL304	Female	0.522999	-0.648176	-0.982391	-0.313961		RAL379	Male	3.15371	1.14858	0.368109	1.92905
	RAL843	Female	0.534049	-0.627268	-1.11034	-0.144199		RAL730	Male	3.16931	1.15351	0.714772	1.59225
	RAL306	Female	0.53556	-0.624442	-1.10775	-0.141133		RAL837	Male	3.31195	1.19754	0.602959	1.79212
	RAL136	Female	0.536188	-0.623271	-0.856134	-0.390407		RAL795	Male	3.35857	1.21151	0.722991	1.70004
	RAL627	Female	0.539206	-0.617658	-1.1231	-0.112216		RAL280	Male	3.36075	1.21216	0.864249	1.56008
	RAL256	Female	0.54598	-0.605172	-1.18849	-0.0218513		RAL820	Male	3.40651	1.22569	0.824146	1.62723
	RAL407	Female	0.547986	-0.601506	-1.09274	-0.110274		RAL406	Male	3.67204	1.30075	0.797078	1.80442
	RAL335	Female	0.552689	-0.59296	-1.07907	-0.106852		RAL808	Male	3.71408	1.31213	0.846488	1.77777
	RAL31	Female	0.559499	-0.580714	-0.87728	-0.284147		RAL566	Male	3.73481	1.3177	0.969298	1.6661
	RAL239	Female	0.562785	-0.574857	-1.09687	-0.0528427		RAL75	Male	3.8409	1.34571	0.955577	1.73584
	RAL362	Female	0.57654	-0.55071	-0.869933	-0.231487		RAL596	Male	3.89525	1.35976	0.887893	1.83162
	RAL26	Female	0.580344	-0.544135	-0.843919	-0.24435		RAL738	Male	3.90809	1.36305	0.905736	1.82036
	RAL365	Female	0.580805	-0.54334	-1.02631	-0.06037		RAL380	Male	4.00084	1.38651	0.882093	1.89092
	RAL374	Female	0.587359	-0.532118	-0.859284	-0.204953		RAL83	Male	4.05122	1.39902	0.788415	2.00962
	RAL100	Female	0.587506	-0.531868	-0.914835	-0.148901		RAL336	Male	4.1307	1.41845	0.688734	2.14816
	RAL318	Female	0.594743	-0.519626	-0.840388	-0.198863		RAL884	Male	4.22296	1.44054	0.825501	2.05557
	RAL879	Female	0.598012	-0.514145	-0.870866	-0.157424		RAL783	Male	4.22883	1.44193	1.01959	1.86426
	RAL808	Female	0.599247	-0.512082	-0.86101	-0.163154		RAL761	Male	4.26298	1.44997	1.01429	1.88565
	RAL913	Female	0.600198	-0.510496	-1.01588	-0.00510773		RAL748	Male	4.39302	1.48002	0.885975	2.07406
	RAL513	Female	0.612088	-0.490879	-1.00099	0.0192366		RAL774	Male	4.54835	1.51476	1.04056	1.98897
	RAL812	Female	0.622175	-0.474534	-1.00004	0.0509762		RAL161	Male	4.54932	1.51498	0.899959	2.12999
	RAL391	Female	0.62575	-0.468804	-0.851299	-0.0863095		RAL365	Male	4.69286	1.54604	0.970041	2.12204
	RAL395	Female	0.630825	-0.460727	-0.952035	0.0305798		RAL42	Male	4.78965	1.56646	1.1086	2.02432
	RAL596	Female	0.635123	-0.453936	-1.06393	0.15606		RAL304	Male	4.83155	1.57517	1.17403	1.9763
	RAL900	Female	0.641491	-0.443961	-0.768148	-0.119774		RAL492	Male	5.03342	1.6161	0.952006	2.2802
	RAL75	Female	0.644266	-0.439643	-0.722068	-0.157218		RAL790	Male	5.03951	1.61731	1.17152	2.0631
	RAL41	Female	0.648999	-0.432324	-0.74937	-0.115278		RAL388	Male	5.11047	1.63129	1.1852	2.07738
	RAL530	Female	0.656327	-0.421096	-0.682755	-0.159437		RAL31	Male	5.37377	1.68153	1.31202	2.05104
	RAL301	Female	0.666377	-0.4059	-0.856413	0.0446133		RAL892	Male	5.58738	1.72051	1.19308	2.24794
	RAL181	Female	0.686618	-0.375977	-0.753968	0.00201444		RAL530	Male	5.60031	1.72282	1.36862	2.07702
	RAL783	Female	0.6979	-0.359679	-0.686439	-0.0329194		RAL908	Male	5.60474	1.72361	1.31488	2.13235
	RAL748	Female	0.702229	-0.353495	-0.836822	0.129831		RAL335	Male	5.7923	1.75653	1.1785	2.33456
	RAL810	Female	0.717207	-0.332391	-0.810724	0.145941		RAL765	Male	5.83964	1.76467	0.986453	2.54289
	RAL757	Female	0.718754	-0.330237	-0.687885	0.0274121		RAL235	Male	5.94788	1.78303	1.39565	2.17042
	RAL491	Female	0.73989	-0.301254	-0.647491	0.0449831		RAL359	Male	6.04848	1.79981	1.3716	2.22801
	RAL388	Female	0.740529	-0.300391	-0.657856	0.0570741		RAL757	Male	6.07677	1.80447	1.3657	2.24324
	RAL531	Female	0.742562	-0.297649	-0.793616	0.198317		RAL559	Male	6.15362	1.81704	1.38359	2.25049
	RAL795	Female	0.756332	-0.279274	-0.662591	0.104042		RAL399	Male	6.17541	1.82058	1.46345	2.1777
	RAL227	Female	0.765158	-0.267673	-0.54519	0.00984429		RAL705	Male	6.2069	1.82566	1.30538	2.34594
	RAL832	Female	0.792067	-0.233109	-0.743156	0.276938		RAL812	Male	6.35556	1.84933	1.23546	2.4632
	RAL517	Female	0.794586	-0.229935	-0.444459	-0.01541		RAL383	Male	6.37986	1.85315	1.43598	2.27031
	RAL371	Female	0.799958	-0.223196	-0.678792	0.2324		RAL189	Male	6.38666	1.85421	1.29911	2.40931
	RAL707	Female	0.80394	-0.218231	-0.974824	0.538363		RAL377	Male	6.64927	1.89451	1.28069	2.50832
	RAL796	Female	0.818402	-0.200402	-0.710424	0.30962		RAL810	Male	6.6725	1.898	1.37075	2.42524
	RAL427	Female	0.824065	-0.193506	-0.491716	0.104703		RAL101	Male	6.74845	1.90931	1.51274	2.30588
	RAL354	Female	0.831449	-0.184586	-0.468153	0.0989814		RAL73	Male	7.04936	1.95294	1.54646	2.35942
	RAL280	Female	0.852862	-0.159157	-0.40571	0.0873951		RAL136	Male	7.11368	1.96202	1.65359	2.27045
	RAL804	Female	0.884875	-0.122309	-0.49009	0.245471		RAL505	Male	7.29133	1.98669	1.45469	2.51868
	RAL358	Female	0.889874	-0.116676	-0.381904	0.148552		RAL409	Male	7.4937	2.01406	1.58581	2.44231
	RAL28	Female	0.894143	-0.11189	-0.4264	0.202621		RAL732	Male	7.65502	2.03536	1.72771	2.34301
	RAL737	Female	0.900531	-0.10477	-0.426221	0.216681		RAL350	Male	7.843	2.05962	1.62587	2.49338
	RAL153	Female	0.910164	-0.0941309	-0.374934	0.186673		RAL356	Male	7.84809	2.06027	1.46686	2.65369
	RAL73	Female	0.928403	-0.0742893	-0.548757	0.400178		RAL407	Male	7.94367	2.07238	1.57821	2.56655
	RAL38	Female	0.936169	-0.0659587	-0.443154	0.311236		RAL563	Male	8.18314	2.10208	1.81278	2.39137
	RAL859	Female	0.95883	-0.0420419	-0.381371	0.297287		RAL589	Male	8.23765	2.10871	1.78229	2.43514
	RAL820	Female	0.962534	-0.038186	-0.327161	0.250789		RAL804	Male	8.24317	2.10938	1.68121	2.53756
	RAL911	Female	0.973942	-0.0264035	-0.322701	0.269894		RAL853	Male	8.63732	2.15609	1.65667	2.65551
	RAL786	Female	0.990468	-0.00957789	-0.380912	0.361756		RAL87	Male	8.64676	2.15718	1.63733	2.67704
	w1118iso	Female	1	0	0	0		RAL879	Male	8.83645	2.17889	1.76082	2.59695
	RAL732	Female	1.01056	0.0105081	-0.218424	0.23944		RAL491	Male	8.9117	2.18736	1.78432	2.59041
	RAL884	Female	1.023	0.0227354	-0.437527	0.482998		RAL69	Male	9.05587	2.20341	1.62809	2.77874
	RAL774	Female	1.07286	0.0703264	-0.325051	0.465704		RAL338	Male	9.16249	2.21512	1.7818	2.64844
	RAL908	Female	1.08116	0.0780366	-0.261205	0.417278		RAL584	Male	9.16872	2.2158	1.70045	2.73115
	RAL45	Female	1.13567	0.12722	-0.146753	0.401193		RAL370	Male	9.53895	2.25538	1.87626	2.63451
	RAL101	Female	1.13952	0.13061	-0.216996	0.478217		RAL850	Male	9.60065	2.26183	1.91889	2.60477
	RAL338	Female	1.16176	0.149937	-0.204217	0.504091		RAL38	Male	9.72452	2.27465	1.82048	2.72882
	RAL714	Female	1.19435	0.177602	-0.129484	0.484689		RAL513	Male	9.81051	2.28345	1.70801	2.85889
	RAL189	Female	1.21561	0.195245	-0.271586	0.662076		RAL310	Male	10.3781	2.3397	1.9012	2.7782
	RAL348	Female	1.2208	0.199503	-0.0855822	0.484589		RAL859	Male	10.7667	2.37646	1.99551	2.75741
	RAL382	Female	1.23929	0.214535	-0.0177449	0.446816		RAL595	Male	10.8863	2.38751	1.88567	2.88934
	RAL83	Female	1.25746	0.229096	-0.251017	0.70921		RAL142	Male	11.5323	2.44515	1.88598	3.00432
	RAL319	Female	1.28848	0.253467	0.00364209	0.503291		RAL627	Male	11.5681	2.44825	1.9331	2.9634
	RAL40	Female	1.31456	0.273502	-0.177365	0.72437		RAL361	Male	11.8017	2.46824	1.94102	2.99545
	RAL235	Female	1.3165	0.274974	-0.0141006	0.564048		RAL714	Male	12.2392	2.50464	2.13979	2.86949
	RAL397	Female	1.33741	0.290735	0.00494011	0.57653		RAL776	Male	12.3783	2.51595	2.17521	2.85669
	RAL392	Female	1.36881	0.313942	-0.137302	0.765186		RAL315	Male	12.4098	2.51849	2.02805	3.00892
	RAL852	Female	1.38615	0.326529	0.0667297	0.586329		RAL88	Male	12.6522	2.53783	2.02872	3.04695
	RAL790	Female	1.40451	0.339685	0.00971282	0.669657		RAL181	Male	12.9858	2.56386	2.14465	2.98307
	RAL309	Female	1.41005	0.343622	0.0678048	0.61944		RAL301	Male	13.1509	2.57649	2.06685	3.08612
	RAL324	Female	1.43957	0.364345	0.0779976	0.650693		RAL786	Male	13.2982	2.58763	2.15336	3.0219
	RAL776	Female	1.45445	0.374631	0.107228	0.642033		RAL319	Male	13.5629	2.60733	2.28495	2.92972
	RAL42	Female	1.45812	0.377145	-0.108972	0.863261		RAL28	Male	14.2064	2.6537	2.29466	3.01273
	RAL69	Female	1.4943	0.401656	-0.0816616	0.884973		RAL392	Male	14.589	2.68027	2.19041	3.17012
	RAL85	Female	1.49501	0.402136	0.0974139	0.706858		RAL397	Male	15.5695	2.74532	2.37714	3.11349
	RAL559	Female	1.49731	0.403667	0.055993	0.751341		RAL358	Male	15.8687	2.76435	2.43217	3.09653
	RAL161	Female	1.5131	0.414164	-0.0577882	0.886116		RAL357	Male	16.6986	2.81532	2.39601	3.23464
	RAL57	Female	1.59549	0.467183	0.0102865	0.92408		RAL318	Male	18.6097	2.92368	2.56202	3.28535
	RAL555	Female	1.60604	0.47377	0.214997	0.732543		RAL391	Male	18.7293	2.93009	2.51142	3.34875
	RAL535	Female	1.62692	0.486688	0.0406731	0.932704		RAL382	Male	19.8466	2.98804	2.67862	3.29745
	RAL819	Female	1.6341	0.491092	0.132356	0.849829		RAL386	Male	20.0834	2.99989	2.58465	3.41514
	RAL88	Female	1.66974	0.512665	0.0518249	0.973506		RAL639	Male	20.1885	3.00512	2.61749	3.39274
	RAL818	Female	1.70842	0.535571	0.192961	0.878182		RAL109	Male	21.9374	3.08819	2.73172	3.44466
	RAL373	Female	1.86704	0.624354	0.171175	1.07753		RAL59	Male	22.0118	3.09158	2.66802	3.51514
	RAL87	Female	1.88279	0.632753	0.17094	1.09457		RAL555	Male	22.1941	3.09983	2.76913	3.43052
	RAL850	Female	1.88763	0.635324	0.356502	0.914146		RAL852	Male	22.7001	3.12237	2.79133	3.45341
	RAL639	Female	1.92711	0.65602	0.311238	1.0008		RAL40	Male	24.1143	3.18281	2.69125	3.67436
	RAL177	Female	1.94118	0.663296	0.212694	1.1139		RAL352	Male	26.6333	3.28216	2.93352	3.6308
	RAL712	Female	2.17518	0.777112	0.320934	1.23329		RAL535	Male	27.4499	3.31236	2.78389	3.84083
	RAL105	Female	2.19726	0.787211	0.508797	1.06562		RAL153	Male	27.4839	3.3136	2.9879	3.6393
	RAL357	Female	2.30706	0.835974	0.501479	1.17047		RAL405	Male	28.1169	3.33637	2.67206	4.00068
	RAL502	Female	2.36486	0.860721	0.571582	1.14986		RAL176	Male	28.5191	3.35057	2.95449	3.74666
	RAL409	Female	2.4588	0.899672	0.551616	1.24773		RAL227	Male	29.5111	3.38477	3.04416	3.72538
	RAL386	Female	2.60887	0.958916	0.612877	1.30495		RAL239	Male	31.1289	3.43814	2.89548	3.98079
	RAL405	Female	2.6921	0.990321	0.493076	1.48757		RAL818	Male	32.5278	3.48209	3.09484	3.86935
	RAL359	Female	2.92888	1.07462	0.733166	1.41608		RAL502	Male	40.6824	3.7058	3.35354	4.05805
	RAL352	Female	3.00051	1.09878	0.796069	1.4015		RAL177	Male	43.8623	3.78105	3.2476	4.31451
	RAL176	Female	3.30251	1.19468	0.855331	1.53404		RAL229	Male	51.6466	3.94442	3.41006	4.47879
	RAL229	Female	3.35488	1.21042	0.757228	1.66361		RAL712	Male	55.9157	4.02384	3.52523	4.52246
	RAL109	Female	4.08222	1.40664	1.10509	1.7082		RAL57	Male	70.7016	4.25847	3.74835	4.76859
	RAL59	Female	10.2167	2.32402	1.98144	2.66661		RAL348	Male	87.1327	4.46743	4.11718	4.81768

## Sheet: Figure S2
	Figure S2A											Figure S2B											Figure S2C											Figure S2D											Figure S2E
	Genotype	Protocol	Bacteria	Dose	Replicate	Sex	Temp	Time_to_death_hours	Censor	N_flies		Genotype	Protocol	Bacteria	Dose	Replicate	Sex	Temp	Time_to_death_hours	Censor	N_flies		Genotype	Protocol	Bacteria	Dose	Replicate	Sex	Temp	Time_to_death_hours	Censor	N_flies		Genotype	Protocol	Bacteria	Dose	Replicate	Sex	Temp	Time_to_death_hours	Censor	N_flies		Genotype	Protocol	Bacteria	Dose	Replicate
	w1118iso	cohosting	P. entomophila	OD200	Rep1	Male	29C	18	1	0		w1118iso	empty_2h	P. entomophila	OD200	Rep1	Male	29C	18	1	1		w1118iso	29C	P. entomophila	OD200	Rep1	Male	29C	18	1	1		w1118iso	OD200	P. entomophila	OD200	Rep1	Male	29C	18	1	1		w1118iso	24h	P. entomophila	OD200	Rep1
	w1118iso	cohosting	P. entomophila	OD200	Rep1	Male	29C	24	1	1		w1118iso	empty_2h	P. entomophila	OD200	Rep1	Male	29C	24	1	0		w1118iso	29C	P. entomophila	OD200	Rep1	Male	29C	24	1	0		w1118iso	OD200	P. entomophila	OD200	Rep1	Male	29C	24	1	2		w1118iso	24h	P. entomophila	OD200	Rep1
	w1118iso	cohosting	P. entomophila	OD200	Rep1	Male	29C	30	1	0		w1118iso	empty_2h	P. entomophila	OD200	Rep1	Male	29C	30	1	0		w1118iso	29C	P. entomophila	OD200	Rep1	Male	29C	30	1	1		w1118iso	OD200	P. entomophila	OD200	Rep1	Male	29C	30	1	0		w1118iso	24h	P. entomophila	OD200	Rep1
	w1118iso	cohosting	P. entomophila	OD200	Rep1	Male	29C	42	1	0		w1118iso	empty_2h	P. entomophila	OD200	Rep1	Male	29C	42	1	1		w1118iso	29C	P. entomophila	OD200	Rep1	Male	29C	42	1	1		w1118iso	OD200	P. entomophila	OD200	Rep1	Male	29C	42	1	0		w1118iso	24h	P. entomophila	OD200	Rep1
	w1118iso	cohosting	P. entomophila	OD200	Rep1	Male	29C	48	1	0		w1118iso	empty_2h	P. entomophila	OD200	Rep1	Male	29C	48	1	0		w1118iso	29C	P. entomophila	OD200	Rep1	Male	29C	48	1	1		w1118iso	OD200	P. entomophila	OD200	Rep1	Male	29C	48	1	0		w1118iso	24h	P. entomophila	OD200	Rep1
	w1118iso	cohosting	P. entomophila	OD200	Rep1	Male	29C	54	1	0		w1118iso	empty_2h	P. entomophila	OD200	Rep1	Male	29C	54	1	0		w1118iso	29C	P. entomophila	OD200	Rep1	Male	29C	54	1	0		w1118iso	OD200	P. entomophila	OD200	Rep1	Male	29C	54	1	0		w1118iso	24h	P. entomophila	OD200	Rep1
	w1118iso	cohosting	P. entomophila	OD200	Rep1	Male	29C	66	1	0		w1118iso	empty_2h	P. entomophila	OD200	Rep1	Male	29C	66	1	1		w1118iso	29C	P. entomophila	OD200	Rep1	Male	29C	66	1	1		w1118iso	OD200	P. entomophila	OD200	Rep1	Male	29C	66	1	0		w1118iso	24h	P. entomophila	OD200	Rep1
	w1118iso	cohosting	P. entomophila	OD200	Rep1	Male	29C	72	1	1		w1118iso	empty_2h	P. entomophila	OD200	Rep1	Male	29C	72	1	0		w1118iso	29C	P. entomophila	OD200	Rep1	Male	29C	72	1	0		w1118iso	OD200	P. entomophila	OD200	Rep1	Male	29C	72	1	0		w1118iso	24h	P. entomophila	OD200	Rep1
	w1118iso	cohosting	P. entomophila	OD200	Rep1	Male	29C	78	1	0		w1118iso	empty_2h	P. entomophila	OD200	Rep1	Male	29C	78	1	0		w1118iso	29C	P. entomophila	OD200	Rep1	Male	29C	78	1	1		w1118iso	OD200	P. entomophila	OD200	Rep1	Male	29C	78	1	0		w1118iso	24h	P. entomophila	OD200	Rep1
	w1118iso	cohosting	P. entomophila	OD200	Rep1	Male	29C	78	0	48		w1118iso	empty_2h	P. entomophila	OD200	Rep1	Male	29C	78	0	37		w1118iso	29C	P. entomophila	OD200	Rep1	Male	29C	78	0	53		w1118iso	OD200	P. entomophila	OD200	Rep1	Male	29C	78	0	37		w1118iso	24h	P. entomophila	OD200	Rep1
	w1118iso	cohosting	P. entomophila	OD200	Rep1	Female	29C	18	1	22		w1118iso	empty_2h	P. entomophila	OD200	Rep1	Female	29C	18	1	42		w1118iso	29C	P. entomophila	OD200	Rep1	Female	29C	18	1	42		w1118iso	OD200	P. entomophila	OD200	Rep1	Female	29C	18	1	50		w1118iso	24h	P. entomophila	OD200	Rep1
	w1118iso	cohosting	P. entomophila	OD200	Rep1	Female	29C	24	1	4		w1118iso	empty_2h	P. entomophila	OD200	Rep1	Female	29C	24	1	5		w1118iso	29C	P. entomophila	OD200	Rep1	Female	29C	24	1	5		w1118iso	OD200	P. entomophila	OD200	Rep1	Female	29C	24	1	2		w1118iso	24h	P. entomophila	OD200	Rep1
	w1118iso	cohosting	P. entomophila	OD200	Rep1	Female	29C	30	1	1		w1118iso	empty_2h	P. entomophila	OD200	Rep1	Female	29C	30	1	2		w1118iso	29C	P. entomophila	OD200	Rep1	Female	29C	30	1	2		w1118iso	OD200	P. entomophila	OD200	Rep1	Female	29C	30	1	0		w1118iso	24h	P. entomophila	OD200	Rep1
	w1118iso	cohosting	P. entomophila	OD200	Rep1	Female	29C	42	1	3		w1118iso	empty_2h	P. entomophila	OD200	Rep1	Female	29C	42	1	3		w1118iso	29C	P. entomophila	OD200	Rep1	Female	29C	42	1	3		w1118iso	OD200	P. entomophila	OD200	Rep1	Female	29C	42	1	1		w1118iso	24h	P. entomophila	OD200	Rep1
	w1118iso	cohosting	P. entomophila	OD200	Rep1	Female	29C	48	1	1		w1118iso	empty_2h	P. entomophila	OD200	Rep1	Female	29C	48	1	0		w1118iso	29C	P. entomophila	OD200	Rep1	Female	29C	48	1	0		w1118iso	OD200	P. entomophila	OD200	Rep1	Female	29C	48	1	0		w1118iso	24h	P. entomophila	OD200	Rep1
	w1118iso	cohosting	P. entomophila	OD200	Rep1	Female	29C	54	1	0		w1118iso	empty_2h	P. entomophila	OD200	Rep1	Female	29C	54	1	1		w1118iso	29C	P. entomophila	OD200	Rep1	Female	29C	54	1	1		w1118iso	OD200	P. entomophila	OD200	Rep1	Female	29C	54	1	0		w1118iso	24h	P. entomophila	OD200	Rep1
	w1118iso	cohosting	P. entomophila	OD200	Rep1	Female	29C	66	1	1		w1118iso	empty_2h	P. entomophila	OD200	Rep1	Female	29C	66	1	2		w1118iso	29C	P. entomophila	OD200	Rep1	Female	29C	66	1	2		w1118iso	OD200	P. entomophila	OD200	Rep1	Female	29C	66	1	0		w1118iso	24h	P. entomophila	OD200	Rep1
	w1118iso	cohosting	P. entomophila	OD200	Rep1	Female	29C	72	1	0		w1118iso	empty_2h	P. entomophila	OD200	Rep1	Female	29C	72	1	0		w1118iso	29C	P. entomophila	OD200	Rep1	Female	29C	72	1	0		w1118iso	OD200	P. entomophila	OD200	Rep1	Female	29C	72	1	0		w1118iso	24h	P. entomophila	OD200	Rep1
	w1118iso	cohosting	P. entomophila	OD200	Rep1	Female	29C	78	1	1		w1118iso	empty_2h	P. entomophila	OD200	Rep1	Female	29C	78	1	0		w1118iso	29C	P. entomophila	OD200	Rep1	Female	29C	78	1	0		w1118iso	OD200	P. entomophila	OD200	Rep1	Female	29C	78	1	0		w1118iso	24h	P. entomophila	OD200	Rep1
	w1118iso	cohosting	P. entomophila	OD200	Rep1	Female	29C	78	0	19		w1118iso	empty_2h	P. entomophila	OD200	Rep1	Female	29C	78	0	8		w1118iso	29C	P. entomophila	OD200	Rep1	Female	29C	78	0	8		w1118iso	OD200	P. entomophila	OD200	Rep1	Female	29C	78	0	3		w1118iso	24h	P. entomophila	OD200	Rep1
	w1118iso	cohosting	P. entomophila	OD200	Rep2	Male	29C	18	1	0		w1118iso	agar_2h	P. entomophila	OD200	Rep1	Male	29C	18	1	6		w1118iso	25C	P. entomophila	OD200	Rep1	Male	25C	18	1	3		w1118iso	OD100	P. entomophila	OD100	Rep1	Male	29C	18	1	0		w1118iso	0.5h	P. entomophila	OD200	Rep1
	w1118iso	cohosting	P. entomophila	OD200	Rep2	Male	29C	24	1	0		w1118iso	agar_2h	P. entomophila	OD200	Rep1	Male	29C	24	1	2		w1118iso	25C	P. entomophila	OD200	Rep1	Male	25C	24	1	3		w1118iso	OD100	P. entomophila	OD100	Rep1	Male	29C	24	1	0		w1118iso	0.5h	P. entomophila	OD200	Rep1
	w1118iso	cohosting	P. entomophila	OD200	Rep2	Male	29C	30	1	1		w1118iso	agar_2h	P. entomophila	OD200	Rep1	Male	29C	30	1	5		w1118iso	25C	P. entomophila	OD200	Rep1	Male	25C	30	1	2		w1118iso	OD100	P. entomophila	OD100	Rep1	Male	29C	30	1	0		w1118iso	0.5h	P. entomophila	OD200	Rep1
	w1118iso	cohosting	P. entomophila	OD200	Rep2	Male	29C	42	1	0		w1118iso	agar_2h	P. entomophila	OD200	Rep1	Male	29C	42	1	2		w1118iso	25C	P. entomophila	OD200	Rep1	Male	25C	42	1	2		w1118iso	OD100	P. entomophila	OD100	Rep1	Male	29C	42	1	0		w1118iso	0.5h	P. entomophila	OD200	Rep1
	w1118iso	cohosting	P. entomophila	OD200	Rep2	Male	29C	48	1	0		w1118iso	agar_2h	P. entomophila	OD200	Rep1	Male	29C	48	1	0		w1118iso	25C	P. entomophila	OD200	Rep1	Male	25C	48	1	1		w1118iso	OD100	P. entomophila	OD100	Rep1	Male	29C	48	1	0		w1118iso	0.5h	P. entomophila	OD200	Rep1
	w1118iso	cohosting	P. entomophila	OD200	Rep2	Male	29C	54	1	0		w1118iso	agar_2h	P. entomophila	OD200	Rep1	Male	29C	54	1	1		w1118iso	25C	P. entomophila	OD200	Rep1	Male	25C	54	1	0		w1118iso	OD100	P. entomophila	OD100	Rep1	Male	29C	54	1	0		w1118iso	0.5h	P. entomophila	OD200	Rep1
	w1118iso	cohosting	P. entomophila	OD200	Rep2	Male	29C	66	1	0		w1118iso	agar_2h	P. entomophila	OD200	Rep1	Male	29C	66	1	0		w1118iso	25C	P. entomophila	OD200	Rep1	Male	25C	66	1	1		w1118iso	OD100	P. entomophila	OD100	Rep1	Male	29C	66	1	0		w1118iso	0.5h	P. entomophila	OD200	Rep1
	w1118iso	cohosting	P. entomophila	OD200	Rep2	Male	29C	72	1	1		w1118iso	agar_2h	P. entomophila	OD200	Rep1	Male	29C	72	1	0		w1118iso	25C	P. entomophila	OD200	Rep1	Male	25C	72	1	1		w1118iso	OD100	P. entomophila	OD100	Rep1	Male	29C	72	1	0		w1118iso	0.5h	P. entomophila	OD200	Rep1
	w1118iso	cohosting	P. entomophila	OD200	Rep2	Male	29C	78	1	0		w1118iso	agar_2h	P. entomophila	OD200	Rep1	Male	29C	78	1	0		w1118iso	25C	P. entomophila	OD200	Rep1	Male	25C	78	1	0		w1118iso	OD100	P. entomophila	OD100	Rep1	Male	29C	78	1	1		w1118iso	0.5h	P. entomophila	OD200	Rep1
	w1118iso	cohosting	P. entomophila	OD200	Rep2	Male	29C	78	0	50		w1118iso	agar_2h	P. entomophila	OD200	Rep1	Male	29C	78	0	44		w1118iso	25C	P. entomophila	OD200	Rep1	Male	25C	78	0	46		w1118iso	OD100	P. entomophila	OD100	Rep1	Male	29C	78	0	38		w1118iso	0.5h	P. entomophila	OD200	Rep1
	w1118iso	cohosting	P. entomophila	OD200	Rep2	Female	29C	18	1	25		w1118iso	agar_2h	P. entomophila	OD200	Rep1	Female	29C	18	1	40		w1118iso	25C	P. entomophila	OD200	Rep1	Female	25C	18	1	34		w1118iso	OD100	P. entomophila	OD100	Rep1	Female	29C	18	1	38		w1118iso	0.5h	P. entomophila	OD200	Rep1
	w1118iso	cohosting	P. entomophila	OD200	Rep2	Female	29C	24	1	3		w1118iso	agar_2h	P. entomophila	OD200	Rep1	Female	29C	24	1	1		w1118iso	25C	P. entomophila	OD200	Rep1	Female	25C	24	1	7		w1118iso	OD100	P. entomophila	OD100	Rep1	Female	29C	24	1	7		w1118iso	0.5h	P. entomophila	OD200	Rep1
	w1118iso	cohosting	P. entomophila	OD200	Rep2	Female	29C	30	1	3		w1118iso	agar_2h	P. entomophila	OD200	Rep1	Female	29C	30	1	2		w1118iso	25C	P. entomophila	OD200	Rep1	Female	25C	30	1	1		w1118iso	OD100	P. entomophila	OD100	Rep1	Female	29C	30	1	1		w1118iso	0.5h	P. entomophila	OD200	Rep1
	w1118iso	cohosting	P. entomophila	OD200	Rep2	Female	29C	42	1	0		w1118iso	agar_2h	P. entomophila	OD200	Rep1	Female	29C	42	1	0		w1118iso	25C	P. entomophila	OD200	Rep1	Female	25C	42	1	3		w1118iso	OD100	P. entomophila	OD100	Rep1	Female	29C	42	1	2		w1118iso	0.5h	P. entomophila	OD200	Rep1
	w1118iso	cohosting	P. entomophila	OD200	Rep2	Female	29C	48	1	0		w1118iso	agar_2h	P. entomophila	OD200	Rep1	Female	29C	48	1	0		w1118iso	25C	P. entomophila	OD200	Rep1	Female	25C	48	1	1		w1118iso	OD100	P. entomophila	OD100	Rep1	Female	29C	48	1	0		w1118iso	0.5h	P. entomophila	OD200	Rep1
	w1118iso	cohosting	P. entomophila	OD200	Rep2	Female	29C	54	1	0		w1118iso	agar_2h	P. entomophila	OD200	Rep1	Female	29C	54	1	0		w1118iso	25C	P. entomophila	OD200	Rep1	Female	25C	54	1	0		w1118iso	OD100	P. entomophila	OD100	Rep1	Female	29C	54	1	0		w1118iso	0.5h	P. entomophila	OD200	Rep1
	w1118iso	cohosting	P. entomophila	OD200	Rep2	Female	29C	66	1	1		w1118iso	agar_2h	P. entomophila	OD200	Rep1	Female	29C	66	1	0		w1118iso	25C	P. entomophila	OD200	Rep1	Female	25C	66	1	0		w1118iso	OD100	P. entomophila	OD100	Rep1	Female	29C	66	1	2		w1118iso	0.5h	P. entomophila	OD200	Rep1
	w1118iso	cohosting	P. entomophila	OD200	Rep2	Female	29C	72	1	0		w1118iso	agar_2h	P. entomophila	OD200	Rep1	Female	29C	72	1	0		w1118iso	25C	P. entomophila	OD200	Rep1	Female	25C	72	1	0		w1118iso	OD100	P. entomophila	OD100	Rep1	Female	29C	72	1	0		w1118iso	0.5h	P. entomophila	OD200	Rep1
	w1118iso	cohosting	P. entomophila	OD200	Rep2	Female	29C	78	1	0		w1118iso	agar_2h	P. entomophila	OD200	Rep1	Female	29C	78	1	0		w1118iso	25C	P. entomophila	OD200	Rep1	Female	25C	78	1	0		w1118iso	OD100	P. entomophila	OD100	Rep1	Female	29C	78	1	0		w1118iso	0.5h	P. entomophila	OD200	Rep1
	w1118iso	cohosting	P. entomophila	OD200	Rep2	Female	29C	78	0	15		w1118iso	agar_2h	P. entomophila	OD200	Rep1	Female	29C	78	0	12		w1118iso	25C	P. entomophila	OD200	Rep1	Female	25C	78	0	12		w1118iso	OD100	P. entomophila	OD100	Rep1	Female	29C	78	0	8		w1118iso	0.5h	P. entomophila	OD200	Rep1
	w1118iso	cohosting	P. entomophila	OD200	Rep3	Male	29C	18	1	0		w1118iso	without	P. entomophila	OD200	Rep1	Male	29C	18	1	2		w1118iso	18C	P. entomophila	OD200	Rep1	Male	18C	18	1	0		w1118iso	OD50	P. entomophila	OD50	Rep1	Male	29C	18	1	0		w1118iso	24h	P. entomophila	OD200	Rep2
	w1118iso	cohosting	P. entomophila	OD200	Rep3	Male	29C	24	1	1		w1118iso	without	P. entomophila	OD200	Rep1	Male	29C	24	1	0		w1118iso	18C	P. entomophila	OD200	Rep1	Male	18C	24	1	0		w1118iso	OD50	P. entomophila	OD50	Rep1	Male	29C	24	1	0		w1118iso	24h	P. entomophila	OD200	Rep2
	w1118iso	cohosting	P. entomophila	OD200	Rep3	Male	29C	30	1	0		w1118iso	without	P. entomophila	OD200	Rep1	Male	29C	30	1	1		w1118iso	18C	P. entomophila	OD200	Rep1	Male	18C	30	1	0		w1118iso	OD50	P. entomophila	OD50	Rep1	Male	29C	30	1	0		w1118iso	24h	P. entomophila	OD200	Rep2
	w1118iso	cohosting	P. entomophila	OD200	Rep3	Male	29C	42	1	0		w1118iso	without	P. entomophila	OD200	Rep1	Male	29C	42	1	3		w1118iso	18C	P. entomophila	OD200	Rep1	Male	18C	42	1	3		w1118iso	OD50	P. entomophila	OD50	Rep1	Male	29C	42	1	0		w1118iso	24h	P. entomophila	OD200	Rep2
	w1118iso	cohosting	P. entomophila	OD200	Rep3	Male	29C	48	1	0		w1118iso	without	P. entomophila	OD200	Rep1	Male	29C	48	1	3		w1118iso	18C	P. entomophila	OD200	Rep1	Male	18C	48	1	0		w1118iso	OD50	P. entomophila	OD50	Rep1	Male	29C	48	1	0		w1118iso	24h	P. entomophila	OD200	Rep2
	w1118iso	cohosting	P. entomophila	OD200	Rep3	Male	29C	54	1	0		w1118iso	without	P. entomophila	OD200	Rep1	Male	29C	54	1	0		w1118iso	18C	P. entomophila	OD200	Rep1	Male	18C	54	1	1		w1118iso	OD50	P. entomophila	OD50	Rep1	Male	29C	54	1	0		w1118iso	24h	P. entomophila	OD200	Rep2
	w1118iso	cohosting	P. entomophila	OD200	Rep3	Male	29C	66	1	0		w1118iso	without	P. entomophila	OD200	Rep1	Male	29C	66	1	0		w1118iso	18C	P. entomophila	OD200	Rep1	Male	18C	66	1	0		w1118iso	OD50	P. entomophila	OD50	Rep1	Male	29C	66	1	0		w1118iso	24h	P. entomophila	OD200	Rep2
	w1118iso	cohosting	P. entomophila	OD200	Rep3	Male	29C	72	1	1		w1118iso	without	P. entomophila	OD200	Rep1	Male	29C	72	1	0		w1118iso	18C	P. entomophila	OD200	Rep1	Male	18C	72	1	0		w1118iso	OD50	P. entomophila	OD50	Rep1	Male	29C	72	1	0		w1118iso	24h	P. entomophila	OD200	Rep2
	w1118iso	cohosting	P. entomophila	OD200	Rep3	Male	29C	78	1	0		w1118iso	without	P. entomophila	OD200	Rep1	Male	29C	78	1	0		w1118iso	18C	P. entomophila	OD200	Rep1	Male	18C	78	1	0		w1118iso	OD50	P. entomophila	OD50	Rep1	Male	29C	78	1	1		w1118iso	24h	P. entomophila	OD200	Rep2
	w1118iso	cohosting	P. entomophila	OD200	Rep3	Male	29C	78	0	48		w1118iso	without	P. entomophila	OD200	Rep1	Male	29C	78	0	50		w1118iso	18C	P. entomophila	OD200	Rep1	Male	18C	78	0	56		w1118iso	OD50	P. entomophila	OD50	Rep1	Male	29C	78	0	40		w1118iso	24h	P. entomophila	OD200	Rep2
	w1118iso	cohosting	P. entomophila	OD200	Rep3	Female	29C	18	1	22		w1118iso	without	P. entomophila	OD200	Rep1	Female	29C	18	1	33		w1118iso	18C	P. entomophila	OD200	Rep1	Female	18C	18	1	14		w1118iso	OD50	P. entomophila	OD50	Rep1	Female	29C	18	1	24		w1118iso	24h	P. entomophila	OD200	Rep2
	w1118iso	cohosting	P. entomophila	OD200	Rep3	Female	29C	24	1	4		w1118iso	without	P. entomophila	OD200	Rep1	Female	29C	24	1	2		w1118iso	18C	P. entomophila	OD200	Rep1	Female	18C	24	1	7		w1118iso	OD50	P. entomophila	OD50	Rep1	Female	29C	24	1	5		w1118iso	24h	P. entomophila	OD200	Rep2
	w1118iso	cohosting	P. entomophila	OD200	Rep3	Female	29C	30	1	1		w1118iso	without	P. entomophila	OD200	Rep1	Female	29C	30	1	1		w1118iso	18C	P. entomophila	OD200	Rep1	Female	18C	30	1	3		w1118iso	OD50	P. entomophila	OD50	Rep1	Female	29C	30	1	0		w1118iso	24h	P. entomophila	OD200	Rep2
	w1118iso	cohosting	P. entomophila	OD200	Rep3	Female	29C	42	1	3		w1118iso	without	P. entomophila	OD200	Rep1	Female	29C	42	1	1		w1118iso	18C	P. entomophila	OD200	Rep1	Female	18C	42	1	17		w1118iso	OD50	P. entomophila	OD50	Rep1	Female	29C	42	1	0		w1118iso	24h	P. entomophila	OD200	Rep2
	w1118iso	cohosting	P. entomophila	OD200	Rep3	Female	29C	48	1	1		w1118iso	without	P. entomophila	OD200	Rep1	Female	29C	48	1	1		w1118iso	18C	P. entomophila	OD200	Rep1	Female	18C	48	1	1		w1118iso	OD50	P. entomophila	OD50	Rep1	Female	29C	48	1	0		w1118iso	24h	P. entomophila	OD200	Rep2
	w1118iso	cohosting	P. entomophila	OD200	Rep3	Female	29C	54	1	0		w1118iso	without	P. entomophila	OD200	Rep1	Female	29C	54	1	1		w1118iso	18C	P. entomophila	OD200	Rep1	Female	18C	54	1	4		w1118iso	OD50	P. entomophila	OD50	Rep1	Female	29C	54	1	0		w1118iso	24h	P. entomophila	OD200	Rep2
	w1118iso	cohosting	P. entomophila	OD200	Rep3	Female	29C	66	1	1		w1118iso	without	P. entomophila	OD200	Rep1	Female	29C	66	1	1		w1118iso	18C	P. entomophila	OD200	Rep1	Female	18C	66	1	2		w1118iso	OD50	P. entomophila	OD50	Rep1	Female	29C	66	1	2		w1118iso	24h	P. entomophila	OD200	Rep2
	w1118iso	cohosting	P. entomophila	OD200	Rep3	Female	29C	72	1	0		w1118iso	without	P. entomophila	OD200	Rep1	Female	29C	72	1	0		w1118iso	18C	P. entomophila	OD200	Rep1	Female	18C	72	1	1		w1118iso	OD50	P. entomophila	OD50	Rep1	Female	29C	72	1	0		w1118iso	24h	P. entomophila	OD200	Rep2
	w1118iso	cohosting	P. entomophila	OD200	Rep3	Female	29C	78	1	0		w1118iso	without	P. entomophila	OD200	Rep1	Female	29C	78	1	0		w1118iso	18C	P. entomophila	OD200	Rep1	Female	18C	78	1	0		w1118iso	OD50	P. entomophila	OD50	Rep1	Female	29C	78	1	0		w1118iso	24h	P. entomophila	OD200	Rep2
	w1118iso	cohosting	P. entomophila	OD200	Rep3	Female	29C	78	0	19		w1118iso	without	P. entomophila	OD200	Rep1	Female	29C	78	0	10		w1118iso	18C	P. entomophila	OD200	Rep1	Female	18C	78	0	10		w1118iso	OD50	P. entomophila	OD50	Rep1	Female	29C	78	0	27		w1118iso	24h	P. entomophila	OD200	Rep2
												w1118iso	empty_2h	P. entomophila	OD200	Rep2	Male	29C	18	1	2		w1118iso	29C	P. entomophila	OD200	Rep2	Male	29C	18	1	1		w1118iso	OD200	P. entomophila	OD200	Rep2	Male	29C	18	1	1		w1118iso	0.5h	P. entomophila	OD200	Rep2
												w1118iso	empty_2h	P. entomophila	OD200	Rep2	Male	29C	24	1	0		w1118iso	29C	P. entomophila	OD200	Rep2	Male	29C	24	1	0		w1118iso	OD200	P. entomophila	OD200	Rep2	Male	29C	24	1	2		w1118iso	0.5h	P. entomophila	OD200	Rep2
												w1118iso	empty_2h	P. entomophila	OD200	Rep2	Male	29C	30	1	0		w1118iso	29C	P. entomophila	OD200	Rep2	Male	29C	30	1	0		w1118iso	OD200	P. entomophila	OD200	Rep2	Male	29C	30	1	0		w1118iso	0.5h	P. entomophila	OD200	Rep2
												w1118iso	empty_2h	P. entomophila	OD200	Rep2	Male	29C	42	1	0		w1118iso	29C	P. entomophila	OD200	Rep2	Male	29C	42	1	0		w1118iso	OD200	P. entomophila	OD200	Rep2	Male	29C	42	1	0		w1118iso	0.5h	P. entomophila	OD200	Rep2
												w1118iso	empty_2h	P. entomophila	OD200	Rep2	Male	29C	48	1	0		w1118iso	29C	P. entomophila	OD200	Rep2	Male	29C	48	1	0		w1118iso	OD200	P. entomophila	OD200	Rep2	Male	29C	48	1	0		w1118iso	0.5h	P. entomophila	OD200	Rep2
												w1118iso	empty_2h	P. entomophila	OD200	Rep2	Male	29C	54	1	0		w1118iso	29C	P. entomophila	OD200	Rep2	Male	29C	54	1	1		w1118iso	OD200	P. entomophila	OD200	Rep2	Male	29C	54	1	0		w1118iso	0.5h	P. entomophila	OD200	Rep2
												w1118iso	empty_2h	P. entomophila	OD200	Rep2	Male	29C	66	1	0		w1118iso	29C	P. entomophila	OD200	Rep2	Male	29C	66	1	2		w1118iso	OD200	P. entomophila	OD200	Rep2	Male	29C	66	1	2		w1118iso	0.5h	P. entomophila	OD200	Rep2
												w1118iso	empty_2h	P. entomophila	OD200	Rep2	Male	29C	72	1	0		w1118iso	29C	P. entomophila	OD200	Rep2	Male	29C	72	1	0		w1118iso	OD200	P. entomophila	OD200	Rep2	Male	29C	72	1	0		w1118iso	0.5h	P. entomophila	OD200	Rep2
												w1118iso	empty_2h	P. entomophila	OD200	Rep2	Male	29C	78	1	0		w1118iso	29C	P. entomophila	OD200	Rep2	Male	29C	78	1	0		w1118iso	OD200	P. entomophila	OD200	Rep2	Male	29C	78	1	0		w1118iso	0.5h	P. entomophila	OD200	Rep2
												w1118iso	empty_2h	P. entomophila	OD200	Rep2	Male	29C	78	0	58		w1118iso	29C	P. entomophila	OD200	Rep2	Male	29C	78	0	36		w1118iso	OD200	P. entomophila	OD200	Rep2	Male	29C	78	0	53		w1118iso	0.5h	P. entomophila	OD200	Rep2
												w1118iso	empty_2h	P. entomophila	OD200	Rep2	Female	29C	18	1	45		w1118iso	29C	P. entomophila	OD200	Rep2	Female	29C	18	1	28		w1118iso	OD200	P. entomophila	OD200	Rep2	Female	29C	18	1	29		w1118iso	0.5h	P. entomophila	OD200	Rep2
												w1118iso	empty_2h	P. entomophila	OD200	Rep2	Female	29C	24	1	5		w1118iso	29C	P. entomophila	OD200	Rep2	Female	29C	24	1	0		w1118iso	OD200	P. entomophila	OD200	Rep2	Female	29C	24	1	5		w1118iso	0.5h	P. entomophila	OD200	Rep2
												w1118iso	empty_2h	P. entomophila	OD200	Rep2	Female	29C	30	1	4		w1118iso	29C	P. entomophila	OD200	Rep2	Female	29C	30	1	0		w1118iso	OD200	P. entomophila	OD200	Rep2	Female	29C	30	1	0		w1118iso	0.5h	P. entomophila	OD200	Rep2
												w1118iso	empty_2h	P. entomophila	OD200	Rep2	Female	29C	42	1	0		w1118iso	29C	P. entomophila	OD200	Rep2	Female	29C	42	1	1		w1118iso	OD200	P. entomophila	OD200	Rep2	Female	29C	42	1	1		w1118iso	0.5h	P. entomophila	OD200	Rep2
												w1118iso	empty_2h	P. entomophila	OD200	Rep2	Female	29C	48	1	0		w1118iso	29C	P. entomophila	OD200	Rep2	Female	29C	48	1	0		w1118iso	OD200	P. entomophila	OD200	Rep2	Female	29C	48	1	2		w1118iso	0.5h	P. entomophila	OD200	Rep2
												w1118iso	empty_2h	P. entomophila	OD200	Rep2	Female	29C	54	1	0		w1118iso	29C	P. entomophila	OD200	Rep2	Female	29C	54	1	1		w1118iso	OD200	P. entomophila	OD200	Rep2	Female	29C	54	1	3		w1118iso	0.5h	P. entomophila	OD200	Rep2
												w1118iso	empty_2h	P. entomophila	OD200	Rep2	Female	29C	66	1	0		w1118iso	29C	P. entomophila	OD200	Rep2	Female	29C	66	1	4		w1118iso	OD200	P. entomophila	OD200	Rep2	Female	29C	66	1	0		w1118iso	0.5h	P. entomophila	OD200	Rep2
												w1118iso	empty_2h	P. entomophila	OD200	Rep2	Female	29C	72	1	1		w1118iso	29C	P. entomophila	OD200	Rep2	Female	29C	72	1	0		w1118iso	OD200	P. entomophila	OD200	Rep2	Female	29C	72	1	0		w1118iso	0.5h	P. entomophila	OD200	Rep2
												w1118iso	empty_2h	P. entomophila	OD200	Rep2	Female	29C	78	1	0		w1118iso	29C	P. entomophila	OD200	Rep2	Female	29C	78	1	0		w1118iso	OD200	P. entomophila	OD200	Rep2	Female	29C	78	1	0		w1118iso	0.5h	P. entomophila	OD200	Rep2
												w1118iso	empty_2h	P. entomophila	OD200	Rep2	Female	29C	78	0	6		w1118iso	29C	P. entomophila	OD200	Rep2	Female	29C	78	0	4		w1118iso	OD200	P. entomophila	OD200	Rep2	Female	29C	78	0	12		w1118iso	0.5h	P. entomophila	OD200	Rep2
												w1118iso	agar_2h	P. entomophila	OD200	Rep2	Male	29C	18	1	5		w1118iso	25C	P. entomophila	OD200	Rep2	Male	25C	18	1	3		w1118iso	OD100	P. entomophila	OD100	Rep2	Male	29C	18	1	0		w1118iso	24h	P. entomophila	OD200	Rep3
												w1118iso	agar_2h	P. entomophila	OD200	Rep2	Male	29C	24	1	1		w1118iso	25C	P. entomophila	OD200	Rep2	Male	25C	24	1	0		w1118iso	OD100	P. entomophila	OD100	Rep2	Male	29C	24	1	0		w1118iso	24h	P. entomophila	OD200	Rep3
												w1118iso	agar_2h	P. entomophila	OD200	Rep2	Male	29C	30	1	1		w1118iso	25C	P. entomophila	OD200	Rep2	Male	25C	30	1	0		w1118iso	OD100	P. entomophila	OD100	Rep2	Male	29C	30	1	1		w1118iso	24h	P. entomophila	OD200	Rep3
												w1118iso	agar_2h	P. entomophila	OD200	Rep2	Male	29C	42	1	1		w1118iso	25C	P. entomophila	OD200	Rep2	Male	25C	42	1	2		w1118iso	OD100	P. entomophila	OD100	Rep2	Male	29C	42	1	0		w1118iso	24h	P. entomophila	OD200	Rep3
												w1118iso	agar_2h	P. entomophila	OD200	Rep2	Male	29C	48	1	0		w1118iso	25C	P. entomophila	OD200	Rep2	Male	25C	48	1	0		w1118iso	OD100	P. entomophila	OD100	Rep2	Male	29C	48	1	0		w1118iso	24h	P. entomophila	OD200	Rep3
												w1118iso	agar_2h	P. entomophila	OD200	Rep2	Male	29C	54	1	0		w1118iso	25C	P. entomophila	OD200	Rep2	Male	25C	54	1	0		w1118iso	OD100	P. entomophila	OD100	Rep2	Male	29C	54	1	0		w1118iso	24h	P. entomophila	OD200	Rep3
												w1118iso	agar_2h	P. entomophila	OD200	Rep2	Male	29C	66	1	4		w1118iso	25C	P. entomophila	OD200	Rep2	Male	25C	66	1	2		w1118iso	OD100	P. entomophila	OD100	Rep2	Male	29C	66	1	0		w1118iso	24h	P. entomophila	OD200	Rep3
												w1118iso	agar_2h	P. entomophila	OD200	Rep2	Male	29C	72	1	0		w1118iso	25C	P. entomophila	OD200	Rep2	Male	25C	72	1	0		w1118iso	OD100	P. entomophila	OD100	Rep2	Male	29C	72	1	0		w1118iso	24h	P. entomophila	OD200	Rep3
												w1118iso	agar_2h	P. entomophila	OD200	Rep2	Male	29C	78	1	0		w1118iso	25C	P. entomophila	OD200	Rep2	Male	25C	78	1	0		w1118iso	OD100	P. entomophila	OD100	Rep2	Male	29C	78	1	0		w1118iso	24h	P. entomophila	OD200	Rep3
												w1118iso	agar_2h	P. entomophila	OD200	Rep2	Male	29C	78	0	49		w1118iso	25C	P. entomophila	OD200	Rep2	Male	25C	78	0	33		w1118iso	OD100	P. entomophila	OD100	Rep2	Male	29C	78	0	29		w1118iso	24h	P. entomophila	OD200	Rep3
												w1118iso	agar_2h	P. entomophila	OD200	Rep2	Female	29C	18	1	45		w1118iso	25C	P. entomophila	OD200	Rep2	Female	25C	18	1	29		w1118iso	OD100	P. entomophila	OD100	Rep2	Female	29C	18	1	17		w1118iso	24h	P. entomophila	OD200	Rep3
												w1118iso	agar_2h	P. entomophila	OD200	Rep2	Female	29C	24	1	2		w1118iso	25C	P. entomophila	OD200	Rep2	Female	25C	24	1	2		w1118iso	OD100	P. entomophila	OD100	Rep2	Female	29C	24	1	5		w1118iso	24h	P. entomophila	OD200	Rep3
												w1118iso	agar_2h	P. entomophila	OD200	Rep2	Female	29C	30	1	2		w1118iso	25C	P. entomophila	OD200	Rep2	Female	25C	30	1	0		w1118iso	OD100	P. entomophila	OD100	Rep2	Female	29C	30	1	3		w1118iso	24h	P. entomophila	OD200	Rep3
												w1118iso	agar_2h	P. entomophila	OD200	Rep2	Female	29C	42	1	0		w1118iso	25C	P. entomophila	OD200	Rep2	Female	25C	42	1	1		w1118iso	OD100	P. entomophila	OD100	Rep2	Female	29C	42	1	0		w1118iso	24h	P. entomophila	OD200	Rep3
												w1118iso	agar_2h	P. entomophila	OD200	Rep2	Female	29C	48	1	0		w1118iso	25C	P. entomophila	OD200	Rep2	Female	25C	48	1	0		w1118iso	OD100	P. entomophila	OD100	Rep2	Female	29C	48	1	2		w1118iso	24h	P. entomophila	OD200	Rep3
												w1118iso	agar_2h	P. entomophila	OD200	Rep2	Female	29C	54	1	0		w1118iso	25C	P. entomophila	OD200	Rep2	Female	25C	54	1	0		w1118iso	OD100	P. entomophila	OD100	Rep2	Female	29C	54	1	0		w1118iso	24h	P. entomophila	OD200	Rep3
												w1118iso	agar_2h	P. entomophila	OD200	Rep2	Female	29C	66	1	0		w1118iso	25C	P. entomophila	OD200	Rep2	Female	25C	66	1	4		w1118iso	OD100	P. entomophila	OD100	Rep2	Female	29C	66	1	0		w1118iso	24h	P. entomophila	OD200	Rep3
												w1118iso	agar_2h	P. entomophila	OD200	Rep2	Female	29C	72	1	0		w1118iso	25C	P. entomophila	OD200	Rep2	Female	25C	72	1	0		w1118iso	OD100	P. entomophila	OD100	Rep2	Female	29C	72	1	0		w1118iso	24h	P. entomophila	OD200	Rep3
												w1118iso	agar_2h	P. entomophila	OD200	Rep2	Female	29C	78	1	0		w1118iso	25C	P. entomophila	OD200	Rep2	Female	25C	78	1	0		w1118iso	OD100	P. entomophila	OD100	Rep2	Female	29C	78	1	0		w1118iso	24h	P. entomophila	OD200	Rep3
												w1118iso	agar_2h	P. entomophila	OD200	Rep2	Female	29C	78	0	11		w1118iso	25C	P. entomophila	OD200	Rep2	Female	25C	78	0	4		w1118iso	OD100	P. entomophila	OD100	Rep2	Female	29C	78	0	13		w1118iso	24h	P. entomophila	OD200	Rep3
												w1118iso	without	P. entomophila	OD200	Rep2	Male	29C	18	1	4		w1118iso	18C	P. entomophila	OD200	Rep2	Male	18C	18	1	0		w1118iso	OD50	P. entomophila	OD50	Rep2	Male	29C	18	1	0		w1118iso	0.5h	P. entomophila	OD200	Rep3
												w1118iso	without	P. entomophila	OD200	Rep2	Male	29C	24	1	0		w1118iso	18C	P. entomophila	OD200	Rep2	Male	18C	24	1	0		w1118iso	OD50	P. entomophila	OD50	Rep2	Male	29C	24	1	0		w1118iso	0.5h	P. entomophila	OD200	Rep3
												w1118iso	without	P. entomophila	OD200	Rep2	Male	29C	30	1	0		w1118iso	18C	P. entomophila	OD200	Rep2	Male	18C	30	1	0		w1118iso	OD50	P. entomophila	OD50	Rep2	Male	29C	30	1	0		w1118iso	0.5h	P. entomophila	OD200	Rep3
												w1118iso	without	P. entomophila	OD200	Rep2	Male	29C	42	1	4		w1118iso	18C	P. entomophila	OD200	Rep2	Male	18C	42	1	0		w1118iso	OD50	P. entomophila	OD50	Rep2	Male	29C	42	1	0		w1118iso	0.5h	P. entomophila	OD200	Rep3
												w1118iso	without	P. entomophila	OD200	Rep2	Male	29C	48	1	0		w1118iso	18C	P. entomophila	OD200	Rep2	Male	18C	48	1	0		w1118iso	OD50	P. entomophila	OD50	Rep2	Male	29C	48	1	0		w1118iso	0.5h	P. entomophila	OD200	Rep3
												w1118iso	without	P. entomophila	OD200	Rep2	Male	29C	54	1	0		w1118iso	18C	P. entomophila	OD200	Rep2	Male	18C	54	1	0		w1118iso	OD50	P. entomophila	OD50	Rep2	Male	29C	54	1	0		w1118iso	0.5h	P. entomophila	OD200	Rep3
												w1118iso	without	P. entomophila	OD200	Rep2	Male	29C	66	1	0		w1118iso	18C	P. entomophila	OD200	Rep2	Male	18C	66	1	0		w1118iso	OD50	P. entomophila	OD50	Rep2	Male	29C	66	1	1		w1118iso	0.5h	P. entomophila	OD200	Rep3
												w1118iso	without	P. entomophila	OD200	Rep2	Male	29C	72	1	0		w1118iso	18C	P. entomophila	OD200	Rep2	Male	18C	72	1	0		w1118iso	OD50	P. entomophila	OD50	Rep2	Male	29C	72	1	0		w1118iso	0.5h	P. entomophila	OD200	Rep3
												w1118iso	without	P. entomophila	OD200	Rep2	Male	29C	78	1	0		w1118iso	18C	P. entomophila	OD200	Rep2	Male	18C	78	1	1		w1118iso	OD50	P. entomophila	OD50	Rep2	Male	29C	78	1	0		w1118iso	0.5h	P. entomophila	OD200	Rep3
												w1118iso	without	P. entomophila	OD200	Rep2	Male	29C	78	0	53		w1118iso	18C	P. entomophila	OD200	Rep2	Male	18C	78	0	39		w1118iso	OD50	P. entomophila	OD50	Rep2	Male	29C	78	0	30		w1118iso	0.5h	P. entomophila	OD200	Rep3
												w1118iso	without	P. entomophila	OD200	Rep2	Female	29C	18	1	38		w1118iso	18C	P. entomophila	OD200	Rep2	Female	18C	18	1	9		w1118iso	OD50	P. entomophila	OD50	Rep2	Female	29C	18	1	16		w1118iso	0.5h	P. entomophila	OD200	Rep3
												w1118iso	without	P. entomophila	OD200	Rep2	Female	29C	24	1	6		w1118iso	18C	P. entomophila	OD200	Rep2	Female	18C	24	1	4		w1118iso	OD50	P. entomophila	OD50	Rep2	Female	29C	24	1	2		w1118iso	0.5h	P. entomophila	OD200	Rep3
												w1118iso	without	P. entomophila	OD200	Rep2	Female	29C	30	1	3		w1118iso	18C	P. entomophila	OD200	Rep2	Female	18C	30	1	3		w1118iso	OD50	P. entomophila	OD50	Rep2	Female	29C	30	1	0		w1118iso	0.5h	P. entomophila	OD200	Rep3
												w1118iso	without	P. entomophila	OD200	Rep2	Female	29C	42	1	2		w1118iso	18C	P. entomophila	OD200	Rep2	Female	18C	42	1	8		w1118iso	OD50	P. entomophila	OD50	Rep2	Female	29C	42	1	2		w1118iso	0.5h	P. entomophila	OD200	Rep3
												w1118iso	without	P. entomophila	OD200	Rep2	Female	29C	48	1	0		w1118iso	18C	P. entomophila	OD200	Rep2	Female	18C	48	1	0		w1118iso	OD50	P. entomophila	OD50	Rep2	Female	29C	48	1	0		w1118iso	0.5h	P. entomophila	OD200	Rep3
												w1118iso	without	P. entomophila	OD200	Rep2	Female	29C	54	1	0		w1118iso	18C	P. entomophila	OD200	Rep2	Female	18C	54	1	0		w1118iso	OD50	P. entomophila	OD50	Rep2	Female	29C	54	1	0		w1118iso	0.5h	P. entomophila	OD200	Rep3
												w1118iso	without	P. entomophila	OD200	Rep2	Female	29C	66	1	0		w1118iso	18C	P. entomophila	OD200	Rep2	Female	18C	66	1	1		w1118iso	OD50	P. entomophila	OD50	Rep2	Female	29C	66	1	0		w1118iso	0.5h	P. entomophila	OD200	Rep3
												w1118iso	without	P. entomophila	OD200	Rep2	Female	29C	72	1	0		w1118iso	18C	P. entomophila	OD200	Rep2	Female	18C	72	1	0		w1118iso	OD50	P. entomophila	OD50	Rep2	Female	29C	72	1	0		w1118iso	0.5h	P. entomophila	OD200	Rep3
												w1118iso	without	P. entomophila	OD200	Rep2	Female	29C	78	1	0		w1118iso	18C	P. entomophila	OD200	Rep2	Female	18C	78	1	0		w1118iso	OD50	P. entomophila	OD50	Rep2	Female	29C	78	1	0		w1118iso	0.5h	P. entomophila	OD200	Rep3
												w1118iso	without	P. entomophila	OD200	Rep2	Female	29C	78	0	12		w1118iso	18C	P. entomophila	OD200	Rep2	Female	18C	78	0	12		w1118iso	OD50	P. entomophila	OD50	Rep2	Female	29C	78	0	21		w1118iso	0.5h	P. entomophila	OD200	Rep3
												w1118iso	empty_2h	P. entomophila	OD200	Rep3	Male	29C	18	1	6		w1118iso	29C	P. entomophila	OD200	Rep3	Male	29C	18	1	1		w1118iso	OD200	P. entomophila	OD200	Rep3	Male	29C	18	1	1		w1118iso	24h	P. entomophila	OD200	Rep4
												w1118iso	empty_2h	P. entomophila	OD200	Rep3	Male	29C	24	1	0		w1118iso	29C	P. entomophila	OD200	Rep3	Male	29C	24	1	2		w1118iso	OD200	P. entomophila	OD200	Rep3	Male	29C	24	1	1		w1118iso	24h	P. entomophila	OD200	Rep4
												w1118iso	empty_2h	P. entomophila	OD200	Rep3	Male	29C	30	1	0		w1118iso	29C	P. entomophila	OD200	Rep3	Male	29C	30	1	0		w1118iso	OD200	P. entomophila	OD200	Rep3	Male	29C	30	1	0		w1118iso	24h	P. entomophila	OD200	Rep4
												w1118iso	empty_2h	P. entomophila	OD200	Rep3	Male	29C	42	1	0		w1118iso	29C	P. entomophila	OD200	Rep3	Male	29C	42	1	0		w1118iso	OD200	P. entomophila	OD200	Rep3	Male	29C	42	1	0		w1118iso	24h	P. entomophila	OD200	Rep4
												w1118iso	empty_2h	P. entomophila	OD200	Rep3	Male	29C	48	1	0		w1118iso	29C	P. entomophila	OD200	Rep3	Male	29C	48	1	0		w1118iso	OD200	P. entomophila	OD200	Rep3	Male	29C	48	1	0		w1118iso	24h	P. entomophila	OD200	Rep4
												w1118iso	empty_2h	P. entomophila	OD200	Rep3	Male	29C	54	1	0		w1118iso	29C	P. entomophila	OD200	Rep3	Male	29C	54	1	0		w1118iso	OD200	P. entomophila	OD200	Rep3	Male	29C	54	1	0		w1118iso	24h	P. entomophila	OD200	Rep4
												w1118iso	empty_2h	P. entomophila	OD200	Rep3	Male	29C	66	1	0		w1118iso	29C	P. entomophila	OD200	Rep3	Male	29C	66	1	0		w1118iso	OD200	P. entomophila	OD200	Rep3	Male	29C	66	1	0		w1118iso	24h	P. entomophila	OD200	Rep4
												w1118iso	empty_2h	P. entomophila	OD200	Rep3	Male	29C	72	1	0		w1118iso	29C	P. entomophila	OD200	Rep3	Male	29C	72	1	0		w1118iso	OD200	P. entomophila	OD200	Rep3	Male	29C	72	1	0		w1118iso	24h	P. entomophila	OD200	Rep4
												w1118iso	empty_2h	P. entomophila	OD200	Rep3	Male	29C	78	1	0		w1118iso	29C	P. entomophila	OD200	Rep3	Male	29C	78	1	0		w1118iso	OD200	P. entomophila	OD200	Rep3	Male	29C	78	1	0		w1118iso	24h	P. entomophila	OD200	Rep4
												w1118iso	empty_2h	P. entomophila	OD200	Rep3	Male	29C	78	0	54		w1118iso	29C	P. entomophila	OD200	Rep3	Male	29C	78	0	37		w1118iso	OD200	P. entomophila	OD200	Rep3	Male	29C	78	0	19		w1118iso	24h	P. entomophila	OD200	Rep4
												w1118iso	empty_2h	P. entomophila	OD200	Rep3	Female	29C	18	1	43		w1118iso	29C	P. entomophila	OD200	Rep3	Female	29C	18	1	50		w1118iso	OD200	P. entomophila	OD200	Rep3	Female	29C	18	1	52		w1118iso	24h	P. entomophila	OD200	Rep4
												w1118iso	empty_2h	P. entomophila	OD200	Rep3	Female	29C	24	1	2		w1118iso	29C	P. entomophila	OD200	Rep3	Female	29C	24	1	2		w1118iso	OD200	P. entomophila	OD200	Rep3	Female	29C	24	1	1		w1118iso	24h	P. entomophila	OD200	Rep4
												w1118iso	empty_2h	P. entomophila	OD200	Rep3	Female	29C	30	1	4		w1118iso	29C	P. entomophila	OD200	Rep3	Female	29C	30	1	0		w1118iso	OD200	P. entomophila	OD200	Rep3	Female	29C	30	1	0		w1118iso	24h	P. entomophila	OD200	Rep4
												w1118iso	empty_2h	P. entomophila	OD200	Rep3	Female	29C	42	1	0		w1118iso	29C	P. entomophila	OD200	Rep3	Female	29C	42	1	1		w1118iso	OD200	P. entomophila	OD200	Rep3	Female	29C	42	1	1		w1118iso	24h	P. entomophila	OD200	Rep4
												w1118iso	empty_2h	P. entomophila	OD200	Rep3	Female	29C	48	1	0		w1118iso	29C	P. entomophila	OD200	Rep3	Female	29C	48	1	0		w1118iso	OD200	P. entomophila	OD200	Rep3	Female	29C	48	1	1		w1118iso	24h	P. entomophila	OD200	Rep4
												w1118iso	empty_2h	P. entomophila	OD200	Rep3	Female	29C	54	1	0		w1118iso	29C	P. entomophila	OD200	Rep3	Female	29C	54	1	0		w1118iso	OD200	P. entomophila	OD200	Rep3	Female	29C	54	1	0		w1118iso	24h	P. entomophila	OD200	Rep4
												w1118iso	empty_2h	P. entomophila	OD200	Rep3	Female	29C	66	1	2		w1118iso	29C	P. entomophila	OD200	Rep3	Female	29C	66	1	0		w1118iso	OD200	P. entomophila	OD200	Rep3	Female	29C	66	1	0		w1118iso	24h	P. entomophila	OD200	Rep4
												w1118iso	empty_2h	P. entomophila	OD200	Rep3	Female	29C	72	1	0		w1118iso	29C	P. entomophila	OD200	Rep3	Female	29C	72	1	0		w1118iso	OD200	P. entomophila	OD200	Rep3	Female	29C	72	1	0		w1118iso	24h	P. entomophila	OD200	Rep4
												w1118iso	empty_2h	P. entomophila	OD200	Rep3	Female	29C	78	1	0		w1118iso	29C	P. entomophila	OD200	Rep3	Female	29C	78	1	0		w1118iso	OD200	P. entomophila	OD200	Rep3	Female	29C	78	1	0		w1118iso	24h	P. entomophila	OD200	Rep4
												w1118iso	empty_2h	P. entomophila	OD200	Rep3	Female	29C	78	0	9		w1118iso	29C	P. entomophila	OD200	Rep3	Female	29C	78	0	3		w1118iso	OD200	P. entomophila	OD200	Rep3	Female	29C	78	0	2		w1118iso	24h	P. entomophila	OD200	Rep4
												w1118iso	agar_2h	P. entomophila	OD200	Rep3	Male	29C	18	1	8		w1118iso	25C	P. entomophila	OD200	Rep3	Male	25C	18	1	2		w1118iso	OD100	P. entomophila	OD100	Rep3	Male	29C	18	1	0		w1118iso	0.5h	P. entomophila	OD200	Rep4
												w1118iso	agar_2h	P. entomophila	OD200	Rep3	Male	29C	24	1	1		w1118iso	25C	P. entomophila	OD200	Rep3	Male	25C	24	1	1		w1118iso	OD100	P. entomophila	OD100	Rep3	Male	29C	24	1	0		w1118iso	0.5h	P. entomophila	OD200	Rep4
												w1118iso	agar_2h	P. entomophila	OD200	Rep3	Male	29C	30	1	1		w1118iso	25C	P. entomophila	OD200	Rep3	Male	25C	30	1	0		w1118iso	OD100	P. entomophila	OD100	Rep3	Male	29C	30	1	0		w1118iso	0.5h	P. entomophila	OD200	Rep4
												w1118iso	agar_2h	P. entomophila	OD200	Rep3	Male	29C	42	1	1		w1118iso	25C	P. entomophila	OD200	Rep3	Male	25C	42	1	0		w1118iso	OD100	P. entomophila	OD100	Rep3	Male	29C	42	1	0		w1118iso	0.5h	P. entomophila	OD200	Rep4
												w1118iso	agar_2h	P. entomophila	OD200	Rep3	Male	29C	48	1	0		w1118iso	25C	P. entomophila	OD200	Rep3	Male	25C	48	1	1		w1118iso	OD100	P. entomophila	OD100	Rep3	Male	29C	48	1	0		w1118iso	0.5h	P. entomophila	OD200	Rep4
												w1118iso	agar_2h	P. entomophila	OD200	Rep3	Male	29C	54	1	1		w1118iso	25C	P. entomophila	OD200	Rep3	Male	25C	54	1	1		w1118iso	OD100	P. entomophila	OD100	Rep3	Male	29C	54	1	0		w1118iso	0.5h	P. entomophila	OD200	Rep4
												w1118iso	agar_2h	P. entomophila	OD200	Rep3	Male	29C	66	1	0		w1118iso	25C	P. entomophila	OD200	Rep3	Male	25C	66	1	2		w1118iso	OD100	P. entomophila	OD100	Rep3	Male	29C	66	1	0		w1118iso	0.5h	P. entomophila	OD200	Rep4
												w1118iso	agar_2h	P. entomophila	OD200	Rep3	Male	29C	72	1	0		w1118iso	25C	P. entomophila	OD200	Rep3	Male	25C	72	1	0		w1118iso	OD100	P. entomophila	OD100	Rep3	Male	29C	72	1	0		w1118iso	0.5h	P. entomophila	OD200	Rep4
												w1118iso	agar_2h	P. entomophila	OD200	Rep3	Male	29C	78	1	0		w1118iso	25C	P. entomophila	OD200	Rep3	Male	25C	78	1	0		w1118iso	OD100	P. entomophila	OD100	Rep3	Male	29C	78	1	1		w1118iso	0.5h	P. entomophila	OD200	Rep4
												w1118iso	agar_2h	P. entomophila	OD200	Rep3	Male	29C	78	0	47		w1118iso	25C	P. entomophila	OD200	Rep3	Male	25C	78	0	33		w1118iso	OD100	P. entomophila	OD100	Rep3	Male	29C	78	0	18		w1118iso	0.5h	P. entomophila	OD200	Rep4
												w1118iso	agar_2h	P. entomophila	OD200	Rep3	Female	29C	18	1	44		w1118iso	25C	P. entomophila	OD200	Rep3	Female	25C	18	1	23		w1118iso	OD100	P. entomophila	OD100	Rep3	Female	29C	18	1	38		w1118iso	0.5h	P. entomophila	OD200	Rep4
												w1118iso	agar_2h	P. entomophila	OD200	Rep3	Female	29C	24	1	1		w1118iso	25C	P. entomophila	OD200	Rep3	Female	25C	24	1	0		w1118iso	OD100	P. entomophila	OD100	Rep3	Female	29C	24	1	7		w1118iso	0.5h	P. entomophila	OD200	Rep4
												w1118iso	agar_2h	P. entomophila	OD200	Rep3	Female	29C	30	1	0		w1118iso	25C	P. entomophila	OD200	Rep3	Female	25C	30	1	1		w1118iso	OD100	P. entomophila	OD100	Rep3	Female	29C	30	1	1		w1118iso	0.5h	P. entomophila	OD200	Rep4
												w1118iso	agar_2h	P. entomophila	OD200	Rep3	Female	29C	42	1	0		w1118iso	25C	P. entomophila	OD200	Rep3	Female	25C	42	1	0		w1118iso	OD100	P. entomophila	OD100	Rep3	Female	29C	42	1	2		w1118iso	0.5h	P. entomophila	OD200	Rep4
												w1118iso	agar_2h	P. entomophila	OD200	Rep3	Female	29C	48	1	0		w1118iso	25C	P. entomophila	OD200	Rep3	Female	25C	48	1	0		w1118iso	OD100	P. entomophila	OD100	Rep3	Female	29C	48	1	0		w1118iso	0.5h	P. entomophila	OD200	Rep4
												w1118iso	agar_2h	P. entomophila	OD200	Rep3	Female	29C	54	1	0		w1118iso	25C	P. entomophila	OD200	Rep3	Female	25C	54	1	0		w1118iso	OD100	P. entomophila	OD100	Rep3	Female	29C	54	1	0		w1118iso	0.5h	P. entomophila	OD200	Rep4
												w1118iso	agar_2h	P. entomophila	OD200	Rep3	Female	29C	66	1	0		w1118iso	25C	P. entomophila	OD200	Rep3	Female	25C	66	1	2		w1118iso	OD100	P. entomophila	OD100	Rep3	Female	29C	66	1	4		w1118iso	0.5h	P. entomophila	OD200	Rep4
												w1118iso	agar_2h	P. entomophila	OD200	Rep3	Female	29C	72	1	0		w1118iso	25C	P. entomophila	OD200	Rep3	Female	25C	72	1	0		w1118iso	OD100	P. entomophila	OD100	Rep3	Female	29C	72	1	0		w1118iso	0.5h	P. entomophila	OD200	Rep4
												w1118iso	agar_2h	P. entomophila	OD200	Rep3	Female	29C	78	1	0		w1118iso	25C	P. entomophila	OD200	Rep3	Female	25C	78	1	0		w1118iso	OD100	P. entomophila	OD100	Rep3	Female	29C	78	1	0		w1118iso	0.5h	P. entomophila	OD200	Rep4
												w1118iso	agar_2h	P. entomophila	OD200	Rep3	Female	29C	78	0	12		w1118iso	25C	P. entomophila	OD200	Rep3	Female	25C	78	0	12		w1118iso	OD100	P. entomophila	OD100	Rep3	Female	29C	78	0	6		w1118iso	0.5h	P. entomophila	OD200	Rep4
												w1118iso	without	P. entomophila	OD200	Rep3	Male	29C	18	1	7		w1118iso	18C	P. entomophila	OD200	Rep3	Male	18C	18	1	0		w1118iso	OD50	P. entomophila	OD50	Rep3	Male	29C	18	1	0
												w1118iso	without	P. entomophila	OD200	Rep3	Male	29C	24	1	0		w1118iso	18C	P. entomophila	OD200	Rep3	Male	18C	24	1	0		w1118iso	OD50	P. entomophila	OD50	Rep3	Male	29C	24	1	0
												w1118iso	without	P. entomophila	OD200	Rep3	Male	29C	30	1	0		w1118iso	18C	P. entomophila	OD200	Rep3	Male	18C	30	1	0		w1118iso	OD50	P. entomophila	OD50	Rep3	Male	29C	30	1	0
												w1118iso	without	P. entomophila	OD200	Rep3	Male	29C	42	1	1		w1118iso	18C	P. entomophila	OD200	Rep3	Male	18C	42	1	0		w1118iso	OD50	P. entomophila	OD50	Rep3	Male	29C	42	1	0
												w1118iso	without	P. entomophila	OD200	Rep3	Male	29C	48	1	0		w1118iso	18C	P. entomophila	OD200	Rep3	Male	18C	48	1	0		w1118iso	OD50	P. entomophila	OD50	Rep3	Male	29C	48	1	0
												w1118iso	without	P. entomophila	OD200	Rep3	Male	29C	54	1	0		w1118iso	18C	P. entomophila	OD200	Rep3	Male	18C	54	1	0		w1118iso	OD50	P. entomophila	OD50	Rep3	Male	29C	54	1	0
												w1118iso	without	P. entomophila	OD200	Rep3	Male	29C	66	1	0		w1118iso	18C	P. entomophila	OD200	Rep3	Male	18C	66	1	1		w1118iso	OD50	P. entomophila	OD50	Rep3	Male	29C	66	1	0
												w1118iso	without	P. entomophila	OD200	Rep3	Male	29C	72	1	0		w1118iso	18C	P. entomophila	OD200	Rep3	Male	18C	72	1	0		w1118iso	OD50	P. entomophila	OD50	Rep3	Male	29C	72	1	0
												w1118iso	without	P. entomophila	OD200	Rep3	Male	29C	78	1	0		w1118iso	18C	P. entomophila	OD200	Rep3	Male	18C	78	1	0		w1118iso	OD50	P. entomophila	OD50	Rep3	Male	29C	78	1	1
												w1118iso	without	P. entomophila	OD200	Rep3	Male	29C	78	0	54		w1118iso	18C	P. entomophila	OD200	Rep3	Male	18C	78	0	39		w1118iso	OD50	P. entomophila	OD50	Rep3	Male	29C	78	0	20
												w1118iso	without	P. entomophila	OD200	Rep3	Female	29C	18	1	26		w1118iso	18C	P. entomophila	OD200	Rep3	Female	18C	18	1	8		w1118iso	OD50	P. entomophila	OD50	Rep3	Female	29C	18	1	24
												w1118iso	without	P. entomophila	OD200	Rep3	Female	29C	24	1	2		w1118iso	18C	P. entomophila	OD200	Rep3	Female	18C	24	1	2		w1118iso	OD50	P. entomophila	OD50	Rep3	Female	29C	24	1	4
												w1118iso	without	P. entomophila	OD200	Rep3	Female	29C	30	1	4		w1118iso	18C	P. entomophila	OD200	Rep3	Female	18C	30	1	3		w1118iso	OD50	P. entomophila	OD50	Rep3	Female	29C	30	1	0
												w1118iso	without	P. entomophila	OD200	Rep3	Female	29C	42	1	2		w1118iso	18C	P. entomophila	OD200	Rep3	Female	18C	42	1	10		w1118iso	OD50	P. entomophila	OD50	Rep3	Female	29C	42	1	0
												w1118iso	without	P. entomophila	OD200	Rep3	Female	29C	48	1	0		w1118iso	18C	P. entomophila	OD200	Rep3	Female	18C	48	1	2		w1118iso	OD50	P. entomophila	OD50	Rep3	Female	29C	48	1	0
												w1118iso	without	P. entomophila	OD200	Rep3	Female	29C	54	1	0		w1118iso	18C	P. entomophila	OD200	Rep3	Female	18C	54	1	1		w1118iso	OD50	P. entomophila	OD50	Rep3	Female	29C	54	1	0
												w1118iso	without	P. entomophila	OD200	Rep3	Female	29C	66	1	4		w1118iso	18C	P. entomophila	OD200	Rep3	Female	18C	66	1	0		w1118iso	OD50	P. entomophila	OD50	Rep3	Female	29C	66	1	0
												w1118iso	without	P. entomophila	OD200	Rep3	Female	29C	72	1	0		w1118iso	18C	P. entomophila	OD200	Rep3	Female	18C	72	1	1		w1118iso	OD50	P. entomophila	OD50	Rep3	Female	29C	72	1	0
												w1118iso	without	P. entomophila	OD200	Rep3	Female	29C	78	1	0		w1118iso	18C	P. entomophila	OD200	Rep3	Female	18C	78	1	0		w1118iso	OD50	P. entomophila	OD50	Rep3	Female	29C	78	1	0
												w1118iso	without	P. entomophila	OD200	Rep3	Female	29C	78	0	22		w1118iso	18C	P. entomophila	OD200	Rep3	Female	18C	78	0	10		w1118iso	OD50	P. entomophila	OD50	Rep3	Female	29C	78	0	28
[truncated: 31 more columns]

## Sheet: Figure S3
Figure S3D										Figure S3D'						Figure S3E										Figure S3E'						Figure S3F										Figure S3F'
Genotype	Bacteria	Dose	Replicate	Sex	Temp	Time_to_death_hours	Censor	N_flies		Genotype	HazardRatio	logHR	CI_lower	CI_upper		Genotype	Bacteria	Dose	Replicate	Sex	Temp	Time_to_death_hours	Censor	N_flies		Genotype	HazardRatio	logHR	CI_lower	CI_upper		Genotype	Bacteria	Dose	Replicate	Sex	Temp	Time_to_death_hours	Censor	N_flies		Genotype	HazardRatio	logHR	CI_lower	CI_upper
OregonR	P. entomophila	OD200	Rep1	Male	29C	18	1	0		w1118iso	13.1094	2.57333	2.02822	3.11844		OregonR	P. entomophila	OD200	Rep1	Male	29C	18	1	1		w1118iso	13.1603	2.57721	2.03795	3.11647		A5001	P. entomophila	OD200	Rep1	Male	29C	18	1	1		A5001	8.1991	2.10402	1.67678	0.531267
OregonR	P. entomophila	OD200	Rep1	Male	29C	24	1	0		spznull	6.23844	1.83073	1.23601	2.42545		OregonR	P. entomophila	OD200	Rep1	Male	29C	24	1	0		ModSpnull	16.763	2.81917	2.13583	3.50252		A5001	P. entomophila	OD200	Rep1	Male	29C	24	1	1		MyD88pnull	7.65891	2.03587	1.63145	2.44029
OregonR	P. entomophila	OD200	Rep1	Male	29C	30	1	1								OregonR	P. entomophila	OD200	Rep1	Male	29C	30	1	1								A5001	P. entomophila	OD200	Rep1	Male	29C	30	1	0
OregonR	P. entomophila	OD200	Rep1	Male	29C	42	1	1								OregonR	P. entomophila	OD200	Rep1	Male	29C	42	1	0								A5001	P. entomophila	OD200	Rep1	Male	29C	42	1	6
OregonR	P. entomophila	OD200	Rep1	Male	29C	48	1	0								OregonR	P. entomophila	OD200	Rep1	Male	29C	48	1	1								A5001	P. entomophila	OD200	Rep1	Male	29C	48	1	1
OregonR	P. entomophila	OD200	Rep1	Male	29C	54	1	0								OregonR	P. entomophila	OD200	Rep1	Male	29C	54	1	0								A5001	P. entomophila	OD200	Rep1	Male	29C	54	1	0
OregonR	P. entomophila	OD200	Rep1	Male	29C	66	1	2								OregonR	P. entomophila	OD200	Rep1	Male	29C	66	1	0								A5001	P. entomophila	OD200	Rep1	Male	29C	66	1	6
OregonR	P. entomophila	OD200	Rep1	Male	29C	72	1	1								OregonR	P. entomophila	OD200	Rep1	Male	29C	72	1	0								A5001	P. entomophila	OD200	Rep1	Male	29C	72	1	0
OregonR	P. entomophila	OD200	Rep1	Male	29C	78	1	0								OregonR	P. entomophila	OD200	Rep1	Male	29C	78	1	0								A5001	P. entomophila	OD200	Rep1	Male	29C	78	1	0
OregonR	P. entomophila	OD200	Rep1	Male	29C	78	0	52								OregonR	P. entomophila	OD200	Rep1	Male	29C	78	0	58								A5001	P. entomophila	OD200	Rep1	Male	29C	78	0	53
OregonR	P. entomophila	OD200	Rep1	Female	29C	18	1	14								OregonR	P. entomophila	OD200	Rep1	Female	29C	18	1	5								A5001	P. entomophila	OD200	Rep1	Female	29C	18	1	19
OregonR	P. entomophila	OD200	Rep1	Female	29C	24	1	9								OregonR	P. entomophila	OD200	Rep1	Female	29C	24	1	12								A5001	P. entomophila	OD200	Rep1	Female	29C	24	1	18
OregonR	P. entomophila	OD200	Rep1	Female	29C	30	1	2								OregonR	P. entomophila	OD200	Rep1	Female	29C	30	1	3								A5001	P. entomophila	OD200	Rep1	Female	29C	30	1	12
OregonR	P. entomophila	OD200	Rep1	Female	29C	42	1	2								OregonR	P. entomophila	OD200	Rep1	Female	29C	42	1	4								A5001	P. entomophila	OD200	Rep1	Female	29C	42	1	28
OregonR	P. entomophila	OD200	Rep1	Female	29C	48	1	2								OregonR	P. entomophila	OD200	Rep1	Female	29C	48	1	1								A5001	P. entomophila	OD200	Rep1	Female	29C	48	1	3
OregonR	P. entomophila	OD200	Rep1	Female	29C	54	1	0								OregonR	P. entomophila	OD200	Rep1	Female	29C	54	1	2								A5001	P. entomophila	OD200	Rep1	Female	29C	54	1	0
OregonR	P. entomophila	OD200	Rep1	Female	29C	66	1	0								OregonR	P. entomophila	OD200	Rep1	Female	29C	66	1	1								A5001	P. entomophila	OD200	Rep1	Female	29C	66	1	7
OregonR	P. entomophila	OD200	Rep1	Female	29C	72	1	0								OregonR	P. entomophila	OD200	Rep1	Female	29C	72	1	1								A5001	P. entomophila	OD200	Rep1	Female	29C	72	1	0
OregonR	P. entomophila	OD200	Rep1	Female	29C	78	1	0								OregonR	P. entomophila	OD200	Rep1	Female	29C	78	1	1								A5001	P. entomophila	OD200	Rep1	Female	29C	78	1	0
OregonR	P. entomophila	OD200	Rep1	Female	29C	78	0	8								OregonR	P. entomophila	OD200	Rep1	Female	29C	78	0	29								A5001	P. entomophila	OD200	Rep1	Female	29C	78	0	13
spznull	P. entomophila	OD200	Rep1	Male	29C	18	1	8								ModSpnull	P. entomophila	OD200	Rep1	Male	29C	18	1	2								MyD88pnull	P. entomophila	OD200	Rep1	Male	29C	18	1	0
spznull	P. entomophila	OD200	Rep1	Male	29C	24	1	1								ModSpnull	P. entomophila	OD200	Rep1	Male	29C	24	1	0								MyD88pnull	P. entomophila	OD200	Rep1	Male	29C	24	1	2
spznull	P. entomophila	OD200	Rep1	Male	29C	30	1	1								ModSpnull	P. entomophila	OD200	Rep1	Male	29C	30	1	1								MyD88pnull	P. entomophila	OD200	Rep1	Male	29C	30	1	3
spznull	P. entomophila	OD200	Rep1	Male	29C	42	1	0								ModSpnull	P. entomophila	OD200	Rep1	Male	29C	42	1	0								MyD88pnull	P. entomophila	OD200	Rep1	Male	29C	42	1	12
spznull	P. entomophila	OD200	Rep1	Male	29C	48	1	0								ModSpnull	P. entomophila	OD200	Rep1	Male	29C	48	1	0								MyD88pnull	P. entomophila	OD200	Rep1	Male	29C	48	1	0
spznull	P. entomophila	OD200	Rep1	Male	29C	54	1	0								ModSpnull	P. entomophila	OD200	Rep1	Male	29C	54	1	0								MyD88pnull	P. entomophila	OD200	Rep1	Male	29C	54	1	0
spznull	P. entomophila	OD200	Rep1	Male	29C	66	1	0								ModSpnull	P. entomophila	OD200	Rep1	Male	29C	66	1	0								MyD88pnull	P. entomophila	OD200	Rep1	Male	29C	66	1	1
spznull	P. entomophila	OD200	Rep1	Male	29C	72	1	0								ModSpnull	P. entomophila	OD200	Rep1	Male	29C	72	1	0								MyD88pnull	P. entomophila	OD200	Rep1	Male	29C	72	1	0
spznull	P. entomophila	OD200	Rep1	Male	29C	78	1	0								ModSpnull	P. entomophila	OD200	Rep1	Male	29C	78	1	0								MyD88pnull	P. entomophila	OD200	Rep1	Male	29C	78	1	0
spznull	P. entomophila	OD200	Rep1	Male	29C	78	0	10								ModSpnull	P. entomophila	OD200	Rep1	Male	29C	78	0	37								MyD88pnull	P. entomophila	OD200	Rep1	Male	29C	78	0	29
spznull	P. entomophila	OD200	Rep1	Female	29C	18	1	9								ModSpnull	P. entomophila	OD200	Rep1	Female	29C	18	1	28								MyD88pnull	P. entomophila	OD200	Rep1	Female	29C	18	1	34
spznull	P. entomophila	OD200	Rep1	Female	29C	24	1	5								ModSpnull	P. entomophila	OD200	Rep1	Female	29C	24	1	0								MyD88pnull	P. entomophila	OD200	Rep1	Female	29C	24	1	3
spznull	P. entomophila	OD200	Rep1	Female	29C	30	1	3								ModSpnull	P. entomophila	OD200	Rep1	Female	29C	30	1	0								MyD88pnull	P. entomophila	OD200	Rep1	Female	29C	30	1	1
spznull	P. entomophila	OD200	Rep1	Female	29C	42	1	2								ModSpnull	P. entomophila	OD200	Rep1	Female	29C	42	1	3								MyD88pnull	P. entomophila	OD200	Rep1	Female	29C	42	1	6
spznull	P. entomophila	OD200	Rep1	Female	29C	48	1	1								ModSpnull	P. entomophila	OD200	Rep1	Female	29C	48	1	0								MyD88pnull	P. entomophila	OD200	Rep1	Female	29C	48	1	1
spznull	P. entomophila	OD200	Rep1	Female	29C	54	1	0								ModSpnull	P. entomophila	OD200	Rep1	Female	29C	54	1	0								MyD88pnull	P. entomophila	OD200	Rep1	Female	29C	54	1	0
spznull	P. entomophila	OD200	Rep1	Female	29C	66	1	2								ModSpnull	P. entomophila	OD200	Rep1	Female	29C	66	1	0								MyD88pnull	P. entomophila	OD200	Rep1	Female	29C	66	1	7
spznull	P. entomophila	OD200	Rep1	Female	29C	72	1	0								ModSpnull	P. entomophila	OD200	Rep1	Female	29C	72	1	0								MyD88pnull	P. entomophila	OD200	Rep1	Female	29C	72	1	0
spznull	P. entomophila	OD200	Rep1	Female	29C	78	1	0								ModSpnull	P. entomophila	OD200	Rep1	Female	29C	78	1	0								MyD88pnull	P. entomophila	OD200	Rep1	Female	29C	78	1	0
spznull	P. entomophila	OD200	Rep1	Female	29C	78	0	3								ModSpnull	P. entomophila	OD200	Rep1	Female	29C	78	0	11								MyD88pnull	P. entomophila	OD200	Rep1	Female	29C	78	0	2
OregonR	P. entomophila	OD200	Rep2	Male	29C	18	1	0								OregonR	P. entomophila	OD200	Rep2	Male	29C	18	1	5								A5001	P. entomophila	OD200	Rep2	Male	29C	18	1	0
OregonR	P. entomophila	OD200	Rep2	Male	29C	24	1	3								OregonR	P. entomophila	OD200	Rep2	Male	29C	24	1	0								A5001	P. entomophila	OD200	Rep2	Male	29C	24	1	3
OregonR	P. entomophila	OD200	Rep2	Male	29C	30	1	0								OregonR	P. entomophila	OD200	Rep2	Male	29C	30	1	0								A5001	P. entomophila	OD200	Rep2	Male	29C	30	1	1
OregonR	P. entomophila	OD200	Rep2	Male	29C	42	1	1								OregonR	P. entomophila	OD200	Rep2	Male	29C	42	1	4								A5001	P. entomophila	OD200	Rep2	Male	29C	42	1	5
OregonR	P. entomophila	OD200	Rep2	Male	29C	48	1	0								OregonR	P. entomophila	OD200	Rep2	Male	29C	48	1	0								A5001	P. entomophila	OD200	Rep2	Male	29C	48	1	1
OregonR	P. entomophila	OD200	Rep2	Male	29C	54	1	1								OregonR	P. entomophila	OD200	Rep2	Male	29C	54	1	1								A5001	P. entomophila	OD200	Rep2	Male	29C	54	1	1
OregonR	P. entomophila	OD200	Rep2	Male	29C	66	1	1								OregonR	P. entomophila	OD200	Rep2	Male	29C	66	1	0								A5001	P. entomophila	OD200	Rep2	Male	29C	66	1	0
OregonR	P. entomophila	OD200	Rep2	Male	29C	72	1	1								OregonR	P. entomophila	OD200	Rep2	Male	29C	72	1	0								A5001	P. entomophila	OD200	Rep2	Male	29C	72	1	0
OregonR	P. entomophila	OD200	Rep2	Male	29C	78	1	0								OregonR	P. entomophila	OD200	Rep2	Male	29C	78	1	0								A5001	P. entomophila	OD200	Rep2	Male	29C	78	1	0
OregonR	P. entomophila	OD200	Rep2	Male	29C	78	0	55								OregonR	P. entomophila	OD200	Rep2	Male	29C	78	0	53								A5001	P. entomophila	OD200	Rep2	Male	29C	78	0	49
OregonR	P. entomophila	OD200	Rep2	Female	29C	18	1	9								OregonR	P. entomophila	OD200	Rep2	Female	29C	18	1	34								A5001	P. entomophila	OD200	Rep2	Female	29C	18	1	15
OregonR	P. entomophila	OD200	Rep2	Female	29C	24	1	5								OregonR	P. entomophila	OD200	Rep2	Female	29C	24	1	3								A5001	P. entomophila	OD200	Rep2	Female	29C	24	1	4
OregonR	P. entomophila	OD200	Rep2	Female	29C	30	1	1								OregonR	P. entomophila	OD200	Rep2	Female	29C	30	1	1								A5001	P. entomophila	OD200	Rep2	Female	29C	30	1	7
OregonR	P. entomophila	OD200	Rep2	Female	29C	42	1	2								OregonR	P. entomophila	OD200	Rep2	Female	29C	42	1	6								A5001	P. entomophila	OD200	Rep2	Female	29C	42	1	16
OregonR	P. entomophila	OD200	Rep2	Female	29C	48	1	2								OregonR	P. entomophila	OD200	Rep2	Female	29C	48	1	0								A5001	P. entomophila	OD200	Rep2	Female	29C	48	1	0
OregonR	P. entomophila	OD200	Rep2	Female	29C	54	1	0								OregonR	P. entomophila	OD200	Rep2	Female	29C	54	1	0								A5001	P. entomophila	OD200	Rep2	Female	29C	54	1	0
OregonR	P. entomophila	OD200	Rep2	Female	29C	66	1	3								OregonR	P. entomophila	OD200	Rep2	Female	29C	66	1	2								A5001	P. entomophila	OD200	Rep2	Female	29C	66	1	2
OregonR	P. entomophila	OD200	Rep2	Female	29C	72	1	0								OregonR	P. entomophila	OD200	Rep2	Female	29C	72	1	0								A5001	P. entomophila	OD200	Rep2	Female	29C	72	1	0
OregonR	P. entomophila	OD200	Rep2	Female	29C	78	1	0								OregonR	P. entomophila	OD200	Rep2	Female	29C	78	1	0								A5001	P. entomophila	OD200	Rep2	Female	29C	78	1	1
OregonR	P. entomophila	OD200	Rep2	Female	29C	78	0	17								OregonR	P. entomophila	OD200	Rep2	Female	29C	78	0	15								A5001	P. entomophila	OD200	Rep2	Female	29C	78	0	13
spznull	P. entomophila	OD200	Rep2	Male	29C	18	1	0								ModSpnull	P. entomophila	OD200	Rep2	Male	29C	18	1	1								MyD88pnull	P. entomophila	OD200	Rep2	Male	29C	18	1	0
spznull	P. entomophila	OD200	Rep2	Male	29C	24	1	0								ModSpnull	P. entomophila	OD200	Rep2	Male	29C	24	1	0								MyD88pnull	P. entomophila	OD200	Rep2	Male	29C	24	1	3
spznull	P. entomophila	OD200	Rep2	Male	29C	30	1	0								ModSpnull	P. entomophila	OD200	Rep2	Male	29C	30	1	0								MyD88pnull	P. entomophila	OD200	Rep2	Male	29C	30	1	5
spznull	P. entomophila	OD200	Rep2	Male	29C	42	1	0								ModSpnull	P. entomophila	OD200	Rep2	Male	29C	42	1	0								MyD88pnull	P. entomophila	OD200	Rep2	Male	29C	42	1	4
spznull	P. entomophila	OD200	Rep2	Male	29C	48	1	0								ModSpnull	P. entomophila	OD200	Rep2	Male	29C	48	1	1								MyD88pnull	P. entomophila	OD200	Rep2	Male	29C	48	1	0
spznull	P. entomophila	OD200	Rep2	Male	29C	54	1	0								ModSpnull	P. entomophila	OD200	Rep2	Male	29C	54	1	0								MyD88pnull	P. entomophila	OD200	Rep2	Male	29C	54	1	1
spznull	P. entomophila	OD200	Rep2	Male	29C	66	1	0								ModSpnull	P. entomophila	OD200	Rep2	Male	29C	66	1	0								MyD88pnull	P. entomophila	OD200	Rep2	Male	29C	66	1	1
spznull	P. entomophila	OD200	Rep2	Male	29C	72	1	0								ModSpnull	P. entomophila	OD200	Rep2	Male	29C	72	1	0								MyD88pnull	P. entomophila	OD200	Rep2	Male	29C	72	1	0
spznull	P. entomophila	OD200	Rep2	Male	29C	78	1	0								ModSpnull	P. entomophila	OD200	Rep2	Male	29C	78	1	0								MyD88pnull	P. entomophila	OD200	Rep2	Male	29C	78	1	0
spznull	P. entomophila	OD200	Rep2	Male	29C	78	0	20								ModSpnull	P. entomophila	OD200	Rep2	Male	29C	78	0	13								MyD88pnull	P. entomophila	OD200	Rep2	Male	29C	78	0	47
spznull	P. entomophila	OD200	Rep2	Female	29C	18	1	16								ModSpnull	P. entomophila	OD200	Rep2	Female	29C	18	1	10								MyD88pnull	P. entomophila	OD200	Rep2	Female	29C	18	1	40
spznull	P. entomophila	OD200	Rep2	Female	29C	24	1	0								ModSpnull	P. entomophila	OD200	Rep2	Female	29C	24	1	1								MyD88pnull	P. entomophila	OD200	Rep2	Female	29C	24	1	0
spznull	P. entomophila	OD200	Rep2	Female	29C	30	1	0								ModSpnull	P. entomophila	OD200	Rep2	Female	29C	30	1	0								MyD88pnull	P. entomophila	OD200	Rep2	Female	29C	30	1	2
spznull	P. entomophila	OD200	Rep2	Female	29C	42	1	2								ModSpnull	P. entomophila	OD200	Rep2	Female	29C	42	1	0								MyD88pnull	P. entomophila	OD200	Rep2	Female	29C	42	1	5
spznull	P. entomophila	OD200	Rep2	Female	29C	48	1	2								ModSpnull	P. entomophila	OD200	Rep2	Female	29C	48	1	4								MyD88pnull	P. entomophila	OD200	Rep2	Female	29C	48	1	1
spznull	P. entomophila	OD200	Rep2	Female	29C	54	1	0								ModSpnull	P. entomophila	OD200	Rep2	Female	29C	54	1	0								MyD88pnull	P. entomophila	OD200	Rep2	Female	29C	54	1	0
spznull	P. entomophila	OD200	Rep2	Female	29C	66	1	0								ModSpnull	P. entomophila	OD200	Rep2	Female	29C	66	1	0								MyD88pnull	P. entomophila	OD200	Rep2	Female	29C	66	1	7
spznull	P. entomophila	OD200	Rep2	Female	29C	72	1	0								ModSpnull	P. entomophila	OD200	Rep2	Female	29C	72	1	0								MyD88pnull	P. entomophila	OD200	Rep2	Female	29C	72	1	1
spznull	P. entomophila	OD200	Rep2	Female	29C	78	1	0								ModSpnull	P. entomophila	OD200	Rep2	Female	29C	78	1	0								MyD88pnull	P. entomophila	OD200	Rep2	Female	29C	78	1	0
spznull	P. entomophila	OD200	Rep2	Female	29C	78	0	0								ModSpnull	P. entomophila	OD200	Rep2	Female	29C	78	0	0								MyD88pnull	P. entomophila	OD200	Rep2	Female	29C	78	0	5
OregonR	P. entomophila	OD200	Rep3	Male	29C	18	1	1								OregonR	P. entomophila	OD200	Rep3	Male	29C	18	1	0
OregonR	P. entomophila	OD200	Rep3	Male	29C	24	1	0								OregonR	P. entomophila	OD200	Rep3	Male	29C	24	1	0
OregonR	P. entomophila	OD200	Rep3	Male	29C	30	1	0								OregonR	P. entomophila	OD200	Rep3	Male	29C	30	1	1
OregonR	P. entomophila	OD200	Rep3	Male	29C	42	1	1								OregonR	P. entomophila	OD200	Rep3	Male	29C	42	1	1
OregonR	P. entomophila	OD200	Rep3	Male	29C	48	1	0								OregonR	P. entomophila	OD200	Rep3	Male	29C	48	1	0
OregonR	P. entomophila	OD200	Rep3	Male	29C	54	1	0								OregonR	P. entomophila	OD200	Rep3	Male	29C	54	1	0
OregonR	P. entomophila	OD200	Rep3	Male	29C	66	1	1								OregonR	P. entomophila	OD200	Rep3	Male	29C	66	1	0
OregonR	P. entomophila	OD200	Rep3	Male	29C	72	1	1								OregonR	P. entomophila	OD200	Rep3	Male	29C	72	1	0
OregonR	P. entomophila	OD200	Rep3	Male	29C	78	1	0								OregonR	P. entomophila	OD200	Rep3	Male	29C	78	1	0
OregonR	P. entomophila	OD200	Rep3	Male	29C	78	0	36								OregonR	P. entomophila	OD200	Rep3	Male	29C	78	0	58
OregonR	P. entomophila	OD200	Rep3	Female	29C	18	1	14								OregonR	P. entomophila	OD200	Rep3	Female	29C	18	1	36
OregonR	P. entomophila	OD200	Rep3	Female	29C	24	1	3								OregonR	P. entomophila	OD200	Rep3	Female	29C	24	1	7
OregonR	P. entomophila	OD200	Rep3	Female	29C	30	1	1								OregonR	P. entomophila	OD200	Rep3	Female	29C	30	1	1
OregonR	P. entomophila	OD200	Rep3	Female	29C	42	1	2								OregonR	P. entomophila	OD200	Rep3	Female	29C	42	1	1
OregonR	P. entomophila	OD200	Rep3	Female	29C	48	1	8								OregonR	P. entomophila	OD200	Rep3	Female	29C	48	1	0
OregonR	P. entomophila	OD200	Rep3	Female	29C	54	1	0								OregonR	P. entomophila	OD200	Rep3	Female	29C	54	1	1
OregonR	P. entomophila	OD200	Rep3	Female	29C	66	1	1								OregonR	P. entomophila	OD200	Rep3	Female	29C	66	1	1
OregonR	P. entomophila	OD200	Rep3	Female	29C	72	1	0								OregonR	P. entomophila	OD200	Rep3	Female	29C	72	1	0
OregonR	P. entomophila	OD200	Rep3	Female	29C	78	1	0								OregonR	P. entomophila	OD200	Rep3	Female	29C	78	1	0
OregonR	P. entomophila	OD200	Rep3	Female	29C	78	0	6								OregonR	P. entomophila	OD200	Rep3	Female	29C	78	0	20
spznull	P. entomophila	OD200	Rep3	Male	29C	18	1	3								ModSpnull	P. entomophila	OD200	Rep3	Male	29C	18	1	2
spznull	P. entomophila	OD200	Rep3	Male	29C	24	1	1								ModSpnull	P. entomophila	OD200	Rep3	Male	29C	24	1	1
spznull	P. entomophila	OD200	Rep3	Male	29C	30	1	1								ModSpnull	P. entomophila	OD200	Rep3	Male	29C	30	1	0
spznull	P. entomophila	OD200	Rep3	Male	29C	42	1	0								ModSpnull	P. entomophila	OD200	Rep3	Male	29C	42	1	0
spznull	P. entomophila	OD200	Rep3	Male	29C	48	1	0								ModSpnull	P. entomophila	OD200	Rep3	Male	29C	48	1	2
spznull	P. entomophila	OD200	Rep3	Male	29C	54	1	0								ModSpnull	P. entomophila	OD200	Rep3	Male	29C	54	1	0
spznull	P. entomophila	OD200	Rep3	Male	29C	66	1	0								ModSpnull	P. entomophila	OD200	Rep3	Male	29C	66	1	0
spznull	P. entomophila	OD200	Rep3	Male	29C	72	1	0								ModSpnull	P. entomophila	OD200	Rep3	Male	29C	72	1	0
spznull	P. entomophila	OD200	Rep3	Male	29C	78	1	0								ModSpnull	P. entomophila	OD200	Rep3	Male	29C	78	1	0
spznull	P. entomophila	OD200	Rep3	Male	29C	78	0	15								ModSpnull	P. entomophila	OD200	Rep3	Male	29C	78	0	28
spznull	P. entomophila	OD200	Rep3	Female	29C	18	1	12								ModSpnull	P. entomophila	OD200	Rep3	Female	29C	18	1	20
spznull	P. entomophila	OD200	Rep3	Female	29C	24	1	2								ModSpnull	P. entomophila	OD200	Rep3	Female	29C	24	1	6
spznull	P. entomophila	OD200	Rep3	Female	29C	30	1	0								ModSpnull	P. entomophila	OD200	Rep3	Female	29C	30	1	0
spznull	P. entomophila	OD200	Rep3	Female	29C	42	1	0								ModSpnull	P. entomophila	OD200	Rep3	Female	29C	42	1	0
spznull	P. entomophila	OD200	Rep3	Female	29C	48	1	1								ModSpnull	P. entomophila	OD200	Rep3	Female	29C	48	1	0
spznull	P. entomophila	OD200	Rep3	Female	29C	54	1	0								ModSpnull	P. entomophila	OD200	Rep3	Female	29C	54	1	0
spznull	P. entomophila	OD200	Rep3	Female	29C	66	1	1								ModSpnull	P. entomophila	OD200	Rep3	Female	29C	66	1	0
spznull	P. entomophila	OD200	Rep3	Female	29C	72	1	0								ModSpnull	P. entomophila	OD200	Rep3	Female	29C	72	1	0
spznull	P. entomophila	OD200	Rep3	Female	29C	78	1	0								ModSpnull	P. entomophila	OD200	Rep3	Female	29C	78	1	0
spznull	P. entomophila	OD200	Rep3	Female	29C	78	0	3								ModSpnull	P. entomophila	OD200	Rep3	Female	29C	78	0	3

## Sheet: Figure S4
Figure S4A		Figure S4B		Figure S4C
See: Sup_Table_3 SNPs		See: Sup_Table_3 SNPs		See: Sup_Table_3 SNPs

[truncated: 4 more sheets: Figure S5, Figure S6, Figure S7, Figure S8]
