# Supplementary material for: Sex differences in Drosophila intestinal metabolism contribute to sexually dimorphic infection outcome and alter gut pathogen virulence
Source: Proc Natl Acad Sci U S A. 2026 Jun 24;123(26):e2514992123. doi: 10.1073/pnas.2514992123 (PMC13320730; doi:10.1073/pnas.2514992123)
Supplement: Supplementary file 8 — Dataset S07 (XLSX) [file pnas.2514992123.sd07.xlsx]

## Sheet: Tabelle1
Fly stocks
Experimental models: Organisms/strains
Organism:strain	Identifier	Source
Lab strains ('wild-type')
D. melanogaster:w1118iso	RRID: BDSC_5905	Gift from Luis Teixeira
D. melanogaster:CantonS	N/A	Gift from Lemaitre lab
D. melanogaster:OregonR	N/A	Gift from Lemaitre lab
D. melanogaster:w1118iso [A5001]	N/A	Gift from Dominique Ferrandon
DGRP lines
D. melanogaster:RAL-100	RRID: BDSC_55017	BDSC
D. melanogaster:RAL-101	RRID: BDSC_28138	BDSC
D. melanogaster:RAL-105	RRID: BDSC_28139	BDSC
D. melanogaster:RAL-109	RRID: BDSC_28140	BDSC
D. melanogaster:RAL-129	RRID: BDSC_28141	BDSC
D. melanogaster:RAL-136	RRID: BDSC_28142	BDSC
D. melanogaster:RAL-142	RRID: BDSC_28144	BDSC
D. melanogaster:RAL-149	RRID: BDSC_28145	BDSC
D. melanogaster:RAL-153	RRID: BDSC_28146	BDSC
D. melanogaster:RAL-161	RRID: BDSC_28148	BDSC
D. melanogaster:RAL-17	N/A	BDSC
D. melanogaster:RAL-176	RRID: BDSC_28149	BDSC
D. melanogaster:RAL-177	RRID: BDSC_28150	BDSC
D. melanogaster:RAL-181	RRID: BDSC_28151	BDSC
D. melanogaster:RAL-189	RRID: BDSC_28152	BDSC
D. melanogaster:RAL-195	RRID: BDSC_28153	BDSC
D. melanogaster:RAL-21	RRID: BDSC_28122	BDSC
D. melanogaster:RAL-217	RRID: BDSC_28154	BDSC
D. melanogaster:RAL-227	RRID: BDSC_28156	BDSC
D. melanogaster:RAL-228	RRID: BDSC_28157	BDSC
D. melanogaster:RAL-229	RRID: BDSC_29653	BDSC
D. melanogaster:RAL-235	RRID: BDSC_28275	BDSC
D. melanogaster:RAL-239	RRID: BDSC_28161	BDSC
D. melanogaster:RAL-256	N/A	BDSC
D. melanogaster:RAL-26	RRID: BDSC_28123	BDSC
D. melanogaster:RAL-28	RRID: BDSC_28124	BDSC
D. melanogaster:RAL-280	RRID: BDSC_28164	BDSC
D. melanogaster:RAL-301	RRID: BDSC_25175	BDSC
D. melanogaster:RAL-303	RRID: BDSC_25176	BDSC
D. melanogaster:RAL-304	RRID: BDSC_25177	BDSC
D. melanogaster:RAL-306	RRID: BDSC_37525	BDSC
D. melanogaster:RAL-309	RRID: BDSC_28166	BDSC
D. melanogaster:RAL-31	RRID: BDSC_55014	BDSC
D. melanogaster:RAL-310	RRID: BDSC_28276	BDSC
D. melanogaster:RAL-313	RRID: BDSC_25180	BDSC
D. melanogaster:RAL-315	N/A	BDSC
D. melanogaster:RAL-317	RRID: BDSC_28167	BDSC
D. melanogaster:RAL-318	RRID: BDSC_28168	BDSC
D. melanogaster:RAL-319	RRID: BDSC_55018	BDSC
D. melanogaster:RAL-32	RRID: BDSC_55015	BDSC
D. melanogaster:RAL-321	RRID: BDSC_29655	BDSC
D. melanogaster:RAL-324	RRID: BDSC_25182	BDSC
D. melanogaster:RAL-332	RRID: BDSC_28171	BDSC
D. melanogaster:RAL-335	RRID: BDSC_25183	BDSC
D. melanogaster:RAL-336	RRID: BDSC_28172	BDSC
D. melanogaster:RAL-338	RRID: BDSC_28173	BDSC
D. melanogaster:RAL-340	N/A	BDSC
D. melanogaster:RAL-348	RRID: BDSC_55019	BDSC
D. melanogaster:RAL-350	RRID: BDSC_28176	BDSC
D. melanogaster:RAL-352	RRID: BDSC_83728	BDSC
D. melanogaster:RAL-354	RRID: BDSC_55020	BDSC
D. melanogaster:RAL-355	RRID: BDSC_55038	BDSC
D. melanogaster:RAL-356	RRID: BDSC_28178	BDSC
D. melanogaster:RAL-357	RRID: BDSC_25184	BDSC
D. melanogaster:RAL-358	RRID: BDSC_25185	BDSC
D. melanogaster:RAL-359	RRID: BDSC_28179	BDSC
D. melanogaster:RAL-360	RRID: BDSC_25186	BDSC
D. melanogaster:RAL-361	RRID: BDSC_28180	BDSC
D. melanogaster:RAL-362	RRID: BDSC_25187	BDSC
D. melanogaster:RAL-365	RRID: BDSC_25445	BDSC
D. melanogaster:RAL-370	RRID: BDSC_28182	BDSC
D. melanogaster:RAL-371	RRID: BDSC_28183	BDSC
D. melanogaster:RAL-373	RRID: BDSC_28184	BDSC
D. melanogaster:RAL-374	RRID: BDSC_28185	BDSC
D. melanogaster:RAL-375	RRID: BDSC_25188	BDSC
D. melanogaster:RAL-377	RRID: BDSC_28186	BDSC
D. melanogaster:RAL-379	RRID: BDSC_25189	BDSC
D. melanogaster:RAL-38	RRID: BDSC_28125	BDSC
D. melanogaster:RAL-380	RRID: BDSC_25190	BDSC
D. melanogaster:RAL-381	RRID: BDSC_28188	BDSC
D. melanogaster:RAL-382	RRID: BDSC_28189	BDSC
D. melanogaster:RAL-383	RRID: BDSC_28190	BDSC
D. melanogaster:RAL-385	RRID: BDSC_28191	BDSC
D. melanogaster:RAL-386	RRID: BDSC_28192	BDSC
D. melanogaster:RAL-388	N/A	BDSC
D. melanogaster:RAL-391	RRID: BDSC_25191	BDSC
D. melanogaster:RAL-392	RRID: BDSC_28194	BDSC
D. melanogaster:RAL-395	RRID: BDSC_55022	BDSC
D. melanogaster:RAL-397	RRID: BDSC_55023	BDSC
D. melanogaster:RAL-399	RRID: BDSC_25192	BDSC
D. melanogaster:RAL-40	RRID: BDSC_29651	BDSC
D. melanogaster:RAL-405	RRID: BDSC_29656	BDSC
D. melanogaster:RAL-406	RRID: BDSC_29657	BDSC
D. melanogaster:RAL-407	N/A	BDSC
D. melanogaster:RAL-409	RRID: BDSC_28278	BDSC
D. melanogaster:RAL-41	RRID: BDSC_28126	BDSC
D. melanogaster:RAL-42	N/A	BDSC
D. melanogaster:RAL-426	RRID: BDSC_28196	BDSC
D. melanogaster:RAL-427	RRID: BDSC_25193	BDSC
D. melanogaster:RAL-437	RRID: BDSC_25194	BDSC
D. melanogaster:RAL-440	RRID: BDSC_28197	BDSC
D. melanogaster:RAL-441	RRID: BDSC_28198	BDSC
D. melanogaster:RAL-443	RRID: BDSC_28199	BDSC
D. melanogaster:RAL-45	RRID: BDSC_28128	BDSC
D. melanogaster:RAL-461	RRID: BDSC_28200	BDSC
D. melanogaster:RAL-48	RRID: BDSC_55016	BDSC
D. melanogaster:RAL-486	RRID: BDSC_25195	BDSC
D. melanogaster:RAL-491	RRID: BDSC_28202	BDSC
D. melanogaster:RAL-492	RRID: BDSC_28203	BDSC
D. melanogaster:RAL-502	RRID: BDSC_28204	BDSC
D. melanogaster:RAL-505	RRID: BDSC_55024	BDSC
D. melanogaster:RAL-513	RRID: BDSC_29659	BDSC
D. melanogaster:RAL-517	RRID: BDSC_25197	BDSC
D. melanogaster:RAL-528	RRID: BDSC_55025	BDSC
D. melanogaster:RAL-530	N/A	BDSC
D. melanogaster:RAL-531	RRID: BDSC_28207	BDSC
D. melanogaster:RAL-535	RRID: BDSC_28208	BDSC
D. melanogaster:RAL-551	RRID: BDSC_55026	BDSC
D. melanogaster:RAL-555	RRID: BDSC_25198	BDSC
D. melanogaster:RAL-559	RRID: BDSC_55027	BDSC
D. melanogaster:RAL-563	RRID: BDSC_28211	BDSC
D. melanogaster:RAL-566	RRID: BDSC_55028	BDSC
D. melanogaster:RAL-57	RRID: BDSC_29652	BDSC
D. melanogaster:RAL-584	RRID: BDSC_28212	BDSC
D. melanogaster:RAL-589	RRID: BDSC_28213	BDSC
D. melanogaster:RAL-59	RRID: BDSC_28129	BDSC
D. melanogaster:RAL-595	RRID: BDSC_28215	BDSC
D. melanogaster:RAL-596	RRID: BDSC_55029	BDSC
D. melanogaster:RAL-627	RRID: BDSC_55030	BDSC
D. melanogaster:RAL-630	RRID: BDSC_55031	BDSC
D. melanogaster:RAL-634	RRID: BDSC_55032	BDSC
D. melanogaster:RAL-639	RRID: BDSC_25199	BDSC
D. melanogaster:RAL-69	RRID: BDSC_28130	BDSC
D. melanogaster:RAL-703	RRID: BDSC_28218	BDSC
D. melanogaster:RAL-705	RRID: BDSC_25744	BDSC
D. melanogaster:RAL-707	RRID: BDSC_25200	BDSC
D. melanogaster:RAL-712	RRID: BDSC_25201	BDSC
D. melanogaster:RAL-714	RRID: BDSC_25745	BDSC
D. melanogaster:RAL-716	RRID: BDSC_28219	BDSC
D. melanogaster:RAL-721	RRID: BDSC_28220	BDSC
D. melanogaster:RAL-73	RRID: BDSC_28131	BDSC
D. melanogaster:RAL-730	RRID: BDSC_25202	BDSC
D. melanogaster:RAL-732	RRID: BDSC_25203	BDSC
D. melanogaster:RAL-737	RRID: BDSC_83729	BDSC
D. melanogaster:RAL-738	RRID: BDSC_28223	BDSC
D. melanogaster:RAL-748	RRID: BDSC_28224	BDSC
D. melanogaster:RAL-75	RRID: BDSC_28132	BDSC
D. melanogaster:RAL-757	RRID: BDSC_28226	BDSC
D. melanogaster:RAL-761	RRID: BDSC_28227	BDSC
D. melanogaster:RAL-765	RRID: BDSC_25204	BDSC
D. melanogaster:RAL-774	RRID: BDSC_25205	BDSC
D. melanogaster:RAL-776	RRID: BDSC_28229	BDSC
D. melanogaster:RAL-783	RRID: BDSC_28230	BDSC
D. melanogaster:RAL-786	RRID: BDSC_25206	BDSC
D. melanogaster:RAL-787	RRID: BDSC_28231	BDSC
D. melanogaster:RAL-790	RRID: BDSC_28232	BDSC
D. melanogaster:RAL-795	N/A	BDSC
D. melanogaster:RAL-796	RRID: BDSC_28233	BDSC
D. melanogaster:RAL-802	RRID: BDSC_28235	BDSC
D. melanogaster:RAL-804	RRID: BDSC_28236	BDSC
D. melanogaster:RAL-808	RRID: BDSC_28238	BDSC
D. melanogaster:RAL-810	RRID: BDSC_28239	BDSC
D. melanogaster:RAL-812	RRID: BDSC_28240	BDSC
D. melanogaster:RAL-818	RRID: BDSC_28241	BDSC
D. melanogaster:RAL-819	RRID: BDSC_28242	BDSC
D. melanogaster:RAL-820	RRID: BDSC_25208	BDSC
D. melanogaster:RAL-821	RRID: BDSC_28243	BDSC
D. melanogaster:RAL-822	RRID: BDSC_28244	BDSC
D. melanogaster:RAL-83	RRID: BDSC_28134	BDSC
D. melanogaster:RAL-832	RRID: BDSC_28245	BDSC
D. melanogaster:RAL-837	RRID: BDSC_28246	BDSC
D. melanogaster:RAL-843	RRID: BDSC_28247	BDSC
D. melanogaster:RAL-849	RRID: BDSC_28248	BDSC
D. melanogaster:RAL-85	RRID: BDSC_28274	BDSC
D. melanogaster:RAL-850	RRID: BDSC_28249	BDSC
D. melanogaster:RAL-852	RRID: BDSC_25209	BDSC
D. melanogaster:RAL-853	N/A	BDSC
D. melanogaster:RAL-857	RRID: BDSC_28252	BDSC
D. melanogaster:RAL-859	RRID: BDSC_25210	BDSC
D. melanogaster:RAL-861	RRID: BDSC_28253	BDSC
D. melanogaster:RAL-87	N/A	BDSC
D. melanogaster:RAL-879	RRID: BDSC_28254	BDSC
D. melanogaster:RAL-88	RRID: BDSC_28135	BDSC
D. melanogaster:RAL-884	N/A	BDSC
D. melanogaster:RAL-892	RRID: BDSC_28258	BDSC
D. melanogaster:RAL-897	RRID: BDSC_28260	BDSC
D. melanogaster:RAL-900	RRID: BDSC_28261	BDSC
D. melanogaster:RAL-907	RRID: BDSC_28262	BDSC
D. melanogaster:RAL-908	RRID: BDSC_28263	BDSC
D. melanogaster:RAL-91	RRID: BDSC_28136	BDSC
D. melanogaster:RAL-911	RRID: BDSC_28264	BDSC
D. melanogaster:RAL-913	RRID: BDSC_28265	BDSC
D. melanogaster:RAL-93	RRID: BDSC_28137	BDSC
Mutants
D. melanogaster:Relish E20	N/A	Gift from Lemaitre lab
D. melanogaster:Drosocrystallin (Dcy 1)	N/A	Gift from Lemaitre lab
D. melanogaster:spz rm7	N/A	Gift from Lemaitre lab
D. melanogaster:ModSp	N/A	Gift from Lemaitre lab
D. melanogaster:MyD88c03881	N/A	Gift from Dominique Ferrandon
D. melanogaster:TRPA1 null	RRID: BDSC_26504	BDSC
D. melanogaster:DH31 null	RRID: BDSC_16474	BDSC
D. melanogaster:Zw Pgd null	RRID: BDSC_6033	BDSC
Gal4
D. melanogaster:myo1Ats-GAL4	N/A	Gift from Lemaitre lab
D. melanogaster:mex-GAL4	RRID: BDSC_91368	BDSC
Transgenic lines
D. melanogaster:UAS-mcherry RNAi	RRID: BDSC_35785	BDSC
D. melanogaster:UAS-GFP	N/A	Gift from Lemaitre lab
D. melanogaster:UAS-duox RNAi	RRID: BDSC_33975	BDSC
D. melanogaster:UAS-duox RNAi	RRID: BDSC_38907	BDSC
D. melanogaster:UAS-nox RNAi	RRID: BDSC_32433	BDSC
D. melanogaster:UAS-nox RNAi	RRID: BDSC_32902	BDSC
D. melanogaster:UAS-SOD2	RRID: BDSC_24494	BDSC
D. melanogaster:UAS-SOD1	RRID: BDSC_24750	BDSC
D. melanogaster:UAS-SOD1	RRID: BDSC_24754	BDSC
D. melanogaster:UAS-5-HT2B RNAi	RRID: BDSC_25874	BDSC
D. melanogaster:UAS-Lkr RNAi	RRID: BDSC_25936	BDSC
D. melanogaster:UAS-lola RNAi	RRID: BDSC_26714	BDSC
D. melanogaster:UAS-jing RNAi	RRID: BDSC_27024	BDSC
D. melanogaster:UAS-CadN RNAi	RRID: BDSC_27503	BDSC
D. melanogaster:UAS-beat-IIa RNAi	RRID: BDSC_28072	BDSC
D. melanogaster:UAS-bi RNAi	RRID: BDSC_28341	BDSC
D. melanogaster:UAS-Hs3st-A RNAi	RRID: BDSC_28618	BDSC
D. melanogaster:UAS-ex RNAi	RRID: BDSC_28703	BDSC
D. melanogaster:UAS-Sema2b RNAi	RRID: BDSC_28932	BDSC
D. melanogaster:UAS-Drak RNAi	RRID: BDSC_29449	BDSC
D. melanogaster:UAS-Gr5a RNAi	RRID: BDSC_31282	BDSC
D. melanogaster:UAS-NetA RNAi	RRID: BDSC_31288	BDSC
D. melanogaster:UAS-Snoo RNAi	RRID: BDSC_31934	BDSC
D. melanogaster:UAS-mEFTu1 RNAi	RRID: BDSC_32868	BDSC
D. melanogaster:UAS-mcherry RNAi	RRID: BDSC_35785	BDSC
D. melanogaster:UAS-attp2 RNAi	RRID: BDSC_36303	BDSC
D. melanogaster:UAS-attp40 RNAi	RRID: BDSC_36304	BDSC
D. melanogaster:UAS-timeout RNAi	RRID: BDSC_36863	BDSC
D. melanogaster:UAS-Men RNAi	RRID: BDSC_38256	BDSC
D. melanogaster:UAS-Pvf3 RNAi	RRID: BDSC_38962	BDSC
D. melanogaster:UAS-Pdp RNAi	RRID: BDSC_38972	BDSC
D. melanogaster:UAS-kek5 RNAi	RRID: BDSC_40830	BDSC
D. melanogaster:UAS-LRR RNAi	RRID: BDSC_41686	BDSC
D. melanogaster:UAS-Idh, CG7176 RNAi	RRID: BDSC_41708	BDSC
D. melanogaster:UAS-CadN RNAi	RRID: BDSC_41982	BDSC
D. melanogaster:UAS-Idh, CG6439 CG RNAi	RRID: BDSC_44475	BDSC
D. melanogaster:UAS-pes RNAi	RRID: BDSC_50612	BDSC
D. melanogaster:UAS-Sdc RNAi	RRID: BDSC_51723	BDSC
D. melanogaster:UAS-CG9701 RNAi	RRID: BDSC_51733	BDSC
D. melanogaster:UAS-CG14760 RNAi	RRID: BDSC_53366	BDSC
D. melanogaster:UAS-Ir94a RNAi	RRID: BDSC_53703	BDSC
D. melanogaster:UAS-IP3K2 RNAi	RRID: BDSC_55240	BDSC
D. melanogaster:UAS-smp-30 RNAi	RRID: BDSC_55633	BDSC
D. melanogaster:UAS-Snoo RNAi	RRID: BDSC_57850	BDSC
D. melanogaster:UAS-5-HT2B RNAi	RRID: BDSC_60488	BDSC
D. melanogaster:UAS-Ac13E RNAi	RRID: BDSC_62247	BDSC
D. melanogaster:UAS-CG4928 RNAi	RRID: BDSC_67289	BDSC
D. melanogaster:UAS-ZnT63C RNAi	RRID: BDSC_68004	BDSC
D. melanogaster:UAS-Lpin RNAi	RRID: BDSC_77170	BDSC
