# Supplementary material for: Sex differences in Drosophila intestinal metabolism contribute to sexually dimorphic infection outcome and alter gut pathogen virulence
Source: Proc Natl Acad Sci U S A. 2026 Jun 24;123(26):e2514992123. doi: 10.1073/pnas.2514992123 (PMC13320730; doi:10.1073/pnas.2514992123)
Supplement: Supplementary file 9 — Dataset S08 (XLSX) [file pnas.2514992123.sd08.xlsx]

## Sheet: Sup table 9
Name	Precurser Ion	Product Ion	Collision energy [V]	Fragmentor Voltage [V]	Cell Accelorator Voltage [V]	Dwell time [msec]	Polarity
NADH	666.1	649	17	380	5	35	Positive
		514.1	23	380	5	35	Positive
NAD+	664.1	524	18	380	5	35	Positive
		428	26	380	5	35	Positive
S7P	289	97	15	380	5	35	Negative
		79	35	380	5	35	Negative
6-PGlucA	275	97	25	380	5	35	Negative
		79	35	380	5	35	Negative
F6P/G6P	259	97	15	380	5	35	Negative
		79	45	380	5	35	Negative
3PG	185.06	185.06	0	380	5	35	Negative
		97	13	380	5	35	Negative
		79	32	380	5	35	Negative
2PG	155	155	0	380	5	35	Negative
		97	19	380	5	35	Negative
		79	33	380	5	35	Negative
PEP	167	79	45	380	5	35	Negative
		63	45	380	5	35	Negative
Pyruvate	87.1	87.1	0	380	5	35	Negative
		43.1	4	380	5	35	Negative
R5P/X5P/Ru5P	229	97	8	380	5	35	Negative
		79	48	380	5	35	Negative
