# Supplementary material for: Sex differences in Drosophila intestinal metabolism contribute to sexually dimorphic infection outcome and alter gut pathogen virulence
Source: Proc Natl Acad Sci U S A. 2026 Jun 24;123(26):e2514992123. doi: 10.1073/pnas.2514992123 (PMC13320730; doi:10.1073/pnas.2514992123)
Supplement: Supplementary file 10 — Dataset S09 (XLSX) [file pnas.2514992123.sd09.xlsx]

## Sheet: Figure 1
	Figure (Panel)	Figure label	Genotype	Sex	N (days)	n (sample/flies)	Statistical test	Comparison	p value
	Figure 1
	B'	w1118 iso	w1118 iso	F	5	280	Cox proportional hazards model (stratified by replicate), likelihood ratio test	by Sex (female vs. male)	<0.0001
			w1118 iso	M		295
		Canton S	Canton S	F	3	180	Cox proportional hazards model (stratified by replicate), likelihood ratio test	by Sex (female vs. male)	<0.0001
			Canton S	M		181
		Oregon R	Oregon R	F	3	178	Cox proportional hazards model (stratified by replicate), likelihood ratio test	by Sex (female vs. male)	<0.0001
			Oregon R	M		179
	D	See: S1A and S1B
	E	348	RAL-348	F	2	60	Cox proportional hazards model (stratified by replicate), likelihood ratio test	by Sex (DGRP line female vs. DGRP line male)	<0.0001
			RAL-348	M		59
		705	RAL-705	F	1	20	Cox proportional hazards model (stratified by replicate), likelihood ratio test	by Sex (DGRP line female vs. DGRP line male)	0.0021702
			RAL-705	M		20
		239	RAL-239	F	1	15	Cox proportional hazards model (stratified by replicate), likelihood ratio test	by Sex (DGRP line female vs. DGRP line male)	0.000316436
			RAL-239	M		16
		584	RAL-584	F	1	21	Cox proportional hazards model (stratified by replicate), likelihood ratio test	by Sex (DGRP line female vs. DGRP line male)	0.00149261
			RAL-584	M		18
		406	RAL-406	F	2	40	Cox proportional hazards model (stratified by replicate), likelihood ratio test	by Sex (DGRP line female vs. DGRP line male)	0.00508713
			RAL-406	M		37
		361	RAL-361	F	1	20	Cox proportional hazards model (stratified by replicate), likelihood ratio test	by Sex (DGRP line female vs. DGRP line male)	0.00196779
			RAL-361	M		21
		505	RAL-505	F	1	20	Cox proportional hazards model (stratified by replicate), likelihood ratio test	by Sex (DGRP line female vs. DGRP line male)	0.00341471
			RAL-505	M		20
		57	RAL-57	F	1	20	Cox proportional hazards model (stratified by replicate), likelihood ratio test	by Sex (DGRP line female vs. DGRP line male)	0.000834506
			RAL-57	M		19
		802	RAL-802	F	2	71	Cox proportional hazards model (stratified by replicate), likelihood ratio test	by Sex (DGRP line female vs. DGRP line male)	n.s. (0.0897)
			RAL-802	M		57
		227	RAL-227	F	3	62	Cox proportional hazards model (stratified by replicate), likelihood ratio test	by Sex (DGRP line female vs. DGRP line male)	<0.0001
			RAL-227	M		59
		595	RAL-595	F	1	20	Cox proportional hazards model (stratified by replicate), likelihood ratio test	by Sex (DGRP line female vs. DGRP line male)	0.0320752
			RAL-595	M		21
		318	RAL-318	F	3	60	Cox proportional hazards model (stratified by replicate), likelihood ratio test	by Sex (DGRP line female vs. DGRP line male)	0.000543421
			RAL-318	M		53
		153	RAL-153	F	3	70	Cox proportional hazards model (stratified by replicate), likelihood ratio test	by Sex (DGRP line female vs. DGRP line male)	<0.0001
			RAL-153	M		71
		391	RAL-391	F	2	35	Cox proportional hazards model (stratified by replicate), likelihood ratio test	by Sex (DGRP line female vs. DGRP line male)	0.00727206
			RAL-391	M		33
		379	RAL-379	F	1	20	Cox proportional hazards model (stratified by replicate), likelihood ratio test	by Sex (DGRP line female vs. DGRP line male)	n.s. (0.2489)
			RAL-379	M		18
		563	RAL-563	F	4	156	Cox proportional hazards model (stratified by replicate), likelihood ratio test	by Sex (DGRP line female vs. DGRP line male)	<0.0001
			RAL-563	M		147
		712	RAL-712	F	1	21	Cox proportional hazards model (stratified by replicate), likelihood ratio test	by Sex (DGRP line female vs. DGRP line male)	n.s. (0.0940)
			RAL-712	M		20
		315	RAL-315	F	1	17	Cox proportional hazards model (stratified by replicate), likelihood ratio test	by Sex (DGRP line female vs. DGRP line male)	n.s. (0.1242)
			RAL-315	M		21
		589	RAL-589	F	2	78	Cox proportional hazards model (stratified by replicate), likelihood ratio test	by Sex (DGRP line female vs. DGRP line male)	0.0093828
			RAL-589	M		79
		551	RAL-551	F	2	56	Cox proportional hazards model (stratified by replicate), likelihood ratio test	by Sex (DGRP line female vs. DGRP line male)	n.s. (0.2005)
			RAL-551	M		57
		177	RAL-177	F	1	21	Cox proportional hazards model (stratified by replicate), likelihood ratio test	by Sex (DGRP line female vs. DGRP line male)	n.s. (0.2187)
			RAL-177	M		17
		310	RAL-310	F	2	36	Cox proportional hazards model (stratified by replicate), likelihood ratio test	by Sex (DGRP line female vs. DGRP line male)	n.s. (0.1376)
			RAL-310	M		34
		142	RAL-142	F	1	20	Cox proportional hazards model (stratified by replicate), likelihood ratio test	by Sex (DGRP line female vs. DGRP line male)	n.s. (0.3013)
			RAL-142	M		20
		370	RAL-370	F	2	57	Cox proportional hazards model (stratified by replicate), likelihood ratio test	by Sex (DGRP line female vs. DGRP line male)	n.s. (0.0766)
			RAL-370	M		53
		350	RAL-350	F	2	35	Cox proportional hazards model (stratified by replicate), likelihood ratio test	by Sex (DGRP line female vs. DGRP line male)	n.s. (0.1755)
			RAL-350	M		37
		627	RAL-627	F	1	19	Cox proportional hazards model (stratified by replicate), likelihood ratio test	by Sex (DGRP line female vs. DGRP line male)	n.s. (0.3086)
			RAL-627	M		20
		301	RAL-301	F	1	21	Cox proportional hazards model (stratified by replicate), likelihood ratio test	by Sex (DGRP line female vs. DGRP line male)	n.s. (0.4006)
			RAL-301	M		19
		818	RAL-818	F	2	39	Cox proportional hazards model (stratified by replicate), likelihood ratio test	by Sex (DGRP line female vs. DGRP line male)	n.s. (0.3032)
			RAL-818	M		41
		181	RAL-181	F	2	36	Cox proportional hazards model (stratified by replicate), likelihood ratio test	by Sex (DGRP line female vs. DGRP line male)	n.s. (0.3824)
			RAL-181	M		33
		492	RAL-492	F	1	20	Cox proportional hazards model (stratified by replicate), likelihood ratio test	by Sex (DGRP line female vs. DGRP line male)	n.s. (0.6244)
			RAL-492	M		17
		40	RAL-40	F	1	21	Cox proportional hazards model (stratified by replicate), likelihood ratio test	by Sex (DGRP line female vs. DGRP line male)	n.s. (0.5315)
			RAL-40	M		21
		383	RAL-383	F	2	59	Cox proportional hazards model (stratified by replicate), likelihood ratio test	by Sex (DGRP line female vs. DGRP line male)	n.s. (0.4463)
			RAL-383	M		47
		358	RAL-358	F	2	83	Cox proportional hazards model (stratified by replicate), likelihood ratio test	by Sex (DGRP line female vs. DGRP line male)	n.s. (0.3068)
			RAL-358	M		75
		502	RAL-502	F	2	60	Cox proportional hazards model (stratified by replicate), likelihood ratio test	by Sex (DGRP line female vs. DGRP line male)	n.s. (0.4979)
			RAL-502	M		55
		336	RAL-336	F	1	19	Cox proportional hazards model (stratified by replicate), likelihood ratio test	by Sex (DGRP line female vs. DGRP line male)	n.s. (0.7862)
			RAL-336	M		11
		853	RAL-853	F	1	20	Cox proportional hazards model (stratified by replicate), likelihood ratio test	by Sex (DGRP line female vs. DGRP line male)	n.s. (0.7216)
			RAL-853	M		20
		535	RAL-535	F	1	21	Cox proportional hazards model (stratified by replicate), likelihood ratio test	by Sex (DGRP line female vs. DGRP line male)	n.s. (0.7370)
			RAL-535	M		17
		738	RAL-738	F	2	41	Cox proportional hazards model (stratified by replicate), likelihood ratio test	by Sex (DGRP line female vs. DGRP line male)	n.s. (0.7156)
			RAL-738	M		47
		356	RAL-356	F	1	20	Cox proportional hazards model (stratified by replicate), likelihood ratio test	by Sex (DGRP line female vs. DGRP line male)	n.s. (0.8015)
			RAL-356	M		18
		852	RAL-852	F	3	78	Cox proportional hazards model (stratified by replicate), likelihood ratio test	by Sex (DGRP line female vs. DGRP line male)	n.s. (0.6399)
			RAL-852	M		65
		566	RAL-566	F	2	82	Cox proportional hazards model (stratified by replicate), likelihood ratio test	by Sex (DGRP line female vs. DGRP line male)	n.s. (0.7069)
			RAL-566	M		77
		513	RAL-513	F	1	20	Cox proportional hazards model (stratified by replicate), likelihood ratio test	by Sex (DGRP line female vs. DGRP line male)	n.s. (0.8736)
			RAL-513	M		20
		382	RAL-382	F	3	96	Cox proportional hazards model (stratified by replicate), likelihood ratio test	by Sex (DGRP line female vs. DGRP line male)	n.s. (0.7010)
			RAL-382	M		88
		28	RAL-28	F	2	60	Cox proportional hazards model (stratified by replicate), likelihood ratio test	by Sex (DGRP line female vs. DGRP line male)	n.s. (0.7940)
			RAL-28	M		62
		229	RAL-229	F	1	21	Cox proportional hazards model (stratified by replicate), likelihood ratio test	by Sex (DGRP line female vs. DGRP line male)	n.s. (0.9562)
			RAL-229	M		17
		879	RAL-879	F	2	41	Cox proportional hazards model (stratified by replicate), likelihood ratio test	by Sex (DGRP line female vs. DGRP line male)	n.s. (0.9260)
			RAL-879	M		39
		407	RAL-407	F	1	21	Cox proportional hazards model (stratified by replicate), likelihood ratio test	by Sex (DGRP line female vs. DGRP line male)	n.s. (0.8982)
			RAL-407	M		21
		377	RAL-377	F	1	18	Cox proportional hazards model (stratified by replicate), likelihood ratio test	by Sex (DGRP line female vs. DGRP line male)	n.s. (0.8321)
			RAL-377	M		18
		555	RAL-555	F	2	92	Cox proportional hazards model (stratified by replicate), likelihood ratio test	by Sex (DGRP line female vs. DGRP line male)	n.s. (0.5602)
			RAL-555	M		77
		892	RAL-892	F	1	20	Cox proportional hazards model (stratified by replicate), likelihood ratio test	by Sex (DGRP line female vs. DGRP line male)	n.s. (0.7834)
			RAL-892	M		20
		822	RAL-822	F	3	118	Cox proportional hazards model (stratified by replicate), likelihood ratio test	by Sex (DGRP line female vs. DGRP line male)	n.s. (0.6443)
			RAL-822	M		104
		786	RAL-786	F	2	31	Cox proportional hazards model (stratified by replicate), likelihood ratio test	by Sex (DGRP line female vs. DGRP line male)	n.s. (0.6489)
			RAL-786	M		29
		136	RAL-136	F	3	108	Cox proportional hazards model (stratified by replicate), likelihood ratio test	by Sex (DGRP line female vs. DGRP line male)	n.s. (0.3797)
			RAL-136	M		106
		765	RAL-765	F	1	20	Cox proportional hazards model (stratified by replicate), likelihood ratio test	by Sex (DGRP line female vs. DGRP line male)	n.s. (0.6772)
			RAL-765	M		14
		399	RAL-399	F	2	63	Cox proportional hazards model (stratified by replicate), likelihood ratio test	by Sex (DGRP line female vs. DGRP line male)	n.s. (0.2863)
			RAL-399	M		71
		93	RAL-93	F	2	60	Cox proportional hazards model (stratified by replicate), likelihood ratio test	by Sex (DGRP line female vs. DGRP line male)	n.s. (0.5145)
			RAL-93	M		60
		491	RAL-491	F	2	41	Cox proportional hazards model (stratified by replicate), likelihood ratio test	by Sex (DGRP line female vs. DGRP line male)	n.s. (0.3349)
			RAL-491	M		42
		397	RAL-397	F	3	59	Cox proportional hazards model (stratified by replicate), likelihood ratio test	by Sex (DGRP line female vs. DGRP line male)	n.s. (0.1835)
			RAL-397	M		53
		380	RAL-380	F	2	40	Cox proportional hazards model (stratified by replicate), likelihood ratio test	by Sex (DGRP line female vs. DGRP line male)	n.s. (0.3608)
			RAL-380	M		37
		859	RAL-859	F	2	38	Cox proportional hazards model (stratified by replicate), likelihood ratio test	by Sex (DGRP line female vs. DGRP line male)	n.s. (0.1869)
			RAL-859	M		42
		392	RAL-392	F	1	21	Cox proportional hazards model (stratified by replicate), likelihood ratio test	by Sex (DGRP line female vs. DGRP line male)	n.s. (0.2574)
			RAL-392	M		22
		319	RAL-319	F	2	82	Cox proportional hazards model (stratified by replicate), likelihood ratio test	by Sex (DGRP line female vs. DGRP line male)	0.0246887
			RAL-319	M		74
		335	RAL-335	F	1	21	Cox proportional hazards model (stratified by replicate), likelihood ratio test	by Sex (DGRP line female vs. DGRP line male)	n.s. (0.3038)
			RAL-335	M		21
		639	RAL-639	F	1	38	Cox proportional hazards model (stratified by replicate), likelihood ratio test	by Sex (DGRP line female vs. DGRP line male)	n.s. (0.1054)
			RAL-639	M		40
		405	RAL-405	F	1	17	Cox proportional hazards model (stratified by replicate), likelihood ratio test	by Sex (DGRP line female vs. DGRP line male)	n.s. (0.3533)
			RAL-405	M		10
		38	RAL-38	F	1	38	Cox proportional hazards model (stratified by replicate), likelihood ratio test	by Sex (DGRP line female vs. DGRP line male)	n.s. (0.1456)
			RAL-38	M		27
		714	RAL-714	F	1	60	Cox proportional hazards model (stratified by replicate), likelihood ratio test	by Sex (DGRP line female vs. DGRP line male)	0.0364213
			RAL-714	M		57
		812	RAL-812	F	1	20	Cox proportional hazards model (stratified by replicate), likelihood ratio test	by Sex (DGRP line female vs. DGRP line male)	n.s. (0.3112)
			RAL-812	M		21
		849	RAL-849	F	2	39	Cox proportional hazards model (stratified by replicate), likelihood ratio test	by Sex (DGRP line female vs. DGRP line male)	n.s. (0.1906)
			RAL-849	M		39
		31	RAL-31	F	2	59	Cox proportional hazards model (stratified by replicate), likelihood ratio test	by Sex (DGRP line female vs. DGRP line male)	0.0258652
			RAL-31	M		57
		804	RAL-804	F	2	35	Cox proportional hazards model (stratified by replicate), likelihood ratio test	by Sex (DGRP line female vs. DGRP line male)	n.s. (0.0592)
			RAL-804	M		35
		810	RAL-810	F	1	19	Cox proportional hazards model (stratified by replicate), likelihood ratio test	by Sex (DGRP line female vs. DGRP line male)	n.s. (0.1510)
			RAL-810	M		21
		304	RAL-304	F	2	48	Cox proportional hazards model (stratified by replicate), likelihood ratio test	by Sex (DGRP line female vs. DGRP line male)	0.0290147
			RAL-304	M		57
		703	RAL-703	F	1	20	Cox proportional hazards model (stratified by replicate), likelihood ratio test	by Sex (DGRP line female vs. DGRP line male)	n.s. (0.3034)
			RAL-703	M		17
		352	RAL-352	F	1	66	Cox proportional hazards model (stratified by replicate), likelihood ratio test	by Sex (DGRP line female vs. DGRP line male)	0.00222178
			RAL-352	M		68
		176	RAL-176	F	2	40	Cox proportional hazards model (stratified by replicate), likelihood ratio test	by Sex (DGRP line female vs. DGRP line male)	0.0135995
			RAL-176	M		38
		837	RAL-837	F	1	18	Cox proportional hazards model (stratified by replicate), likelihood ratio test	by Sex (DGRP line female vs. DGRP line male)	n.s. (0.1390)
			RAL-837	M		20
		761	RAL-761	F	1	45	Cox proportional hazards model (stratified by replicate), likelihood ratio test	by Sex (DGRP line female vs. DGRP line male)	0.0237351
			RAL-761	M		41
		530	RAL-530	F	3	77	Cox proportional hazards model (stratified by replicate), likelihood ratio test	by Sex (DGRP line female vs. DGRP line male)	0.0019007
			RAL-530	M		71
		776	RAL-776	F	2	68	Cox proportional hazards model (stratified by replicate), likelihood ratio test	by Sex (DGRP line female vs. DGRP line male)	0.0012617
			RAL-776	M		61
		360	RAL-360	F	2	74	Cox proportional hazards model (stratified by replicate), likelihood ratio test	by Sex (DGRP line female vs. DGRP line male)	n.s. (0.0883)
			RAL-360	M		58
		757	RAL-757	F	2	38	Cox proportional hazards model (stratified by replicate), likelihood ratio test	by Sex (DGRP line female vs. DGRP line male)	0.0219104
			RAL-757	M		36
		149	RAL-149	F	2	60	Cox proportional hazards model (stratified by replicate), likelihood ratio test	by Sex (DGRP line female vs. DGRP line male)	0.0328872
			RAL-149	M		59
		365	RAL-365	F	1	19	Cox proportional hazards model (stratified by replicate), likelihood ratio test	by Sex (DGRP line female vs. DGRP line male)	n.s. (0.0788)
			RAL-365	M		20
		730	RAL-730	F	2	55	Cox proportional hazards model (stratified by replicate), likelihood ratio test	by Sex (DGRP line female vs. DGRP line male)	0.010601
			RAL-730	M		55
		721	RAL-721	F	1	20	Cox proportional hazards model (stratified by replicate), likelihood ratio test	by Sex (DGRP line female vs. DGRP line male)	n.s. (0.265)
			RAL-721	M		21
		91	RAL-91	F	2	79	Cox proportional hazards model (stratified by replicate), likelihood ratio test	by Sex (DGRP line female vs. DGRP line male)	0.0272233
			RAL-91	M		41
		338	RAL-338	F	1	36	Cox proportional hazards model (stratified by replicate), likelihood ratio test	by Sex (DGRP line female vs. DGRP line male)	0.00918831
			RAL-338	M		34
		386	RAL-386	F	1	39	Cox proportional hazards model (stratified by replicate), likelihood ratio test	by Sex (DGRP line female vs. DGRP line male)	0.00468302
			RAL-386	M		40
		73	RAL-73	F	1	20	Cox proportional hazards model (stratified by replicate), likelihood ratio test	by Sex (DGRP line female vs. DGRP line male)	0.0162723
			RAL-73	M	2	38
		88	RAL-88	F	1	20	Cox proportional hazards model (stratified by replicate), likelihood ratio test	by Sex (DGRP line female vs. DGRP line male)	0.0311162
			RAL-88	M		20
		732	RAL-732	F	3	106	Cox proportional hazards model (stratified by replicate), likelihood ratio test	by Sex (DGRP line female vs. DGRP line male)	<0.0001
			RAL-732	M		103
		357	RAL-357	F	2	41	Cox proportional hazards model (stratified by replicate), likelihood ratio test	by Sex (DGRP line female vs. DGRP line male)	0.00210568
			RAL-357	M		33
		388	RAL-388	F	2	39	Cox proportional hazards model (stratified by replicate), likelihood ratio test	by Sex (DGRP line female vs. DGRP line male)	0.00261784
			RAL-388	M		39
		355	RAL-355	F	2	74	Cox proportional hazards model (stratified by replicate), likelihood ratio test	by Sex (DGRP line female vs. DGRP line male)	0.00188341
			RAL-355	M		81
		748	RAL-748	F	1	19	Cox proportional hazards model (stratified by replicate), likelihood ratio test	by Sex (DGRP line female vs. DGRP line male)	0.0154598
			RAL-748	M		18
		808	RAL-808	F	2	52	Cox proportional hazards model (stratified by replicate), likelihood ratio test	by Sex (DGRP line female vs. DGRP line male)	0.000591319
			RAL-808	M		48
		596	RAL-596	F	1	12	Cox proportional hazards model (stratified by replicate), likelihood ratio test	by Sex (DGRP line female vs. DGRP line male)	0.0143928
			RAL-596	M	2	40
		787	RAL-787	F	3	80	Cox proportional hazards model (stratified by replicate), likelihood ratio test	by Sex (DGRP line female vs. DGRP line male)	0.000985158
			RAL-787	M		58
		17	RAL-17	F	2	39	Cox proportional hazards model (stratified by replicate), likelihood ratio test	by Sex (DGRP line female vs. DGRP line male)	n.s. (0.1663)
			RAL-17	M		39
		69	RAL-69	F	1	20	Cox proportional hazards model (stratified by replicate), likelihood ratio test	by Sex (DGRP line female vs. DGRP line male)	0.0103229
			RAL-69	M		21
		783	RAL-783	F	1	63	Cox proportional hazards model (stratified by replicate), likelihood ratio test	by Sex (DGRP line female vs. DGRP line male)	<0.0001
			RAL-783	M		52
		75	RAL-75	F	2	61	Cox proportional hazards model (stratified by replicate), likelihood ratio test	by Sex (DGRP line female vs. DGRP line male)	<0.0001
			RAL-75	M		60
		101	RAL-101	F	2	37	Cox proportional hazards model (stratified by replicate), likelihood ratio test	by Sex (DGRP line female vs. DGRP line male)	<0.0001
			RAL-101	M		40
		528	RAL-528	F	2	32	Cox proportional hazards model (stratified by replicate), likelihood ratio test	by Sex (DGRP line female vs. DGRP line male)	0.0206815
			RAL-528	M		34
		317	RAL-317	F	2	80	Cox proportional hazards model (stratified by replicate), likelihood ratio test	by Sex (DGRP line female vs. DGRP line male)	0.000672818
			RAL-317	M		65
		109	RAL-109	F	2	52	Cox proportional hazards model (stratified by replicate), likelihood ratio test	by Sex (DGRP line female vs. DGRP line male)	<0.0001
			RAL-109	M		58
		313	RAL-313	F	3	80	Cox proportional hazards model (stratified by replicate), likelihood ratio test	by Sex (DGRP line female vs. DGRP line male)	0.0123398
			RAL-313	M		81
		189	RAL-189	F	1	19	Cox proportional hazards model (stratified by replicate), likelihood ratio test	by Sex (DGRP line female vs. DGRP line male)	0.00223487
			RAL-189	M		20
		908	RAL-908	F	2	40	Cox proportional hazards model (stratified by replicate), likelihood ratio test	by Sex (DGRP line female vs. DGRP line male)	<0.0001
			RAL-908	M		40
		228	RAL-228	F	2	60	Cox proportional hazards model (stratified by replicate), likelihood ratio test	by Sex (DGRP line female vs. DGRP line male)	<0.0001
			RAL-228	M		58
		850	RAL-850	F	2	85	Cox proportional hazards model (stratified by replicate), likelihood ratio test	by Sex (DGRP line female vs. DGRP line male)	<0.0001
			RAL-850	M		81
		26	RAL-26	F	2	60	Cox proportional hazards model (stratified by replicate), likelihood ratio test	by Sex (DGRP line female vs. DGRP line male)	<0.0001
			RAL-26	M		47
		381	RAL-381	F	2	36	Cox proportional hazards model (stratified by replicate), likelihood ratio test	by Sex (DGRP line female vs. DGRP line male)	0.0287782
			RAL-381	M		45
		32	RAL-32	F	3	105	Cox proportional hazards model (stratified by replicate), likelihood ratio test	by Sex (DGRP line female vs. DGRP line male)	<0.0001
			RAL-32	M		99
		48	RAL-48	F	1	18	Cox proportional hazards model (stratified by replicate), likelihood ratio test	by Sex (DGRP line female vs. DGRP line male)	0.00961891
			RAL-48	M		19
		332	RAL-332	F	2	37	Cox proportional hazards model (stratified by replicate), likelihood ratio test	by Sex (DGRP line female vs. DGRP line male)	0.000689741
			RAL-332	M		42
		87	RAL-87	F	1	20	Cox proportional hazards model (stratified by replicate), likelihood ratio test	by Sex (DGRP line female vs. DGRP line male)	0.000253063
			RAL-87	M		20
		217	RAL-217	F	2	41	Cox proportional hazards model (stratified by replicate), likelihood ratio test	by Sex (DGRP line female vs. DGRP line male)	n.s. (0.0696)
			RAL-217	M		36
		235	RAL-235	F	2	60	Cox proportional hazards model (stratified by replicate), likelihood ratio test	by Sex (DGRP line female vs. DGRP line male)	<0.0001
			RAL-235	M		59
		795	RAL-795	F	2	36	Cox proportional hazards model (stratified by replicate), likelihood ratio test	by Sex (DGRP line female vs. DGRP line male)	<0.0001
			RAL-795	M		38
		21	RAL-21	F	1	19	Cox proportional hazards model (stratified by replicate), likelihood ratio test	by Sex (DGRP line female vs. DGRP line male)	0.0357075
			RAL-21	M		17
		41	RAL-41	F	2	64	Cox proportional hazards model (stratified by replicate), likelihood ratio test	by Sex (DGRP line female vs. DGRP line male)	<0.0001
			RAL-41	M		60
		630	RAL-630	F	2	40	Cox proportional hazards model (stratified by replicate), likelihood ratio test	by Sex (DGRP line female vs. DGRP line male)	0.000693551
			RAL-630	M		41
		426	RAL-426	F	2	52	Cox proportional hazards model (stratified by replicate), likelihood ratio test	by Sex (DGRP line female vs. DGRP line male)	0.0138124
			RAL-426	M		53
		774	RAL-774	F	2	28	Cox proportional hazards model (stratified by replicate), likelihood ratio test	by Sex (DGRP line female vs. DGRP line male)	<0.0001
			RAL-774	M		34
		884	RAL-884	F	1	20	Cox proportional hazards model (stratified by replicate), likelihood ratio test	by Sex (DGRP line female vs. DGRP line male)	0.000382562
			RAL-884	M		19
		559	RAL-559	F	2	40	Cox proportional hazards model (stratified by replicate), likelihood ratio test	by Sex (DGRP line female vs. DGRP line male)	<0.0001
			RAL-559	M		40
		280	RAL-280	F	2	87	Cox proportional hazards model (stratified by replicate), likelihood ratio test	by Sex (DGRP line female vs. DGRP line male)	<0.0001
			RAL-280	M		80
		790	RAL-790	F	2	43	Cox proportional hazards model (stratified by replicate), likelihood ratio test	by Sex (DGRP line female vs. DGRP line male)	<0.0001
			RAL-790	M		40
		820	RAL-820	F	2	58	Cox proportional hazards model (stratified by replicate), likelihood ratio test	by Sex (DGRP line female vs. DGRP line male)	<0.0001
			RAL-820	M		64
		42	RAL-42	F	1	19	Cox proportional hazards model (stratified by replicate), likelihood ratio test	by Sex (DGRP line female vs. DGRP line male)	<0.0001
			RAL-42	M	2	36
		83	RAL-83	F	1	18	Cox proportional hazards model (stratified by replicate), likelihood ratio test	by Sex (DGRP line female vs. DGRP line male)	<0.0001
			RAL-83	M		19
		461	RAL-461	F	1	20	Cox proportional hazards model (stratified by replicate), likelihood ratio test	by Sex (DGRP line female vs. DGRP line male)	0.0185516
			RAL-461	M		21
		911	RAL-911	F	3	63	Cox proportional hazards model (stratified by replicate), likelihood ratio test	by Sex (DGRP line female vs. DGRP line male)	<0.0001
			RAL-911	M		42
		395	RAL-395	F	1	20	Cox proportional hazards model (stratified by replicate), likelihood ratio test	by Sex (DGRP line female vs. DGRP line male)	0.000475026
			RAL-395	M		19
		409	RAL-409	F	2	40	Cox proportional hazards model (stratified by replicate), likelihood ratio test	by Sex (DGRP line female vs. DGRP line male)	<0.0001
			RAL-409	M		41
		437	RAL-437	F	3	79	Cox proportional hazards model (stratified by replicate), likelihood ratio test	by Sex (DGRP line female vs. DGRP line male)	<0.0001
			RAL-437	M		81
		161	RAL-161	F	1	19	Cox proportional hazards model (stratified by replicate), likelihood ratio test	by Sex (DGRP line female vs. DGRP line male)	<0.0001
			RAL-161	M		18
		897	RAL-897	F	2	58	Cox proportional hazards model (stratified by replicate), likelihood ratio test	by Sex (DGRP line female vs. DGRP line male)	0.000393789
			RAL-897	M		60
		195	RAL-195	F	1	21	Cox proportional hazards model (stratified by replicate), likelihood ratio test	by Sex (DGRP line female vs. DGRP line male)	0.00126375
			RAL-195	M		21
		371	RAL-371	F	1	21	Cox proportional hazards model (stratified by replicate), likelihood ratio test	by Sex (DGRP line female vs. DGRP line male)	<0.0001
			RAL-371	M		21
		385	RAL-385	F	1	38	Cox proportional hazards model (stratified by replicate), likelihood ratio test	by Sex (DGRP line female vs. DGRP line male)	0.00167232
			RAL-385	M		37
		634	RAL-634	F	2	33	Cox proportional hazards model (stratified by replicate), likelihood ratio test	by Sex (DGRP line female vs. DGRP line male)	<0.0001
			RAL-634	M		39
		486	RAL-486	F	1	20	Cox proportional hazards model (stratified by replicate), likelihood ratio test	by Sex (DGRP line female vs. DGRP line male)	n.s. (0.1097)
			RAL-486	M		21
		129	RAL-129	F	1	21	Cox proportional hazards model (stratified by replicate), likelihood ratio test	by Sex (DGRP line female vs. DGRP line male)	n.s. (0.1085)
			RAL-129	M		21
		531	RAL-531	F	1	20	Cox proportional hazards model (stratified by replicate), likelihood ratio test	by Sex (DGRP line female vs. DGRP line male)	0.000397547
			RAL-531	M		20
		427	RAL-427	F	3	63	Cox proportional hazards model (stratified by replicate), likelihood ratio test	by Sex (DGRP line female vs. DGRP line male)	<0.0001
			RAL-427	M		65
		306	RAL-306	F	1	20	Cox proportional hazards model (stratified by replicate), likelihood ratio test	by Sex (DGRP line female vs. DGRP line male)	0.000218988
			RAL-306	M		18
		843	RAL-843	F	1	20	Cox proportional hazards model (stratified by replicate), likelihood ratio test	by Sex (DGRP line female vs. DGRP line male)	<0.0001
			RAL-843	M		21
		857	RAL-857	F	1	20	Cox proportional hazards model (stratified by replicate), likelihood ratio test	by Sex (DGRP line female vs. DGRP line male)	0.000680822
			RAL-857	M		21
		321	RAL-321	F	2	56	Cox proportional hazards model (stratified by replicate), likelihood ratio test	by Sex (DGRP line female vs. DGRP line male)	<0.0001
			RAL-321	M		58
		59	RAL-59	F	2	40	Cox proportional hazards model (stratified by replicate), likelihood ratio test	by Sex (DGRP line female vs. DGRP line male)	<0.0001
			RAL-59	M		36
		309	RAL-309	F	2	64	Cox proportional hazards model (stratified by replicate), likelihood ratio test	by Sex (DGRP line female vs. DGRP line male)	<0.0001
			RAL-309	M		58
		359	RAL-359	F	2	38	Cox proportional hazards model (stratified by replicate), likelihood ratio test	by Sex (DGRP line female vs. DGRP line male)	<0.0001
			RAL-359	M		40
		900	RAL-900	F	2	53	Cox proportional hazards model (stratified by replicate), likelihood ratio test	by Sex (DGRP line female vs. DGRP line male)	<0.0001
			RAL-900	M		58
		913	RAL-913	F	1	20	Cox proportional hazards model (stratified by replicate), likelihood ratio test	by Sex (DGRP line female vs. DGRP line male)	0.000172602
			RAL-913	M		20
		100	RAL-100	F	2	38	Cox proportional hazards model (stratified by replicate), likelihood ratio test	by Sex (DGRP line female vs. DGRP line male)	<0.0001
			RAL-100	M		35
		440	RAL-440	F	2	39	Cox proportional hazards model (stratified by replicate), likelihood ratio test	by Sex (DGRP line female vs. DGRP line male)	<0.0001
			RAL-440	M		38
		821	RAL-821	F	1	19	Cox proportional hazards model (stratified by replicate), likelihood ratio test	by Sex (DGRP line female vs. DGRP line male)	0.0448786
			RAL-821	M		20
		443	RAL-443	F	2	59	Cox proportional hazards model (stratified by replicate), likelihood ratio test	by Sex (DGRP line female vs. DGRP line male)	<0.0001
			RAL-443	M		59
		819	RAL-819	F	1	35	Cox proportional hazards model (stratified by replicate), likelihood ratio test	by Sex (DGRP line female vs. DGRP line male)	<0.0001
			RAL-819	M		37
		45	RAL-45	F	1	66	Cox proportional hazards model (stratified by replicate), likelihood ratio test	by Sex (DGRP line female vs. DGRP line male)	<0.0001
			RAL-45	M		39
		716	RAL-716	F	1	24	Cox proportional hazards model (stratified by replicate), likelihood ratio test	by Sex (DGRP line female vs. DGRP line male)	0.00255649
			RAL-716	M		19
		861	RAL-861	F	2	65	Cox proportional hazards model (stratified by replicate), likelihood ratio test	by Sex (DGRP line female vs. DGRP line male)	<0.0001
			RAL-861	M		78
		256	RAL-256	F	1	18	Cox proportional hazards model (stratified by replicate), likelihood ratio test	by Sex (DGRP line female vs. DGRP line male)	0.00179238
			RAL-256	M		19
		303	RAL-303	F	2	80	Cox proportional hazards model (stratified by replicate), likelihood ratio test	by Sex (DGRP line female vs. DGRP line male)	<0.0001
			RAL-303	M		79
		441	RAL-441	F	3	63	Cox proportional hazards model (stratified by replicate), likelihood ratio test	by Sex (DGRP line female vs. DGRP line male)	<0.0001
			RAL-441	M		97
		362	RAL-362	F	2	60	Cox proportional hazards model (stratified by replicate), likelihood ratio test	by Sex (DGRP line female vs. DGRP line male)	<0.0001
			RAL-362	M		60
		737	RAL-737	F	1	57	Cox proportional hazards model (stratified by replicate), likelihood ratio test	by Sex (DGRP line female vs. DGRP line male)	<0.0001
			RAL-737	M		45
		707	RAL-707	F	1	20	Cox proportional hazards model (stratified by replicate), likelihood ratio test	by Sex (DGRP line female vs. DGRP line male)	0.000379774
			RAL-707	M		17
		105	RAL-105	F	2	65	Cox proportional hazards model (stratified by replicate), likelihood ratio test	by Sex (DGRP line female vs. DGRP line male)	<0.0001
			RAL-105	M		59
		907	RAL-907	F	2	39	Cox proportional hazards model (stratified by replicate), likelihood ratio test	by Sex (DGRP line female vs. DGRP line male)	<0.0001
			RAL-907	M		41
		340	RAL-340	F	2	39	Cox proportional hazards model (stratified by replicate), likelihood ratio test	by Sex (DGRP line female vs. DGRP line male)	<0.0001
			RAL-340	M		40
		354	RAL-354	F	3	80	Cox proportional hazards model (stratified by replicate), likelihood ratio test	by Sex (DGRP line female vs. DGRP line male)	<0.0001
			RAL-354	M		76
		w1118iso	w1118 iso	F	10	467	Cox proportional hazards model (stratified by replicate), likelihood ratio test	by Sex (female vs. male)	<0.0001
			w1118 iso	M		457
		375	RAL-375	F	2	41	Cox proportional hazards model (stratified by replicate), likelihood ratio test	by Sex (DGRP line female vs. DGRP line male)	<0.0001
			RAL-375	M		39
		832	RAL-832	F	1	20	Cox proportional hazards model (stratified by replicate), likelihood ratio test	by Sex (DGRP line female vs. DGRP line male)	0.000206609
			RAL-832	M		19
		324	RAL-324	F	2	61	Cox proportional hazards model (stratified by replicate), likelihood ratio test	by Sex (DGRP line female vs. DGRP line male)	<0.0001
			RAL-324	M		59
		373	RAL-373	F	1	21	Cox proportional hazards model (stratified by replicate), likelihood ratio test	by Sex (DGRP line female vs. DGRP line male)	<0.0001
			RAL-373	M		21
		796	RAL-796	F	1	20	Cox proportional hazards model (stratified by replicate), likelihood ratio test	by Sex (DGRP line female vs. DGRP line male)	0.00100916
			RAL-796	M		17
		517	RAL-517	F	3	126	Cox proportional hazards model (stratified by replicate), likelihood ratio test	by Sex (DGRP line female vs. DGRP line male)	<0.0001
			RAL-517	M		112
		85	RAL-85	F	3	51	Cox proportional hazards model (stratified by replicate), likelihood ratio test	by Sex (DGRP line female vs. DGRP line male)	<0.0001
			RAL-85	M		53
		374	RAL-374	F	3	56	Cox proportional hazards model (stratified by replicate), likelihood ratio test	by Sex (DGRP line female vs. DGRP line male)	<0.0001
			RAL-374	M		62
	F	co-hosting	w1118 iso	F	3	150	Cox proportional hazards model (stratified by replicate), likelihood ratio test	by Sex (female vs. male)	<0.0001
			w1118 iso	M		152
	G	dry starvation	w1118 iso	F	3	184	Cox proportional hazards model (stratified by replicate), likelihood ratio test	by Sex (female vs. male)	<0.0001
			w1118 iso	M		160
		wet starvation	w1118 iso	F		172	Cox proportional hazards model (stratified by replicate), likelihood ratio test	by Sex (female vs. male)	<0.0001
			w1118 iso	M		180
		no starvation	w1118 iso	F		171	Cox proportional hazards model (stratified by replicate), likelihood ratio test	by Sex (female vs. male)	<0.0001
			w1118 iso	M		182
	H	29 °C	w1118 iso	F	3	157	Cox proportional hazards model (stratified by replicate), likelihood ratio test	by Sex (female vs. male)	<0.0001
			w1118 iso	M		138
		25 °C	w1118 iso	F		136	Cox proportional hazards model (stratified by replicate), likelihood ratio test	by Sex (female vs. male)	<0.0001
			w1118 iso	M		139
		18 °C	w1118 iso	F		133	Cox proportional hazards model (stratified by replicate), likelihood ratio test	by Sex (female vs. male)	<0.0001
			w1118 iso	M		140
	I	OD200	w1118 iso	F	3	165	Cox proportional hazards model (stratified by replicate), likelihood ratio test	by Sex (female vs. male)	<0.0001
			w1118 iso	M		149
		OD100	w1118 iso	F		156	Cox proportional hazards model (stratified by replicate), likelihood ratio test	by Sex (female vs. male)	<0.0001
			w1118 iso	M		88
		OD50	w1118 iso	F		155	Cox proportional hazards model (stratified by replicate), likelihood ratio test	by Sex (female vs. male)	<0.0001
			w1118 iso	M		93
	J	24h	w1118 iso	F	4	200	Cox proportional hazards model (stratified by replicate), likelihood ratio test	by Sex (female vs. male)	<0.0001
			w1118 iso	M		208
		0.5h	w1118 iso	F		269	Cox proportional hazards model (stratified by replicate), likelihood ratio test	by Sex (female vs. male)	<0.0001
			w1118 iso	M		226
	K	females	w1118 iso	F	3	9 samples with 4-5 flies per sample	Unpaired Student’s t test	by Sex (female vs. male)	n.s. (0.2589)
		males	w1118 iso	M		9 samples with 4-5 flies per sample
	L	mated	w1118 iso	M	4	193	Cox proportional hazards model (stratified by replicate), likelihood ratio test	by Mating status (mated female vs. mated male)	<0.0001
		mated	w1118 iso	F		190
		non-mated	w1118 iso	F		218		by Mating status (non-mated female vs. mated male)	<0.0001
	M	conventional	w1118 iso	F	3	182	Cox proportional hazards model (stratified by replicate), likelihood ratio test	by Sex (female vs. male)	<0.0001
			w1118 iso	M		180
		germ-free	w1118 iso	F		177	Cox proportional hazards model (stratified by replicate), likelihood ratio test	by Sex (female vs. male)	<0.0001
			w1118 iso	M		165

## Sheet: Figure 2
	Figure (Panel)	Figure label	Genotype	Sex	N (days)	n (flies)	Statistical test	Comparison	p value
	Figure 2
	D'	w1118 iso	w1118 iso	F	3	162	Cox proportional hazards model (stratified by replicate), likelihood ratio test	by Sex (female vs. male)	<0.0001
			w1118 iso	M		178
		Relish null	Relish E20	F	3	184	Cox proportional hazards model (stratified by replicate), likelihood ratio test	by Sex (female vs. male)	<0.0001
			Relish E20	M		180
	E'	Oregon R	Oregon R	F	2	120	Cox proportional hazards model (stratified by replicate), likelihood ratio test	by Sex (female vs. male)	<0.0001
			Oregon R	M		124
		Cry null	Drosocrystallin (Dcy 1)	F	2	104	Cox proportional hazards model (stratified by replicate), likelihood ratio test	by Sex (female vs. male)	<0.0001
			Drosocrystallin (Dcy 1)	M		99

## Sheet: Figure 3
	Figure (Panel)	Figure label	Genotype	Sex	N (days)	n (sample/flies)	Statistical test	Comparison	p value
	Figure 3
	A	0.5 h	w1118 iso	F	5	15 samples with 5 flies per sample	Mixed-effects model (REML), Šídák's multiple comparisons test	by Time point (0.5 h female vs. 0.5 h male)	<0.0001
			w1118 iso	M	5	15 samples with 5 flies per sample
		2 h	w1118 iso	F	4	13 samples with 5 flies per sample		by Time point (2 h female vs. 2 h male)	<0.0001
			w1118 iso	M	4	13 samples with 5 flies per sample
		4 h	w1118 iso	F	3	6 samples with 5 flies per sample		by Time point (4 h female vs. 4 h male)	0.0072
			w1118 iso	M	3	6 samples with 5 flies per sample
		6 h	w1118 iso	F	3	6 samples with 5 flies per sample		by Time point (6 h female vs. 6 h male)	<0.0001
			w1118 iso	M	3	6 samples with 5 flies per sample
		18 h	w1118 iso	F	3	6 samples with 5 flies per sample		by Time point (18 h female vs. 18 h male)	<0.0001
			w1118 iso	M	3	6 samples with 5 flies per sample
	B	suc (Female)	w1118 iso	F	5	19 samples with 20 flies per sample	Two-way ANOVA, Šídák's multiple comparisons test	by Treatment (suc (Female) vs. P.e (Female))	<0.0001
		P.e (Female)	w1118 iso	F	5	20 samples with 20 flies per sample		by Treatment (suc (Male) vs. P.e (Male))	0.0001
		suc (Male)	w1118 iso	M	5	19 samples with 20 flies per sample		by Sex (suc (Female) vs. suc (Male))	0.0184
		P.e (Male)	w1118 iso	M	5	20 samples with 20 flies per sample		by Sex (P.e (Female) vs. P.e (Male))	<0.0001
								Interaction (Sex x Treatment)	n.s. (0.0947)
	B'	females	w1118 iso	F	5	20 samples (vials)	Mann Whitney test	by Sex (female vs. male)	<0.0001
		males	w1118 iso	M	5	20 samples (vials)
	C	suc (Female mated)	w1118 iso	F	3	9 samples with 20 flies per sample	Two-way ANOVA, Uncorrected Fisher's LSD	by Treatment (suc (Mated) vs. P.e (Mated))	<0.0001
		P.e (Female mated)	w1118 iso	F	3	10 samples with 20 flies per sample		by Treatment (suc (Non-Mated) vs. P.e Non-Mated))	<0.0001
		suc (Female non-mated)	w1118 iso	F	3	9 samples with 20 flies per sample		by Mating status (suc (Mated) vs. suc (Non-Mated))	<0.0001
		P.e (Female non-mated)	w1118 iso	F	3	10 samples with 20 flies per sample		by Mating status (P.e (Mated) vs. P.e (Non-Mated))	n.s. (0.057)
								Interaction (Sex x Mating status)	0.0097
	D	suc (Female)	w1118 iso	F	5	10 guts	Ordinary one-way ANOVA, Šídák's multiple comparisons test	by Treatment (suc (Female) vs. P.e (Female))	0.0001
		P.e (Female)	w1118 iso	F	5	10 guts		by Treatment (suc (Male) vs. P.e (Male))	0.0127
		suc (Male)	w1118 iso	M	5	11 guts		by Sex (suc (Female) vs. suc (Male))	n.s. (0.8206)
		P.e (Male)	w1118 iso	M	5	12 guts		by Sex (P.e (Female) vs. P.e (Male))	0.028
	E'	w1118 iso	w1118 iso	F	2	99 guts	Cox proportional hazards model (stratified by replicate), likelihood ratio test	by Sex (female vs. male)	<0.0001
			w1118 iso	M		88
		TRPA1 null	TRPA1 null	F		102	Cox proportional hazards model (stratified by replicate), likelihood ratio test	by Sex (female vs. male)	n.s. (0.1254)
			TRPA1 null	M		76
	F'	w1118 iso	w1118 iso	F	3	172	Cox proportional hazards model (stratified by replicate), likelihood ratio test	by Sex (female vs. male)	<0.0001
			w1118 iso	M		178
		DH31 null	DH31 null	F		160	Cox proportional hazards model (stratified by replicate), likelihood ratio test	by Sex (female vs. male)	n.s. (0.9586)
			DH31 null	M		153
	G	suc (w1118 iso)	w1118 iso	M	2	10 samples with 20 flies per sample	Ordinary one-way ANOVA, Šídák's multiple comparisons test	by Genotype (suc (w1118 iso) vs. suc (TRPA1 null))	0.0006
		P.e (w1118 iso)	w1118 iso	M		10 samples with 20 flies per sample		by Genotype (suc (w1118 iso)) vs. suc (DH31 null))	0.0109
		suc (TRPA1 null)	TRPA1 null	M		10 samples with 20 flies per sample		by Genotype (P.e (w1118 iso) vs. P.e (TRPA1 null))	<0.0001
		P.e (TRPA1 null)	TRPA1 null	M		10 samples with 20 flies per sample		by Genotype (P.e (w1118 iso)) vs. P.e (DH31 null))	<0.0001
		suc (DH31 null)	DH31 null	M		9 samples with 20 flies per sample		by Treatment (suc (TRPA1 null) vs. P.e (TRPA1 null))	0.032
		P.e (DH31 null)	DH31 null	M		9 samples with 20 flies per sample		by Treatment (suc (DH31 null) vs. P.e (DH31 null))	n.s. (0.14)
	H'	females (P.e NMM)	w1118 iso	F	3	179	Cox proportional hazards model (stratified by replicate), likelihood ratio test	by Treatment (P.e NMM females vs. P.e females)	<0.0001
		(P.e)	w1118 iso	F		172
		males (P.e NMM)	w1118 iso	M		181	Cox proportional hazards model (stratified by replicate), likelihood ratio test	by Treatment (P.e NMM males vs. P.e males)	n.s. (0.2433)
		(P.e)	w1118 iso	M		180
	I'	females	myo1Ats> CG4928 RNAi	F	5	147	Cox proportional hazards model (stratified by replicate), likelihood ratio test	by Genotype (myo1Ats> CG4928 RNAi females vs myo1Ats>attp40 RNAi females)	0.01594
			myo1Ats>attp40 RNAi	F		196
		males	myo1Ats> CG4928 RNAi	M		130	Cox proportional hazards model (stratified by replicate), likelihood ratio test	by Genotype (myo1Ats> CG4928 RNAi males vs myo1Ats>attp40 RNAi males)	<0.0001
			myo1Ats>attp40 RNAi	M		164
	J	suc (myo1Ats>mCherry RNAi )	myo1Ats>mCherry RNAi	M	2	12 samples with 20 flies per sample	Two-way ANOVA, Šídák's multiple comparisons test	by Treatment (suc (myo1Ats>mCherry RNAi ) vs. P.e (myo1Ats>mCherry RNAi ))	0.0279
		P.e (myo1Ats>mCherry RNAi )	myo1Ats>mCherry RNAi	M		13 samples with 20 flies per sample		by Treatment (suc (myo1Ats> CG4928 RNAi) vs. P.e (myo1Ats> CG4928 RNAi))	0.0003
		suc (myo1Ats> CG4928 RNAi)	myo1Ats> CG4928 RNAi	M		9 samples with 20 flies per sample		by Genotype (suc (myo1Ats>mCherry RNAi ) vs. suc (myo1Ats> CG4928 RNAi))	0.0042
		P.e (myo1Ats> CG4928 RNAi)	myo1Ats> CG4928 RNAi	M		11 samples with 20 flies per sample		by Genotype (P.e (myo1Ats>mCherry RNAi )) vs. P.e (myo1Ats> CG4928 RNAi))	<0.0001
								Interaction (Genotype x Treatment)	n.s. (0.1570)

## Sheet: Figure 4
	Figure (Panel)	Figure label	Genotype	Sex	N (days)	n (samples/vials/guts/flies)	Statistical test	Comparison	p value
	Figure 4
	A	suc (Female)	w1118 iso	F	10	10 samples with 20-30 guts per sample	Two-way ANOVA, Šídák's multiple comparisons test	(P.e 1h (Female) vs. suc (Female))	0.0423
		P.e 1h (Female)	w1118 iso	F	10	10 samples with 20-30 guts per sample		(P.e 4h (Female) vs. suc (Female))	<0.0001
		P.e 4h (Female)	w1118 iso	F	10	10 samples with 20-30 guts per sample		(P.e 1h (Male) vs. suc (Male))	n.s. (0.9960)
		suc (Male)	w1118 iso	M	10	10 samples with 20-30 guts per sample		(P.e 4h (Male) vs. suc (Male))	n.s. (0.9526)
		P.e 1h (Male)	w1118 iso	M	10	10 samples with 20-30 guts per sample		(P.e 1h (Female) vs. P.e 1h (Male))	0.0043
		P.e 4h (Male)	w1118 iso	M	10	10 samples with 20-30 guts per sample		(P.e 4h (Female) vs. P.e 4h (Male))	<0.0001
								Interaction (Sex x Treatment)	0.0152
	B'	females	mex>DUOX (BL38907)	F	2	69	Cox proportional hazards model (stratified by replicate), likelihood ratio test	by Gentoype (mex>DUOX (BL38907) vs. mex>attp40)	<0.0001
			mex>attp40	F		77
		males	mes>UAS-DUOX (BL38907)	M		70	Cox proportional hazards model (stratified by replicate), likelihood ratio test	by Gentoype (mex>DUOX (BL38907) vs. mex>attp40)	n.s. (0.7182)
			mex>attp40	M		80
	C'	females	myo1Ats>UAS-SOD1 (BL24750)	F	5	255	Cox proportional hazards model (stratified by replicate), likelihood ratio test	by Genotype (myo1Ats>UAS-SOD1 (BL24750) females vs myo1Ats>attp40 RNAi females)	<0.0001
			myo1Ats>mCherry RNAi	F		232
		males	myo1Ats>UAS-SOD1 (BL24750)	M		217	Cox proportional hazards model (stratified by replicate), likelihood ratio test	by Genotype (myo1Ats>UAS-SOD1 (BL24750) males vs myo1Ats>attp40 RNAi males)	n.s. (0.2187)
			myo1Ats>mCherry RNAi	M		219
	D	suc (myo1Ats>mCherry RNAi )	myo1Ats>mCherry RNAi	F	6	22 samples with 20 flies per sample	Two-way ANOVA, Šídák's multiple comparisons test	by Treatment (suc (myo1Ats>mCherry RNAi ) vs. P.e (myo1Ats>mCherry RNAi))	<0.0001
		P.e (myo1Ats>mCherry RNAi )	myo1Ats>mCherry RNAi	F		24 samples with 20 flies per sample		by Treatment (suc (myo1Ats>SOD1) vs. P.e (myo1Ats>SOD1))	<0.0001
		suc (myo1Ats>SOD1)	myo1Ats>UAS-SOD1 (BL24750)	F		20 samples with 20 flies per sample		by Genotype (suc (myo1Ats>mCherry RNAi ) vs. suc (myo1Ats>SOD1))	<0.0001
		P.e (myo1Ats>SOD1)	myo1Ats>UAS-SOD1 (BL24750)	F		21 samples with 20 flies per sample		by Genotype (P.e (myo1Ats>mCherry RNAi ) vs. P.e (myo1Ats>SOD1))	<0.0001
								Interaction (Genotype x Treatment)	n.s. (0.6911)
	E'	P.e	w1118 iso	F	2	81
		PQ	w1118 iso	M		80	Cox proportional hazards model (stratified by replicate), likelihood ratio test	by Treatment (PQ males vs P.e males)	0.02914
		P.e PQ	w1118 iso	M		79	Cox proportional hazards model (stratified by replicate), likelihood ratio test	by Treatment (P.e PQ males vs P.e males)	<0.0001
	F	suc	w1118 iso	M	5	19 samples with 20 flies per sample	Ordinary one-way ANOVA, Dunnett's multiple comparisons test
		P.e	w1118 iso	M		18 samples with 20 flies per sample		by Treatment (suc vs. P.e)	0.0362
		PQ	w1118 iso	M		20 samples with 20 flies per sample		by Treatment (suc vs. PQ )	0.0356
		P.e PQ	w1118 iso	M		20 samples with 20 flies per sample		by Treatment (suc vs. P.e PQ)	<0.0001

## Sheet: Figure 5
	Figure (Panel)	Figure label	Genotype	Sex	N (days)	n (samples/vials/guts/flies)	Statistical test	Comparison	p value
	Figure 5
	D	G6P	w1118 iso	M	1	6 samples with 5 flies per sample	Unpaired Student’s t test	by Sex (male vs. female)	<0.0001
			w1118 iso	F	1	6 samples with 5 flies per sample
		6P-gluconate	w1118 iso	M	1	6 samples with 5 flies per sample	Unpaired Student’s t test	by Sex (male vs. female)	0.0058
			w1118 iso	F	1	6 samples with 5 flies per sample
		S7P	w1118 iso	M	1	6 samples with 5 flies per sample	Unpaired Student’s t test	by Sex (male vs. female)	<0.0001
			w1118 iso	F	1	6 samples with 5 flies per sample
		Pentose-5P'	w1118 iso	M	1	6 samples with 5 flies per sample	Unpaired Student’s t test	by Sex (male vs. female)	0.0078
			w1118 iso	F	1	6 samples with 5 flies per sample
	E	females	w1118 iso	F	1	3 samples with 5 flies per sample	Unpaired Student’s t test	by Sex (male vs. female)	0.0025
		males	w1118 iso	M	1	3 samples with 5 flies per sample
	F'	w1118 iso	w1118 iso	F		209	Cox proportional hazards model (stratified by replicate), likelihood ratio test	by Sex (female vs. male)	<0.0001
			w1118 iso	M	5	197
		Zw Pgd null	Zw Pgd null	F		211	Cox proportional hazards model (stratified by replicate), likelihood ratio test	by Sex (female vs. male)	n.s. (0.1597)
			Zw Pgd null	M	5	225
	G	suc (Female)	Zw Pgd null	F	3	3 samples with 20-30 guts per sample	Two-way ANOV, Šídák's multiple comparisons test	(P.e 4h (Female) vs. suc (Female))	0.0332
		P.e (Female)	Zw Pgd null	F		3 samples with 20-30 guts per sample		(suc (Male) vs. suc (Female))	n.s. (0.9662)
		suc (Male)	Zw Pgd null	M		3 samples with 20-30 guts per sample		(P.e 4h (Male) vs. suc (Male))	0.0353
								(P.e 4h (Female) vs. P.e 4h (Male))	n.s. (0.9741)
		P.e (Male)	Zw Pgd null	M		3 samples with 20-30 guts per sample		Interaction (Sex x Treatment)	n.s. (0.9752)
	H	suc (Female)	Zw Pgd null	F	3	16 samples with 20 flies per sample	Two-way ANOVA, Šídák's multiple comparisons test	by Treatment (suc (Female) vs. P.e (Female))	0.0004
		P.e (Female)	Zw Pgd null	F	3	15 samples with 20 flies per sample		by Treatment (suc (Male) vs. P.e (Male))	0.0017
		suc (Male)	Zw Pgd null	M	3	15 samples with 20 flies per sample		by Sex (suc (Female) vs. suc (Male))	n.s. (0.0273)
		P.e (Male)	Zw Pgd null	M	3	15 samples with 20 flies per sample		by Sex (P.e (Female) vs. P.e (Male))	n.s. (0.5360)
								Interaction (Sex x Treatment)	n.s. (0.8060)
	I	suc (Female)	Zw Pgd null	F	3	6 guts	Ordinary one-way ANOVA, Šídák's multiple comparisons test	by Treatment (suc (Female) vs. P.e (Female))	0.0001
		P.e (Female)	Zw Pgd null	F	3	6 guts		by Treatment (suc (Male) vs. P.e (Male))	<0.0001
		suc (Male)	Zw Pgd null	M	3	6 guts		by Sex (suc (Female) vs. suc (Male))	n.s. (0.9102)
		P.e (Male)	Zw Pgd null	M	3	6 guts		by Sex (P.e (Female) vs. P.e (Male))	n.s. (0.9998)
	J'	females	myo1Ats>Idh, CG7176 RNAi	F		145	Cox proportional hazards model (stratified by replicate), likelihood ratio test	by Genotype (myo1Ats>Idh, CG7176 RNAi females vs myo1Ats>mCherry RNAi females)	0.002034
			myo1Ats>mCherry RNAi	F	4	161
		males	myo1Ats>Idh, CG7176 RNAi	M		172	Cox proportional hazards model (stratified by replicate), likelihood ratio test	by Genotype (myo1Ats>Idh, CG7176 RNAi males vs myo1Ats>mCherry RNAi males)	<0.0001
			myo1Ats>mCherry RNAi	M	4	161
	K'	females	myo1Ats>Men RNAi	F		119	Cox proportional hazards model (stratified by replicate), likelihood ratio test	by Genotype (myo1Ats>Men RNAi females vs myo1Ats>mCherry RNAi females)	0.002929
			myo1Ats>mCherry RNAi	F	3	169
		males	myo1Ats>Men RNAi	M		121	Cox proportional hazards model (stratified by replicate), likelihood ratio test	by Genotype (myo1Ats>Men RNAi males vs myo1Ats>mCherry RNAi males)	<0.0001
			myo1Ats>mCherry RNAi	M	3	158

## Sheet: Figure S2
	Figure (Panel)	Figure label	Genotype	Sex	N (days), n(flies)	Statistical test	Comparison	p value
	Figure S2
	F'	non-mated	w1118 iso	F	See: Figure 1M	Cox proportional hazards model (stratified by replicate), likelihood ratio test	by Sex (non-mated female vs. mated female)	<0.0001

## Sheet: Figure 6
	Figure (Panel)	Figure label	Genotype	Treatment	Sex	N (days)	n (Flies)	Statistical test	Comparison	p value
	Figure 6
	C'		w1118 iso	P.e	M	3	175
		F P.e wt	w1118 iso	P.e	F		173	Cox proportional hazards model (stratified by replicate), likelihood ratio test	by Sex and Treatment (F P.e wt vs. M P.e wt)	<0.0001
		M P.e Δhfq	w1118 iso	P.e Δhfq	M		180	Cox proportional hazards model (stratified by replicate), likelihood ratio test	by Sex and Treatment (M P.e Δhfq vs. M P.e wt)	n.s. (0.0874)
		F P.e Δhfq	w1118 iso	P.e Δhfq	F		180	Cox proportional hazards model (stratified by replicate), likelihood ratio test	by Sex and Treatment (F P.e Δhfq vs. M P.e wt)	n.s. (0.1580)

## Sheet: Figure S1
	Figure (Panel)	Figure label	Genotype	Sex	N (days), n(flies)	Statistical test	Comparison	p value
	Figure S1
	A	802	RAL-802	F	See: Figure 1 E	Cox proportional hazards model (stratified by replicate), likelihood ratio test	by Genotype (DGRP line female vs. w1118iso female)	<0.0001
		486	RAL-486	F		Cox proportional hazards model (stratified by replicate), likelihood ratio test	by Genotype (DGRP line female vs. w1118iso female)	<0.0001
		129	RAL-129	F		Cox proportional hazards model (stratified by replicate), likelihood ratio test	by Genotype (DGRP line female vs. w1118iso female)	<0.0001
		406	RAL-406	F		Cox proportional hazards model (stratified by replicate), likelihood ratio test	by Genotype (DGRP line female vs. w1118iso female)	<0.0001
		17	RAL-17	F		Cox proportional hazards model (stratified by replicate), likelihood ratio test	by Genotype (DGRP line female vs. w1118iso female)	<0.0001
		313	RAL-313	F		Cox proportional hazards model (stratified by replicate), likelihood ratio test	by Genotype (DGRP line female vs. w1118iso female)	<0.0001
		551	RAL-551	F		Cox proportional hazards model (stratified by replicate), likelihood ratio test	by Genotype (DGRP line female vs. w1118iso female)	<0.0001
		381	RAL-381	F		Cox proportional hazards model (stratified by replicate), likelihood ratio test	by Genotype (DGRP line female vs. w1118iso female)	<0.0001
		217	RAL-217	F		Cox proportional hazards model (stratified by replicate), likelihood ratio test	by Genotype (DGRP line female vs. w1118iso female)	<0.0001
		379	RAL-379	F		Cox proportional hazards model (stratified by replicate), likelihood ratio test	by Genotype (DGRP line female vs. w1118iso female)	<0.0001
		705	RAL-705	F		Cox proportional hazards model (stratified by replicate), likelihood ratio test	by Genotype (DGRP line female vs. w1118iso female)	<0.0001
		897	RAL-897	F		Cox proportional hazards model (stratified by replicate), likelihood ratio test	by Genotype (DGRP line female vs. w1118iso female)	<0.0001
		426	RAL-426	F		Cox proportional hazards model (stratified by replicate), likelihood ratio test	by Genotype (DGRP line female vs. w1118iso female)	<0.0001
		93	RAL-93	F		Cox proportional hazards model (stratified by replicate), likelihood ratio test	by Genotype (DGRP line female vs. w1118iso female)	<0.0001
		360	RAL-360	F		Cox proportional hazards model (stratified by replicate), likelihood ratio test	by Genotype (DGRP line female vs. w1118iso female)	<0.0001
		505	RAL-505	F		Cox proportional hazards model (stratified by replicate), likelihood ratio test	by Genotype (DGRP line female vs. w1118iso female)	<0.0001
		461	RAL-461	F		Cox proportional hazards model (stratified by replicate), likelihood ratio test	by Genotype (DGRP line female vs. w1118iso female)	<0.0001
		861	RAL-861	F		Cox proportional hazards model (stratified by replicate), likelihood ratio test	by Genotype (DGRP line female vs. w1118iso female)	<0.0001
		355	RAL-355	F		Cox proportional hazards model (stratified by replicate), likelihood ratio test	by Genotype (DGRP line female vs. w1118iso female)	<0.0001
		584	RAL-584	F		Cox proportional hazards model (stratified by replicate), likelihood ratio test	by Genotype (DGRP line female vs. w1118iso female)	<0.0001
		721	RAL-721	F		Cox proportional hazards model (stratified by replicate), likelihood ratio test	by Genotype (DGRP line female vs. w1118iso female)	<0.0001
		822	RAL-822	F		Cox proportional hazards model (stratified by replicate), likelihood ratio test	by Genotype (DGRP line female vs. w1118iso female)	<0.0001
		149	RAL-149	F		Cox proportional hazards model (stratified by replicate), likelihood ratio test	by Genotype (DGRP line female vs. w1118iso female)	<0.0001
		821	RAL-821	F		Cox proportional hazards model (stratified by replicate), likelihood ratio test	by Genotype (DGRP line female vs. w1118iso female)	<0.0001
		703	RAL-703	F		Cox proportional hazards model (stratified by replicate), likelihood ratio test	by Genotype (DGRP line female vs. w1118iso female)	<0.0001
		566	RAL-566	F		Cox proportional hazards model (stratified by replicate), likelihood ratio test	by Genotype (DGRP line female vs. w1118iso female)	<0.0001
		21	RAL-21	F		Cox proportional hazards model (stratified by replicate), likelihood ratio test	by Genotype (DGRP line female vs. w1118iso female)	<0.0001
		738	RAL-738	F		Cox proportional hazards model (stratified by replicate), likelihood ratio test	by Genotype (DGRP line female vs. w1118iso female)	<0.0001
		361	RAL-361	F		Cox proportional hazards model (stratified by replicate), likelihood ratio test	by Genotype (DGRP line female vs. w1118iso female)	<0.0001
		336	RAL-336	F		Cox proportional hazards model (stratified by replicate), likelihood ratio test	by Genotype (DGRP line female vs. w1118iso female)	<0.0001
		441	RAL-441	F		Cox proportional hazards model (stratified by replicate), likelihood ratio test	by Genotype (DGRP line female vs. w1118iso female)	<0.0001
		630	RAL-630	F		Cox proportional hazards model (stratified by replicate), likelihood ratio test	by Genotype (DGRP line female vs. w1118iso female)	<0.0001
		385	RAL-385	F		Cox proportional hazards model (stratified by replicate), likelihood ratio test	by Genotype (DGRP line female vs. w1118iso female)	<0.0001
		492	RAL-492	F		Cox proportional hazards model (stratified by replicate), likelihood ratio test	by Genotype (DGRP line female vs. w1118iso female)	<0.0001
		528	RAL-528	F		Cox proportional hazards model (stratified by replicate), likelihood ratio test	by Genotype (DGRP line female vs. w1118iso female)	<0.0001
		317	RAL-317	F		Cox proportional hazards model (stratified by replicate), likelihood ratio test	by Genotype (DGRP line female vs. w1118iso female)	<0.0001
		437	RAL-437	F		Cox proportional hazards model (stratified by replicate), likelihood ratio test	by Genotype (DGRP line female vs. w1118iso female)	<0.0001
		563	RAL-563	F		Cox proportional hazards model (stratified by replicate), likelihood ratio test	by Genotype (DGRP line female vs. w1118iso female)	<0.0001
		443	RAL-443	F		Cox proportional hazards model (stratified by replicate), likelihood ratio test	by Genotype (DGRP line female vs. w1118iso female)	<0.0001
		332	RAL-332	F		Cox proportional hazards model (stratified by replicate), likelihood ratio test	by Genotype (DGRP line female vs. w1118iso female)	<0.0001
		321	RAL-321	F		Cox proportional hazards model (stratified by replicate), likelihood ratio test	by Genotype (DGRP line female vs. w1118iso female)	<0.0001
		907	RAL-907	F		Cox proportional hazards model (stratified by replicate), likelihood ratio test	by Genotype (DGRP line female vs. w1118iso female)	<0.0001
		849	RAL-849	F		Cox proportional hazards model (stratified by replicate), likelihood ratio test	by Genotype (DGRP line female vs. w1118iso female)	<0.0001
		857	RAL-857	F		Cox proportional hazards model (stratified by replicate), likelihood ratio test	by Genotype (DGRP line female vs. w1118iso female)	<0.0001
		595	RAL-595	F		Cox proportional hazards model (stratified by replicate), likelihood ratio test	by Genotype (DGRP line female vs. w1118iso female)	0.000199128
		589	RAL-589	F		Cox proportional hazards model (stratified by replicate), likelihood ratio test	by Genotype (DGRP line female vs. w1118iso female)	<0.0001
		383	RAL-383	F		Cox proportional hazards model (stratified by replicate), likelihood ratio test	by Genotype (DGRP line female vs. w1118iso female)	<0.0001
		380	RAL-380	F		Cox proportional hazards model (stratified by replicate), likelihood ratio test	by Genotype (DGRP line female vs. w1118iso female)	<0.0001
		787	RAL-787	F		Cox proportional hazards model (stratified by replicate), likelihood ratio test	by Genotype (DGRP line female vs. w1118iso female)	<0.0001
		91	RAL-91	F		Cox proportional hazards model (stratified by replicate), likelihood ratio test	by Genotype (DGRP line female vs. w1118iso female)	<0.0001
		350	RAL-350	F		Cox proportional hazards model (stratified by replicate), likelihood ratio test	by Genotype (DGRP line female vs. w1118iso female)	<0.0001
		48	RAL-48	F		Cox proportional hazards model (stratified by replicate), likelihood ratio test	by Genotype (DGRP line female vs. w1118iso female)	0.000392535
		340	RAL-340	F		Cox proportional hazards model (stratified by replicate), likelihood ratio test	by Genotype (DGRP line female vs. w1118iso female)	<0.0001
		837	RAL-837	F		Cox proportional hazards model (stratified by replicate), likelihood ratio test	by Genotype (DGRP line female vs. w1118iso female)	0.000355925
		32	RAL-32	F		Cox proportional hazards model (stratified by replicate), likelihood ratio test	by Genotype (DGRP line female vs. w1118iso female)	<0.0001
		730	RAL-730	F		Cox proportional hazards model (stratified by replicate), likelihood ratio test	by Genotype (DGRP line female vs. w1118iso female)	<0.0001
		892	RAL-892	F		Cox proportional hazards model (stratified by replicate), likelihood ratio test	by Genotype (DGRP line female vs. w1118iso female)	0.00032452
		634	RAL-634	F		Cox proportional hazards model (stratified by replicate), likelihood ratio test	by Genotype (DGRP line female vs. w1118iso female)	<0.0001
		303	RAL-303	F		Cox proportional hazards model (stratified by replicate), likelihood ratio test	by Genotype (DGRP line female vs. w1118iso female)	<0.0001
		370	RAL-370	F		Cox proportional hazards model (stratified by replicate), likelihood ratio test	by Genotype (DGRP line female vs. w1118iso female)	<0.0001
		310	RAL-310	F		Cox proportional hazards model (stratified by replicate), likelihood ratio test	by Genotype (DGRP line female vs. w1118iso female)	0.00014594
		356	RAL-356	F		Cox proportional hazards model (stratified by replicate), likelihood ratio test	by Genotype (DGRP line female vs. w1118iso female)	0.0110218
		765	RAL-765	F		Cox proportional hazards model (stratified by replicate), likelihood ratio test	by Genotype (DGRP line female vs. w1118iso female)	0.00833768
		195	RAL-195	F		Cox proportional hazards model (stratified by replicate), likelihood ratio test	by Genotype (DGRP line female vs. w1118iso female)	0.0031677
		716	RAL-716	F		Cox proportional hazards model (stratified by replicate), likelihood ratio test	by Genotype (DGRP line female vs. w1118iso female)	0.0070842
		228	RAL-228	F		Cox proportional hazards model (stratified by replicate), likelihood ratio test	by Genotype (DGRP line female vs. w1118iso female)	<0.0001
		377	RAL-377	F		Cox proportional hazards model (stratified by replicate), likelihood ratio test	by Genotype (DGRP line female vs. w1118iso female)	0.013517
		375	RAL-375	F		Cox proportional hazards model (stratified by replicate), likelihood ratio test	by Genotype (DGRP line female vs. w1118iso female)	0.000157076
		315	RAL-315	F		Cox proportional hazards model (stratified by replicate), likelihood ratio test	by Genotype (DGRP line female vs. w1118iso female)	0.00648092
		761	RAL-761	F		Cox proportional hazards model (stratified by replicate), likelihood ratio test	by Genotype (DGRP line female vs. w1118iso female)	<0.0001
		440	RAL-440	F		Cox proportional hazards model (stratified by replicate), likelihood ratio test	by Genotype (DGRP line female vs. w1118iso female)	0.000363692
		399	RAL-399	F		Cox proportional hazards model (stratified by replicate), likelihood ratio test	by Genotype (DGRP line female vs. w1118iso female)	<0.0001
		853	RAL-853	F		Cox proportional hazards model (stratified by replicate), likelihood ratio test	by Genotype (DGRP line female vs. w1118iso female)	0.00420021
		142	RAL-142	F		Cox proportional hazards model (stratified by replicate), likelihood ratio test	by Genotype (DGRP line female vs. w1118iso female)	0.0241129
		304	RAL-304	F		Cox proportional hazards model (stratified by replicate), likelihood ratio test	by Genotype (DGRP line female vs. w1118iso female)	0.000144024
		843	RAL-843	F		Cox proportional hazards model (stratified by replicate), likelihood ratio test	by Genotype (DGRP line female vs. w1118iso female)	0.010927
		306	RAL-306	F		Cox proportional hazards model (stratified by replicate), likelihood ratio test	by Genotype (DGRP line female vs. w1118iso female)	0.0113316
		136	RAL-136	F		Cox proportional hazards model (stratified by replicate), likelihood ratio test	by Genotype (DGRP line female vs. w1118iso female)	<0.0001
		627	RAL-627	F		Cox proportional hazards model (stratified by replicate), likelihood ratio test	by Genotype (DGRP line female vs. w1118iso female)	0.0166155
		256	RAL-256	F		Cox proportional hazards model (stratified by replicate), likelihood ratio test	by Genotype (DGRP line female vs. w1118iso female)	0.0420137
		407	RAL-407	F		Cox proportional hazards model (stratified by replicate), likelihood ratio test	by Genotype (DGRP line female vs. w1118iso female)	0.0163975
		335	RAL-335	F		Cox proportional hazards model (stratified by replicate), likelihood ratio test	by Genotype (DGRP line female vs. w1118iso female)	0.0168124
		31	RAL-31	F		Cox proportional hazards model (stratified by replicate), likelihood ratio test	by Genotype (DGRP line female vs. w1118iso female)	0.000124118
		239	RAL-239	F		Cox proportional hazards model (stratified by replicate), likelihood ratio test	by Genotype (DGRP line female vs. w1118iso female)	0.0308992
		362	RAL-362	F		Cox proportional hazards model (stratified by replicate), likelihood ratio test	by Genotype (DGRP line female vs. w1118iso female)	0.000721588
		26	RAL-26	F		Cox proportional hazards model (stratified by replicate), likelihood ratio test	by Genotype (DGRP line female vs. w1118iso female)	0.000374399
		365	RAL-365	F		Cox proportional hazards model (stratified by replicate), likelihood ratio test	by Genotype (DGRP line female vs. w1118iso female)	0.0274573
		374	RAL-374	F		Cox proportional hazards model (stratified by replicate), likelihood ratio test	by Genotype (DGRP line female vs. w1118iso female)	0.00143368
		100	RAL-100	F		Cox proportional hazards model (stratified by replicate), likelihood ratio test	by Genotype (DGRP line female vs. w1118iso female)	0.00648852
		318	RAL-318	F		Cox proportional hazards model (stratified by replicate), likelihood ratio test	by Genotype (DGRP line female vs. w1118iso female)	0.00149793
		879	RAL-879	F		Cox proportional hazards model (stratified by replicate), likelihood ratio test	by Genotype (DGRP line female vs. w1118iso female)	0.00472934
		808	RAL-808	F		Cox proportional hazards model (stratified by replicate), likelihood ratio test	by Genotype (DGRP line female vs. w1118iso female)	0.00402218
		913	RAL-913	F		Cox proportional hazards model (stratified by replicate), likelihood ratio test	by Genotype (DGRP line female vs. w1118iso female)	0.0477291
		513	RAL-513	F		Cox proportional hazards model (stratified by replicate), likelihood ratio test	by Genotype (DGRP line female vs. w1118iso female)	n.s. (0.0593)
		812	RAL-812	F		Cox proportional hazards model (stratified by replicate), likelihood ratio test	by Genotype (DGRP line female vs. w1118iso female)	n.s. (0.0768)
		391	RAL-391	F		Cox proportional hazards model (stratified by replicate), likelihood ratio test	by Genotype (DGRP line female vs. w1118iso female)	0.0162956
		395	RAL-395	F		Cox proportional hazards model (stratified by replicate), likelihood ratio test	by Genotype (DGRP line female vs. w1118iso female)	n.s. (0.0661)
		596	RAL-596	F		Cox proportional hazards model (stratified by replicate), likelihood ratio test	by Genotype (DGRP line female vs. w1118iso female)	n.s. (0.1447)
		900	RAL-900	F		Cox proportional hazards model (stratified by replicate), likelihood ratio test	by Genotype (DGRP line female vs. w1118iso female)	0.00727273
		75	RAL-75	F		Cox proportional hazards model (stratified by replicate), likelihood ratio test	by Genotype (DGRP line female vs. w1118iso female)	0.00228064
		41	RAL-41	F		Cox proportional hazards model (stratified by replicate), likelihood ratio test	by Genotype (DGRP line female vs. w1118iso female)	0.00752644
		530	RAL-530	F		Cox proportional hazards model (stratified by replicate), likelihood ratio test	by Genotype (DGRP line female vs. w1118iso female)	0.00160923
		301	RAL-301	F		Cox proportional hazards model (stratified by replicate), likelihood ratio test	by Genotype (DGRP line female vs. w1118iso female)	n.s. (0.0774)
		181	RAL-181	F		Cox proportional hazards model (stratified by replicate), likelihood ratio test	by Genotype (DGRP line female vs. w1118iso female)	n.s. (0.0512)
		783	RAL-783	F		Cox proportional hazards model (stratified by replicate), likelihood ratio test	by Genotype (DGRP line female vs. w1118iso female)	0.0309729
		748	RAL-748	F		Cox proportional hazards model (stratified by replicate), likelihood ratio test	by Genotype (DGRP line female vs. w1118iso female)	n.s. (0.1517)
		810	RAL-810	F		Cox proportional hazards model (stratified by replicate), likelihood ratio test	by Genotype (DGRP line female vs. w1118iso female)	n.s. (0.1732)
		757	RAL-757	F		Cox proportional hazards model (stratified by replicate), likelihood ratio test	by Genotype (DGRP line female vs. w1118iso female)	n.s. (0.0703)
		491	RAL-491	F		Cox proportional hazards model (stratified by replicate), likelihood ratio test	by Genotype (DGRP line female vs. w1118iso female)	n.s. (0.0881)
		388	RAL-388	F		Cox proportional hazards model (stratified by replicate), likelihood ratio test	by Genotype (DGRP line female vs. w1118iso female)	n.s. (0.0996)
		531	RAL-531	F		Cox proportional hazards model (stratified by replicate), likelihood ratio test	by Genotype (DGRP line female vs. w1118iso female)	n.s. (0.2395)
		795	RAL-795	F		Cox proportional hazards model (stratified by replicate), likelihood ratio test	by Genotype (DGRP line female vs. w1118iso female)	n.s. (0.1533)
		227	RAL-227	F		Cox proportional hazards model (stratified by replicate), likelihood ratio test	by Genotype (DGRP line female vs. w1118iso female)	n.s. (0.0587)
		832	RAL-832	F		Cox proportional hazards model (stratified by replicate), likelihood ratio test	by Genotype (DGRP line female vs. w1118iso female)	n.s. (0.3704)
		517	RAL-517	F		Cox proportional hazards model (stratified by replicate), likelihood ratio test	by Genotype (DGRP line female vs. w1118iso female)	0.0356625
		371	RAL-371	F		Cox proportional hazards model (stratified by replicate), likelihood ratio test	by Genotype (DGRP line female vs. w1118iso female)	n.s. (0.337)
		707	RAL-707	F		Cox proportional hazards model (stratified by replicate), likelihood ratio test	by Genotype (DGRP line female vs. w1118iso female)	n.s. (0.5718)
		796	RAL-796	F		Cox proportional hazards model (stratified by replicate), likelihood ratio test	by Genotype (DGRP line female vs. w1118iso female)	n.s. (0.4412)
		427	RAL-427	F		Cox proportional hazards model (stratified by replicate), likelihood ratio test	by Genotype (DGRP line female vs. w1118iso female)	n.s. (0.2034)
		354	RAL-354	F		Cox proportional hazards model (stratified by replicate), likelihood ratio test	by Genotype (DGRP line female vs. w1118iso female)	n.s. (0.202)
		280	RAL-280	F		Cox proportional hazards model (stratified by replicate), likelihood ratio test	by Genotype (DGRP line female vs. w1118iso female)	n.s. (0.2058)
		804	RAL-804	F		Cox proportional hazards model (stratified by replicate), likelihood ratio test	by Genotype (DGRP line female vs. w1118iso female)	n.s. (0.5145)
		358	RAL-358	F		Cox proportional hazards model (stratified by replicate), likelihood ratio test	by Genotype (DGRP line female vs. w1118iso female)	n.s. (0.3886)
		28	RAL-28	F		Cox proportional hazards model (stratified by replicate), likelihood ratio test	by Genotype (DGRP line female vs. w1118iso female)	n.s. (0.4856)
		737	RAL-737	F		Cox proportional hazards model (stratified by replicate), likelihood ratio test	by Genotype (DGRP line female vs. w1118iso female)	n.s. (0.5229)
		153	RAL-153	F		Cox proportional hazards model (stratified by replicate), likelihood ratio test	by Genotype (DGRP line female vs. w1118iso female)	n.s. (0.5112)
		73	RAL-73	F		Cox proportional hazards model (stratified by replicate), likelihood ratio test	by Genotype (DGRP line female vs. w1118iso female)	n.s. (0.7589)
		38	RAL-38	F		Cox proportional hazards model (stratified by replicate), likelihood ratio test	by Genotype (DGRP line female vs. w1118iso female)	n.s. (0.7318)
		859	RAL-859	F		Cox proportional hazards model (stratified by replicate), likelihood ratio test	by Genotype (DGRP line female vs. w1118iso female)	n.s. (0.8081)
		820	RAL-820	F		Cox proportional hazards model (stratified by replicate), likelihood ratio test	by Genotype (DGRP line female vs. w1118iso female)	n.s. (0.7956)
		911	RAL-911	F		Cox proportional hazards model (stratified by replicate), likelihood ratio test	by Genotype (DGRP line female vs. w1118iso female)	n.s. (0.8614)
		786	RAL-786	F		Cox proportional hazards model (stratified by replicate), likelihood ratio test	by Genotype (DGRP line female vs. w1118iso female)	n.s. (0.9597)
		w1118iso	w1118 iso	F		Cox proportional hazards model (stratified by replicate), likelihood ratio test	by Genotype (DGRP line female vs. w1118iso female)	N.A. (reference)
		732	RAL-732	F		Cox proportional hazards model (stratified by replicate), likelihood ratio test	by Genotype (DGRP line female vs. w1118iso female)	n.s. (0.9283)
		884	RAL-884	F		Cox proportional hazards model (stratified by replicate), likelihood ratio test	by Genotype (DGRP line female vs. w1118iso female)	n.s. (0.9229)
		774	RAL-774	F		Cox proportional hazards model (stratified by replicate), likelihood ratio test	by Genotype (DGRP line female vs. w1118iso female)	n.s. (0.7274)
		908	RAL-908	F		Cox proportional hazards model (stratified by replicate), likelihood ratio test	by Genotype (DGRP line female vs. w1118iso female)	n.s. (0.6521)
		45	RAL-45	F		Cox proportional hazards model (stratified by replicate), likelihood ratio test	by Genotype (DGRP line female vs. w1118iso female)	n.s. (0.3628)
		101	RAL-101	F		Cox proportional hazards model (stratified by replicate), likelihood ratio test	by Genotype (DGRP line female vs. w1118iso female)	n.s. (0.4615)
		338	RAL-338	F		Cox proportional hazards model (stratified by replicate), likelihood ratio test	by Genotype (DGRP line female vs. w1118iso female)	n.s. (0.4067)
		714	RAL-714	F		Cox proportional hazards model (stratified by replicate), likelihood ratio test	by Genotype (DGRP line female vs. w1118iso female)	n.s. (0.257)
		189	RAL-189	F		Cox proportional hazards model (stratified by replicate), likelihood ratio test	by Genotype (DGRP line female vs. w1118iso female)	n.s. (0.4124)
		348	RAL-348	F		Cox proportional hazards model (stratified by replicate), likelihood ratio test	by Genotype (DGRP line female vs. w1118iso female)	n.s. (0.1702)
		382	RAL-382	F		Cox proportional hazards model (stratified by replicate), likelihood ratio test	by Genotype (DGRP line female vs. w1118iso female)	n.s. (0.0703)
		83	RAL-83	F		Cox proportional hazards model (stratified by replicate), likelihood ratio test	by Genotype (DGRP line female vs. w1118iso female)	n.s. (0.3497)
		319	RAL-319	F		Cox proportional hazards model (stratified by replicate), likelihood ratio test	by Genotype (DGRP line female vs. w1118iso female)	0.0467523
		40	RAL-40	F		Cox proportional hazards model (stratified by replicate), likelihood ratio test	by Genotype (DGRP line female vs. w1118iso female)	n.s. (0.2345)
		235	RAL-235	F		Cox proportional hazards model (stratified by replicate), likelihood ratio test	by Genotype (DGRP line female vs. w1118iso female)	n.s. (0.0623)
		397	RAL-397	F		Cox proportional hazards model (stratified by replicate), likelihood ratio test	by Genotype (DGRP line female vs. w1118iso female)	0.0461692
		392	RAL-392	F		Cox proportional hazards model (stratified by replicate), likelihood ratio test	by Genotype (DGRP line female vs. w1118iso female)	n.s. (0.1727)
		852	RAL-852	F		Cox proportional hazards model (stratified by replicate), likelihood ratio test	by Genotype (DGRP line female vs. w1118iso female)	0.0137633
		790	RAL-790	F		Cox proportional hazards model (stratified by replicate), likelihood ratio test	by Genotype (DGRP line female vs. w1118iso female)	0.0436271
		309	RAL-309	F		Cox proportional hazards model (stratified by replicate), likelihood ratio test	by Genotype (DGRP line female vs. w1118iso female)	0.0146148
		324	RAL-324	F		Cox proportional hazards model (stratified by replicate), likelihood ratio test	by Genotype (DGRP line female vs. w1118iso female)	0.0126371
		776	RAL-776	F		Cox proportional hazards model (stratified by replicate), likelihood ratio test	by Genotype (DGRP line female vs. w1118iso female)	0.00603431
		42	RAL-42	F		Cox proportional hazards model (stratified by replicate), likelihood ratio test	by Genotype (DGRP line female vs. w1118iso female)	n.s. (0.1284)
		69	RAL-69	F		Cox proportional hazards model (stratified by replicate), likelihood ratio test	by Genotype (DGRP line female vs. w1118iso female)	n.s. (0.1034)
		85	RAL-85	F		Cox proportional hazards model (stratified by replicate), likelihood ratio test	by Genotype (DGRP line female vs. w1118iso female)	0.00969484
		559	RAL-559	F		Cox proportional hazards model (stratified by replicate), likelihood ratio test	by Genotype (DGRP line female vs. w1118iso female)	0.022869
		161	RAL-161	F		Cox proportional hazards model (stratified by replicate), likelihood ratio test	by Genotype (DGRP line female vs. w1118iso female)	n.s. (0.0854)
		57	RAL-57	F		Cox proportional hazards model (stratified by replicate), likelihood ratio test	by Genotype (DGRP line female vs. w1118iso female)	0.0450604
		555	RAL-555	F		Cox proportional hazards model (stratified by replicate), likelihood ratio test	by Genotype (DGRP line female vs. w1118iso female)	0.000332761
		535	RAL-535	F		Cox proportional hazards model (stratified by replicate), likelihood ratio test	by Genotype (DGRP line female vs. w1118iso female)	0.0324602
		819	RAL-819	F		Cox proportional hazards model (stratified by replicate), likelihood ratio test	by Genotype (DGRP line female vs. w1118iso female)	0.00729448
		88	RAL-88	F		Cox proportional hazards model (stratified by replicate), likelihood ratio test	by Genotype (DGRP line female vs. w1118iso female)	0.0292296
		818	RAL-818	F		Cox proportional hazards model (stratified by replicate), likelihood ratio test	by Genotype (DGRP line female vs. w1118iso female)	0.00218524
		373	RAL-373	F		Cox proportional hazards model (stratified by replicate), likelihood ratio test	by Genotype (DGRP line female vs. w1118iso female)	0.0069281
		87	RAL-87	F		Cox proportional hazards model (stratified by replicate), likelihood ratio test	by Genotype (DGRP line female vs. w1118iso female)	0.00724331
		850	RAL-850	F		Cox proportional hazards model (stratified by replicate), likelihood ratio test	by Genotype (DGRP line female vs. w1118iso female)	<0.0001
		639	RAL-639	F		Cox proportional hazards model (stratified by replicate), likelihood ratio test	by Genotype (DGRP line female vs. w1118iso female)	0.000192054
		177	RAL-177	F		Cox proportional hazards model (stratified by replicate), likelihood ratio test	by Genotype (DGRP line female vs. w1118iso female)	0.00391282
		712	RAL-712	F		Cox proportional hazards model (stratified by replicate), likelihood ratio test	by Genotype (DGRP line female vs. w1118iso female)	0.00084124
		105	RAL-105	F		Cox proportional hazards model (stratified by replicate), likelihood ratio test	by Genotype (DGRP line female vs. w1118iso female)	<0.0001
		357	RAL-357	F		Cox proportional hazards model (stratified by replicate), likelihood ratio test	by Genotype (DGRP line female vs. w1118iso female)	<0.0001
		502	RAL-502	F		Cox proportional hazards model (stratified by replicate), likelihood ratio test	by Genotype (DGRP line female vs. w1118iso female)	<0.0001
		409	RAL-409	F		Cox proportional hazards model (stratified by replicate), likelihood ratio test	by Genotype (DGRP line female vs. w1118iso female)	<0.0001
		386	RAL-386	F		Cox proportional hazards model (stratified by replicate), likelihood ratio test	by Genotype (DGRP line female vs. w1118iso female)	<0.0001
		405	RAL-405	F		Cox proportional hazards model (stratified by replicate), likelihood ratio test	by Genotype (DGRP line female vs. w1118iso female)	<0.0001
		359	RAL-359	F		Cox proportional hazards model (stratified by replicate), likelihood ratio test	by Genotype (DGRP line female vs. w1118iso female)	<0.0001
		352	RAL-352	F		Cox proportional hazards model (stratified by replicate), likelihood ratio test	by Genotype (DGRP line female vs. w1118iso female)	<0.0001
		176	RAL-176	F		Cox proportional hazards model (stratified by replicate), likelihood ratio test	by Genotype (DGRP line female vs. w1118iso female)	<0.0001
		229	RAL-229	F		Cox proportional hazards model (stratified by replicate), likelihood ratio test	by Genotype (DGRP line female vs. w1118iso female)	<0.0001
		109	RAL-109	F		Cox proportional hazards model (stratified by replicate), likelihood ratio test	by Genotype (DGRP line female vs. w1118iso female)	<0.0001
		59	RAL-59	F		Cox proportional hazards model (stratified by replicate), likelihood ratio test	by Genotype (DGRP line female vs. w1118iso female)	<0.0001
	B	486	RAL-486	M	See: Figure 1 E	Cox proportional hazards model (stratified by replicate), likelihood ratio test	by Genotype (DGRP line male vs. w1118iso male)	n.s. (0.077)
		129	RAL-129	M		Cox proportional hazards model (stratified by replicate), likelihood ratio test	by Genotype (DGRP line male vs. w1118iso male)	n.s. (0.0814)
		861	RAL-861	M		Cox proportional hazards model (stratified by replicate), likelihood ratio test	by Genotype (DGRP line male vs. w1118iso male)	0.00782771
		374	RAL-374	M		Cox proportional hazards model (stratified by replicate), likelihood ratio test	by Genotype (DGRP line male vs. w1118iso male)	0.0274956
		441	RAL-441	M		Cox proportional hazards model (stratified by replicate), likelihood ratio test	by Genotype (DGRP line male vs. w1118iso male)	0.00351953
		821	RAL-821	M		Cox proportional hazards model (stratified by replicate), likelihood ratio test	by Genotype (DGRP line male vs. w1118iso male)	n.s. (0.2826)
		340	RAL-340	M		Cox proportional hazards model (stratified by replicate), likelihood ratio test	by Genotype (DGRP line male vs. w1118iso male)	n.s. (0.1111)
		907	RAL-907	M		Cox proportional hazards model (stratified by replicate), likelihood ratio test	by Genotype (DGRP line male vs. w1118iso male)	n.s. (0.1112)
		517	RAL-517	M		Cox proportional hazards model (stratified by replicate), likelihood ratio test	by Genotype (DGRP line male vs. w1118iso male)	0.00703095
		897	RAL-897	M		Cox proportional hazards model (stratified by replicate), likelihood ratio test	by Genotype (DGRP line male vs. w1118iso male)	0.0341814
		796	RAL-796	M		Cox proportional hazards model (stratified by replicate), likelihood ratio test	by Genotype (DGRP line male vs. w1118iso male)	n.s. (0.3857)
		313	RAL-313	M		Cox proportional hazards model (stratified by replicate), likelihood ratio test	by Genotype (DGRP line male vs. w1118iso male)	0.0356854
		217	RAL-217	M		Cox proportional hazards model (stratified by replicate), likelihood ratio test	by Genotype (DGRP line male vs. w1118iso male)	n.s. (0.2184)
		375	RAL-375	M		Cox proportional hazards model (stratified by replicate), likelihood ratio test	by Genotype (DGRP line male vs. w1118iso male)	n.s. (0.1605)
		381	RAL-381	M		Cox proportional hazards model (stratified by replicate), likelihood ratio test	by Genotype (DGRP line male vs. w1118iso male)	n.s. (0.1001)
		17	RAL-17	M		Cox proportional hazards model (stratified by replicate), likelihood ratio test	by Genotype (DGRP line male vs. w1118iso male)	n.s. (0.2576)
		443	RAL-443	M		Cox proportional hazards model (stratified by replicate), likelihood ratio test	by Genotype (DGRP line male vs. w1118iso male)	n.s. (0.1158)
		461	RAL-461	M		Cox proportional hazards model (stratified by replicate), likelihood ratio test	by Genotype (DGRP line male vs. w1118iso male)	n.s. (0.3057)
		303	RAL-303	M		Cox proportional hazards model (stratified by replicate), likelihood ratio test	by Genotype (DGRP line male vs. w1118iso male)	n.s. (0.1139)
		426	RAL-426	M		Cox proportional hazards model (stratified by replicate), likelihood ratio test	by Genotype (DGRP line male vs. w1118iso male)	n.s. (0.2847)
		385	RAL-385	M		Cox proportional hazards model (stratified by replicate), likelihood ratio test	by Genotype (DGRP line male vs. w1118iso male)	n.s. (0.4565)
		321	RAL-321	M		Cox proportional hazards model (stratified by replicate), likelihood ratio test	by Genotype (DGRP line male vs. w1118iso male)	n.s. (0.2975)
		857	RAL-857	M		Cox proportional hazards model (stratified by replicate), likelihood ratio test	by Genotype (DGRP line male vs. w1118iso male)	n.s. (0.5303)
		716	RAL-716	M		Cox proportional hazards model (stratified by replicate), likelihood ratio test	by Genotype (DGRP line male vs. w1118iso male)	n.s. (0.6657)
		832	RAL-832	M		Cox proportional hazards model (stratified by replicate), likelihood ratio test	by Genotype (DGRP line male vs. w1118iso male)	n.s. (0.675)
		85	RAL-85	M		Cox proportional hazards model (stratified by replicate), likelihood ratio test	by Genotype (DGRP line male vs. w1118iso male)	n.s. (0.4583)
		256	RAL-256	M		Cox proportional hazards model (stratified by replicate), likelihood ratio test	by Genotype (DGRP line male vs. w1118iso male)	n.s. (0.7024)
		362	RAL-362	M		Cox proportional hazards model (stratified by replicate), likelihood ratio test	by Genotype (DGRP line male vs. w1118iso male)	n.s. (0.4875)
		354	RAL-354	M		Cox proportional hazards model (stratified by replicate), likelihood ratio test	by Genotype (DGRP line male vs. w1118iso male)	n.s. (0.5824)
		440	RAL-440	M		Cox proportional hazards model (stratified by replicate), likelihood ratio test	by Genotype (DGRP line male vs. w1118iso male)	n.s. (0.7721)
		437	RAL-437	M		Cox proportional hazards model (stratified by replicate), likelihood ratio test	by Genotype (DGRP line male vs. w1118iso male)	n.s. (0.6752)
		w1118iso	w1118 iso	M		Cox proportional hazards model (stratified by replicate), likelihood ratio test	by Genotype (DGRP line male vs. w1118iso male)	N.A. (reference)
		21	RAL-21	M		Cox proportional hazards model (stratified by replicate), likelihood ratio test	by Genotype (DGRP line male vs. w1118iso male)	n.s. (0.9938)
		802	RAL-802	M		Cox proportional hazards model (stratified by replicate), likelihood ratio test	by Genotype (DGRP line male vs. w1118iso male)	n.s. (0.9148)
		707	RAL-707	M		Cox proportional hazards model (stratified by replicate), likelihood ratio test	by Genotype (DGRP line male vs. w1118iso male)	n.s. (0.9419)
		630	RAL-630	M		Cox proportional hazards model (stratified by replicate), likelihood ratio test	by Genotype (DGRP line male vs. w1118iso male)	n.s. (0.8489)
		634	RAL-634	M		Cox proportional hazards model (stratified by replicate), likelihood ratio test	by Genotype (DGRP line male vs. w1118iso male)	n.s. (0.8445)
		100	RAL-100	M		Cox proportional hazards model (stratified by replicate), likelihood ratio test	by Genotype (DGRP line male vs. w1118iso male)	n.s. (0.8346)
		373	RAL-373	M		Cox proportional hazards model (stratified by replicate), likelihood ratio test	by Genotype (DGRP line male vs. w1118iso male)	n.s. (0.8818)
		355	RAL-355	M		Cox proportional hazards model (stratified by replicate), likelihood ratio test	by Genotype (DGRP line male vs. w1118iso male)	n.s. (0.7237)
		324	RAL-324	M		Cox proportional hazards model (stratified by replicate), likelihood ratio test	by Genotype (DGRP line male vs. w1118iso male)	n.s. (0.7266)
		913	RAL-913	M		Cox proportional hazards model (stratified by replicate), likelihood ratio test	by Genotype (DGRP line male vs. w1118iso male)	n.s. (0.8374)
		737	RAL-737	M		Cox proportional hazards model (stratified by replicate), likelihood ratio test	by Genotype (DGRP line male vs. w1118iso male)	n.s. (0.6217)
		900	RAL-900	M		Cox proportional hazards model (stratified by replicate), likelihood ratio test	by Genotype (DGRP line male vs. w1118iso male)	n.s. (0.5647)
		843	RAL-843	M		Cox proportional hazards model (stratified by replicate), likelihood ratio test	by Genotype (DGRP line male vs. w1118iso male)	n.s. (0.637)
		306	RAL-306	M		Cox proportional hazards model (stratified by replicate), likelihood ratio test	by Genotype (DGRP line male vs. w1118iso male)	n.s. (0.6319)
		360	RAL-360	M		Cox proportional hazards model (stratified by replicate), likelihood ratio test	by Genotype (DGRP line male vs. w1118iso male)	n.s. (0.4261)
		195	RAL-195	M		Cox proportional hazards model (stratified by replicate), likelihood ratio test	by Genotype (DGRP line male vs. w1118iso male)	n.s. (0.4855)
		332	RAL-332	M		Cox proportional hazards model (stratified by replicate), likelihood ratio test	by Genotype (DGRP line male vs. w1118iso male)	n.s. (0.2347)
		721	RAL-721	M		Cox proportional hazards model (stratified by replicate), likelihood ratio test	by Genotype (DGRP line male vs. w1118iso male)	n.s. (0.3942)
		149	RAL-149	M		Cox proportional hazards model (stratified by replicate), likelihood ratio test	by Genotype (DGRP line male vs. w1118iso male)	n.s. (0.0765)
		317	RAL-317	M		Cox proportional hazards model (stratified by replicate), likelihood ratio test	by Genotype (DGRP line male vs. w1118iso male)	n.s. (0.0839)
		528	RAL-528	M		Cox proportional hazards model (stratified by replicate), likelihood ratio test	by Genotype (DGRP line male vs. w1118iso male)	n.s. (0.1735)
		48	RAL-48	M		Cox proportional hazards model (stratified by replicate), likelihood ratio test	by Genotype (DGRP line male vs. w1118iso male)	n.s. (0.1529)
		93	RAL-93	M		Cox proportional hazards model (stratified by replicate), likelihood ratio test	by Genotype (DGRP line male vs. w1118iso male)	0.0361932
		45	RAL-45	M		Cox proportional hazards model (stratified by replicate), likelihood ratio test	by Genotype (DGRP line male vs. w1118iso male)	0.0378175
		32	RAL-32	M		Cox proportional hazards model (stratified by replicate), likelihood ratio test	by Genotype (DGRP line male vs. w1118iso male)	0.00381575
		531	RAL-531	M		Cox proportional hazards model (stratified by replicate), likelihood ratio test	by Genotype (DGRP line male vs. w1118iso male)	n.s. (0.1838)
		395	RAL-395	M		Cox proportional hazards model (stratified by replicate), likelihood ratio test	by Genotype (DGRP line male vs. w1118iso male)	n.s. (0.0833)
		703	RAL-703	M		Cox proportional hazards model (stratified by replicate), likelihood ratio test	by Genotype (DGRP line male vs. w1118iso male)	n.s. (0.0997)
		427	RAL-427	M		Cox proportional hazards model (stratified by replicate), likelihood ratio test	by Genotype (DGRP line male vs. w1118iso male)	0.00349638
		787	RAL-787	M		Cox proportional hazards model (stratified by replicate), likelihood ratio test	by Genotype (DGRP line male vs. w1118iso male)	0.00312021
		551	RAL-551	M		Cox proportional hazards model (stratified by replicate), likelihood ratio test	by Genotype (DGRP line male vs. w1118iso male)	0.000729768
		371	RAL-371	M		Cox proportional hazards model (stratified by replicate), likelihood ratio test	by Genotype (DGRP line male vs. w1118iso male)	0.0264817
		228	RAL-228	M		Cox proportional hazards model (stratified by replicate), likelihood ratio test	by Genotype (DGRP line male vs. w1118iso male)	<0.0001
		822	RAL-822	M		Cox proportional hazards model (stratified by replicate), likelihood ratio test	by Genotype (DGRP line male vs. w1118iso male)	<0.0001
		819	RAL-819	M		Cox proportional hazards model (stratified by replicate), likelihood ratio test	by Genotype (DGRP line male vs. w1118iso male)	0.00177887
		105	RAL-105	M		Cox proportional hazards model (stratified by replicate), likelihood ratio test	by Genotype (DGRP line male vs. w1118iso male)	<0.0001
		41	RAL-41	M		Cox proportional hazards model (stratified by replicate), likelihood ratio test	by Genotype (DGRP line male vs. w1118iso male)	<0.0001
		91	RAL-91	M		Cox proportional hazards model (stratified by replicate), likelihood ratio test	by Genotype (DGRP line male vs. w1118iso male)	<0.0001
		26	RAL-26	M		Cox proportional hazards model (stratified by replicate), likelihood ratio test	by Genotype (DGRP line male vs. w1118iso male)	<0.0001
		309	RAL-309	M		Cox proportional hazards model (stratified by replicate), likelihood ratio test	by Genotype (DGRP line male vs. w1118iso male)	<0.0001
		911	RAL-911	M		Cox proportional hazards model (stratified by replicate), likelihood ratio test	by Genotype (DGRP line male vs. w1118iso male)	<0.0001
		849	RAL-849	M		Cox proportional hazards model (stratified by replicate), likelihood ratio test	by Genotype (DGRP line male vs. w1118iso male)	<0.0001
		379	RAL-379	M		Cox proportional hazards model (stratified by replicate), likelihood ratio test	by Genotype (DGRP line male vs. w1118iso male)	0.00392183
		730	RAL-730	M		Cox proportional hazards model (stratified by replicate), likelihood ratio test	by Genotype (DGRP line male vs. w1118iso male)	<0.0001
		837	RAL-837	M		Cox proportional hazards model (stratified by replicate), likelihood ratio test	by Genotype (DGRP line male vs. w1118iso male)	<0.0001
		795	RAL-795	M		Cox proportional hazards model (stratified by replicate), likelihood ratio test	by Genotype (DGRP line male vs. w1118iso male)	<0.0001
		280	RAL-280	M		Cox proportional hazards model (stratified by replicate), likelihood ratio test	by Genotype (DGRP line male vs. w1118iso male)	<0.0001
		820	RAL-820	M		Cox proportional hazards model (stratified by replicate), likelihood ratio test	by Genotype (DGRP line male vs. w1118iso male)	<0.0001
		406	RAL-406	M		Cox proportional hazards model (stratified by replicate), likelihood ratio test	by Genotype (DGRP line male vs. w1118iso male)	<0.0001
		808	RAL-808	M		Cox proportional hazards model (stratified by replicate), likelihood ratio test	by Genotype (DGRP line male vs. w1118iso male)	<0.0001
		566	RAL-566	M		Cox proportional hazards model (stratified by replicate), likelihood ratio test	by Genotype (DGRP line male vs. w1118iso male)	<0.0001
		75	RAL-75	M		Cox proportional hazards model (stratified by replicate), likelihood ratio test	by Genotype (DGRP line male vs. w1118iso male)	<0.0001
		596	RAL-596	M		Cox proportional hazards model (stratified by replicate), likelihood ratio test	by Genotype (DGRP line male vs. w1118iso male)	<0.0001
		738	RAL-738	M		Cox proportional hazards model (stratified by replicate), likelihood ratio test	by Genotype (DGRP line male vs. w1118iso male)	<0.0001
		380	RAL-380	M		Cox proportional hazards model (stratified by replicate), likelihood ratio test	by Genotype (DGRP line male vs. w1118iso male)	<0.0001
		83	RAL-83	M		Cox proportional hazards model (stratified by replicate), likelihood ratio test	by Genotype (DGRP line male vs. w1118iso male)	<0.0001
		336	RAL-336	M		Cox proportional hazards model (stratified by replicate), likelihood ratio test	by Genotype (DGRP line male vs. w1118iso male)	0.000139044
		884	RAL-884	M		Cox proportional hazards model (stratified by replicate), likelihood ratio test	by Genotype (DGRP line male vs. w1118iso male)	<0.0001
		783	RAL-783	M		Cox proportional hazards model (stratified by replicate), likelihood ratio test	by Genotype (DGRP line male vs. w1118iso male)	<0.0001
		761	RAL-761	M		Cox proportional hazards model (stratified by replicate), likelihood ratio test	by Genotype (DGRP line male vs. w1118iso male)	<0.0001
		748	RAL-748	M		Cox proportional hazards model (stratified by replicate), likelihood ratio test	by Genotype (DGRP line male vs. w1118iso male)	<0.0001
		774	RAL-774	M		Cox proportional hazards model (stratified by replicate), likelihood ratio test	by Genotype (DGRP line male vs. w1118iso male)	<0.0001
		161	RAL-161	M		Cox proportional hazards model (stratified by replicate), likelihood ratio test	by Genotype (DGRP line male vs. w1118iso male)	<0.0001
		365	RAL-365	M		Cox proportional hazards model (stratified by replicate), likelihood ratio test	by Genotype (DGRP line male vs. w1118iso male)	<0.0001
		42	RAL-42	M		Cox proportional hazards model (stratified by replicate), likelihood ratio test	by Genotype (DGRP line male vs. w1118iso male)	<0.0001
		304	RAL-304	M		Cox proportional hazards model (stratified by replicate), likelihood ratio test	by Genotype (DGRP line male vs. w1118iso male)	<0.0001
		492	RAL-492	M		Cox proportional hazards model (stratified by replicate), likelihood ratio test	by Genotype (DGRP line male vs. w1118iso male)	<0.0001
		790	RAL-790	M		Cox proportional hazards model (stratified by replicate), likelihood ratio test	by Genotype (DGRP line male vs. w1118iso male)	<0.0001
		388	RAL-388	M		Cox proportional hazards model (stratified by replicate), likelihood ratio test	by Genotype (DGRP line male vs. w1118iso male)	<0.0001
		31	RAL-31	M		Cox proportional hazards model (stratified by replicate), likelihood ratio test	by Genotype (DGRP line male vs. w1118iso male)	<0.0001
		892	RAL-892	M		Cox proportional hazards model (stratified by replicate), likelihood ratio test	by Genotype (DGRP line male vs. w1118iso male)	<0.0001
		530	RAL-530	M		Cox proportional hazards model (stratified by replicate), likelihood ratio test	by Genotype (DGRP line male vs. w1118iso male)	<0.0001
		908	RAL-908	M		Cox proportional hazards model (stratified by replicate), likelihood ratio test	by Genotype (DGRP line male vs. w1118iso male)	<0.0001
		335	RAL-335	M		Cox proportional hazards model (stratified by replicate), likelihood ratio test	by Genotype (DGRP line male vs. w1118iso male)	<0.0001
		765	RAL-765	M		Cox proportional hazards model (stratified by replicate), likelihood ratio test	by Genotype (DGRP line male vs. w1118iso male)	<0.0001
		235	RAL-235	M		Cox proportional hazards model (stratified by replicate), likelihood ratio test	by Genotype (DGRP line male vs. w1118iso male)	<0.0001
		359	RAL-359	M		Cox proportional hazards model (stratified by replicate), likelihood ratio test	by Genotype (DGRP line male vs. w1118iso male)	<0.0001
		757	RAL-757	M		Cox proportional hazards model (stratified by replicate), likelihood ratio test	by Genotype (DGRP line male vs. w1118iso male)	<0.0001
		559	RAL-559	M		Cox proportional hazards model (stratified by replicate), likelihood ratio test	by Genotype (DGRP line male vs. w1118iso male)	<0.0001
		399	RAL-399	M		Cox proportional hazards model (stratified by replicate), likelihood ratio test	by Genotype (DGRP line male vs. w1118iso male)	<0.0001
		705	RAL-705	M		Cox proportional hazards model (stratified by replicate), likelihood ratio test	by Genotype (DGRP line male vs. w1118iso male)	<0.0001
		812	RAL-812	M		Cox proportional hazards model (stratified by replicate), likelihood ratio test	by Genotype (DGRP line male vs. w1118iso male)	<0.0001
		383	RAL-383	M		Cox proportional hazards model (stratified by replicate), likelihood ratio test	by Genotype (DGRP line male vs. w1118iso male)	<0.0001
		189	RAL-189	M		Cox proportional hazards model (stratified by replicate), likelihood ratio test	by Genotype (DGRP line male vs. w1118iso male)	<0.0001
		377	RAL-377	M		Cox proportional hazards model (stratified by replicate), likelihood ratio test	by Genotype (DGRP line male vs. w1118iso male)	<0.0001
		810	RAL-810	M		Cox proportional hazards model (stratified by replicate), likelihood ratio test	by Genotype (DGRP line male vs. w1118iso male)	<0.0001
		101	RAL-101	M		Cox proportional hazards model (stratified by replicate), likelihood ratio test	by Genotype (DGRP line male vs. w1118iso male)	<0.0001
		73	RAL-73	M		Cox proportional hazards model (stratified by replicate), likelihood ratio test	by Genotype (DGRP line male vs. w1118iso male)	<0.0001
		136	RAL-136	M		Cox proportional hazards model (stratified by replicate), likelihood ratio test	by Genotype (DGRP line male vs. w1118iso male)	<0.0001
		505	RAL-505	M		Cox proportional hazards model (stratified by replicate), likelihood ratio test	by Genotype (DGRP line male vs. w1118iso male)	<0.0001
		409	RAL-409	M		Cox proportional hazards model (stratified by replicate), likelihood ratio test	by Genotype (DGRP line male vs. w1118iso male)	<0.0001
		732	RAL-732	M		Cox proportional hazards model (stratified by replicate), likelihood ratio test	by Genotype (DGRP line male vs. w1118iso male)	<0.0001
		350	RAL-350	M		Cox proportional hazards model (stratified by replicate), likelihood ratio test	by Genotype (DGRP line male vs. w1118iso male)	<0.0001
		356	RAL-356	M		Cox proportional hazards model (stratified by replicate), likelihood ratio test	by Genotype (DGRP line male vs. w1118iso male)	<0.0001
		407	RAL-407	M		Cox proportional hazards model (stratified by replicate), likelihood ratio test	by Genotype (DGRP line male vs. w1118iso male)	<0.0001
		563	RAL-563	M		Cox proportional hazards model (stratified by replicate), likelihood ratio test	by Genotype (DGRP line male vs. w1118iso male)	<0.0001
		589	RAL-589	M		Cox proportional hazards model (stratified by replicate), likelihood ratio test	by Genotype (DGRP line male vs. w1118iso male)	<0.0001
		804	RAL-804	M		Cox proportional hazards model (stratified by replicate), likelihood ratio test	by Genotype (DGRP line male vs. w1118iso male)	<0.0001
		853	RAL-853	M		Cox proportional hazards model (stratified by replicate), likelihood ratio test	by Genotype (DGRP line male vs. w1118iso male)	<0.0001
		87	RAL-87	M		Cox proportional hazards model (stratified by replicate), likelihood ratio test	by Genotype (DGRP line male vs. w1118iso male)	<0.0001
		879	RAL-879	M		Cox proportional hazards model (stratified by replicate), likelihood ratio test	by Genotype (DGRP line male vs. w1118iso male)	<0.0001
		491	RAL-491	M		Cox proportional hazards model (stratified by replicate), likelihood ratio test	by Genotype (DGRP line male vs. w1118iso male)	<0.0001
		69	RAL-69	M		Cox proportional hazards model (stratified by replicate), likelihood ratio test	by Genotype (DGRP line male vs. w1118iso male)	<0.0001
		338	RAL-338	M		Cox proportional hazards model (stratified by replicate), likelihood ratio test	by Genotype (DGRP line male vs. w1118iso male)	<0.0001
		584	RAL-584	M		Cox proportional hazards model (stratified by replicate), likelihood ratio test	by Genotype (DGRP line male vs. w1118iso male)	<0.0001
		370	RAL-370	M		Cox proportional hazards model (stratified by replicate), likelihood ratio test	by Genotype (DGRP line male vs. w1118iso male)	<0.0001
		850	RAL-850	M		Cox proportional hazards model (stratified by replicate), likelihood ratio test	by Genotype (DGRP line male vs. w1118iso male)	<0.0001
		38	RAL-38	M		Cox proportional hazards model (stratified by replicate), likelihood ratio test	by Genotype (DGRP line male vs. w1118iso male)	<0.0001
		513	RAL-513	M		Cox proportional hazards model (stratified by replicate), likelihood ratio test	by Genotype (DGRP line male vs. w1118iso male)	<0.0001
		310	RAL-310	M		Cox proportional hazards model (stratified by replicate), likelihood ratio test	by Genotype (DGRP line male vs. w1118iso male)	<0.0001
		859	RAL-859	M		Cox proportional hazards model (stratified by replicate), likelihood ratio test	by Genotype (DGRP line male vs. w1118iso male)	<0.0001
		595	RAL-595	M		Cox proportional hazards model (stratified by replicate), likelihood ratio test	by Genotype (DGRP line male vs. w1118iso male)	<0.0001
		142	RAL-142	M		Cox proportional hazards model (stratified by replicate), likelihood ratio test	by Genotype (DGRP line male vs. w1118iso male)	<0.0001
		627	RAL-627	M		Cox proportional hazards model (stratified by replicate), likelihood ratio test	by Genotype (DGRP line male vs. w1118iso male)	<0.0001
		361	RAL-361	M		Cox proportional hazards model (stratified by replicate), likelihood ratio test	by Genotype (DGRP line male vs. w1118iso male)	<0.0001
		714	RAL-714	M		Cox proportional hazards model (stratified by replicate), likelihood ratio test	by Genotype (DGRP line male vs. w1118iso male)	<0.0001
		776	RAL-776	M		Cox proportional hazards model (stratified by replicate), likelihood ratio test	by Genotype (DGRP line male vs. w1118iso male)	<0.0001
		315	RAL-315	M		Cox proportional hazards model (stratified by replicate), likelihood ratio test	by Genotype (DGRP line male vs. w1118iso male)	<0.0001
		88	RAL-88	M		Cox proportional hazards model (stratified by replicate), likelihood ratio test	by Genotype (DGRP line male vs. w1118iso male)	<0.0001
		181	RAL-181	M		Cox proportional hazards model (stratified by replicate), likelihood ratio test	by Genotype (DGRP line male vs. w1118iso male)	<0.0001
		301	RAL-301	M		Cox proportional hazards model (stratified by replicate), likelihood ratio test	by Genotype (DGRP line male vs. w1118iso male)	<0.0001
		786	RAL-786	M		Cox proportional hazards model (stratified by replicate), likelihood ratio test	by Genotype (DGRP line male vs. w1118iso male)	<0.0001
		319	RAL-319	M		Cox proportional hazards model (stratified by replicate), likelihood ratio test	by Genotype (DGRP line male vs. w1118iso male)	<0.0001
		28	RAL-28	M		Cox proportional hazards model (stratified by replicate), likelihood ratio test	by Genotype (DGRP line male vs. w1118iso male)	<0.0001
		392	RAL-392	M		Cox proportional hazards model (stratified by replicate), likelihood ratio test	by Genotype (DGRP line male vs. w1118iso male)	<0.0001
		397	RAL-397	M		Cox proportional hazards model (stratified by replicate), likelihood ratio test	by Genotype (DGRP line male vs. w1118iso male)	<0.0001
		358	RAL-358	M		Cox proportional hazards model (stratified by replicate), likelihood ratio test	by Genotype (DGRP line male vs. w1118iso male)	<0.0001
		357	RAL-357	M		Cox proportional hazards model (stratified by replicate), likelihood ratio test	by Genotype (DGRP line male vs. w1118iso male)	<0.0001
		318	RAL-318	M		Cox proportional hazards model (stratified by replicate), likelihood ratio test	by Genotype (DGRP line male vs. w1118iso male)	<0.0001
		391	RAL-391	M		Cox proportional hazards model (stratified by replicate), likelihood ratio test	by Genotype (DGRP line male vs. w1118iso male)	<0.0001
		382	RAL-382	M		Cox proportional hazards model (stratified by replicate), likelihood ratio test	by Genotype (DGRP line male vs. w1118iso male)	<0.0001
		386	RAL-386	M		Cox proportional hazards model (stratified by replicate), likelihood ratio test	by Genotype (DGRP line male vs. w1118iso male)	<0.0001
		639	RAL-639	M		Cox proportional hazards model (stratified by replicate), likelihood ratio test	by Genotype (DGRP line male vs. w1118iso male)	<0.0001
		109	RAL-109	M		Cox proportional hazards model (stratified by replicate), likelihood ratio test	by Genotype (DGRP line male vs. w1118iso male)	<0.0001
		59	RAL-59	M		Cox proportional hazards model (stratified by replicate), likelihood ratio test	by Genotype (DGRP line male vs. w1118iso male)	<0.0001
		555	RAL-555	M		Cox proportional hazards model (stratified by replicate), likelihood ratio test	by Genotype (DGRP line male vs. w1118iso male)	<0.0001
		852	RAL-852	M		Cox proportional hazards model (stratified by replicate), likelihood ratio test	by Genotype (DGRP line male vs. w1118iso male)	<0.0001
		40	RAL-40	M		Cox proportional hazards model (stratified by replicate), likelihood ratio test	by Genotype (DGRP line male vs. w1118iso male)	<0.0001
		352	RAL-352	M		Cox proportional hazards model (stratified by replicate), likelihood ratio test	by Genotype (DGRP line male vs. w1118iso male)	<0.0001
		535	RAL-535	M		Cox proportional hazards model (stratified by replicate), likelihood ratio test	by Genotype (DGRP line male vs. w1118iso male)	<0.0001
		153	RAL-153	M		Cox proportional hazards model (stratified by replicate), likelihood ratio test	by Genotype (DGRP line male vs. w1118iso male)	<0.0001
		405	RAL-405	M		Cox proportional hazards model (stratified by replicate), likelihood ratio test	by Genotype (DGRP line male vs. w1118iso male)	<0.0001
		176	RAL-176	M		Cox proportional hazards model (stratified by replicate), likelihood ratio test	by Genotype (DGRP line male vs. w1118iso male)	<0.0001
		227	RAL-227	M		Cox proportional hazards model (stratified by replicate), likelihood ratio test	by Genotype (DGRP line male vs. w1118iso male)	<0.0001
		239	RAL-239	M		Cox proportional hazards model (stratified by replicate), likelihood ratio test	by Genotype (DGRP line male vs. w1118iso male)	<0.0001
		818	RAL-818	M		Cox proportional hazards model (stratified by replicate), likelihood ratio test	by Genotype (DGRP line male vs. w1118iso male)	<0.0001
		502	RAL-502	M		Cox proportional hazards model (stratified by replicate), likelihood ratio test	by Genotype (DGRP line male vs. w1118iso male)	<0.0001
		177	RAL-177	M		Cox proportional hazards model (stratified by replicate), likelihood ratio test	by Genotype (DGRP line male vs. w1118iso male)	<0.0001
		229	RAL-229	M		Cox proportional hazards model (stratified by replicate), likelihood ratio test	by Genotype (DGRP line male vs. w1118iso male)	<0.0001
		712	RAL-712	M		Cox proportional hazards model (stratified by replicate), likelihood ratio test	by Genotype (DGRP line male vs. w1118iso male)	<0.0001
		57	RAL-57	M		Cox proportional hazards model (stratified by replicate), likelihood ratio test	by Genotype (DGRP line male vs. w1118iso male)	<0.0001
		348	RAL-348	M		Cox proportional hazards model (stratified by replicate), likelihood ratio test	by Genotype (DGRP line male vs. w1118iso male)	<0.0001
	c	See: Figure 1E

## Sheet: Figure S3
	Figure (Panel)	Figure label	Genotype	Sex	N (days)	n (flies)	Statistical test	Comparison	p value
	Figure S3
	D'	Oregon R	Oregon R	F	3	111	Cox proportional hazards model (stratified by replicate), likelihood ratio test	by Sex (female vs. male)	<0.0001
			Oregon R	M		159
		Spz null	Spz null	F		64	Cox proportional hazards model (stratified by replicate), likelihood ratio test	by Sex (female vs. male)	<0.0001
			Spz null	M		60
	E'	Oregon R	Oregon R	F	3	187	Cox proportional hazards model (stratified by replicate), likelihood ratio test	by Sex (female vs. male)	<0.0001
			Oregon R	M		184
		ModSp null	ModSp null	F		86	Cox proportional hazards model (stratified by replicate), likelihood ratio test	by Sex (female vs. male)	<0.0001
			ModSp null	M		88
	F'	A5001	w1118 (A5001)	F	2	158	Cox proportional hazards model (stratified by replicate), likelihood ratio test	by Sex (female vs. male)	<0.0001
			w1118 (A5001)	M		128
		MyD88 null	MyD88 null	F		115	Cox proportional hazards model (stratified by replicate), likelihood ratio test	by Sex (female vs. male)	<0.0001
			MyD88 null	M		108

## Sheet: Figure S4
	Figure (Panel)
	Figure S4
	NA

[truncated: 4 more sheets: Figure S5, Figure S6, Figure S7, Figure S8]
